# Supplementary material for: Imputation of microsatellite alleles from dense SNP genotypes for parentage verification across multiple Bos taurus and Bos indicus breeds
Source: Front Genet. 2013 Sep 18;4:176. doi: 10.3389/fgene.2013.00176 (PMC3776237; doi:10.3389/fgene.2013.00176)
Supplement: Supplementary file 1 [file DataSheet1.ZIP › MS_impute_phased_Ref+Marker_files/1kbSNP+MS_chr1.txt]

BovineHD0100037577 131999265 A B
BovineHD0100037578 132003341 A B
BovineHD0100037579 132007305 A B
Hapmap50014-BTA-51389 132011695 A B
BovineHD0100037580 132013041 A B
BovineHD0100037581 132014397 A B
BovineHD0100037582 132017812 A B
BovineHD0100037583 132022909 A B
BovineHD0100037584 132026278 A B
BovineHD0100037585 132031327 A B
BovineHD0100037586 132032073 A B
BovineHD0100037587 132033580 A B
BovineHD0100037588 132034344 A B
BovineHD0100037589 132035745 A B
BovineHD0100037590 132036755 A B
BovineHD0100037591 132037666 A B
ARS-BFGL-NGS-23583 132049236 A B
BovineHD0100037592 132051224 A B
BovineHD0100037593 132055698 A B
BovineHD0100037594 132057978 A B
BovineHD0100037596 132063909 A B
BovineHD0100037597 132066144 A B
BovineHD0100037598 132067058 A B
BTB-00059412 132069357 A B
BovineHD0100037599 132073603 A B
BovineHD0100037600 132074385 A B
BovineHD0100037601 132079780 A B
BovineHD0100037602 132090801 A B
BovineHD0100037603 132093913 A B
BovineHD0100037604 132099247 A B
BovineHD0100037605 132103545 A B
BovineHD0100037606 132107361 A B
ARS-BFGL-NGS-10455 132112092 A B
BovineHD0100037607 132116911 A B
BovineHD0100037608 132117581 A B
BovineHD0100037609 132118082 A B
BovineHD0100037610 132120714 A B
BovineHD0100037611 132121213 A B
BovineHD0100037612 132123301 A B
BovineHD0100037613 132126220 A B
BovineHD0100037614 132127417 A B
BovineHD0100037615 132127988 A B
BovineHD0100037616 132128602 A B
BovineHD0100037619 132131549 A B
BovineHD0100037620 132132566 A B
BovineHD0100037621 132135169 A B
BovineHD0100037622 132136750 A B
BovineHD0100037623 132137777 A B
BovineHD0100037624 132138956 A B
BovineHD0100037625 132140644 A B
BovineHD0100037626 132143793 A B
BovineHD0100037627 132144816 A B
BovineHD0100037628 132147132 A B
BovineHD0100037629 132148261 A B
BovineHD0100037630 132149713 A B
BovineHD0100037631 132151240 A B
BovineHD0100037632 132153981 A B
BovineHD0100037633 132154874 A B
BovineHD0100037634 132158250 A B
BovineHD0100037635 132159558 A B
BovineHD0100037636 132160573 A B
BovineHD0100037637 132161383 A B
BovineHD0100037638 132162952 A B
BovineHD0100037639 132167776 A B
BovineHD0100037640 132169600 A B
BovineHD0100037641 132170845 A B
BovineHD0100037642 132173763 A B
BovineHD0100037643 132175025 A B
BovineHD0100037644 132175937 A B
BovineHD0100037645 132177829 A B
BovineHD0100037646 132179097 A B
BovineHD0100037647 132180430 A B
BovineHD0100037648 132181195 A B
ARS-BFGL-NGS-82386 132182348 A B
BovineHD0100037649 132183065 A B
BovineHD0100037650 132185435 A B
BovineHD0100037651 132186124 A B
BovineHD0100037652 132187205 A B
BovineHD0100037653 132187748 A B
BovineHD0100037654 132189605 A B
BovineHD0100037655 132193176 A B
BovineHD0100037656 132197275 A B
BovineHD0100037657 132201508 A B
BovineHD0100037658 132206744 A B
BovineHD0100046604 132210964 A B
ARS-BFGL-NGS-98442 132213890 A B
BovineHD0100037659 132219460 A B
BovineHD0100037660 132223872 A B
BovineHD0100037662 132229999 A B
BovineHD0100037663 132233252 A B
BovineHD0100037664 132236317 A B
Hapmap51604-BTA-51399 132240437 A B
BovineHD0100037665 132244303 A B
BovineHD0100037666 132251280 A B
BovineHD0100037667 132257918 A B
BovineHD0100037668 132261547 A B
BovineHD0100037669 132266577 A B
BovineHD0100037670 132269514 - A B
BovineHD0100037671 132274601 A B
BovineHD0100037672 132279693 A B
BovineHD0100037673 132282904 A B
BovineHD0100037674 132286598 A B
BovineHD0100037675 132300381 A B
BovineHD0100037676 132304418 A B
BovineHD0100037677 132309110 A B
BovineHD0100037678 132310481 A B
BovineHD0100037679 132311456 A B
ARS-BFGL-NGS-14657 132312674 A B
BovineHD0100037680 132313878 A B
BovineHD0100037681 132314909 A B
BovineHD0100037682 132317458 A B
BovineHD0100037683 132319207 A B
BovineHD0100037684 132320533 A B
BovineHD0100037685 132321964 A B
BovineHD0100037686 132323030 A B
BovineHD0100037687 132324121 A B
BovineHD0100037688 132325226 A B
BovineHD0100037690 132331882 A B
BovineHD0100037691 132337438 A B
BovineHD0100037692 132338002 A B
BovineHD0100037693 132339365 A B
BovineHD0100037694 132340097 A B
BovineHD0100037695 132341136 A B
BovineHD0100037696 132343817 A B
BovineHD0100037697 132345367 A B
BovineHD0100037698 132347489 A B
BovineHD0100037699 132350680 A B
BovineHD0100037700 132370021 A B
BovineHD0100037701 132370985 A B
BovineHD0100037702 132372939 A B
BovineHD0100037703 132373633 A B
BovineHD0100037704 132375567 A B
BovineHD0100037705 132380410 A B
BovineHD0100037707 132385787 A B
Hapmap48798-BTA-51401 132388576 A B
BovineHD0100037708 132390445 A B
BovineHD0100037709 132398347 A B
BovineHD0100037710 132401905 A B
BovineHD0100037711 132406194 A B
BovineHD0100037712 132409877 A B
BovineHD0100037713 132414497 A B
BovineHD0100037714 132417157 A B
BovineHD0100037715 132418749 A B
ARS-BFGL-NGS-102045 132422506 A B
BovineHD0100037716 132429135 A B
BovineHD0100037717 132433521 A B
BovineHD0100037718 132437217 A B
BovineHD0100037719 132439806 A B
ARS-BFGL-NGS-97163 132444602 - A B
BovineHD0100037720 132451691 A B
BovineHD0100037722 132456625 A B
BovineHD0100037725 132467763 A B
BovineHD0100037726 132469256 A B
BovineHD0100037727 132470233 A B
BovineHD0100037728 132476341 A B
BovineHD0100037729 132480247 A B
BovineHD0100037730 132484240 A B
BovineHD0100037731 132487633 - A B
BovineHD0100037732 132491191 A B
ARS-BFGL-NGS-37095 132497074 A B
BM1824 132498052 172 174 176 178 180 182 184 186 188 190 192 194 200
BovineHD0100037733 132498578 A B
BovineHD0100037734 132505611 A B
BovineHD0100037735 132507347 A B
BovineHD0100037736 132512485 A B
BTA-51403-no-rs 132518716 A B
BovineHD0100037737 132521413 A B
BovineHD0100037738 132527877 A B
BovineHD0100037739 132529311 A B
BovineHD0100037741 132531726 A B
BovineHD0100037742 132532832 A B
BovineHD0100037743 132533658 A B
BovineHD0100037744 132536174 A B
BovineHD0100037745 132537523 A B
BovineHD0100037746 132538714 A B
BovineHD0100037748 132544411 A B
BovineHD0100037749 132545792 A B
BovineHD0100037750 132548852 A B
BovineHD0100037751 132552990 A B
BovineHD0100037752 132555083 A B
ARS-BFGL-BAC-693 132555764 A B
BovineHD0100037753 132556716 A B
BovineHD0100037754 132563820 A B
BovineHD0100037755 132566579 A B
BovineHD0100037756 132570640 A B
BovineHD0100037757 132572701 A B
BovineHD4100000753 132581850 A B
BovineHD0100037758 132585060 A B
ARS-BFGL-NGS-15866 132591352 A B
BovineHD0100037759 132593410 A B
BovineHD0100037761 132598425 A B
BovineHD0100037762 132600199 A B
BovineHD4100000754 132606116 A B
BovineHD0100037763 132609109 A B
BovineHD0100037764 132610514 A B
BovineHD0100037765 132612093 A B
BovineHD0100037766 132613763 A B
BovineHD0100037767 132617712 A B
BovineHD0100037768 132625729 A B
BovineHD0100037769 132627173 A B
BovineHD0100037770 132632624 A B
BovineHD0100037771 132639689 A B
BovineHD0100037772 132643562 A B
BTA-53359-no-rs 132647596 A B
BovineHD0100037773 132648528 A B
BovineHD0100037774 132651093 A B
BovineHD0100037776 132662040 A B
BovineHD0100037777 132663262 A B
BovineHD0100037778 132664599 A B
BovineHD0100037779 132670603 A B
BovineHD0100037780 132671755 A B
BovineHD0100037781 132672769 A B
BovineHD0100037783 132674358 A B
BovineHD0100037784 132676062 A B
BovineHD0100037785 132677226 A B
BovineHD0100037786 132678177 A B
BovineHD0100037787 132679840 A B
BovineHD0100037788 132680826 A B
BovineHD0100037790 132685351 A B
BovineHD0100037791 132687925 A B
BovineHD0100037792 132688622 A B
BovineHD0100037793 132692540 A B
BovineHD0100037794 132696136 A B
ARS-BFGL-NGS-1834 132696696 A B
BovineHD0100037796 132700417 A B
BovineHD0100037797 132701085 A B
BovineHD0100037798 132701644 A B
BovineHD0100037799 132702184 A B
BovineHD0100037800 132703976 A B
BovineHD0100037801 132705445 A B
BovineHD0100037802 132706786 A B
BovineHD0100037803 132707612 A B
BovineHD0100037804 132708601 A B
BovineHD0100037805 132713941 A B
BovineHD0100037806 132718523 A B
Hapmap38506-BTA-52316 132723503 A B
BovineHD0100037807 132725061 A B
BovineHD0100037808 132728785 A B
BovineHD0100037809 132729493 A B
BovineHD0100037810 132730395 A B
BovineHD0100037811 132732092 A B
BovineHD0100037812 132733517 A B
BovineHD0100037813 132735977 A B
BovineHD0100037814 132737230 A B
BovineHD0100037815 132739430 A B
BovineHD0100037816 132741874 A B
BovineHD0100037817 132742589 A B
BovineHD0100037819 132753938 A B
BovineHD0100037820 132760011 A B
BovineHD0100037821 132763832 A B
BovineHD0100037822 132767519 A B
ARS-BFGL-NGS-79259 132768483 A B
BovineHD0100037823 132769082 A B
BovineHD0100037824 132770050 A B
BovineHD0100037825 132772303 A B
BovineHD0100047230 132785890 A B
BovineHD0100037827 132812863 A B
BovineHD0100037829 132823527 A B
BovineHD0100037830 132831181 A B
ARS-BFGL-NGS-55877 132836121 A B
BovineHD0100037832 132836521 A B
BovineHD0100037833 132838741 A B
BovineHD0100037835 132847531 A B
BovineHD0100037836 132849214 A B
BovineHD0100037837 132850490 A B
BovineHD0100037839 132866425 A B
BovineHD0100037840 132874631 A B
BovineHD0100037841 132881327 A B
BovineHD0100037842 132882431 A B
Hapmap35028-BES2_Contig431_1271 132883951 A B
BovineHD0100037843 132887001 A B
BovineHD0100037844 132891402 A B
BovineHD0100037845 132892751 A B
BTA-02520-rs29010074 132896318 A B
BovineHD0100037846 132897325 A B
BovineHD0100037847 132902230 A B
BovineHD0100037848 132903543 A B
BovineHD0100037849 132905438 A B
BovineHD0100037850 132906654 A B
BovineHD0100037851 132909740 A B
BovineHD0100037852 132912702 A B
BovineHD0100037853 132915898 A B
BovineHD0100037854 132918815 A B
BovineHD0100037855 132924692 - A B
BovineHD0100037856 132931455 A B
BovineHD0100037857 132934830 A B
BovineHD0100037858 132936517 A B
BovineHD0100037860 132938895 A B
ARS-BFGL-NGS-112530 132940546 A B
BovineHD0100037861 132947523 A B
BovineHD0100037862 132951345 A B
BovineHD0100037863 132953114 A B
BovineHD0100037864 132956245 A B
BovineHD0100037865 132959445 A B
BovineHD0100037866 132961287 A B
BovineHD0100037867 132962766 - A B
BovineHD0100037868 132963415 A B
BovineHD0100037869 132967282 A B
BovineHD0100037870 132970976 A B
BovineHD0100037871 132971635 A B
BovineHD0100037872 132972248 A B
BovineHD0100037873 132974406 A B
BovineHD0100037874 132976504 A B
BovineHD0100037875 132977717 A B
BovineHD0100037876 132978651 A B
BovineHD0100037877 132979441 A B
BovineHD0100037878 132980890 A B
BovineHD0100037879 132984886 A B
BovineHD0100037880 132986045 A B
BovineHD0100037881 132989664 A B
BovineHD0100037882 132990635 A B
BovineHD0100037883 132992247 A B
BovineHD0100037884 132993459 A B
BovineHD0100037885 132995233 A B
BovineHD0100037886 132996666 A B
