# Supplementary material for: Imputation of microsatellite alleles from dense SNP genotypes for parentage verification across multiple Bos taurus and Bos indicus breeds
Source: Front Genet. 2013 Sep 18;4:176. doi: 10.3389/fgene.2013.00176 (PMC3776237; doi:10.3389/fgene.2013.00176)
Supplement: Supplementary file 1 [file DataSheet1.ZIP › MS_impute_phased_Ref+Marker_files/1kbSNP+MS_chr15.txt]

BovineHD1500006106 23666784 A B
BovineHD1500006107 23667332 A B
BovineHD1500006108 23668802 A B
BovineHD1500006109 23670402 A B
BovineHD1500006110 23672349 A B
ARS-BFGL-NGS-17400 23673146 A B
BovineHD1500006111 23678097 A B
BovineHD1500006112 23684815 A B
BovineHD1500006113 23688637 A B
BovineHD1500006114 23692179 A B
BovineHD1500006115 23692841 A B
BovineHD1500006116 23697508 A B
BovineHD1500006117 23710358 A B
BovineHD1500006118 23713853 A B
BovineHD1500006119 23717163 A B
BovineHD1500006120 23720954 A B
BovineHD1500006121 23721866 A B
BovineHD1500006122 23726369 A B
BovineHD1500006123 23727129 A B
BovineHD1500006125 23731855 A B
BovineHD1500006126 23734843 A B
BovineHD1500006127 23742728 A B
BovineHD1500006128 23747724 A B
BovineHD1500006129 23748745 A B
BovineHD1500006130 23752042 A B
BovineHD4100011860 23753122 A B
BovineHD1500006131 23754000 A B
BTB-00585496 23764722 A B
BovineHD1500006132 23765830 A B
BovineHD1500006133 23766524 A B
BovineHD1500006134 23768385 A B
BovineHD1500006135 23770065 A B
BovineHD1500006136 23773734 A B
BovineHD1500006137 23782930 A B
BovineHD1500006138 23787295 A B
ARS-BFGL-NGS-78685 23792120 A B
BovineHD1500006139 23793257 A B
BovineHD1500006140 23794326 A B
BovineHD1500006141 23795251 A B
BovineHD1500006142 23799183 A B
BovineHD1500006143 23805962 A B
BovineHD1500006144 23810112 A B
BovineHD1500006145 23812979 A B
BovineHD1500006146 23815215 A B
BovineHD1500006147 23818713 A B
BovineHD1500006148 23824288 A B
BovineHD1500025082 23827567 A B
BovineHD1500006149 23830873 A B
BovineHD1500006150 23835560 A B
BovineHD1500006151 23837268 A B
BovineHD1500006152 23837783 A B
BovineHD1500006153 23839910 A B
BovineHD1500006154 23841502 A B
BovineHD1500006155 23843443 A B
Hapmap43253-BTA-38125 23845295 A B
BovineHD1500006156 23846563 A B
BovineHD1500006157 23849857 A B
BovineHD1500006158 23853923 A B
BovineHD1500006159 23855427 A B
BovineHD1500006160 23856597 A B
BovineHD1500006161 23861781 A B
BovineHD1500006162 23867239 A B
BovineHD1500006163 23874140 A B
BovineHD1500006164 23877871 A B
BovineHD1500006165 23883437 A B
ARS-BFGL-NGS-112288 23886632 A B
BovineHD1500006167 23892521 A B
BovineHD1500006168 23895614 A B
BovineHD1500006169 23899511 A B
BovineHD1500006170 23903718 A B
BovineHD1500006171 23904740 A B
BovineHD1500006172 23907549 A B
ARS-BFGL-NGS-100356 23908055 A B
BovineHD1500006173 23908938 A B
BovineHD1500006174 23909909 A B
BovineHD1500006175 23911155 A B
BovineHD1500025083 23914053 A B
BovineHD1500006176 23916504 A B
BovineHD1500006177 23919658 A B
BovineHD1500006178 23921480 A B
BovineHD1500006179 23924506 A B
BovineHD1500006180 23925628 A B
BovineHD1500006181 23927089 A B
BovineHD1500006182 23928532 A B
BovineHD1500006183 23933501 A B
BovineHD1500006184 23935761 A B
BovineHD1500006185 23940081 A B
BovineHD1500006186 23943153 A B
BovineHD1500006187 23944867 A B
ARS-BFGL-NGS-38126 23946829 A B
BovineHD1500006188 23950060 A B
BovineHD1500006189 23953811 A B
BovineHD1500006190 23956416 A B
BovineHD1500006191 23957191 A B
BovineHD1500006192 23958151 A B
BovineHD1500006193 23958949 A B
BovineHD1500006194 23960862 A B
BovineHD1500006195 23961954 A B
BovineHD1500006196 23962693 A B
BovineHD1500006197 23963562 A B
BovineHD1500006199 23965916 A B
BovineHD1500006200 23966467 A B
BovineHD1500006201 23968330 A B
ARS-BFGL-NGS-23028 23970148 A B
BovineHD1500006202 23974420 A B
BovineHD1500006203 23977363 A B
BovineHD1500006204 23982523 A B
BovineHD1500006205 23985008 A B
Hapmap27194-BTA-153449 23989149 A B
BovineHD1500006206 23994046 A B
BovineHD1500006207 23996058 A B
BovineHD1500006209 24000091 A B
BovineHD1500006210 24003624 A B
BovineHD1500006211 24004162 A B
BovineHD1500006212 24005727 A B
BovineHD1500006213 24006704 A B
BovineHD1500006214 24007873 A B
BovineHD1500006215 24009018 A B
BovineHD1500006216 24010626 A B
BovineHD1500006217 24011129 A B
BovineHD1500006218 24012137 A B
BovineHD1500006220 24016546 A B
BovineHD1500006221 24017613 A B
BovineHD1500006222 24018669 A B
BovineHD1500006223 24020003 A B
BovineHD1500006224 24020675 A B
ARS-BFGL-NGS-118767 24021537 A B
BovineHD1500006225 24022454 A B
BovineHD1500006226 24023409 A B
BovineHD1500006227 24027628 A B
BovineHD1500006228 24028124 A B
BovineHD1500006229 24030418 A B
BovineHD1500006230 24030980 A B
BovineHD1500006231 24031446 A B
BovineHD1500006232 24035712 A B
BovineHD1500006233 24038481 A B
BovineHD1500006234 24038954 A B
BovineHD1500006235 24039453 A B
BovineHD1500006236 24040413 A B
BovineHD1500006237 24042080 A B
BovineHD1500006238 24043355 A B
BTB-00585630 24045338 A B
BovineHD1500006239 24050458 A B
BovineHD1500006240 24054415 A B
BovineHD1500006241 24055113 A B
BovineHD1500006242 24056830 A B
BovineHD1500006243 24058920 A B
BovineHD1500006244 24060076 A B
BovineHD1500006245 24062004 A B
BovineHD1500006246 24063720 A B
BovineHD1500006247 24064908 A B
BovineHD1500006248 24066694 A B
BovineHD1500006249 24069862 A B
BovineHD1500006250 24070351 A B
BovineHD1500006251 24071205 A B
ARS-BFGL-NGS-81045 24072661 A B
BovineHD1500006252 24074299 A B
BovineHD1500006253 24074882 A B
BovineHD1500006254 24075682 A B
BovineHD1500006255 24077496 A B
BovineHD1500006256 24078202 A B
BovineHD1500006257 24081921 A B
BovineHD1500006258 24089595 A B
BovineHD1500006259 24093831 A B
BovineHD1500006260 24097095 A B
BovineHD1500006261 24098096 A B
ARS-BFGL-NGS-54247 24099068 A B
BovineHD1500006262 24100185 A B
BovineHD1500006263 24100904 A B
BovineHD1500006264 24101386 A B
BovineHD1500006265 24107618 A B
BovineHD1500006266 24109349 A B
BovineHD1500006267 24110741 A B
BovineHD4100011862 24112252 A B
BovineHD1500006268 24113118 A B
BovineHD1500006269 24117137 A B
BovineHD1500006270 24119401 A B
BovineHD1500006271 24120508 A B
BovineHD1500006272 24123042 A B
BovineHD1500006274 24126155 A B
BovineHD1500006275 24127832 A B
UA-IFASA-5703 24128943 A B
BovineHD1500006276 24130426 A B
BovineHD1500006278 24133594 A B
BovineHD1500006279 24135423 A B
BovineHD1500006280 24136054 A B
BovineHD1500006281 24140097 A B
BovineHD1500006282 24143928 A B
BovineHD1500006283 24147084 A B
BovineHD1500006284 24148958 A B
BovineHD1500006285 24150048 A B
BovineHD1500006286 24150642 A B
BovineHD1500006287 24151933 A B
BovineHD1500006288 24152643 A B
BovineHD1500006289 24153110 A B
BovineHD1500006290 24156753 A B
BovineHD1500006291 24157816 A B
BovineHD1500006292 24160431 A B
BovineHD1500006293 24163656 A B
BovineHD1500006294 24164767 A B
SPS115 24165259 143 148 151 156 160 238 240 242 244 246 248 250 252 254 256 258 260 261 262 264 999
ARS-BFGL-NGS-87397 24167440 - A B
BovineHD1500006295 24168233 A B
BovineHD1500006296 24169662 A B
BovineHD1500006297 24170909 A B
BovineHD1500006298 24171575 A B
BovineHD1500006299 24172874 A B
BovineHD1500006300 24174776 A B
BovineHD1500006301 24175920 A B
BovineHD1500006302 24176510 A B
BovineHD1500006303 24177160 A B
BovineHD1500006304 24185334 A B
BovineHD1500006305 24188638 A B
BovineHD1500006306 24193037 A B
BovineHD1500006307 24193898 A B
BovineHD1500006308 24197226 A B
BovineHD1500006309 24199765 A B
BovineHD1500006310 24200945 A B
BovineHD1500006311 24202199 A B
BovineHD1500006312 24204554 A B
BovineHD1500006313 24208266 A B
ARS-BFGL-NGS-2501 24208838 A B
BovineHD1500006314 24209707 A B
BovineHD1500006315 24211069 A B
BovineHD1500006316 24212020 A B
BovineHD1500006317 24212885 A B
BovineHD1500006318 24213853 A B
BovineHD1500006319 24214739 A B
BovineHD1500006320 24215657 A B
BovineHD1500006321 24216319 A B
BovineHD1500006322 24216893 A B
BovineHD1500006323 24217428 A B
BovineHD1500006324 24218722 A B
BovineHD1500006325 24219946 A B
BovineHD1500006326 24221160 A B
BovineHD1500006327 24222548 A B
BovineHD1500006328 24223003 A B
BovineHD1500006330 24224422 A B
BovineHD1500006331 24225492 A B
BovineHD1500006333 24231584 A B
BovineHD1500006334 24232379 A B
BovineHD1500006335 24233148 A B
BovineHD1500006337 24235308 A B
BTB-00586051 24236580 A B
BovineHD1500006338 24238959 A B
BovineHD1500006340 24245345 A B
BovineHD4100011864 24246801 A B
BovineHD1500006341 24248131 A B
BovineHD1500006342 24250824 A B
BovineHD1500006343 24254044 A B
BovineHD1500006344 24257848 A B
ARS-BFGL-NGS-20077 24261680 A B
BovineHD1500006345 24261738 A B
BovineHD1500006346 24262871 A B
BovineHD1500006347 24263922 A B
BovineHD1500006348 24265875 A B
BovineHD1500006349 24268417 - A B
BovineHD1500006350 24272913 A B
BovineHD1500006351 24274500 A B
BovineHD1500006352 24275369 A B
BovineHD1500006354 24279816 A B
BovineHD1500006355 24282011 A B
Hapmap57147-rs29027890 24288996 A B
BovineHD1500025678 24292264 A B
BovineHD1500006356 24296252 A B
BovineHD1500006357 24300398 A B
BovineHD1500006358 24304738 A B
BovineHD1500006359 24309422 A B
BovineHD1500006360 24311931 A B
BovineHD1500006361 24314042 A B
BovineHD1500006362 24318102 A B
BovineHD1500006363 24321245 A B
BovineHD4100011866 24323457 A B
BTA-36084-no-rs 24328172 A B
BovineHD1500006364 24329332 A B
BovineHD1500006365 24332829 A B
BovineHD1500006366 24336544 A B
BovineHD1500006367 24337967 A B
BovineHD1500006368 24340409 A B
BovineHD1500006369 24341027 A B
BovineHD1500006370 24341686 A B
BovineHD1500006371 24343708 A B
BovineHD1500006372 24344303 A B
BovineHD1500006373 24345400 A B
BovineHD1500006374 24346128 A B
BovineHD1500006375 24348013 A B
ARS-BFGL-NGS-41871 24351620 A B
BovineHD1500006376 24352628 A B
BovineHD1500006377 24353659 A B
BovineHD1500006378 24355771 A B
BovineHD1500006379 24357774 A B
BovineHD1500006380 24365035 A B
BovineHD1500006381 24367058 A B
BovineHD1500006382 24369051 A B
BTB-00586211 24370926 A B
BovineHD1500006383 24373661 A B
BovineHD1500006384 24375253 A B
BovineHD1500006385 24377748 A B
BovineHD1500006386 24379342 A B
BovineHD1500006387 24380876 A B
BovineHD1500006388 24382237 A B
BovineHD1500006389 24387517 A B
BovineHD1500006390 24388468 A B
BovineHD1500006391 24391797 A B
BovineHD1500006392 24395058 A B
BovineHD1500006393 24398301 A B
BovineHD1500025084 24401339 A B
BovineHD1500006394 24404838 A B
BovineHD1500006395 24409138 A B
BovineHD1500006396 24413435 A B
BovineHD1500006397 24417910 A B
BTA-36087-no-rs 24419938 A B
BovineHD1500006398 24425814 A B
BovineHD1500006399 24426793 - A B
BovineHD1500006400 24428938 A B
BovineHD1500006401 24430186 A B
BovineHD1500006402 24430904 A B
BovineHD1500006403 24431876 A B
BovineHD1500006404 24433409 A B
BovineHD1500006405 24434512 A B
BovineHD1500006406 24435242 A B
BovineHD1500006407 24436131 A B
BovineHD1500006408 24437124 A B
BovineHD1500006409 24438335 A B
BovineHD1500006410 24441318 A B
BovineHD1500006411 24442552 A B
ARS-BFGL-NGS-54973 24444882 A B
BovineHD1500006412 24445540 A B
BovineHD1500006414 24450964 A B
BovineHD1500006415 24452637 A B
BovineHD1500006416 24457988 - A B
BovineHD1500006417 24463973 A B
BovineHD1500006418 24467031 A B
BovineHD1500006419 24472637 A B
BovineHD1500006420 24477563 A B
BovineHD1500006421 24481688 A B
BovineHD1500006422 24482586 A B
BovineHD1500006423 24483421 A B
BovineHD1500006424 24485713 A B
BovineHD1500006426 24488582 A B
BovineHD1500006427 24490675 A B
ARS-BFGL-NGS-3396 24498860 A B
BovineHD1500006428 24506380 A B
BovineHD1500006429 24508531 A B
BovineHD1500006430 24509457 A B
BovineHD1500006431 24510582 A B
BovineHD1500006432 24511298 A B
BovineHD1500006433 24512110 A B
BovineHD1500006434 24513300 A B
BovineHD1500006435 24517150 A B
ARS-BFGL-NGS-118154 24518631 A B
BovineHD1500006436 24523021 A B
BovineHD1500006437 24527141 A B
BovineHD1500006438 24530690 A B
BovineHD1500006439 24532140 A B
BovineHD1500006440 24533484 A B
BovineHD1500006441 24538759 A B
BovineHD1500006442 24541850 A B
BovineHD1500006444 24547885 A B
BovineHD1500006445 24549555 A B
BovineHD1500006446 24551348 A B
BovineHD1500006447 24559156 A B
ARS-BFGL-NGS-106449 24563671 A B
BovineHD1500006448 24565025 A B
BovineHD1500006450 24570375 A B
BovineHD1500006451 24571240 A B
BovineHD1500006452 24575577 A B
BovineHD1500006454 24578649 A B
BovineHD1500006455 24580460 A B
BovineHD1500006457 24582254 A B
BovineHD1500006458 24582938 A B
BovineHD1500006459 24585389 A B
BovineHD1500006460 24586310 A B
ARS-BFGL-NGS-19320 24588338 A B
BovineHD1500006461 24589830 A B
BovineHD1500006462 24590505 A B
BovineHD1500006463 24595644 A B
BovineHD1500006464 24599711 A B
BovineHD1500006465 24603894 - A B
BovineHD1500006466 24615813 A B
BovineHD1500006467 24620832 A B
BovineHD1500006468 24621361 A B
BovineHD1500006469 24621930 A B
BovineHD1500006470 24623296 A B
Hapmap57339-rs29010375 24632628 A B
BovineHD4100011868 24634950 A B
BovineHD1500006471 24637272 A B
BovineHD1500006472 24637863 A B
BovineHD1500006473 24638605 A B
BovineHD4100011869 24641106 A B
BovineHD1500006474 24642249 A B
BovineHD1500006475 24642771 A B
BovineHD1500006476 24643402 A B
BovineHD1500006478 24645699 A B
ARS-BFGL-NGS-43730 24647064 A B
BovineHD1500006479 24648020 A B
BovineHD1500006480 24650173 A B
BovineHD1500006481 24657010 A B
BovineHD1500006482 24660784 A B
BovineHD1500006483 24661338 A B
BovineHD1500006484 24664066 A B
