# Supplementary material for: Imputation of microsatellite alleles from dense SNP genotypes for parentage verification across multiple Bos taurus and Bos indicus breeds
Source: Front Genet. 2013 Sep 18;4:176. doi: 10.3389/fgene.2013.00176 (PMC3776237; doi:10.3389/fgene.2013.00176)
Supplement: Supplementary file 1 [file DataSheet1.ZIP › MS_impute_phased_Ref+Marker_files/1kbSNP+MS_chr16.txt]

BovineHD1600007053 25303679 A B
BovineHD1600007054 25308074 A B
BovineHD1600007055 25317448 A B
BovineHD1600007056 25321543 A B
BovineHD1600007057 25325559 A B
BovineHD1600007058 25332423 A B
BovineHD1600007059 25336421 A B
BovineHD1600007060 25344251 A B
BovineHD1600007061 25349423 A B
BovineHD1600007062 25353716 A B
BovineHD1600007063 25360122 A B
BovineHD1600007064 25363233 A B
BovineHD1600007065 25369362 A B
ARS-BFGL-NGS-64948 25373379 A B
BovineHD1600007066 25373882 A B
BovineHD1600007067 25375327 A B
BovineHD1600007068 25378223 A B
BovineHD1600007069 25383463 A B
BovineHD1600007070 25384535 A B
BovineHD1600007071 25389029 A B
BovineHD1600007072 25393586 A B
BovineHD1600007073 25399386 A B
BovineHD1600007074 25403074 A B
BovineHD1600007075 25407599 A B
BovineHD1600007076 25409380 A B
BovineHD1600007077 25410102 A B
BovineHD1600007078 25411959 A B
BovineHD1600007079 25414891 A B
BovineHD1600007080 25417861 A B
BovineHD1600007081 25419595 A B
BovineHD1600007082 25426064 A B
BovineHD1600007083 25429824 A B
BovineHD1600007084 25431660 A B
BovineHD1600007085 25435468 A B
BovineHD1600007086 25437866 A B
BovineHD1600024418 25445977 A B
BovineHD1600007087 25449093 A B
BovineHD1600007088 25453670 A B
BovineHD1600007089 25457848 A B
BovineHD1600007090 25459329 A B
BovineHD1600007091 25463612 A B
BovineHD1600007092 25467643 A B
BovineHD1600024419 25471808 A B
BovineHD1600007093 25475932 A B
BovineHD1600007094 25480491 A B
BovineHD1600007095 25488198 A B
BTA-38191-no-rs 25493327 A B
BovineHD1600007096 25495936 A B
BovineHD1600007097 25501940 A B
BovineHD1600007098 25505567 A B
BovineHD1600007099 25510882 A B
BovineHD1600007100 25517245 A B
BovineHD1600007101 25521513 A B
BovineHD1600007102 25525734 A B
ARS-BFGL-BAC-3574 25529322 A B
BovineHD1600007103 25532119 A B
BovineHD1600007104 25533157 A B
BovineHD1600007105 25533972 A B
BovineHD1600007106 25540339 A B
BovineHD1600007107 25545339 A B
BovineHD1600007108 25549681 A B
BovineHD1600007109 25553068 A B
BovineHD1600007110 25556989 A B
BovineHD1600007111 25561046 A B
BovineHD1600007113 25572845 A B
BovineHD1600007114 25575001 A B
BovineHD1600007115 25578211 A B
BovineHD1600007116 25579005 A B
BovineHD1600007117 25583801 A B
BovineHD1600007118 25584848 A B
Hapmap42529-BTA-38192 25590916 A B
BovineHD1600007119 25595216 A B
BovineHD1600007120 25599593 A B
BovineHD1600007121 25600870 A B
BovineHD1600007122 25601595 A B
BovineHD1600007123 25603051 A B
BovineHD1600007124 25603805 A B
BovineHD1600007125 25612769 A B
BovineHD1600007126 25616669 A B
BovineHD1600007127 25622125 A B
BovineHD1600007128 25623468 A B
BovineHD1600007129 25630048 A B
BovineHD1600007130 25632771 A B
BovineHD1600007131 25636497 A B
BovineHD1600007132 25637902 A B
BovineHD1600007133 25640184 A B
BovineHD1600007134 25641378 A B
BovineHD1600007135 25644519 A B
BovineHD4100012398 25645967 A B
BTA-38195-no-rs 25648232 A B
BovineHD1600007137 25650896 A B
BovineHD1600007138 25652277 A B
BovineHD1600007139 25653489 A B
BovineHD1600007140 25654705 A B
BovineHD1600007141 25657354 A B
BovineHD1600007142 25663584 A B
BovineHD1600007144 25673002 A B
BovineHD1600007145 25675118 A B
BovineHD1600007146 25681640 A B
BovineHD1600007147 25689363 A B
BovineHD1600007148 25697142 A B
BovineHD1600007149 25704086 A B
BovineHD1600007150 25706112 A B
BovineHD1600007151 25709923 A B
BovineHD1600007152 25714850 A B
BovineHD1600007153 25720393 A B
BovineHD1600007154 25721451 A B
BovineHD1600007155 25726664 A B
BovineHD1600007157 25733134 A B
BovineHD1600007158 25738442 A B
BovineHD1600007159 25740150 A B
BovineHD1600007160 25741734 A B
BovineHD1600007161 25743464 A B
ARS-BFGL-NGS-13463 25748026 A B
BovineHD1600007162 25748897 A B
BovineHD1600007163 25749866 A B
BovineHD1600007164 25751418 A B
BovineHD1600007165 25757917 A B
BovineHD1600007166 25759434 A B
BovineHD1600007167 25761333 A B
BovineHD1600007168 25763198 A B
BovineHD1600007169 25766607 A B
BovineHD1600007170 25767394 A B
BovineHD1600007172 25774613 A B
BovineHD1600007173 25783279 A B
BovineHD1600007174 25786382 A B
BovineHD1600007175 25789054 A B
TGLA53 25789455 100 150 154 156 158 160 162 164 166 168 170 172 174 176 178 180 182 184 186 188 190 192 194
BovineHD1600007176 25790832 A B
BovineHD1600007178 25799041 A B
BovineHD1600007179 25803734 A B
BovineHD1600007180 25811895 A B
BovineHD1600007181 25817365 A B
BovineHD1600007182 25820546 A B
BovineHD1600024420 25827744 A B
BovineHD1600007183 25832066 A B
BovineHD1600007184 25833566 A B
BovineHD1600007185 25841321 A B
BovineHD1600007186 25858827 A B
BovineHD1600007187 25860223 A B
BovineHD1600007188 25861658 A B
BovineHD1600007190 25869263 A B
BovineHD1600007191 25871274 A B
BovineHD1600007192 25872262 A B
BovineHD1600007193 25874058 A B
BovineHD1600007194 25880980 A B
BovineHD1600007195 25885965 A B
BovineHD1600007196 25889912 A B
BovineHD1600007198 25899355 A B
BovineHD1600007199 25899984 A B
BovineHD1600024421 25903792 A B
BovineHD1600007200 25906257 A B
BovineHD1600007201 25911857 A B
BTA-38177-no-rs 25915302 A B
BovineHD1600007202 25916387 A B
BovineHD1600007203 25917821 A B
BovineHD1600007204 25919398 A B
BovineHD1600007205 25923441 A B
BovineHD1600007206 25928979 A B
BovineHD1600007207 25933132 A B
BovineHD1600007208 25934724 A B
BovineHD1600007209 25935379 A B
Hapmap53517-rs29024619 25935999 A B
BovineHD1600007210 25940046 A B
BovineHD1600007211 25940729 A B
BovineHD1600007212 25941886 A B
BovineHD1600007213 25943727 A B
BovineHD1600007214 25944271 A B
BovineHD1600007215 25949459 A B
BovineHD1600007216 25950651 A B
BovineHD1600007217 25952513 A B
BovineHD1600007218 25953743 A B
BovineHD1600007219 25954959 A B
BovineHD1600007220 25958325 A B
BovineHD1600007221 25959087 A B
BovineHD1600007222 25960877 A B
BovineHD1600007223 25961893 A B
BovineHD1600007224 25962873 A B
BovineHD1600007225 25963843 A B
BovineHD1600007226 25965700 A B
BovineHD1600007227 25967876 A B
BovineHD1600007228 25971693 A B
BovineHD1600007229 25973529 A B
BovineHD1600007230 25975812 A B
BovineHD1600007231 25976577 A B
BovineHD1600007232 25977731 A B
BovineHD1600007233 25978731 A B
BovineHD1600007234 25984638 A B
BovineHD1600007235 25989815 A B
BovineHD1600007236 25995028 A B
BovineHD1600007237 25999024 A B
BovineHD1600007238 26007652 A B
BovineHD1600007239 26012607 A B
BovineHD1600007240 26016218 A B
BovineHD1600007241 26022220 A B
BovineHD1600007242 26025280 A B
BovineHD1600007243 26045099 A B
BovineHD1600007244 26051755 A B
BovineHD1600007245 26054300 A B
BovineHD1600007246 26056536 A B
BovineHD1600007247 26058159 A B
BovineHD1600007248 26066110 A B
BovineHD1600007249 26067434 A B
BovineHD1600007250 26071362 A B
BovineHD1600007251 26076439 A B
BovineHD1600007252 26080421 A B
BovineHD1600007253 26082871 A B
BovineHD1600007254 26083606 A B
BovineHD1600007255 26084665 A B
BovineHD1600007256 26086152 A B
BovineHD1600007257 26088296 A B
BovineHD1600007258 26090787 A B
BovineHD1600007259 26091467 A B
BovineHD1600007260 26092967 A B
BovineHD1600007261 26096301 A B
ARS-BFGL-NGS-51577 26100450 A B
BovineHD1600007262 26102243 A B
BovineHD1600007263 26103279 A B
BovineHD1600007265 26108108 A B
BovineHD1600007266 26109629 A B
BovineHD1600007267 26113461 A B
BovineHD1600007268 26114489 A B
BovineHD1600007269 26121981 A B
BovineHD1600007270 26126952 A B
BovineHD1600007271 26128081 A B
BovineHD1600007273 26131128 A B
BovineHD1600007274 26143860 A B
BovineHD1600007275 26148951 A B
BovineHD1600007276 26153578 A B
BovineHD1600007277 26166647 A B
BovineHD1600007278 26174007 A B
BovineHD1600007279 26183500 A B
BovineHD1600007280 26186537 A B
BovineHD1600007281 26188970 A B
BovineHD1600007282 26192996 A B
BovineHD1600007283 26200507 A B
BovineHD1600007284 26205955 A B
BovineHD1600007285 26215050 A B
BovineHD1600007286 26220433 A B
BovineHD1600007287 26224276 A B
BovineHD1600007288 26227686 A B
BovineHD1600024423 26236489 A B
BovineHD1600007291 26241271 A B
BovineHD1600007292 26246518 A B
BovineHD1600007293 26254124 A B
BovineHD1600007294 26261722 A B
BovineHD1600007295 26286500 A B
BovineHD1600007296 26289375 A B
