# Supplementary material for: Imputation of microsatellite alleles from dense SNP genotypes for parentage verification across multiple Bos taurus and Bos indicus breeds
Source: Front Genet. 2013 Sep 18;4:176. doi: 10.3389/fgene.2013.00176 (PMC3776237; doi:10.3389/fgene.2013.00176)
Supplement: Supplementary file 1 [file DataSheet1.ZIP › MS_impute_phased_Ref+Marker_files/1kbSNP+MS_chr18.txt]

BovineHD1800019893 64907814 A B
BovineHD1800018854 64910347 A B
BovineHD1800018855 64910815 A B
BovineHD1800018856 64912211 A B
BovineHD1800018857 64916214 A B
BovineHD1800018858 64917590 A B
BovineHD1800018859 64919064 A B
BovineHD1800018860 64920015 A B
BovineHD1800018861 64922303 A B
BovineHD1800018862 64926613 A B
BovineHD1800018863 64927686 A B
BovineHD1800018864 64928281 A B
BovineHD1800018865 64929242 A B
BovineHD1800018866 64930356 A B
ARS-BFGL-NGS-42788 64938786 A B
BovineHD1800018867 64939808 - A B
BovineHD1800018868 64940949 A B
BovineHD1800018869 64948024 A B
BovineHD1800018870 64951297 A B
BovineHD1800018871 64957726 A B
BovineHD1800018872 64958727 A B
BovineHD1800018873 64961973 A B
BovineHD1800018874 64964784 A B
BovineHD1800018876 64975356 A B
ARS-BFGL-NGS-107405 64976706 A B
BovineHD1800018877 64977639 A B
BovineHD1800018878 64980252 A B
BovineHD1800018879 64980989 A B
BovineHD1800018880 64982767 A B
BovineHD1800018881 64986014 A B
BovineHD1800018882 64990433 A B
BovineHD1800018883 64995962 A B
BovineHD1800018884 64997157 A B
BovineHD1800018885 64999126 A B
BovineHD1800018887 65002390 A B
BovineHD1800018889 65009544 A B
BovineHD1800018890 65010112 A B
BovineHD1800018891 65014654 A B
BovineHD1800018892 65017502 A B
BTB-01712706 65021264 A B
BovineHD1800018893 65028901 A B
BovineHD1800018894 65031830 A B
BovineHD1800018895 65034606 A B
BovineHD1800018897 65043485 A B
BovineHD1800018898 65046368 A B
BovineHD1800018899 65047933 A B
BovineHD1800018900 65048448 A B
BovineHD1800018902 65055310 A B
BovineHD1800018903 65058619 A B
ARS-BFGL-NGS-32605 65063534 A B
BovineHD1800018904 65075295 A B
BovineHD1800018905 65076700 A B
BovineHD1800018906 65077919 A B
BovineHD1800018907 65083118 A B
BovineHD1800018908 65083932 A B
BovineHD1800018909 65084731 A B
BovineHD1800018910 65086039 A B
BovineHD1800018911 65086836 A B
BovineHD1800018912 65088272 A B
BovineHD1800018913 65089566 A B
BovineHD1800018914 65090090 A B
BovineHD1800019894 65094510 A B
BovineHD1800018915 65097218 A B
ARS-BFGL-NGS-41524 65100461 A B
BovineHD1800018917 65102409 A B
BovineHD1800018918 65103304 A B
BovineHD1800018919 65104498 A B
BovineHD1800018920 65105933 A B
BovineHD1800018921 65107020 A B
BovineHD1800018922 65108045 A B
BovineHD1800018923 65110598 A B
BovineHD1800018924 65112331 A B
BovineHD1800018925 65112910 A B
BovineHD1800018926 65113708 A B
BovineHD1800018928 65115123 A B
BovineHD1800018929 65115908 A B
BovineHD1800018930 65116589 A B
BovineHD1800018931 65117380 A B
BovineHD1800018932 65117940 A B
BovineHD1800018933 65119024 A B
BovineHD1800018934 65120120 A B
BovineHD1800018935 65123622 A B
BovineHD1800018936 65124228 A B
BovineHD1800018937 65124885 A B
BovineHD1800018939 65126443 A B
BovineHD1800018941 65131175 A B
BovineHD1800018942 65133076 A B
BovineHD1800018943 65135056 A B
BovineHD1800018944 65137430 A B
BovineHD1800018946 65141388 A B
BTB-00733511 65142245 A B
BovineHD1800018947 65143458 A B
BovineHD1800018948 65144276 A B
BovineHD1800018949 65145024 A B
BovineHD1800018950 65145682 A B
BovineHD1800018951 65146410 A B
BovineHD1800018952 65148187 A B
BovineHD1800018953 65148875 A B
BovineHD1800018955 65150340 A B
BovineHD1800018956 65154945 - A B
BovineHD1800018957 65158952 A B
BovineHD1800018958 65159562 A B
BovineHD1800018959 65160650 A B
BovineHD1800018960 65161902 A B
BovineHD1800018961 65162788 A B
BovineHD1800018962 65165305 A B
BovineHD1800018963 65166181 A B
BovineHD1800018964 65167553 A B
BovineHD1800018965 65168231 A B
BovineHD1800018966 65170991 A B
BovineHD1800018967 65173139 A B
BovineHD1800018968 65173673 A B
Hapmap32869-BTA-161633 65174876 A B
BovineHD1800018970 65177521 A B
BovineHD1800018971 65179340 A B
BovineHD1800018972 65182880 A B
BovineHD1800018973 65192878 A B
BovineHD1800018974 65196685 A B
BovineHD1800018976 65200910 A B
BovineHD1800018977 65204842 A B
BovineHD1800018978 65211566 A B
BovineHD1800018979 65216806 A B
BovineHD1800019429 65219733 A B
BovineHD1800018980 65222323 A B
ARS-BFGL-NGS-65602 65231440 A B
BovineHD1800018982 65232669 A B
BovineHD1800018983 65234190 A B
BovineHD1800018984 65235733 A B
BovineHD1800018985 65236798 A B
BovineHD4100013825 65237934 A B
BovineHD1800018986 65242914 A B
BovineHD1800018987 65245677 A B
BovineHD1800018988 65253187 A B
BovineHD1800018989 65254869 A B
BovineHD1800018990 65255894 A B
BovineHD1800018993 65261362 A B
BovineHD1800018994 65263029 A B
BovineHD1800018995 65263730 A B
BovineHD1800018996 65264433 A B
BovineHD1800018997 65265454 A B
BovineHD1800018998 65266285 A B
Hapmap51570-BTA-17962 65269893 A B
BovineHD1800018999 65272944 A B
BovineHD1800019000 65274442 A B
BovineHD1800019001 65276003 A B
BovineHD1800019002 65277811 A B
BovineHD1800019003 65278829 A B
BovineHD1800019004 65284002 A B
BovineHD1800019006 65291776 A B
BovineHD1800019007 65292369 A B
BovineHD1800019008 65298014 A B
BovineHD1800019009 65304165 A B
BovineHD1800019010 65306551 A B
BovineHD1800019011 65307111 A B
BovineHD1800019012 65311933 A B
BovineHD4100013826 65313314 A B
BovineHD1800019013 65315598 A B
BovineHD1800019014 65318067 A B
BovineHD1800019015 65318791 A B
BovineHD1800019016 65319955 A B
BovineHD1800019017 65320672 A B
BovineHD1800019018 65322488 A B
BovineHD1800019019 65323277 A B
BovineHD1800019020 65324143 A B
BovineHD1800019021 65325011 A B
ARS-BFGL-NGS-43267 65326585 A B
BovineHD1800019023 65328015 A B
BovineHD1800019024 65331451 A B
BovineHD1800019025 65332039 A B
BovineHD1800019026 65333076 A B
BovineHD1800019027 65334633 A B
BovineHD1800019028 65335388 A B
BovineHD1800019029 65337654 A B
BovineHD1800019030 65340963 A B
BovineHD1800019896 65345596 A B
BovineHD1800019032 65349102 A B
BovineHD1800019033 65350274 A B
BovineHD1800019034 65353446 A B
BovineHD1800019037 65356544 A B
BovineHD1800019038 65360461 A B
BovineHD1800019039 65362801 A B
BovineHD1800019040 65365521 A B
BTA-44155-no-rs 65370372 A B
BovineHD1800019041 65372352 A B
BovineHD1800019042 65377613 A B
BovineHD1800019043 65379641 A B
BovineHD1800019044 65384131 A B
BovineHD1800019045 65387030 A B
BovineHD1800019046 65388052 A B
BovineHD1800019047 65388866 A B
BovineHD1800019048 65396988 A B
BovineHD1800019049 65402237 A B
BovineHD1800019050 65403345 A B
BovineHD1800019051 65405023 A B
TGLA227 65406736 101 103 105 113 115 117 119 121 75 77 79 81 83 85 86 87 89 91 93 95 97 99
BovineHD1800019052 65406943 A B
BovineHD1800019053 65414412 A B
BovineHD1800019054 65419972 A B
BovineHD1800019055 65423598 A B
BovineHD1800019056 65426753 A B
BovineHD1800019897 65429283 A B
BovineHD1800019057 65432619 - A B
BovineHD1800019058 65433421 A B
BovineHD1800019059 65438566 A B
ARS-BFGL-NGS-110521 65447640 A B
BovineHD1800019060 65451004 A B
BovineHD1800019061 65454422 A B
BovineHD1800019062 65455233 A B
BovineHD1800019063 65456096 A B
BovineHD1800019064 65457770 A B
BovineHD1800019065 65460377 A B
BovineHD1800019066 65463329 A B
BovineHD1800019067 65473071 A B
BovineHD1800019068 65476103 A B
BovineHD1800019069 65486326 A B
BovineHD1800019070 65490618 A B
BovineHD1800019071 65493523 A B
BovineHD1800019073 65496077 A B
BovineHD1800019074 65497310 A B
BovineHD1800019075 65500732 A B
BovineHD1800019076 65503397 A B
BovineHD1800019077 65504672 A B
ARS-BFGL-NGS-60589 65505257 A B
BovineHD1800019078 65506839 A B
BovineHD1800019079 65508068 A B
BovineHD1800019080 65513768 A B
BovineHD1800019081 65516681 A B
BovineHD1800019082 65517233 A B
BovineHD1800019083 65519530 A B
BovineHD4100013827 65521016 A B
BovineHD1800019084 65521697 A B
BovineHD1800019086 65522843 A B
BovineHD1800019087 65523371 A B
BovineHD1800019090 65527306 A B
ARS-BFGL-NGS-75365 65527895 A B
BovineHD1800019091 65528696 A B
BovineHD1800019092 65531248 A B
BovineHD1800019093 65531974 A B
BovineHD1800019094 65532822 A B
BovineHD1800019095 65534304 A B
BovineHD1800019096 65538728 A B
BovineHD1800019097 65545599 A B
BovineHD1800019098 65548276 A B
ARS-BFGL-NGS-19022 65551047 A B
BovineHD1800019898 65555312 A B
BovineHD1800019099 65563898 A B
BovineHD1800019100 65569392 A B
BovineHD4100013828 65571767 A B
BovineHD1800019101 65574500 A B
BovineHD1800019102 65578320 A B
ARS-BFGL-NGS-100207 65579737 A B
BovineHD1800019103 65580286 A B
BovineHD1800019104 65580792 A B
BovineHD1800019105 65581592 A B
BovineHD1800019106 65583077 A B
BovineHD1800019107 65583579 A B
BovineHD1800019108 65587484 A B
BovineHD1800019109 65590031 A B
BovineHD1800019110 65596944 A B
BovineHD1800019111 65597960 A B
BovineHD1800019112 65598779 A B
BovineHD1800019113 65599663 A B
BovineHD1800019114 65600281 A B
BovineHD1800019115 65601459 A B
BovineHD1800019116 65602637 A B
BovineHD1800019117 65603369 A B
ARS-BFGL-NGS-58016 65604707 A B
BovineHD1800019118 65605996 A B
BovineHD1800019119 65606728 A B
BovineHD1800019120 65610085 A B
BovineHD1800019121 65613063 A B
BovineHD1800019122 65615929 A B
BovineHD4100013829 65616400 A B
BovineHD1800019123 65619148 A B
BovineHD1800019124 65620414 A B
BovineHD1800019125 65621972 A B
BovineHD1800019126 65624962 A B
BovineHD1800019127 65625765 A B
ARS-BFGL-NGS-32392 65626629 A B
BovineHD1800019128 65627139 A B
BovineHD1800019129 65628048 A B
BovineHD1800019130 65628805 A B
BovineHD1800019131 65629768 A B
BovineHD1800019132 65631568 A B
BovineHD1800019133 65633164 A B
BovineHD1800019134 65634248 A B
BovineHD1800019136 65637325 A B
BovineHD1800019137 65638202 A B
BovineHD1800019138 65639107 A B
BovineHD1800019139 65640041 A B
BovineHD1800019140 65640960 A B
BovineHD1800019141 65641782 A B
BovineHD1800019142 65642785 A B
BovineHD4100013830 65644754 A B
BovineHD1800019143 65651929 A B
BovineHD1800019144 65654069 A B
BovineHD1800019146 65656837 A B
BovineHD1800019147 65658985 A B
BovineHD1800019148 65659751 A B
BovineHD1800019149 65660845 A B
BovineHD1800019150 65661613 A B
BovineHD1800019151 65662092 A B
BovineHD1800019152 65662568 A B
BovineHD1800019154 65664337 A B
BovineHD1800019155 65665199 A B
BovineHD1800019156 65665909 A B
BovineHD1800019159 65679546 A B
BovineHD1800019160 65683402 A B
BovineHD1800019161 65686571 A B
BovineHD1800019162 65691189 A B
BovineHD4100013831 65693246 A B
BovineHD1800019163 65697255 A B
BovineHD1800019899 65700117 A B
BovineHD1800019164 65703266 A B
BovineHD1800019165 65710896 A B
BovineHD1800019166 65714557 A B
BTA-44148-no-rs 65715529 A B
BovineHD1800019167 65716262 A B
BovineHD1800019168 65719453 A B
BovineHD1800019169 65720789 A B
BovineHD1800019170 65722095 A B
BovineHD1800019171 65726610 A B
BovineHD1800019172 65731190 A B
BovineHD1800019173 65737361 A B
BovineHD1800019174 65738099 A B
BovineHD1800019900 65740718 A B
BovineHD1800019175 65743470 A B
BovineHD1800019176 65745583 A B
BovineHD1800019177 65746296 A B
BovineHD1800019178 65749620 A B
BovineHD1800019180 65751271 A B
BovineHD1800019181 65752167 A B
BovineHD1800019182 65753128 A B
BovineHD1800019183 65753770 A B
BovineHD1800019184 65754940 A B
BovineHD1800019185 65758542 A B
BovineHD1800019186 65766249 A B
ARS-BFGL-NGS-117714 65768024 A B
BovineHD1800019187 65771834 A B
BovineHD4100013832 65775979 A B
BovineHD1800019188 65779697 A B
BovineHD1800019189 65782841 A B
BovineHD1800019190 65786364 A B
BovineHD1800019191 65789895 A B
BovineHD1800019192 65794243 A B
BovineHD4100013833 65796520 A B
BovineHD1800019193 65800959 A B
BovineHD1800019194 65803916 A B
BovineHD1800019195 65813283 A B
Hapmap59667-rs29014989 65813358 A B
BovineHD1800019196 65823536 A B
BovineHD1800019197 65824864 A B
BovineHD1800019198 65831282 A B
BovineHD1800019901 65834472 A B
BovineHD1800019199 65837026 A B
BovineHD1800019200 65842590 A B
BovineHD1800019201 65851999 A B
BovineHD1800019202 65856746 A B
BovineHD1800019203 65860939 A B
BovineHD1800019204 65866164 A B
ARS-BFGL-NGS-66086 65871032 A B
BovineHD1800019205 65874045 A B
BovineHD1800019206 65876310 A B
BovineHD1800019207 65877057 A B
BovineHD1800019208 65878108 A B
BovineHD1800019209 65879541 A B
BovineHD1800019210 65885777 A B
BovineHD1800019211 65892176 A B
ARS-BFGL-NGS-831 65899247 A B
BovineHD1800019212 65899478 A B
BovineHD1800019213 65900533 A B
BovineHD1800019214 65904807 A B
