# Supplementary material for: Imputation of microsatellite alleles from dense SNP genotypes for parentage verification across multiple Bos taurus and Bos indicus breeds
Source: Front Genet. 2013 Sep 18;4:176. doi: 10.3389/fgene.2013.00176 (PMC3776237; doi:10.3389/fgene.2013.00176)
Supplement: Supplementary file 1 [file DataSheet1.ZIP › MS_impute_phased_Ref+Marker_files/1kbSNP+MS_chr19.txt]

BovineHD1900015850 56150054 A B
BovineHD1900015852 56152825 A B
BovineHD1900015853 56157467 A B
BovineHD1900015854 56162228 A B
BovineHD1900015855 56163123 A B
BovineHD1900015856 56164102 A B
Hapmap24709-BTA-45988 56165607 A B
BovineHD4100014331 56169805 A B
BovineHD1900015857 56180020 A B
BovineHD1900015858 56181752 A B
BovineHD1900015859 56183015 A B
BovineHD1900015861 56189081 A B
BovineHD1900015862 56189873 A B
BovineHD1900015863 56194607 A B
BovineHD1900015864 56196258 A B
BovineHD1900015865 56196865 A B
BovineHD1900015866 56198685 A B
BovineHD1900015867 56199310 A B
BovineHD1900015868 56199950 A B
BovineHD1900015869 56201479 A B
ARS-BFGL-NGS-119918 56202223 - A B
BovineHD1900015871 56204647 A B
BovineHD1900015874 56207045 A B
BovineHD1900015875 56207737 A B
BovineHD1900015876 56208592 A B
BovineHD1900015877 56210054 A B
BovineHD1900015878 56212475 A B
BovineHD1900015879 56213763 A B
BovineHD1900019053 56216569 A B
BovineHD1900015880 56219259 A B
BovineHD1900015881 56224455 A B
BovineHD4100014332 56232245 A B
BovineHD1900015882 56233451 A B
BovineHD1900015883 56235832 A B
BovineHD1900015884 56237049 A B
BovineHD1900015885 56238627 A B
BovineHD1900015886 56241452 A B
ARS-BFGL-NGS-52939 56244442 A B
BovineHD1900015887 56245384 A B
BovineHD1900015888 56246514 A B
BovineHD1900015889 56248930 A B
BovineHD1900015891 56253378 A B
BovineHD1900015892 56266636 A B
BovineHD1900015893 56273679 A B
BovineHD1900019054 56277022 A B
ARS-BFGL-NGS-13404 56279907 A B
BovineHD1900015894 56284394 A B
BovineHD1900015895 56287998 A B
BovineHD1900015896 56295261 A B
BovineHD1900015897 56297110 A B
BovineHD1900015898 56297971 A B
ARS-BFGL-NGS-46941 56300082 A B
BovineHD1900015899 56301080 A B
BovineHD1900015900 56303350 A B
BovineHD1900015901 56307122 A B
BovineHD1900015902 56307648 A B
BovineHD1900015903 56311641 A B
BovineHD1900015904 56312841 A B
BovineHD1900015905 56317226 A B
BovineHD1900015906 56317922 A B
BovineHD1900015907 56320315 A B
BovineHD1900015909 56324710 A B
BovineHD1900015910 56326093 A B
BovineHD4100014333 56326725 A B
BovineHD1900015911 56327603 A B
BovineHD1900015912 56328420 A B
BovineHD4100014334 56329112 A B
BovineHD1900015913 56330201 A B
BovineHD1900015914 56331351 A B
BovineHD1900015915 56333125 A B
BovineHD1900015916 56334071 A B
BovineHD1900015917 56335966 A B
BovineHD1900015918 56337134 A B
BovineHD1900015920 56338510 A B
BovineHD1900015921 56339055 A B
BovineHD1900015922 56340067 A B
ARS-BFGL-NGS-112392 56341205 A B
BovineHD1900015923 56345621 A B
BovineHD1900015924 56348162 A B
BovineHD1900015925 56348886 A B
BovineHD1900015926 56352784 A B
BovineHD1900015927 56357786 A B
BovineHD4100014335 56359214 A B
BovineHD1900015928 56364057 A B
BovineHD1900015929 56365338 A B
BovineHD1900015930 56369123 A B
BovineHD1900015931 56370648 A B
BovineHD1900015932 56384045 A B
BovineHD1900015933 56388381 A B
BovineHD1900015934 56392071 A B
BovineHD1900015935 56394582 A B
BovineHD1900015936 56396051 A B
BovineHD1900015937 56398717 A B
Hapmap32044-BTA-133329 56401302 A B
BovineHD1900015938 56403275 A B
BovineHD1900015939 56403766 A B
BovineHD4100014336 56404361 A B
BovineHD1900015940 56405717 A B
BovineHD1900015941 56406867 A B
BovineHD1900015942 56408676 A B
BovineHD1900015943 56409545 A B
BovineHD1900015944 56415602 A B
BovineHD1900015945 56416273 A B
BovineHD4100014337 56416891 A B
BovineHD1900015946 56420984 A B
BovineHD1900015947 56424222 A B
UA-IFASA-5818 56426090 A B
BovineHD1900015948 56427484 A B
BovineHD1900015949 56429822 A B
BovineHD4100014338 56433018 A B
BovineHD1900015950 56436104 A B
BovineHD1900015951 56437516 A B
BovineHD1900015952 56438159 A B
BovineHD4100014339 56441271 A B
BovineHD1900015953 56446131 A B
BovineHD1900015954 56447776 A B
BovineHD1900015955 56449280 A B
BovineHD1900015956 56456750 A B
ARS-BFGL-NGS-71171 56460224 A B
BovineHD1900015957 56460335 A B
BovineHD1900015958 56462585 A B
BovineHD1900015959 56468617 A B
BovineHD1900015960 56472341 A B
BovineHD1900015961 56478289 A B
BovineHD1900015962 56481559 A B
BovineHD1900015963 56484276 A B
BovineHD1900015964 56490472 A B
BovineHD1900015965 56494911 A B
ARS-BFGL-NGS-117484 56495427 A B
BovineHD1900015966 56495958 A B
BovineHD1900015967 56497695 A B
BovineHD1900015968 56499004 A B
BovineHD1900015969 56500023 A B
BovineHD1900015970 56502242 A B
BovineHD1900015971 56503096 A B
BovineHD1900015972 56510205 A B
BovineHD1900015973 56516493 A B
BovineHD1900015975 56519089 A B
BovineHD1900015976 56523356 A B
BovineHD1900015977 56526824 A B
BovineHD1900015978 56530304 A B
BovineHD1900015979 56530998 A B
BovineHD1900015980 56533098 A B
ARS-BFGL-NGS-114597 56533680 A B
BovineHD1900015981 56534497 A B
BovineHD1900015982 56536067 A B
BovineHD1900015983 56537361 A B
BovineHD1900015984 56539142 A B
BovineHD1900015985 56540246 A B
BovineHD4100014340 56541221 A B
BovineHD1900015986 56544394 A B
BovineHD1900015987 56545123 A B
BovineHD1900015988 56545652 A B
BovineHD1900015989 56551168 A B
BovineHD1900015990 56552581 A B
BovineHD1900015991 56554454 A B
BovineHD1900015993 56555839 A B
BovineHD1900015994 56556421 A B
ARS-BFGL-NGS-33925 56558475 A B
BovineHD1900015995 56559004 A B
BovineHD1900015996 56559529 A B
BovineHD1900015997 56560675 A B
BovineHD1900015998 56564441 A B
BovineHD1900015999 56569168 A B
BovineHD1900016000 56577107 A B
BovineHD1900016001 56584509 A B
BovineHD1900016002 56594816 A B
BovineHD1900016003 56599101 A B
BovineHD1900016004 56602183 A B
BovineHD1900016005 56606767 A B
ARS-BFGL-NGS-50779 56607168 A B
BovineHD1900016006 56613755 A B
BovineHD1900016007 56616269 A B
BovineHD1900016008 56616856 A B
BovineHD1900016009 56619165 A B
BovineHD1900016010 56621838 A B
BovineHD1900016011 56622728 A B
BovineHD1900016012 56624163 A B
BovineHD1900016013 56628540 A B
ARS-BFGL-NGS-42405 56629783 A B
BovineHD1900016015 56638120 A B
BovineHD1900016016 56641456 A B
BovineHD1900016017 56646757 A B
ETH3 56648498 103 109 111 113 115 117 119 121 123 125 127 129 131 133 140 144 146 148 150 152 158
BovineHD1900016019 56649409 A B
BovineHD1900016020 56650948 A B
BovineHD1900016021 56652544 A B
BovineHD1900016022 56654080 A B
BovineHD1900016023 56657499 A B
BovineHD4100014341 56660022 A B
ARS-BFGL-NGS-89862 56660567 A B
BovineHD1900016024 56663975 A B
BovineHD1900016025 56668187 A B
BovineHD1900016026 56670683 A B
BovineHD1900016027 56673555 A B
BovineHD1900016028 56675426 A B
BovineHD1900016029 56677858 A B
BovineHD1900016030 56680137 A B
BovineHD4100014342 56685960 A B
BovineHD4100014343 56688980 A B
BovineHD1900016031 56693314 A B
ARS-BFGL-NGS-114414 56695441 A B
BovineHD1900016032 56696905 A B
BovineHD1900016034 56699078 A B
BovineHD1900016035 56704546 A B
BovineHD1900016036 56707211 A B
BovineHD1900016037 56712050 A B
BovineHD1900016038 56718988 A B
BovineHD1900016039 56720693 A B
BovineHD1900016040 56722216 A B
BovineHD1900016041 56728310 A B
ARS-BFGL-NGS-65726 56728476 A B
BovineHD1900016042 56731189 A B
BovineHD1900016043 56736078 A B
BovineHD1900016045 56737905 A B
BovineHD1900016046 56738932 A B
BovineHD1900016047 56740385 A B
BovineHD1900016048 56746656 A B
BovineHD1900016049 56748120 A B
BovineHD1900016050 56749358 A B
BovineHD1900016051 56750524 A B
BovineHD1900016052 56753187 A B
BovineHD1900016053 56774283 A B
BTB-00763650 56775870 A B
BovineHD1900016054 56779692 A B
BovineHD1900016055 56782903 A B
BovineHD1900016056 56783437 A B
BovineHD1900016057 56784574 A B
BovineHD1900016058 56790686 A B
BovineHD1900016059 56795524 A B
BovineHD1900016060 56798310 A B
BovineHD1900016061 56800723 A B
BovineHD1900016062 56802650 A B
BovineHD1900016063 56803229 A B
BovineHD1900016064 56806221 A B
BovineHD1900016065 56809911 A B
BovineHD1900016067 56810966 A B
BovineHD1900016068 56815787 A B
UA-IFASA-9790 56816549 A B
BovineHD1900016069 56824069 A B
BovineHD1900016070 56825556 A B
BovineHD4100014344 56826194 A B
BovineHD1900016071 56830067 A B
BovineHD1900016072 56834175 A B
UA-IFASA-8623 56837932 A B
BovineHD1900016073 56843503 A B
BovineHD1900016074 56848494 A B
BovineHD1900016075 56851932 A B
BovineHD1900016076 56852955 A B
BovineHD1900016077 56857226 A B
Hapmap48769-BTA-46039 56861094 A B
BovineHD1900016078 56864492 A B
BovineHD1900016079 56865748 A B
BovineHD1900016080 56866618 A B
BovineHD1900016081 56869183 A B
BovineHD1900016082 56871679 A B
BovineHD1900016083 56875599 A B
BovineHD1900016084 56882530 A B
BovineHD1900016085 56883166 A B
BovineHD1900016086 56884849 A B
Hapmap42220-BTA-46040 56889902 A B
BovineHD4100014345 56901034 A B
BovineHD1900016088 56902809 A B
BovineHD1900016089 56910548 A B
BovineHD1900016090 56915663 A B
BovineHD1900016091 56921640 A B
BovineHD1900016092 56930023 A B
BovineHD1900016093 56934703 A B
BovineHD1900016094 56938316 A B
BovineHD1900016095 56944557 A B
BovineHD1900016096 56945797 A B
BovineHD1900016097 56951080 A B
ARS-BFGL-NGS-2792 56955428 A B
BovineHD1900016098 56960111 A B
BovineHD1900016099 56968277 A B
BovineHD1900016100 56974802 A B
BovineHD1900016101 56978347 A B
ARS-BFGL-NGS-2904 56983121 A B
BovineHD1900016102 56986248 A B
BovineHD1900016103 56990323 A B
ARS-BFGL-NGS-72723 56993243 A B
BovineHD1900016104 56996435 A B
BovineHD1900016105 57003040 A B
BovineHD1900018733 57009229 A B
BovineHD1900016106 57011896 A B
ARS-BFGL-BAC-33563 57017362 A B
BovineHD4100014346 57020892 A B
BovineHD1900016107 57026044 A B
BovineHD1900016108 57036214 A B
BovineHD1900016109 57039480 A B
Hapmap59408-ss46526398 57040897 A B
BovineHD1900016110 57041837 A B
BovineHD1900016111 57047322 A B
BovineHD1900016112 57055146 A B
BovineHD1900016113 57062957 A B
BovineHD1900016114 57064288 A B
BovineHD1900016115 57068217 A B
BovineHD1900016116 57072546 A B
ARS-BFGL-NGS-42506 57075809 A B
BovineHD1900016117 57077307 A B
BovineHD1900016118 57078411 A B
BovineHD1900016119 57079283 A B
BovineHD1900016120 57080926 A B
BovineHD1900016121 57084833 A B
BovineHD1900016123 57086884 A B
BovineHD1900016124 57087981 A B
BovineHD1900016125 57090854 A B
BovineHD1900016126 57093431 A B
BovineHD1900016127 57094538 A B
BovineHD1900016128 57095335 A B
BovineHD1900016129 57095977 A B
BovineHD1900016130 57097235 A B
BovineHD1900016131 57098319 A B
ARS-BFGL-NGS-71489 57098859 A B
BovineHD1900016132 57099600 A B
BovineHD1900016133 57100541 A B
BovineHD4100014347 57101615 A B
BovineHD1900016134 57102415 A B
BovineHD1900016135 57102995 A B
BovineHD1900016136 57106129 A B
BovineHD1900016137 57107690 A B
BovineHD1900016138 57108484 A B
BovineHD1900016139 57109275 A B
BovineHD1900016140 57110205 A B
BovineHD1900016141 57112097 A B
BovineHD1900016142 57112623 A B
BovineHD1900016143 57113424 A B
BovineHD1900016144 57116340 A B
BovineHD1900016145 57116850 A B
BovineHD4100014348 57117440 A B
BovineHD1900016146 57119065 A B
BovineHD1900016147 57120339 A B
BovineHD1900016148 57123265 A B
ARS-BFGL-NGS-114002 57128225 A B
BovineHD1900016150 57131489 A B
BovineHD1900016151 57134007 A B
BovineHD1900016152 57143995 A B
BovineHD1900016153 57145149 A B
BovineHD1900016154 57146528 A B
BovineHD1900016156 57148229 A B
