# Supplementary material for: Imputation of microsatellite alleles from dense SNP genotypes for parentage verification across multiple Bos taurus and Bos indicus breeds
Source: Front Genet. 2013 Sep 18;4:176. doi: 10.3389/fgene.2013.00176 (PMC3776237; doi:10.3389/fgene.2013.00176)
Supplement: Supplementary file 1 [file DataSheet1.ZIP › MS_impute_phased_Ref+Marker_files/1kbSNP+MS_chr2.txt]

BovineHD0200036890 127113774 A B
BovineHD0200036891 127122958 A B
BovineHD0200036892 127123918 A B
BovineHD0200036893 127125675 A B
BovineHD0200036894 127128551 A B
BovineHD0200036896 127138476 A B
BovineHD0200036897 127142224 A B
BovineHD0200036898 127145926 A B
BovineHD0200036899 127146742 A B
BovineHD0200036900 127150375 A B
ARS-BFGL-NGS-69013 127151022 A B
BovineHD0200036901 127157173 A B
BovineHD0200036902 127158547 A B
BovineHD0200036903 127162200 A B
BovineHD4100001653 127164883 A B
BovineHD0200036904 127169684 A B
BovineHD0200036905 127173471 A B
BovineHD4100001654 127176061 A B
BovineHD0200036906 127176943 A B
BovineHD0200036907 127178811 A B
BovineHD0200036908 127182652 A B
BovineHD0200036909 127185406 A B
BovineHD0200036910 127186113 A B
BovineHD0200036911 127186882 A B
BovineHD0200036912 127190008 A B
ARS-BFGL-NGS-119799 127192536 A B
BovineHD0200036913 127193405 A B
BovineHD0200036914 127198029 A B
Hapmap41006-BTA-49551 127202755 A B
BovineHD0200036916 127206815 A B
BovineHD0200036917 127209322 A B
BovineHD0200036918 127218072 A B
BovineHD0200036919 127219541 A B
BovineHD0200036920 127223811 A B
BovineHD0200036921 127225243 A B
BovineHD0200036922 127229677 A B
ARS-BFGL-NGS-81173 127229858 A B
BovineHD0200036923 127232675 A B
BovineHD0200036924 127236807 A B
BovineHD0200036925 127241775 A B
BovineHD0200036926 127244943 A B
BovineHD0200036927 127251345 A B
BovineHD0200036929 127257140 A B
BovineHD0200036930 127261590 A B
ARS-BFGL-BAC-27287 127263785 A B
BovineHD0200036932 127263801 A B
BovineHD0200036933 127266875 A B
BovineHD0200036934 127269514 A B
BovineHD0200036935 127272399 A B
BovineHD0200036937 127278539 A B
BovineHD0200036939 127280605 A B
BovineHD0200036940 127281883 A B
BovineHD0200036941 127282691 A B
BovineHD0200036942 127283838 A B
BovineHD0200036943 127286232 A B
BovineHD0200036944 127288911 A B
BovineHD0200036945 127289422 A B
BovineHD0200036946 127291660 A B
BovineHD0200036947 127292427 A B
BovineHD0200036948 127295419 A B
BovineHD0200036949 127296214 A B
BovineHD0200036950 127301531 A B
BovineHD0200036951 127304837 A B
ARS-BFGL-NGS-115982 127309459 A B
BovineHD0200036952 127313333 A B
BovineHD0200036953 127314457 A B
BovineHD0200036954 127320476 A B
BovineHD0200036955 127322367 A B
ARS-BFGL-NGS-83761 127324653 A B
BovineHD0200036956 127328814 A B
BovineHD0200036957 127330333 A B
BovineHD0200036958 127331372 A B
BovineHD0200036959 127335905 A B
BovineHD0200036961 127343055 A B
BovineHD0200036962 127344309 A B
BovineHD0200036963 127351316 A B
ARS-BFGL-NGS-106374 127353272 A B
BovineHD0200036964 127353468 A B
BovineHD0200036965 127354310 A B
BovineHD0200036966 127356234 A B
BovineHD0200036967 127356958 A B
BovineHD0200036968 127358704 A B
BovineHD0200036969 127359441 A B
BovineHD0200036970 127360523 A B
BovineHD0200036971 127361315 A B
BovineHD0200036972 127361853 A B
BovineHD4100001655 127362498 A B
BovineHD0200036973 127368435 A B
BovineHD0200036974 127372066 A B
BovineHD0200036975 127372877 A B
BovineHD4100001656 127374141 A B
BovineHD0200036976 127378870 A B
BovineHD0200036977 127380372 A B
BovineHD0200036979 127386874 A B
BovineHD0200036980 127390659 A B
BovineHD0200036981 127393053 A B
BovineHD0200036982 127398337 A B
BovineHD0200040805 127404596 A B
BovineHD0200036984 127407641 A B
ARS-BFGL-NGS-15468 127414821 A B
BovineHD0200036985 127417185 A B
BovineHD4100001657 127420746 A B
BovineHD0200036986 127423079 A B
BovineHD0200036987 127424617 A B
BovineHD0200036988 127427731 A B
BovineHD0200036989 127432248 A B
BovineHD0200036990 127435919 A B
BovineHD0200036991 127438292 A B
BovineHD0200036992 127440677 A B
BovineHD0200036993 127445878 A B
BovineHD0200036994 127447276 A B
BovineHD0200036995 127451903 A B
BovineHD0200036996 127452476 A B
BovineHD0200036997 127453619 A B
BovineHD0200036998 127459571 A B
BovineHD0200036999 127462908 A B
BovineHD0200037000 127465481 A B
BovineHD0200037001 127468992 A B
ARS-BFGL-NGS-54715 127474014 A B
BovineHD0200037002 127476802 A B
BovineHD0200037003 127480295 A B
BovineHD0200037004 127483123 A B
BovineHD0200037006 127488668 A B
BovineHD0200037007 127491652 A B
BovineHD0200037008 127496020 A B
BovineHD0200037009 127498764 A B
BovineHD0200037010 127499484 A B
BovineHD0200037011 127503293 A B
BovineHD0200037012 127506706 A B
UA-IFASA-5041 127508328 A B
BovineHD0200037013 127511169 A B
BovineHD0200037014 127514835 A B
BovineHD0200037015 127521967 A B
BovineHD0200037016 127526531 A B
BovineHD0200037017 127530081 A B
ARS-BFGL-NGS-63081 127531137 A B
BovineHD0200037018 127532867 A B
BovineHD0200037019 127540073 A B
BovineHD0200037020 127543487 A B
BovineHD0200037021 127549465 A B
BovineHD0200037022 127550462 A B
BovineHD0200037023 127557230 A B
ARS-BFGL-NGS-41408 127559618 A B
BovineHD0200037024 127563619 A B
BovineHD0200037025 127566752 A B
BovineHD0200037026 127570554 A B
BovineHD0200037027 127576761 A B
BovineHD0200037028 127577605 A B
BovineHD0200037029 127582649 A B
BovineHD0200037030 127588442 A B
BM2113 127591894 119 121 123 125 127 129 131 133 135 137 139 141 143 145
BovineHD0200037031 127592315 A B
BovineHD0200037032 127593144 A B
BovineHD0200037033 127595896 A B
BovineHD0200037034 127597240 A B
BovineHD0200037035 127598142 A B
BovineHD0200037036 127598874 A B
BovineHD0200037037 127599569 A B
BovineHD0200037038 127600234 A B
BovineHD0200037039 127604664 A B
BovineHD0200037040 127606024 A B
BovineHD0200037041 127606580 A B
BovineHD0200037043 127608234 A B
BovineHD0200037044 127610165 A B
BovineHD0200037045 127611615 A B
BovineHD0200037046 127612583 A B
BovineHD0200037047 127614061 A B
BovineHD0200037048 127617577 A B
BovineHD0200037049 127621858 A B
BovineHD0200037050 127626236 A B
BovineHD0200037051 127632228 A B
BovineHD0200037052 127633203 A B
ARS-BFGL-NGS-62504 127638779 A B
BovineHD0200037053 127639447 A B
BovineHD0200037054 127641390 A B
BovineHD0200037055 127642586 A B
BovineHD0200037056 127644712 A B
BovineHD0200037057 127645905 A B
BovineHD0200037058 127646623 A B
BovineHD0200037059 127648283 A B
BovineHD0200037060 127652248 A B
BovineHD0200037061 127652716 A B
BovineHD0200037062 127653392 A B
BovineHD0200037063 127653946 A B
BovineHD0200037065 127655073 A B
BovineHD0200037067 127658951 A B
BovineHD0200037069 127662390 A B
BovineHD0200037070 127664126 A B
BovineHD0200037071 127665879 A B
BovineHD0200037073 127673633 A B
BovineHD0200037074 127677331 A B
BovineHD0200037075 127680352 A B
BovineHD0200037076 127683153 A B
BovineHD0200037077 127687908 A B
BovineHD0200037078 127691889 A B
BTA-49605-no-rs 127692027 A B
BovineHD0200037079 127692390 A B
BovineHD0200037080 127693345 A B
BovineHD0200037081 127693921 A B
BovineHD0200037082 127697733 A B
BovineHD0200037083 127702341 A B
BovineHD0200037084 127705749 A B
BovineHD0200037085 127709210 A B
BovineHD0200037086 127713352 A B
BovineHD0200037087 127715654 A B
BovineHD0200037088 127719245 A B
BovineHD0200037089 127720203 A B
BovineHD0200037090 127721171 A B
BovineHD0200037092 127729146 A B
BovineHD0200037093 127733591 A B
BovineHD0200040806 127736995 A B
BovineHD0200037094 127740890 A B
BovineHD0200037095 127742356 A B
BovineHD0200037096 127751087 A B
BovineHD0200037097 127757003 A B
ARS-BFGL-NGS-26260 127758721 A B
ARS-BFGL-NGS-98126 127759768 A B
BovineHD0200037099 127764140 A B
BovineHD0200040807 127767090 A B
BovineHD0200037100 127770347 A B
BovineHD0200037101 127775089 A B
BovineHD0200037103 127780270 A B
BovineHD0200037104 127783833 A B
BovineHD0200037105 127788716 A B
BovineHD0200037106 127791599 A B
BovineHD0200037107 127792326 A B
BovineHD0200037108 127794949 A B
BovineHD0200037109 127802015 A B
BovineHD0200037110 127804562 A B
BovineHD0200037111 127809241 A B
BovineHD0200037112 127811206 A B
BovineHD0200037113 127819237 A B
BovineHD0200037114 127823418 A B
BovineHD0200037115 127826512 A B
BovineHD0200037116 127827460 A B
BovineHD0200037117 127831168 A B
ARS-BFGL-NGS-90958 127831356 A B
BovineHD0200037118 127839492 A B
BovineHD0200037119 127840668 A B
BovineHD0200037120 127843283 A B
BovineHD0200037121 127845122 A B
BovineHD0200037122 127846081 A B
BovineHD0200037123 127846603 A B
BovineHD0200037124 127847150 A B
BovineHD0200037125 127849650 A B
BovineHD4100001658 127850627 A B
BovineHD4100001659 127853992 A B
BovineHD0200037126 127856031 A B
BovineHD0200037127 127856670 A B
BovineHD0200037128 127858330 A B
BovineHD0200037129 127862024 A B
BovineHD0200037130 127866638 A B
BovineHD0200037131 127871664 A B
BovineHD0200037132 127877343 A B
BovineHD0200037133 127880659 A B
ARS-BFGL-NGS-979 127881684 A B
BovineHD0200037134 127885144 A B
BovineHD0200037135 127887180 A B
BovineHD4100001660 127888341 A B
BovineHD0200037136 127888798 A B
BovineHD0200037137 127889403 A B
BovineHD0200037138 127890024 A B
BovineHD0200037140 127891867 A B
BovineHD0200037141 127893511 A B
BovineHD0200037142 127896786 A B
BovineHD0200037143 127900641 A B
BovineHD0200037144 127904895 A B
BovineHD0200037145 127905840 A B
BovineHD0200037146 127906434 A B
BovineHD0200037147 127906958 A B
BovineHD0200037148 127907447 A B
BovineHD0200037149 127907918 A B
BovineHD0200037151 127909782 A B
BovineHD0200037152 127910935 A B
BovineHD4100001661 127912528 A B
BovineHD0200037153 127913321 A B
BovineHD0200037154 127914165 A B
BovineHD0200037155 127914647 A B
BovineHD0200037156 127916319 A B
BovineHD0200037157 127917053 A B
BovineHD0200037158 127917867 A B
BovineHD0200037159 127919149 A B
BovineHD0200037160 127919635 A B
ARS-BFGL-NGS-114532 127922394 A B
BovineHD0200037161 127924644 A B
BovineHD0200037162 127927030 A B
BovineHD0200037163 127929549 A B
BovineHD0200037164 127934091 A B
Hapmap49571-BTA-32781 127937481 A B
BovineHD0200037165 127938818 A B
BovineHD0200037166 127941812 A B
BovineHD0200037167 127944851 A B
BovineHD0200037168 127945399 A B
BovineHD0200037170 127950674 A B
BovineHD0200037171 127954175 A B
BovineHD0200037172 127988076 A B
BovineHD0200037173 127988861 A B
BovineHD0200037174 127990337 A B
BovineHD0200037175 127990914 A B
ARS-BFGL-NGS-57561 127995570 A B
BovineHD0200037176 127995850 A B
BovineHD0200037177 128001252 A B
BovineHD0200037178 128006904 A B
BovineHD0200037179 128010758 A B
BovineHD0200037180 128015420 A B
BovineHD0200037181 128016123 A B
BovineHD0200037182 128017068 A B
BovineHD0200037183 128019693 A B
BovineHD0200037184 128021742 A B
BovineHD0200037185 128025141 A B
BovineHD0200037186 128031460 A B
BovineHD0200037187 128034911 A B
BovineHD0200037189 128038582 A B
BovineHD0200037190 128044066 A B
BovineHD0200037191 128046308 A B
BovineHD0200040808 128050145 A B
BovineHD0200037194 128058621 A B
BovineHD0200037196 128065657 A B
BovineHD0200037197 128069851 A B
BovineHD0200037198 128070681 A B
BovineHD0200037199 128075781 A B
BovineHD0200037201 128084951 A B
BovineHD0200037202 128087395 A B
BovineHD0200037203 128090732 A B
