# Supplementary material for: Imputation of microsatellite alleles from dense SNP genotypes for parentage verification across multiple Bos taurus and Bos indicus breeds
Source: Front Genet. 2013 Sep 18;4:176. doi: 10.3389/fgene.2013.00176 (PMC3776237; doi:10.3389/fgene.2013.00176)
Supplement: Supplementary file 1 [file DataSheet1.ZIP › MS_impute_phased_Ref+Marker_files/1kbSNP+MS_chr20.txt]

BovineHD2000006501 21707102 A B
BovineHD2000006502 21712686 A B
BovineHD2000006503 21715741 A B
BovineHD2000006505 21720136 A B
BovineHD2000006506 21728028 A B
BovineHD2000006507 21730089 A B
BovineHD2000006508 21731498 A B
BovineHD2000006509 21733959 A B
BovineHD2000006511 21738110 A B
BovineHD2000006513 21741644 A B
BovineHD2000006514 21746219 A B
BovineHD2000006515 21747264 A B
BovineHD2000006516 21750381 A B
BovineHD2000006517 21751068 A B
BovineHD4100014593 21754703 A B
BovineHD2000006518 21756711 A B
BovineHD2000006519 21758203 A B
BovineHD4100014594 21759069 A B
BovineHD2000006520 21760889 A B
BovineHD2000006521 21763318 A B
BovineHD2000006522 21766007 A B
BovineHD2000006523 21767577 A B
BovineHD2000006524 21769059 A B
BovineHD2000006525 21770673 A B
BovineHD2000006526 21771613 A B
BovineHD2000006527 21773289 A B
BovineHD2000006528 21774494 A B
BovineHD2000006529 21775848 A B
BovineHD2000006530 21777414 A B
BovineHD2000006531 21780845 A B
BovineHD2000006532 21782319 A B
BovineHD2000006533 21785979 A B
BovineHD2000006534 21787345 A B
BovineHD2000006535 21788764 A B
BovineHD2000006536 21790240 A B
BovineHD2000006537 21791634 A B
BovineHD2000006538 21793325 A B
BovineHD2000006539 21795230 A B
Hapmap25866-BTA-152370 21796393 A B
BovineHD2000006540 21800491 A B
BovineHD2000006541 21802157 A B
BovineHD2000006542 21803305 A B
BovineHD2000006543 21807077 A B
BovineHD2000006544 21810366 A B
BovineHD2000006545 21814259 A B
BovineHD2000006546 21818146 A B
BovineHD2000006547 21827348 A B
BovineHD2000006548 21827923 A B
BovineHD2000006549 21828762 A B
BovineHD2000006550 21832658 A B
BovineHD2000006551 21834386 A B
BovineHD2000006552 21836939 A B
BovineHD2000006553 21837658 A B
BovineHD2000006554 21838377 A B
BovineHD2000006555 21841030 A B
BovineHD2000006556 21842615 A B
BovineHD2000006557 21844050 A B
BovineHD2000006559 21851015 A B
BovineHD2000006560 21852204 A B
BovineHD2000006561 21853306 A B
BovineHD2000006562 21854120 A B
BovineHD2000006563 21855155 A B
BovineHD2000006564 21855957 A B
BovineHD2000006565 21857644 A B
BovineHD2000006566 21858689 A B
ARS-BFGL-NGS-90295 21859742 A B
BovineHD2000006567 21866750 A B
BovineHD2000006568 21867360 A B
BovineHD2000006569 21873994 A B
BovineHD2000006570 21875443 A B
BovineHD2000006571 21879948 A B
BovineHD2000006572 21883011 A B
BovineHD2000006573 21884606 A B
BovineHD2000006575 21886240 A B
BovineHD2000006576 21887140 A B
BovineHD2000006577 21888494 A B
BovineHD2000006578 21889442 A B
BovineHD2000006579 21890334 A B
BovineHD2000006580 21892051 A B
BovineHD2000006581 21893216 A B
BovineHD2000006582 21893893 A B
BovineHD2000006583 21894648 A B
BovineHD2000006584 21895804 A B
BovineHD2000006585 21896629 A B
BovineHD2000006586 21897582 A B
BovineHD2000006587 21899927 A B
BovineHD2000006589 21904437 A B
BovineHD2000006591 21913214 A B
BovineHD2000006592 21915016 A B
BovineHD2000006593 21920158 A B
BovineHD2000006594 21920932 A B
BovineHD2000006595 21926335 A B
BovineHD2000006596 21930618 A B
BovineHD2000006597 21931635 A B
ARS-BFGL-NGS-110975 21938158 A B
BovineHD4100014595 21941723 A B
BovineHD2000006598 21946433 A B
BovineHD2000006599 21955307 A B
BovineHD2000006600 21957087 A B
BovineHD2000006601 21959754 A B
BovineHD2000006602 21963291 A B
BovineHD2000006603 21964412 A B
ARS-BFGL-NGS-32306 21967184 A B
BovineHD2000006604 21977240 A B
BovineHD2000006605 21980906 A B
BovineHD2000006606 21989284 A B
BovineHD2000006607 21992249 A B
BovineHD2000006608 22006676 A B
BovineHD2000006609 22011007 A B
BovineHD2000006610 22016148 A B
BovineHD2000006611 22021608 A B
BovineHD2000006612 22025013 A B
BovineHD2000006613 22034154 A B
BovineHD2000006614 22047458 A B
BovineHD2000006615 22052308 A B
BovineHD2000006616 22058347 A B
BovineHD2000006617 22065122 A B
BovineHD2000021147 22067678 A B
BovineHD2000006618 22074012 A B
BovineHD2000006619 22077905 A B
BovineHD2000006620 22081253 A B
ARS-BFGL-NGS-34923 22093001 A B
BovineHD2000006621 22093784 A B
BovineHD2000006622 22108006 A B
ARS-BFGL-NGS-5992 22114399 A B
BovineHD2000021280 22126788 A B
BovineHD2000006624 22139478 A B
BovineHD2000006625 22144338 A B
BovineHD2000006627 22145977 A B
BovineHD2000006628 22147660 A B
BovineHD2000006629 22150287 A B
BovineHD2000006630 22151938 A B
BovineHD2000006631 22152791 A B
BovineHD2000006632 22154025 A B
BovineHD2000006633 22155157 A B
BovineHD2000006634 22156100 A B
BovineHD2000006635 22158307 A B
BovineHD2000006636 22159380 A B
BovineHD2000006637 22159928 A B
BovineHD2000006638 22160698 A B
BovineHD2000006639 22161303 A B
BovineHD2000006640 22163174 A B
BovineHD2000006641 22164150 A B
BovineHD2000006642 22165869 A B
BovineHD2000006643 22166679 A B
BovineHD2000006644 22168107 A B
BovineHD2000006645 22170646 A B
BovineHD2000006646 22171796 A B
BovineHD2000006647 22172452 A B
BovineHD2000006648 22173199 A B
BovineHD2000006649 22176594 A B
BovineHD2000006650 22177605 A B
BovineHD2000006651 22191560 A B
BovineHD2000006652 22195752 A B
BovineHD2000006653 22197248 A B
BovineHD2000006654 22199002 A B
BovineHD2000006655 22200130 A B
BovineHD2000006657 22201747 A B
BovineHD2000006659 22203443 A B
BovineHD2000006660 22205116 A B
BovineHD2000006661 22205878 A B
ARS-BFGL-NGS-65373 22206456 A B
TGLA126 22207036 105 109 111 113 115 116 117 118 119 121 123 125 127 129 212 213 79
BovineHD2000006662 22207124 A B
BovineHD2000006663 22207811 A B
BovineHD2000006664 22209047 A B
BovineHD2000006665 22210409 A B
BovineHD2000006666 22211264 A B
BovineHD2000006667 22211958 A B
BovineHD2000006668 22213427 A B
BovineHD2000006669 22216004 A B
BovineHD2000006670 22218396 A B
BovineHD2000006671 22220534 A B
BovineHD2000006672 22222878 A B
BovineHD2000006673 22223584 A B
BovineHD2000006674 22226753 A B
BovineHD2000006675 22227475 A B
BovineHD2000006676 22230996 A B
BovineHD2000006677 22231544 A B
BovineHD2000006678 22232173 A B
BovineHD2000006679 22233266 A B
BovineHD2000006680 22234261 A B
BovineHD2000006681 22234812 A B
BovineHD2000006682 22237123 A B
BovineHD2000006683 22246591 A B
BovineHD2000006684 22251794 A B
BovineHD2000006685 22258146 A B
BovineHD2000006686 22259437 A B
BovineHD2000006687 22266103 A B
BovineHD2000006688 22270297 A B
BovineHD2000006690 22285687 A B
BovineHD2000006691 22288482 A B
BovineHD2000006692 22290945 A B
BovineHD2000006693 22292215 A B
BovineHD2000006694 22292889 A B
BovineHD2000006695 22294058 A B
BovineHD2000006696 22296015 A B
BovineHD2000006697 22302280 A B
BovineHD2000006698 22305614 A B
BovineHD2000006699 22306627 A B
BovineHD2000006700 22307439 A B
BovineHD2000006701 22316326 A B
BovineHD2000006702 22317966 A B
BovineHD2000006703 22319187 A B
BovineHD2000006704 22322062 A B
BovineHD2000006705 22324048 A B
BovineHD2000006706 22326316 A B
BovineHD2000006707 22331172 A B
ARS-BFGL-NGS-100549 22332246 A B
BovineHD2000006709 22338567 A B
BovineHD2000006710 22339787 A B
BovineHD2000006711 22340520 A B
BovineHD2000006712 22346915 A B
BovineHD2000006713 22352908 A B
BovineHD2000006714 22356104 A B
BovineHD2000006715 22361077 A B
BovineHD2000006716 22364834 A B
BovineHD2000006717 22367606 A B
BovineHD2000006718 22371342 A B
BovineHD2000006719 22372410 A B
BovineHD2000006720 22373195 A B
BovineHD2000006721 22375058 A B
BovineHD2000006722 22377679 A B
BovineHD2000006723 22382725 A B
BovineHD2000006724 22383288 A B
BovineHD2000006725 22386936 A B
BovineHD2000006726 22391984 A B
BovineHD2000006727 22392509 A B
BovineHD2000006728 22394280 A B
BovineHD2000006729 22397788 A B
BovineHD2000006730 22400341 A B
BovineHD2000006731 22404174 A B
BovineHD2000006732 22411821 A B
BovineHD2000006733 22416428 A B
BovineHD2000006734 22419184 A B
BovineHD2000006735 22422045 A B
BovineHD2000006736 22422646 A B
BovineHD2000006737 22423435 A B
BovineHD2000006738 22424887 A B
BovineHD2000006739 22425353 A B
Hapmap43594-BTA-50052 22429967 A B
BovineHD2000006741 22431797 A B
BovineHD2000006742 22437456 A B
BovineHD2000006743 22438422 A B
BovineHD2000006744 22439264 A B
BovineHD2000006745 22440338 A B
BovineHD2000006746 22440958 A B
BovineHD2000006747 22441853 A B
BovineHD2000006749 22445767 A B
BovineHD2000006750 22446590 A B
BovineHD2000006751 22447411 A B
BovineHD2000006752 22448139 A B
BovineHD2000006753 22450119 A B
BovineHD2000006754 22452640 A B
BovineHD2000006755 22453363 A B
BovineHD2000006756 22460154 A B
BovineHD2000006757 22461624 A B
Hapmap52000-BTA-50053 22462915 A B
BovineHD2000006758 22463882 A B
BovineHD2000006759 22465342 A B
BovineHD4100014597 22471873 A B
BovineHD2000006761 22479602 A B
BovineHD2000006762 22484355 A B
BovineHD2000006763 22488742 A B
BovineHD2000006764 22489861 A B
BovineHD2000006765 22491204 A B
BovineHD2000006766 22492526 A B
BovineHD2000006767 22494513 A B
BovineHD2000006768 22499276 A B
BovineHD2000006769 22500049 A B
BovineHD2000006770 22501421 A B
BovineHD2000006771 22502471 A B
BovineHD2000006772 22503390 A B
BovineHD2000006773 22506640 A B
BovineHD2000006774 22510836 A B
BovineHD2000006775 22513206 A B
BovineHD2000006776 22514226 A B
BovineHD2000006778 22516843 A B
ARS-BFGL-NGS-10893 22518046 A B
BovineHD2000006779 22518251 A B
BovineHD4100014598 22522109 A B
BovineHD2000006780 22522864 A B
BovineHD2000021149 22528179 A B
BovineHD2000006782 22535954 A B
BovineHD2000006783 22536813 A B
BovineHD2000006784 22540666 A B
ARS-BFGL-BAC-35584 22542386 A B
BovineHD2000006785 22550671 A B
BovineHD2000006786 22555707 A B
BovineHD2000006787 22561314 A B
BovineHD2000006788 22563703 A B
BovineHD2000006789 22565317 A B
BovineHD2000006790 22569219 A B
BovineHD2000006791 22581082 A B
BovineHD2000006792 22589696 A B
BovineHD2000006793 22597036 A B
Hapmap46226-BTA-50067 22598594 A B
BovineHD2000006794 22603787 A B
BovineHD2000006795 22606954 A B
BovineHD2000006796 22608865 A B
BovineHD2000006797 22610602 A B
BovineHD2000006798 22613401 A B
BovineHD2000006799 22618935 A B
BovineHD2000006800 22620013 A B
BovineHD2000006801 22622865 A B
Hapmap50712-BTA-50068 22641142 A B
BovineHD2000006803 22643741 A B
BovineHD2000006804 22649126 A B
BovineHD2000006805 22650026 A B
BovineHD2000006806 22651559 A B
BovineHD4100014599 22656456 A B
BovineHD2000006807 22658024 A B
BovineHD2000006808 22662005 A B
BovineHD2000006809 22665874 A B
BTA-95455-no-rs 22670366 A B
BovineHD4100014600 22672719 A B
BovineHD2000006810 22674735 A B
BovineHD2000006811 22675553 A B
BovineHD2000006812 22676574 A B
BovineHD2000006813 22679076 A B
BovineHD2000006814 22680139 A B
BovineHD2000006815 22681414 A B
BovineHD2000006816 22684792 A B
BovineHD2000006817 22691998 A B
BovineHD2000006818 22693107 A B
BovineHD2000006819 22694412 A B
BovineHD2000006820 22695724 A B
BovineHD2000006821 22696350 A B
BovineHD2000006822 22697041 A B
BovineHD2000006823 22697596 A B
ARS-BFGL-NGS-22775 22698208 A B
BovineHD2000006824 22698911 A B
BovineHD2000006825 22699965 A B
BovineHD2000006826 22701127 A B
BovineHD2000006827 22702230 A B
BovineHD2000006828 22702959 A B
BovineHD2000006829 22703824 A B
BovineHD2000006830 22704764 A B
