# Supplementary material for: Imputation of microsatellite alleles from dense SNP genotypes for parentage verification across multiple Bos taurus and Bos indicus breeds
Source: Front Genet. 2013 Sep 18;4:176. doi: 10.3389/fgene.2013.00176 (PMC3776237; doi:10.3389/fgene.2013.00176)
Supplement: Supplementary file 1 [file DataSheet1.ZIP › MS_impute_phased_Ref+Marker_files/1kbSNP+MS_chr21.txt]

BovineHD2100016427 57142808 A B
BovineHD2100016428 57146632 A B
BovineHD2100016429 57151295 A B
BovineHD2100016430 57154652 A B
ARS-BFGL-NGS-61113 57156944 A B
BovineHD2100016433 57168737 A B
BovineHD2100016435 57174911 A B
BovineHD2100016436 57178167 A B
BovineHD2100016437 57180022 A B
BovineHD2100016438 57181094 A B
BovineHD2100016439 57182715 A B
BovineHD2100016440 57185293 A B
BovineHD4100015275 57186182 A B
ARS-BFGL-NGS-29588 57186819 A B
BovineHD2100016441 57188343 A B
BovineHD2100016442 57195556 A B
BovineHD2100016443 57196314 A B
BovineHD2100016444 57199673 A B
BovineHD2100016445 57200676 A B
BovineHD2100016448 57216329 A B
BovineHD2100016450 57228495 A B
BovineHD2100016451 57232540 A B
BovineHD2100016452 57235005 A B
BovineHD4100015277 57235949 A B
BovineHD2100016454 57241706 A B
BovineHD2100016457 57251696 A B
BTA-52608-no-rs 57257887 A B
BovineHD2100016459 57262505 A B
BovineHD2100016460 57263496 A B
BovineHD2100016461 57268698 A B
BovineHD2100016462 57271256 A B
BovineHD2100016463 57274933 A B
BovineHD2100016464 57278234 A B
BovineHD2100016465 57282600 A B
BovineHD2100016466 57286683 A B
BovineHD2100016467 57289331 A B
BovineHD2100016468 57290786 A B
BovineHD2100016469 57294034 A B
BovineHD2100016471 57307318 A B
BovineHD2100016472 57317675 A B
BovineHD2100016479 57353127 A B
BovineHD2100016481 57361933 A B
BovineHD2100021110 57365818 A B
BovineHD2100016482 57370000 A B
BovineHD2100016483 57376046 A B
BovineHD2100016485 57381228 A B
BovineHD2100016486 57381994 A B
BovineHD2100016487 57383382 A B
BovineHD2100016488 57386824 A B
BovineHD2100016490 57400377 A B
BovineHD2100016491 57404467 A B
BovineHD2100016493 57414018 A B
BovineHD2100016494 57422658 A B
BovineHD2100016495 57426899 A B
BovineHD2100016497 57437145 A B
BovineHD2100016498 57442199 A B
BovineHD2100016499 57446259 A B
BovineHD2100016500 57452644 A B
BovineHD2100016501 57457750 A B
BovineHD2100016502 57458784 A B
BovineHD2100016503 57467396 A B
BovineHD2100016504 57468639 A B
BovineHD2100016505 57472916 A B
BovineHD2100016506 57474192 A B
BovineHD2100016507 57475187 A B
BovineHD2100016508 57478316 A B
BovineHD2100016509 57480518 A B
BovineHD2100016510 57484705 A B
BovineHD2100016511 57489878 A B
BovineHD2100016513 57496408 A B
BovineHD2100016514 57504101 A B
BovineHD2100016515 57505149 A B
BovineHD2100016516 57507210 A B
BovineHD2100016517 57508261 A B
BovineHD2100016518 57509095 A B
BovineHD2100016519 57510411 A B
BovineHD2100016520 57511838 A B
BovineHD2100016521 57513798 A B
BovineHD2100016523 57515551 A B
BovineHD2100016524 57516455 A B
BovineHD2100016525 57517551 A B
BovineHD2100016526 57518499 A B
ARS-BFGL-NGS-39863 57523947 A B
BovineHD2100016527 57527006 A B
BovineHD2100016528 57531997 A B
BovineHD2100016529 57533096 A B
BovineHD2100016530 57534747 A B
BovineHD2100016531 57538101 A B
BovineHD2100016532 57542024 A B
BovineHD2100016533 57545089 A B
BovineHD4100015278 57545720 A B
BovineHD2100016534 57550317 A B
BovineHD2100016535 57552028 A B
BovineHD2100016536 57554618 A B
BovineHD2100016537 57559563 A B
Hapmap59246-rs29020402 57563775 A B
BovineHD2100016540 57571792 A B
BovineHD2100016541 57573531 A B
BovineHD2100016543 57579759 A B
BovineHD2100016545 57583470 A B
BovineHD2100016546 57584406 A B
BovineHD2100016547 57585768 A B
BovineHD2100016549 57587712 A B
BovineHD2100016550 57592532 A B
BovineHD2100016551 57597798 A B
BovineHD2100016552 57602687 A B
ARS-BFGL-NGS-68709 57603552 A B
BovineHD2100016553 57605174 A B
BovineHD2100016557 57616495 A B
BovineHD2100016558 57617532 A B
BovineHD2100016559 57619520 A B
BovineHD2100016560 57620088 A B
BovineHD2100016561 57620878 A B
BovineHD2100016562 57622838 A B
BovineHD2100016563 57623572 A B
BovineHD2100016564 57625740 A B
BovineHD2100016565 57628025 A B
BovineHD2100016566 57630476 A B
BovineHD2100016567 57631330 A B
BovineHD2100016568 57632259 A B
BovineHD2100016569 57633254 A B
BovineHD2100016570 57634362 A B
BovineHD2100016571 57634960 A B
BovineHD2100016572 57636658 A B
BovineHD2100016573 57637535 A B
BovineHD2100016574 57638590 A B
TGLA122 57640936 117 123 133 135 137 139 141 143 145 147 149 151 152 153 154 155 157 159 161 163 165 167 169 171 173 175 177 179 181 183 185 193
BovineHD2100016575 57643901 A B
BovineHD2100016576 57647027 A B
BovineHD2100016578 57652221 A B
BovineHD2100016579 57657495 A B
BTA-52592-no-rs 57658018 A B
BovineHD2100016581 57663342 A B
BovineHD2100016582 57665834 A B
BovineHD2100016583 57667986 A B
BovineHD2100016584 57670889 A B
BovineHD2100016586 57689150 A B
BovineHD2100016588 57694827 A B
BovineHD2100016589 57700703 A B
BovineHD2100016591 57702577 A B
BovineHD2100016592 57704011 A B
BovineHD2100016593 57713677 A B
BovineHD2100016595 57719367 A B
BovineHD2100016596 57720411 A B
BovineHD2100016597 57721222 A B
BovineHD2100016598 57722290 A B
BovineHD2100016599 57723364 A B
BovineHD2100016600 57724145 A B
BovineHD2100016601 57727224 A B
BovineHD2100016602 57728401 A B
BovineHD2100016603 57730175 A B
ARS-BFGL-NGS-104549 57731221 A B
BovineHD2100016604 57732674 A B
BovineHD2100016605 57733541 A B
BovineHD2100016606 57734939 A B
BovineHD2100016607 57739066 A B
BovineHD2100016608 57742230 A B
BovineHD2100016609 57743769 A B
BovineHD2100016610 57745511 A B
BovineHD2100016611 57748274 A B
BovineHD2100016612 57748780 A B
BovineHD2100016613 57749402 A B
BovineHD2100016614 57750099 A B
BovineHD2100016615 57750655 A B
BovineHD2100016616 57751259 A B
BovineHD2100016617 57751744 A B
BovineHD2100016618 57753399 A B
BovineHD2100016621 57762005 A B
BovineHD2100016622 57763783 A B
BovineHD2100016623 57764362 A B
ARS-BFGL-NGS-119716 57765296 A B
BovineHD2100016624 57765781 A B
BovineHD2100016625 57766484 A B
BovineHD2100016626 57768891 A B
BovineHD2100016627 57770538 A B
BovineHD2100016628 57771171 A B
BovineHD2100016629 57771836 A B
BovineHD2100016630 57772511 A B
BovineHD2100016631 57773163 A B
BovineHD2100016632 57773822 A B
BovineHD2100016633 57774277 A B
BovineHD2100016634 57775150 A B
BovineHD2100016635 57776184 A B
BovineHD2100016636 57777947 A B
BovineHD2100016637 57780200 A B
BovineHD2100016638 57780917 A B
BovineHD2100016639 57781864 A B
BovineHD2100016640 57783207 A B
BovineHD2100016641 57786358 A B
BovineHD2100016642 57791376 A B
BovineHD2100016643 57794775 A B
ARS-BFGL-BAC-35204 57796630 A B
BovineHD2100016644 57800500 A B
BovineHD2100016645 57804194 A B
BovineHD2100016646 57804946 A B
BovineHD2100016647 57807206 A B
BovineHD2100016648 57813496 A B
ARS-BFGL-NGS-17085 57819236 A B
BovineHD2100016649 57823660 A B
BovineHD2100016650 57825893 A B
BovineHD2100016651 57829037 A B
BovineHD2100016652 57830291 A B
BovineHD2100016653 57832452 A B
BovineHD2100016654 57834001 A B
BovineHD2100016655 57835091 A B
BovineHD2100016656 57837008 A B
BovineHD2100016657 57838690 A B
BovineHD2100016658 57841015 A B
BovineHD2100016659 57841755 A B
BovineHD2100016660 57842429 A B
BovineHD2100016661 57843584 A B
ARS-BFGL-NGS-106084 57848290 A B
BovineHD2100016663 57849140 A B
BovineHD2100016666 57852709 A B
BovineHD2100016667 57853309 A B
BovineHD2100016668 57853969 A B
BovineHD2100016669 57854517 A B
BovineHD2100016670 57855023 A B
BovineHD2100016671 57855519 A B
BovineHD2100016672 57856193 A B
BovineHD2100016673 57857643 A B
BovineHD2100016674 57859046 A B
BovineHD2100016675 57861619 A B
BovineHD4100015279 57878811 A B
BovineHD2100016678 57881219 A B
BovineHD2100016679 57882489 A B
BovineHD2100016680 57883720 A B
BovineHD2100016681 57884935 A B
BovineHD2100016683 57887442 A B
BovineHD2100016684 57888996 A B
BovineHD2100016685 57890303 A B
BovineHD2100016686 57891452 A B
BovineHD2100016687 57892069 A B
BovineHD2100016688 57892687 A B
BovineHD2100016689 57894101 A B
BovineHD2100016690 57895923 A B
ARS-BFGL-NGS-91137 57897391 A B
BovineHD2100016691 57898109 A B
BovineHD2100016692 57899733 A B
BovineHD2100016693 57904114 A B
BovineHD2100016694 57906813 A B
BovineHD2100016695 57910003 A B
BovineHD2100016697 57915650 A B
BovineHD2100016698 57916479 A B
BovineHD4100015280 57919751 A B
Hapmap36811-SCAFFOLD240339_791 57920570 A B
BovineHD2100016699 57921708 A B
BovineHD2100016700 57923570 A B
BovineHD2100016701 57924552 A B
BovineHD2100016704 57936810 A B
BovineHD2100016705 57939779 A B
BovineHD2100016706 57941105 A B
BovineHD2100016708 57946572 A B
ARS-BFGL-NGS-27232 57948571 A B
BovineHD2100016710 57951129 A B
BovineHD2100016712 57959930 A B
BovineHD2100016713 57963215 A B
BovineHD2100016714 57964476 A B
BovineHD2100016715 57968124 A B
BovineHD2100016716 57973919 A B
BovineHD2100016717 57975784 A B
BovineHD2100016719 57980020 A B
BovineHD2100016720 57980559 A B
BovineHD2100016721 57985225 A B
BovineHD2100016723 57995312 A B
BovineHD2100016724 57996845 A B
BovineHD2100016725 58004732 A B
BovineHD2100016726 58009749 A B
BovineHD2100016729 58024321 A B
BovineHD2100016730 58028361 A B
BovineHD2100016731 58033842 A B
BovineHD2100016732 58036363 A B
BovineHD2100016733 58037551 A B
BovineHD2100016734 58043170 A B
BovineHD2100016735 58047675 A B
BovineHD2100016736 58051910 A B
BovineHD2100016737 58057235 A B
BovineHD2100016738 58058894 A B
ARS-BFGL-NGS-24785 58060052 A B
BovineHD2100016739 58066972 A B
BovineHD2100016740 58071507 A B
ARS-BFGL-NGS-54269 58072849 A B
BovineHD2100016741 58074743 A B
BovineHD2100016742 58078890 A B
BovineHD2100016743 58082607 A B
BovineHD2100016744 58084568 A B
BovineHD2100016745 58087030 A B
BovineHD2100016746 58089822 A B
BovineHD2100016747 58094769 A B
BovineHD2100016748 58098402 A B
BovineHD2100016749 58099729 A B
BovineHD2100016750 58101492 A B
BovineHD2100016752 58104063 A B
ARS-BFGL-NGS-12043 58106100 A B
BovineHD2100016753 58108217 A B
BovineHD2100016754 58110076 A B
BovineHD2100016757 58120714 A B
BovineHD2100021009 58124907 A B
BovineHD2100016758 58127831 A B
BovineHD2100016759 58133864 A B
ARS-BFGL-NGS-23598 58137970 A B
BovineHD2100016760 58139953 A B
