# Supplementary material for: Imputation of microsatellite alleles from dense SNP genotypes for parentage verification across multiple Bos taurus and Bos indicus breeds
Source: Front Genet. 2013 Sep 18;4:176. doi: 10.3389/fgene.2013.00176 (PMC3776237; doi:10.3389/fgene.2013.00176)
Supplement: Supplementary file 1 [file DataSheet1.ZIP › MS_impute_phased_Ref+Marker_files/1kbSNP+MS_chr23.txt]

BovineHD2300011211 38797426 A B
BovineHD2300011212 38801568 A B
BovineHD2300011213 38806715 A B
UA-IFASA-4463 38810995 A B
BovineHD2300011214 38814942 A B
BovineHD2300011215 38820982 A B
BovineHD2300011216 38825990 A B
BovineHD2300011217 38830373 A B
BovineHD2300011218 38833109 A B
BovineHD2300011219 38837802 A B
BovineHD2300011220 38842949 A B
BovineHD2300011221 38848973 A B
BovineHD2300011222 38852661 A B
BovineHD2300011223 38856319 A B
BovineHD2300011225 38863051 A B
BovineHD2300011226 38867583 A B
BovineHD2300011228 38873957 A B
BovineHD2300011229 38875482 A B
BovineHD2300011230 38876547 A B
BovineHD2300011231 38877651 A B
BovineHD2300011232 38879106 A B
BovineHD2300011233 38880540 A B
BovineHD2300011234 38881405 A B
BovineHD2300011235 38882454 A B
BovineHD2300011236 38884336 A B
BovineHD2300011237 38885649 A B
BovineHD2300011238 38886845 A B
BovineHD2300011239 38887978 A B
BovineHD2300011240 38889525 A B
Hapmap46711-BTA-56370 38891267 A B
BovineHD2300011241 38895290 A B
BovineHD2300011242 38899241 A B
BovineHD2300011243 38906709 A B
BovineHD2300011244 38907866 A B
BovineHD2300015694 38913345 A B
BovineHD2300011245 38918820 A B
Hapmap26934-BTA-124853 38921550 A B
BovineHD2300011246 38922669 A B
BovineHD2300011247 38927279 A B
BovineHD2300011248 38933847 A B
BovineHD2300011249 38936503 A B
BovineHD2300011250 38942589 A B
BovineHD2300011251 38948017 A B
BovineHD2300011252 38948869 A B
BovineHD2300011253 38950242 A B
BovineHD4100016190 38952697 A B
BovineHD2300011254 38954767 A B
BovineHD2300011255 38955692 A B
DIAS-10 38955782 A B
BovineHD4100016191 38956853 A B
BovineHD2300011256 38957822 A B
BovineHD2300011257 38959040 A B
BovineHD2300011258 38959979 A B
BovineHD2300011259 38961733 A B
BovineHD2300011260 38962680 A B
BovineHD2300011261 38964139 A B
BovineHD2300011262 38964883 A B
BovineHD2300015322 38968659 A B
BovineHD2300011263 38972367 A B
BovineHD2300015695 38981071 A B
BovineHD2300011264 38985115 A B
BovineHD2300011265 38990461 A B
ARS-BFGL-NGS-17607 38993377 A B
BovineHD2300011266 38994486 A B
BovineHD2300011267 38998460 A B
BovineHD2300011268 38999824 A B
BovineHD2300011269 39001305 A B
BovineHD2300011270 39002793 A B
BovineHD2300011271 39003516 A B
BovineHD2300011272 39004241 A B
BovineHD2300011273 39004954 A B
BovineHD2300011274 39005742 A B
BovineHD2300011276 39007900 A B
BovineHD2300011277 39009221 A B
BovineHD2300011278 39013101 A B
BovineHD2300011279 39015787 A B
BovineHD2300011280 39016840 A B
BovineHD2300011281 39017903 A B
BovineHD2300011282 39018840 A B
BovineHD2300011283 39020137 A B
BovineHD2300011284 39021955 A B
BovineHD2300011285 39024400 A B
BovineHD2300011286 39025177 A B
BovineHD2300011287 39030623 A B
BovineHD2300011288 39032060 A B
BovineHD2300011289 39035407 A B
BovineHD2300011290 39038669 A B
BovineHD2300011292 39042659 A B
BovineHD2300011293 39043628 A B
BovineHD2300011294 39045413 A B
BovineHD2300011295 39047077 A B
BovineHD2300011296 39051363 A B
BovineHD2300011298 39058609 A B
BovineHD2300011299 39061102 A B
BovineHD2300011300 39064504 A B
BovineHD2300011301 39066459 A B
BovineHD2300011302 39071161 A B
BovineHD2300011303 39072468 A B
Hapmap44473-BTA-63059 39077806 A B
BovineHD2300011304 39081346 A B
BovineHD2300011305 39084720 A B
BovineHD2300011306 39088431 A B
BovineHD2300011307 39091834 A B
BovineHD2300011308 39093791 A B
BovineHD2300011309 39097638 A B
BovineHD2300011310 39101555 A B
BovineHD2300011311 39109624 A B
BovineHD2300011312 39116742 A B
Hapmap50423-BTA-63074 39123379 A B
BovineHD2300011313 39126499 A B
BovineHD2300011314 39127775 A B
BovineHD2300011315 39133098 A B
BovineHD2300011316 39142614 A B
BovineHD2300011317 39146952 A B
BovineHD2300011318 39147776 A B
BovineHD2300011319 39152535 A B
BovineHD4100016192 39155330 A B
ARS-BFGL-NGS-117167 39157565 A B
BovineHD2300011320 39158990 A B
BovineHD2300011321 39162040 A B
BovineHD2300011322 39170741 A B
BovineHD2300011323 39171533 A B
BovineHD2300011324 39172953 A B
BovineHD2300011325 39174542 A B
BovineHD2300011326 39175206 A B
BovineHD2300011327 39179972 A B
BovineHD2300011328 39180917 A B
BovineHD2300011329 39189171 A B
BovineHD2300011330 39193372 A B
BovineHD2300015697 39209740 A B
BovineHD2300011332 39216022 A B
BovineHD2300011333 39217286 A B
BovineHD2300011335 39222819 A B
BovineHD2300011336 39228565 A B
BovineHD2300011337 39232537 - A B
BovineHD2300011338 39236560 A B
BovineHD2300011339 39241545 A B
BovineHD2300011340 39248351 A B
BovineHD2300011341 39256906 A B
BovineHD2300011342 39260966 A B
BovineHD2300011344 39266577 A B
BovineHD4100016193 39267731 A B
BovineHD2300011345 39269822 A B
BovineHD2300011346 39272320 A B
BovineHD2300011347 39274007 A B
BovineHD2300011348 39277768 A B
BovineHD2300011349 39279640 A B
ARS-BFGL-NGS-64276 39282627 A B
BovineHD4100016194 39285499 A B
BM1818 39294185 254 256 258 260 262 264 266 268 270 272 274 28 280 286
BovineHD2300011350 39295118 A B
BovineHD2300011351 39300180 A B
ARS-BFGL-NGS-65768 39303680 A B
BovineHD2300011352 39308113 A B
BovineHD2300011353 39309531 A B
BovineHD2300011354 39310763 A B
BovineHD2300011355 39312609 A B
BovineHD2300011356 39316415 A B
BovineHD2300011357 39317559 A B
BovineHD2300011358 39318740 A B
BovineHD2300011359 39319640 A B
BovineHD2300011360 39320736 A B
BovineHD2300011361 39324557 A B
BovineHD2300011362 39325744 A B
BovineHD2300011363 39333113 A B
BovineHD2300011364 39334104 A B
BovineHD2300011365 39337614 A B
BovineHD2300011366 39340244 A B
BovineHD2300011367 39344666 A B
BovineHD2300011368 39348688 A B
BovineHD2300011369 39350996 A B
BovineHD2300011370 39352586 A B
BovineHD2300011371 39356087 A B
BovineHD2300011372 39357369 A B
BovineHD2300011373 39359545 A B
BovineHD2300011374 39361106 A B
BovineHD2300011375 39362566 A B
BovineHD2300011377 39365579 A B
BovineHD2300011378 39366704 A B
BovineHD2300011379 39371906 A B
BovineHD2300011380 39373737 A B
BovineHD2300011381 39375124 A B
BovineHD2300011382 39377385 A B
ARS-BFGL-NGS-87354 39383906 A B
BovineHD2300011384 39389935 A B
BovineHD2300011385 39390857 A B
BovineHD2300011386 39392036 A B
BovineHD2300011387 39393720 A B
BovineHD2300011388 39394508 A B
BovineHD2300011389 39395808 A B
BovineHD2300011390 39396958 A B
BovineHD2300011392 39402448 A B
BovineHD2300011393 39404253 A B
BovineHD2300011394 39405598 A B
BovineHD2300011395 39407043 A B
BTA-01409-rs29012374 39411428 - A B
BovineHD4100016195 39413573 A B
BovineHD2300011397 39416740 A B
BovineHD2300011398 39418025 A B
BovineHD2300011399 39420343 A B
BovineHD2300011400 39426371 A B
BovineHD2300011401 39429159 A B
BovineHD2300011402 39430154 A B
BovineHD2300011404 39436466 A B
BovineHD2300011405 39437512 A B
BovineHD2300011406 39438308 A B
ARS-BFGL-NGS-4164 39442376 A B
BovineHD2300011407 39445659 A B
BovineHD2300011408 39447056 A B
BovineHD2300011409 39453705 A B
BovineHD2300011410 39455950 A B
BovineHD2300011411 39457955 A B
BovineHD2300011412 39459720 A B
BovineHD2300011413 39460793 A B
BovineHD2300011414 39462860 A B
BovineHD2300011415 39464113 A B
BovineHD2300011416 39468275 A B
BovineHD2300011417 39472948 A B
BovineHD2300011418 39477971 A B
ARS-BFGL-NGS-97986 39484629 A B
BovineHD2300011420 39487861 A B
BovineHD2300011421 39488960 A B
BovineHD4100016196 39490855 A B
BovineHD4100016197 39498092 A B
BovineHD2300011423 39501891 A B
BovineHD2300011424 39505121 A B
BovineHD2300011425 39508964 A B
BovineHD2300011426 39514390 A B
BovineHD2300011427 39519955 A B
BovineHD2300011429 39526317 A B
BovineHD2300011432 39538375 A B
BovineHD2300011433 39541317 A B
BovineHD2300011434 39542196 A B
BovineHD2300011436 39550030 A B
BovineHD2300015699 39554809 A B
BovineHD2300011437 39558194 A B
BovineHD2300011438 39559145 A B
BovineHD2300011439 39564265 A B
BovineHD2300011440 39566280 A B
BovineHD2300011441 39568083 A B
BovineHD2300011443 39571696 A B
BovineHD2300011444 39574558 A B
BovineHD2300011445 39576896 A B
BovineHD2300011446 39579448 A B
BovineHD2300011447 39580147 A B
BovineHD2300011449 39591725 A B
BovineHD2300011450 39593794 A B
BovineHD2300011453 39616011 A B
BovineHD2300011456 39629589 A B
BovineHD2300011457 39638132 A B
BovineHD2300011458 39641375 A B
Hapmap57401-rs29021597 39649309 A B
BovineHD2300011460 39654679 A B
BovineHD2300011461 39657862 A B
BovineHD2300011462 39662644 A B
BovineHD2300011463 39667019 A B
BovineHD2300011464 39668846 A B
BovineHD2300011465 39671814 A B
BovineHD2300011466 39676402 A B
BovineHD2300011467 39681324 A B
BovineHD2300011468 39682363 A B
BovineHD2300011469 39683441 A B
BovineHD2300011470 39686005 A B
BovineHD2300011471 39689415 A B
BovineHD2300011472 39691950 A B
BovineHD2300011473 39693167 A B
BovineHD2300011474 39695009 A B
BovineHD2300011475 39698394 A B
BovineHD2300011476 39702635 A B
BovineHD2300011477 39705464 A B
BovineHD2300011478 39709369 A B
BovineHD2300011479 39711888 A B
BovineHD2300011480 39716099 A B
BovineHD2300011481 39719098 A B
BovineHD2300011482 39724379 A B
BovineHD2300011483 39727363 A B
BovineHD2300011484 39729860 A B
BovineHD2300011485 39732673 A B
BovineHD2300011486 39736293 A B
BovineHD2300011487 39739515 A B
BovineHD2300011488 39742203 A B
BovineHD2300011489 39745268 A B
BovineHD2300015700 39748138 A B
BovineHD2300011490 39751388 A B
BovineHD2300015701 39754913 A B
BovineHD2300011491 39758415 A B
ARS-BFGL-NGS-34021 39763063 A B
BovineHD2300015323 39766961 A B
BovineHD2300011492 39769575 A B
BovineHD2300011493 39772674 A B
BovineHD2300011494 39778997 A B
BovineHD2300011495 39782948 A B
