# Supplementary material for: Imputation of microsatellite alleles from dense SNP genotypes for parentage verification across multiple Bos taurus and Bos indicus breeds
Source: Front Genet. 2013 Sep 18;4:176. doi: 10.3389/fgene.2013.00176 (PMC3776237; doi:10.3389/fgene.2013.00176)
Supplement: Supplementary file 1 [file DataSheet1.ZIP › MS_impute_phased_Ref+Marker_files/1kbSNP+MS_chr3.txt]

BovineHD0300010187 32512236 - A B
BovineHD4100001997 32517293 A B
BovineHD0300010188 32520078 A B
BTB-01899293 32527488 A B
BovineHD0300010189 32530689 A B
BovineHD0300010190 32537088 A B
BovineHD0300010192 32560838 A B
BovineHD0300010193 32574834 A B
BovineHD0300010194 32578716 A B
BovineHD0300010195 32590031 A B
BovineHD0300010196 32599273 A B
BovineHD0300010197 32601842 A B
BovineHD0300010198 32604953 A B
BovineHD0300010199 32607506 A B
ARS-BFGL-NGS-42542 32607892 A B
BovineHD0300010200 32613031 A B
BovineHD0300010201 32615192 A B
BovineHD0300010202 32615808 A B
BovineHD0300010203 32616767 A B
BovineHD0300010204 32618290 A B
BovineHD0300010205 32619674 A B
BovineHD0300010206 32620178 A B
BovineHD0300010207 32622436 A B
BovineHD0300010208 32625416 A B
ARS-BFGL-NGS-85942 32634203 A B
BovineHD0300010210 32636386 A B
BovineHD0300010211 32642904 A B
BovineHD0300010212 32643681 A B
BovineHD0300010213 32646163 A B
BovineHD0300010214 32655905 A B
BovineHD0300010215 32692103 A B
BovineHD0300010216 32694352 A B
BovineHD0300010217 32697032 A B
BovineHD0300010218 32698211 A B
BovineHD0300010219 32709642 A B
BovineHD0300010220 32715034 A B
BovineHD0300010221 32724074 A B
BovineHD0300010222 32729112 A B
BovineHD0300010223 32731219 A B
BovineHD0300010224 32734111 A B
BovineHD0300010225 32738251 A B
BovineHD0300010226 32747421 A B
BovineHD0300010227 32748422 A B
BovineHD0300010228 32749118 A B
BovineHD0300010229 32755956 A B
BovineHD0300010231 32764531 A B
BovineHD0300010232 32766049 A B
BovineHD0300010233 32768353 A B
BovineHD0300010235 32777922 A B
BovineHD0300010236 32782646 A B
BovineHD0300010237 32784331 A B
BTB-00126452 32788575 A B
BovineHD0300010238 32793657 A B
BovineHD0300010239 32794934 A B
BovineHD0300010240 32795929 A B
BovineHD0300010241 32797349 A B
BovineHD0300010242 32802075 A B
BTA-90312-no-rs 32807638 A B
BovineHD0300010243 32807941 A B
BovineHD0300010244 32815404 A B
BovineHD0300010245 32816926 A B
BovineHD0300010246 32820832 A B
BovineHD0300010247 32825671 A B
BTB-02037802 32829586 A B
BovineHD0300010248 32833071 A B
BovineHD0300010249 32834811 A B
BovineHD0300010250 32849441 A B
BovineHD0300010251 32855858 A B
BTB-00126406 32860177 A B
BovineHD0300010252 32860794 A B
BovineHD0300010253 32867340 A B
BovineHD0300010254 32873828 A B
BovineHD0300010255 32875568 A B
BovineHD0300010256 32878331 A B
Hapmap60497-rs29027497 32881816 A B
BovineHD0300010257 32883278 A B
BovineHD0300010258 32884003 A B
BovineHD0300010259 32886079 A B
BovineHD0300010260 32888721 A B
BovineHD0300010261 32903925 A B
BovineHD0300010262 32906606 A B
BovineHD0300010263 32907274 A B
BovineHD0300010264 32912523 A B
BovineHD0300010265 32913275 A B
BovineHD0300010266 32914215 A B
BovineHD0300010267 32919266 A B
ARS-BFGL-NGS-14671 32922670 A B
BovineHD0300010268 32924158 A B
BovineHD0300010269 32929783 A B
BovineHD0300010270 32933798 A B
BovineHD0300010272 32938410 A B
Hapmap40909-BTA-121580 32944221 A B
BovineHD0300010273 32946493 A B
BovineHD0300010274 32949187 A B
BovineHD0300010275 32954859 A B
BovineHD0300010276 32959407 A B
ARS-BFGL-NGS-52849 32964782 A B
BovineHD0300010277 32966347 A B
BovineHD0300010278 32970551 A B
BovineHD0300010279 32975171 A B
BovineHD0300010280 32980053 A B
BovineHD0300010281 32983621 A B
BovineHD0300010282 32986013 A B
ARS-BFGL-NGS-38953 32988739 A B
BovineHD0300010283 33000242 A B
BovineHD0300010284 33001118 A B
BovineHD0300010285 33001842 A B
BovineHD0300010286 33002390 A B
BovineHD0300010287 33003882 A B
BovineHD0300010288 33004750 A B
BovineHD0300010289 33005967 A B
BovineHD0300010290 33007451 A B
BovineHD0300010291 33008170 A B
BovineHD0300010292 33010202 A B
BovineHD0300010293 33010864 A B
INRA023 33010922 0 194 196 198 200 202 204 206 208 210 212 214 216 218 220 222 nul
BovineHD0300010294 33011326 A B
BovineHD0300010295 33011788 A B
BovineHD0300010296 33013697 A B
BovineHD0300010297 33020647 A B
BovineHD0300010298 33021516 A B
BovineHD0300010300 33023316 A B
BovineHD0300010301 33026888 A B
BovineHD0300010302 33030685 A B
BovineHD0300010303 33035439 A B
BovineHD0300010304 33040069 A B
ARS-BFGL-NGS-69065 33040502 - A B
BovineHD0300010305 33044527 A B
BovineHD0300010306 33049189 A B
BovineHD0300010307 33051872 A B
BovineHD0300010308 33053308 A B
BovineHD0300010310 33063934 A B
BovineHD0300010312 33074854 A B
BovineHD0300010313 33079010 A B
BovineHD0300010314 33080182 A B
BovineHD0300010316 33082130 A B
BovineHD0300010317 33084791 A B
BovineHD0300010318 33097366 A B
BovineHD0300010319 33099242 A B
BovineHD0300010320 33103262 A B
BovineHD0300010321 33103996 A B
BovineHD0300010322 33105065 A B
BovineHD0300010323 33114492 A B
BovineHD0300010324 33118153 A B
BovineHD0300010325 33119421 A B
BovineHD0300010326 33120567 A B
Hapmap36453-SCAFFOLD151700_4571 33121625 A B
BovineHD0300010327 33124386 A B
BovineHD0300010328 33125697 A B
BovineHD0300010329 33129311 - A B
BovineHD0300010330 33134567 A B
BovineHD0300010331 33135815 A B
BovineHD0300010332 33138647 A B
BovineHD0300010333 33143878 A B
BovineHD0300010334 33152467 A B
Hapmap39503-BTA-67470 33154308 A B
BovineHD0300010335 33157075 A B
BovineHD0300010336 33160944 A B
BovineHD0300010337 33164053 A B
BovineHD0300010338 33168941 A B
BovineHD0300010340 33173644 A B
BovineHD0300010341 33177841 A B
BovineHD0300010342 33181390 A B
ARS-BFGL-NGS-113982 33182228 A B
BovineHD0300010344 33194734 A B
BovineHD0300010345 33198895 A B
BovineHD0300010346 33201497 A B
BovineHD0300010348 33208764 A B
BTB-00124417 33209622 A B
BovineHD0300010349 33215429 A B
BovineHD0300010350 33218886 A B
BovineHD0300010351 33222869 A B
BovineHD0300010352 33228209 A B
BovineHD0300010354 33233611 A B
BovineHD0300010355 33240373 A B
BovineHD0300010356 33243372 A B
Hapmap50065-BTA-67274 33249890 A B
BovineHD0300010358 33251117 A B
BovineHD0300010359 33252138 A B
BovineHD0300010360 33253687 A B
BovineHD0300010361 33258194 A B
BovineHD0300010362 33264722 A B
BovineHD0300010363 33270032 A B
BovineHD0300010364 33274142 A B
Hapmap58559-rs29023519 33276539 A B
BovineHD0300010365 33277552 A B
BovineHD0300010366 33278325 A B
BovineHD0300010367 33280025 A B
BovineHD0300010368 33280968 A B
BovineHD0300010369 33284728 A B
BovineHD0300010370 33287171 A B
BovineHD0300010371 33289155 A B
BovineHD0300010372 33290903 A B
BovineHD0300010373 33293881 A B
BovineHD0300010374 33297592 A B
BovineHD0300010375 33300956 A B
BovineHD0300010376 33301538 A B
BovineHD0300010378 33304210 A B
ARS-BFGL-NGS-103874 33307217 A B
BovineHD0300010379 33312599 A B
BovineHD0300010380 33313653 A B
BovineHD0300010381 33315092 A B
BovineHD0300010383 33317384 A B
BovineHD0300010384 33320468 A B
BovineHD0300010385 33322424 A B
BovineHD0300010386 33327933 A B
BovineHD0300010387 33330847 A B
ARS-BFGL-NGS-117870 33332678 A B
BovineHD0300010388 33334621 A B
BovineHD0300010389 33335942 A B
BovineHD0300010390 33336954 A B
BovineHD0300010391 33338774 A B
BovineHD0300010392 33339689 A B
BovineHD0300010393 33340952 A B
BovineHD0300010394 33344118 A B
BovineHD0300010395 33349666 A B
BovineHD0300010396 33353344 A B
BovineHD0300010397 33356758 A B
BovineHD0300010398 33360837 A B
BovineHD0300010399 33361334 A B
BovineHD0300010400 33361995 A B
BovineHD0300010401 33362966 A B
BovineHD0300010402 33364329 A B
BovineHD0300010403 33364910 A B
BovineHD0300010404 33365596 A B
BovineHD0300010405 33366085 A B
BovineHD0300010406 33366587 A B
ARS-BFGL-NGS-42736 33367402 A B
BovineHD0300010407 33368963 A B
BovineHD0300010408 33369885 A B
BovineHD0300010409 33372873 A B
BovineHD0300010410 33373496 A B
BovineHD0300010411 33374271 A B
BovineHD0300010412 33375772 A B
BovineHD0300010413 33376417 A B
BovineHD0300010414 33378605 A B
BovineHD0300010415 33380950 A B
BovineHD0300010416 33382283 A B
BovineHD0300010417 33383648 A B
BovineHD0300010418 33384700 A B
BovineHD0300010419 33385834 A B
BovineHD0300010420 33388282 A B
BovineHD0300010421 33390599 A B
BovineHD0300010422 33392670 A B
BovineHD0300010423 33393222 A B
BovineHD0300010424 33397538 A B
ARS-BFGL-NGS-95773 33403175 A B
BovineHD0300010425 33409539 A B
BovineHD0300010426 33413963 A B
BovineHD0300010427 33417337 A B
BovineHD4100001998 33420900 A B
BovineHD0300010428 33425506 A B
BovineHD0300010429 33426943 A B
BovineHD0300010430 33428644 A B
BovineHD0300010432 33432621 A B
ARS-BFGL-NGS-77834 33436465 A B
BovineHD0300010433 33440308 A B
BovineHD0300010435 33443457 A B
BovineHD0300010436 33447912 A B
BovineHD0300010437 33449314 A B
BovineHD0300010438 33452267 A B
BovineHD0300010439 33454344 A B
BovineHD0300010440 33458232 A B
BovineHD0300010441 33462944 A B
BovineHD0300010442 33464839 A B
BovineHD0300010443 33470886 A B
BovineHD0300010444 33474893 A B
BovineHD4100001999 33482289 A B
INRA-194 33483631 A B
BovineHD0300010447 33486128 A B
BovineHD4100002000 33490619 A B
BovineHD0300010448 33493274 A B
BovineHD0300010449 33496477 A B
BovineHD0300010450 33499951 A B
BovineHD0300010451 33503058 A B
BovineHD0300010452 33509058 A B
