# Supplementary material for: Imputation of microsatellite alleles from dense SNP genotypes for parentage verification across multiple Bos taurus and Bos indicus breeds
Source: Front Genet. 2013 Sep 18;4:176. doi: 10.3389/fgene.2013.00176 (PMC3776237; doi:10.3389/fgene.2013.00176)
Supplement: Supplementary file 1 [file DataSheet1.ZIP › MS_impute_phased_Ref+Marker_files/1kbSNP+MS_chr5.txt]

BovineHD0500015968 56158887 A B
BovineHD0500015969 56167641 A B
ARS-BFGL-NGS-117229 56169416 A B
BovineHD0500015970 56171855 A B
BovineHD0500015971 56176306 A B
BovineHD0500015972 56181411 A B
BovineHD0500015973 56184358 A B
BovineHD0500015974 56187224 A B
BovineHD0500015975 56190154 A B
BovineHD0500015976 56193787 A B
BovineHD0500015977 56197180 A B
BovineHD0500015978 56201336 A B
BovineHD0500015980 56207475 A B
BovineHD0500015981 56211341 A B
ARS-BFGL-NGS-39709 56213959 A B
BovineHD4100003699 56217501 A B
BovineHD0500015982 56218592 A B
BovineHD0500015983 56219472 A B
BovineHD0500015984 56220143 A B
BovineHD0500015986 56223791 A B
BovineHD0500015987 56232191 A B
BTA-73613-no-rs 56237069 A B
BovineHD0500015988 56241478 A B
BovineHD0500015989 56245440 A B
BovineHD0500035436 56247946 A B
BovineHD0500015990 56251495 A B
BovineHD0500015991 56255139 A B
BovineHD0500015992 56259194 A B
BovineHD0500015993 56264701 A B
BovineHD0500015994 56269979 A B
BovineHD0500015995 56272301 - A B
BovineHD0500015996 56275158 A B
BovineHD0500015997 56281523 A B
BovineHD0500015998 56285028 A B
BovineHD0500016000 56292287 A B
BovineHD0500016001 56296778 A B
BovineHD4100003700 56298196 A B
BovineHD0500016002 56300055 A B
BovineHD0500016003 56304305 A B
BovineHD0500016004 56307507 A B
BovineHD0500016005 56311602 A B
BovineHD0500016007 56318664 A B
BovineHD0500016008 56321524 A B
BovineHD0500016009 56328030 A B
BovineHD0500016010 56332347 A B
BovineHD0500016011 56336270 A B
BovineHD0500016012 56337805 A B
BovineHD0500016013 56340186 A B
BovineHD0500035971 56343310 A B
BovineHD0500016015 56347616 A B
BovineHD0500016016 56350157 A B
BovineHD0500016017 56355932 A B
BovineHD0500016018 56364658 A B
BovineHD0500016019 56371072 A B
BTA-73617-no-rs 56375185 A B
BovineHD0500016020 56379468 A B
BovineHD0500016022 56387114 A B
BovineHD0500016023 56392002 A B
BovineHD0500016024 56401654 A B
BovineHD0500016025 56405833 A B
Hapmap44616-BTA-73618 56410718 A B
BovineHD0500016026 56412901 A B
BovineHD0500016027 56418658 A B
BovineHD0500016028 56425212 A B
BovineHD0500016029 56428891 A B
BovineHD0500016031 56437768 A B
BovineHD0500016032 56444519 A B
BovineHD0500016033 56446443 A B
BovineHD0500016034 56452644 A B
BovineHD0500016035 56456193 A B
BovineHD0500016036 56459525 A B
BovineHD0500016037 56462859 A B
BovineHD0500016038 56467295 A B
BovineHD0500016040 56474948 A B
BovineHD0500016041 56479616 A B
BovineHD0500016042 56486256 A B
BovineHD0500016043 56491733 A B
BovineHD0500016044 56496391 A B
BovineHD0500016045 56500702 A B
BovineHD0500016046 56504145 A B
BovineHD0500016047 56509511 A B
ARS-BFGL-NGS-12528 56515069 A B
BovineHD0500016048 56521249 A B
BovineHD4100003701 56524373 A B
BovineHD4100003702 56526696 A B
BovineHD0500016050 56533391 A B
BovineHD0500016051 56538498 A B
BovineHD0500016052 56541109 A B
BovineHD0500016053 56541588 A B
BovineHD0500016054 56547209 A B
BovineHD0500016055 56552682 A B
BovineHD0500016056 56554290 A B
BovineHD0500016057 56559557 A B
BovineHD0500016058 56565409 A B
BovineHD0500016059 56568187 A B
BovineHD0500016060 56570533 A B
BovineHD0500016061 56578473 A B
ARS-BFGL-NGS-4763 56585423 A B
BovineHD0500016062 56591788 A B
BovineHD0500016063 56595820 A B
BovineHD0500016064 56600610 A B
BovineHD0500016065 56606039 A B
BovineHD0500016066 56611536 A B
BovineHD0500016067 56615178 A B
ARS-BFGL-NGS-104746 56618321 A B
BovineHD0500016068 56620234 A B
BovineHD0500016069 56621242 A B
BovineHD0500016070 56625841 A B
BovineHD0500016071 56627286 A B
BovineHD0500016072 56631413 - A B
BovineHD0500016073 56634735 A B
BovineHD0500016074 56638429 A B
BovineHD0500016075 56645309 A B
BovineHD0500016076 56651062 A B
BovineHD4100003703 56654439 A B
ETH10 56657927 0 103 117 119 121 123 125 127 173 201 203 207 209 211 213 215 217 219 221 223 225 227 229 231
Hapmap30258-BTA-143119 56661587 A B
BovineHD0500016077 56667147 A B
BovineHD0500016079 56674426 A B
BovineHD0500016080 56679163 A B
BovineHD0500016081 56684875 A B
BovineHD0500016083 56698716 A B
BovineHD0500016084 56699301 A B
BovineHD0500016086 56709656 A B
BovineHD0500016087 56713476 A B
BovineHD0500016088 56716286 A B
BovineHD0500016089 56720563 A B
BovineHD0500016090 56722571 A B
BovineHD0500016091 56727398 A B
BovineHD0500016092 56730007 A B
BovineHD0500016095 56741288 A B
BovineHD0500016096 56744773 A B
BovineHD0500016097 56748447 A B
BovineHD0500016098 56752749 A B
BovineHD0500016099 56757198 A B
BovineHD0500016100 56761565 A B
BovineHD0500016101 56764310 A B
ARS-BFGL-NGS-14781 56766165 A B
BovineHD0500016102 56767790 A B
BovineHD0500016103 56768708 A B
BovineHD0500016104 56775280 A B
BovineHD0500016105 56782100 A B
BovineHD0500016106 56786421 A B
BovineHD0500016107 56788149 A B
BovineHD0500016108 56792337 A B
BovineHD0500016109 56795623 A B
BovineHD0500016110 56801729 A B
BovineHD0500016111 56806423 A B
BovineHD0500016112 56809677 A B
BovineHD0500016113 56816571 A B
BovineHD0500016114 56819950 A B
BovineHD0500016115 56824379 A B
BovineHD0500016116 56826187 A B
BovineHD0500016117 56831462 A B
BovineHD0500016118 56862044 A B
BovineHD4100003704 56864148 A B
BovineHD4100003705 56864864 A B
BovineHD0500016119 56867820 A B
BovineHD0500016120 56872467 A B
BovineHD0500016121 56875884 A B
ARS-BFGL-NGS-119234 56876453 - A B
BovineHD0500016122 56879776 A B
BovineHD0500016123 56882477 A B
BovineHD0500016124 56885238 A B
BovineHD0500016125 56890993 A B
BovineHD0500016126 56895866 A B
BovineHD0500016127 56899118 A B
BovineHD0500016128 56902370 A B
BovineHD0500016129 56922370 A B
BovineHD0500016130 56923946 A B
BovineHD0500016131 56930050 A B
BovineHD0500016132 56935684 A B
BovineHD0500016134 56943132 A B
BovineHD0500016135 56948125 A B
BovineHD0500016136 56953698 A B
BovineHD0500016137 56965718 A B
BovineHD0500016138 56968913 A B
BovineHD0500016139 56973536 A B
BovineHD0500016140 56977424 A B
BovineHD0500016141 56986457 A B
BovineHD0500016142 56988492 A B
BovineHD0500016143 56989471 A B
BovineHD0500016144 56996576 A B
BovineHD0500016145 57004157 A B
ARS-BFGL-NGS-108437 57008880 A B
BovineHD4100003706 57010135 A B
BovineHD0500016146 57013940 A B
BovineHD0500016147 57018808 A B
BovineHD0500016148 57023430 A B
BovineHD0500016149 57030766 A B
BovineHD0500016150 57045565 A B
BovineHD4100003707 57050895 A B
Hapmap34062-BES2_Contig371_690 57051002 A B
BovineHD0500016151 57052284 A B
BovineHD0500016152 57054197 A B
BovineHD0500016153 57056862 A B
BovineHD0500016154 57059198 A B
BovineHD0500016155 57065991 A B
BovineHD0500016156 57072094 A B
BovineHD0500016157 57080189 A B
BovineHD0500016158 57083671 A B
BTA-73563-no-rs 57087530 A B
BovineHD0500016159 57093445 A B
BovineHD0500016160 57095707 A B
BovineHD0500016161 57100403 A B
BovineHD0500016162 57103035 A B
BovineHD0500016163 57108505 A B
BovineHD0500016164 57111019 A B
BovineHD0500016166 57118736 A B
BovineHD4100003708 57122291 A B
BovineHD0500016167 57127842 A B
BovineHD0500016168 57131678 A B
BovineHD0500016170 57144749 A B
BovineHD0500016171 57149213 A B
BovineHD0500016172 57152265 A B
