# Supplementary material for: Imputation of microsatellite alleles from dense SNP genotypes for parentage verification across multiple Bos taurus and Bos indicus breeds
Source: Front Genet. 2013 Sep 18;4:176. doi: 10.3389/fgene.2013.00176 (PMC3776237; doi:10.3389/fgene.2013.00176)
Supplement: Supplementary file 1 [file DataSheet1.ZIP › MS_impute_phased_Ref+Marker_files/1kbSNP+MS_chr9.txt]

BovineHD0900002531 10362592 A B
BovineHD0900002532 10367789 A B
BovineHD0900002533 10368870 A B
BovineHD0900002534 10370048 A B
BovineHD0900002536 10379439 A B
BovineHD0900002537 10384037 A B
BovineHD0900002538 10388577 A B
BovineHD0900002539 10389468 A B
BovineHD0900002540 10390896 A B
BovineHD0900002541 10394972 A B
BovineHD0900002542 10397156 A B
BovineHD0900002543 10397777 A B
BovineHD0900002544 10399929 A B
BovineHD0900002545 10400873 A B
BovineHD0900002546 10402331 A B
BovineHD0900002547 10403113 A B
BovineHD0900002548 10407426 A B
BovineHD0900002549 10411140 A B
BovineHD0900002550 10411713 A B
BovineHD0900002551 10412872 A B
BovineHD0900002552 10414080 A B
BovineHD0900002553 10415482 A B
ARS-BFGL-NGS-64801 10416250 A B
BovineHD0900002554 10420137 A B
BovineHD0900002555 10421956 A B
BovineHD0900002556 10423128 A B
BovineHD0900031008 10426090 A B
BovineHD0900002558 10434917 A B
BovineHD0900002559 10438603 A B
BovineHD0900002560 10441753 A B
BovineHD0900002561 10442991 A B
BovineHD0900002562 10444161 A B
BovineHD0900002563 10445151 A B
BovineHD0900002564 10445922 A B
BovineHD4100007213 10447660 A B
BovineHD0900002566 10451303 A B
BovineHD0900002567 10452070 A B
BovineHD0900002568 10452773 A B
ARS-BFGL-NGS-93995 10453697 A B
BovineHD0900002569 10454410 A B
BovineHD0900002570 10455399 A B
BovineHD0900002571 10456644 A B
BovineHD0900002572 10459725 A B
BovineHD0900002573 10461486 A B
BovineHD0900002575 10465723 A B
BovineHD0900002576 10471151 A B
BovineHD0900002579 10487727 A B
ARS-BFGL-NGS-15511 10492302 A B
BovineHD0900002580 10492704 A B
BovineHD0900002581 10493997 A B
BovineHD0900002582 10495534 A B
BovineHD0900002583 10497013 A B
BovineHD0900002584 10502011 A B
BovineHD0900002585 10503423 A B
BovineHD0900002586 10505182 A B
BovineHD0900002587 10506091 A B
BovineHD0900002588 10506905 A B
BovineHD0900002589 10508697 A B
BovineHD0900002590 10512352 A B
BovineHD0900002591 10514961 A B
BovineHD0900002592 10520588 A B
BovineHD0900002593 10521170 A B
BovineHD0900002594 10521757 A B
BovineHD0900002595 10526679 A B
BovineHD0900002596 10531256 A B
BovineHD0900002597 10532413 A B
BovineHD0900002598 10533073 A B
BovineHD0900002599 10533814 A B
BovineHD0900002600 10534866 A B
BovineHD0900002601 10536042 A B
BovineHD0900002602 10537184 A B
BovineHD0900002603 10541129 A B
BovineHD0900002604 10542331 A B
BovineHD0900002605 10544921 A B
BovineHD0900002606 10547353 A B
BovineHD0900002607 10548144 A B
BovineHD0900002608 10549378 A B
BovineHD0900002609 10550689 A B
BovineHD0900002610 10555304 A B
BovineHD0900002611 10556772 A B
BovineHD0900002612 10557679 A B
BovineHD0900002613 10559733 A B
BovineHD0900002614 10560776 A B
BovineHD0900002615 10561519 A B
BovineHD0900002616 10562531 A B
BovineHD0900002617 10563413 A B
BovineHD0900002618 10569398 A B
BTA-83229-no-rs 10569900 A B
BovineHD0900002619 10570094 A B
BovineHD0900002620 10577196 A B
BovineHD0900002621 10583412 A B
BovineHD0900002622 10584085 A B
BovineHD0900002623 10585505 A B
BovineHD0900002624 10586066 A B
BovineHD0900002626 10587987 A B
BovineHD0900002627 10589122 A B
BovineHD0900002628 10590314 A B
BovineHD0900002629 10591552 A B
BovineHD0900002630 10595043 A B
BovineHD0900002631 10598505 A B
BovineHD0900002632 10600097 A B
BovineHD0900002633 10602121 A B
BovineHD0900002634 10602834 A B
BovineHD0900002635 10603689 A B
BovineHD0900002636 10604426 A B
BovineHD0900002637 10608795 A B
BovineHD0900002638 10609937 A B
BovineHD0900002639 10613037 A B
BovineHD0900002640 10616694 A B
BovineHD0900002641 10621242 A B
BovineHD0900002643 10628675 A B
BovineHD0900002644 10629506 A B
BovineHD0900002645 10631790 A B
BovineHD0900002646 10633437 A B
BovineHD0900002647 10634507 A B
BovineHD0900002649 10639960 A B
BovineHD0900031009 10642988 A B
BovineHD0900002650 10645475 A B
BovineHD0900002651 10647152 A B
BovineHD0900002652 10652247 A B
BovineHD0900002653 10657487 A B
BovineHD0900002655 10670168 A B
BovineHD0900002656 10674646 A B
BovineHD0900002657 10677985 A B
BovineHD0900002658 10681280 A B
BovineHD0900002659 10687129 A B
BovineHD0900002660 10688043 A B
BovineHD0900002661 10690289 A B
BovineHD0900002662 10692373 A B
BovineHD0900002663 10695777 A B
BovineHD0900002664 10699485 A B
BovineHD0900002665 10705314 A B
BovineHD0900002667 10711235 A B
BovineHD0900002668 10723371 A B
BovineHD0900002670 10734022 A B
BovineHD0900002671 10737017 A B
BovineHD0900002672 10738009 A B
BovineHD0900002673 10739968 A B
BovineHD0900002674 10746130 A B
BovineHD0900002675 10746984 A B
BovineHD0900002676 10748367 A B
BovineHD0900002677 10751181 A B
BovineHD0900002678 10756659 A B
BovineHD0900002679 10761338 A B
Hapmap36170-SCAFFOLD200128_32745 10765698 A B
BovineHD0900002680 10772273 A B
BovineHD0900002681 10778984 A B
BovineHD0900002682 10782169 A B
BovineHD0900002683 10783460 A B
BovineHD0900002684 10785690 A B
BovineHD0900002685 10789115 A B
BovineHD0900002686 10793549 A B
BovineHD0900002687 10796656 A B
BovineHD0900002688 10804265 A B
BovineHD0900002689 10813745 A B
BovineHD0900002690 10815700 A B
BovineHD0900002691 10816465 A B
BovineHD0900002692 10821706 A B
BovineHD0900002694 10832445 A B
ARS-BFGL-NGS-10202 10838261 A B
BovineHD0900002695 10839055 A B
BovineHD0900002696 10844998 A B
BovineHD0900002697 10848885 A B
ETH225 10858186 114 119 127 138 140 141 142 143 144 146 148 149 150 152 154 156 158 160 162 217 219 221
Hapmap38633-BTA-83140 10858927 A B
BovineHD0900002699 10866437 A B
BovineHD0900002700 10869684 A B
BovineHD0900002701 10870952 A B
BovineHD0900002702 10874883 A B
BovineHD0900002703 10878952 A B
BovineHD0900002704 10884116 A B
BovineHD0900002705 10888378 A B
BovineHD0900002706 10894290 A B
BovineHD0900002707 10897314 A B
BovineHD0900002708 10900951 A B
BovineHD0900002709 10907161 A B
BovineHD0900002710 10911404 A B
BovineHD0900002711 10917151 A B
BovineHD0900002712 10921072 A B
BovineHD0900002713 10925532 A B
BovineHD0900002714 10932773 A B
BovineHD0900002715 10937255 A B
BovineHD0900002716 10942399 A B
BovineHD0900002717 10949242 A B
BovineHD0900002718 10951017 A B
BovineHD0900002719 10951876 A B
BovineHD0900002720 10953961 A B
BovineHD0900002721 10954669 A B
BovineHD0900002722 10957129 A B
BovineHD0900002723 10958621 A B
BovineHD0900002724 10960067 A B
BovineHD0900002725 10960800 A B
ARS-BFGL-NGS-17513 10961715 A B
BovineHD0900002726 10962586 A B
BovineHD0900002727 10963272 A B
BovineHD0900002729 10966583 A B
BovineHD0900002730 10970517 A B
BovineHD0900002731 10974985 A B
BovineHD0900002732 10985099 A B
BovineHD0900031354 10991125 A B
BovineHD0900002733 10994315 A B
BovineHD0900002734 10999188 A B
BovineHD0900002735 11002615 A B
BTA-03986-rs29011742 11008498 A B
BovineHD0900002736 11015939 A B
BovineHD0900002737 11019894 A B
BovineHD0900002738 11022138 A B
BovineHD0900002739 11023765 A B
BovineHD0900002740 11024991 A B
BovineHD0900002741 11030372 A B
BovineHD0900002742 11030945 A B
BovineHD0900002743 11031851 A B
BovineHD0900002744 11033410 A B
BovineHD0900002745 11034233 A B
BovineHD0900002746 11036208 A B
BovineHD0900002747 11042226 A B
BovineHD0900002748 11044071 A B
BovineHD0900002749 11045602 A B
BovineHD0900002750 11046449 A B
BovineHD0900002751 11047225 A B
BovineHD0900002752 11050130 A B
ARS-BFGL-NGS-37167 11050466 A B
BovineHD0900002753 11054349 A B
BovineHD0900002754 11055225 A B
BovineHD0900002755 11056948 A B
BovineHD0900002756 11066177 A B
BovineHD0900002757 11069871 A B
BovineHD0900002758 11070915 A B
BovineHD0900002759 11071811 A B
BovineHD0900002760 11072758 A B
BovineHD0900002761 11073902 A B
BovineHD0900002762 11074820 A B
BovineHD0900002764 11076448 A B
BovineHD0900002765 11077358 A B
BovineHD0900002766 11078380 A B
BovineHD0900002767 11079124 A B
BovineHD0900002768 11079899 A B
BovineHD0900002769 11087578 A B
BovineHD0900002770 11088966 A B
BovineHD0900002771 11093910 A B
BovineHD0900002772 11094822 A B
BovineHD0900002773 11097556 A B
BovineHD0900002775 11109428 A B
BovineHD0900002776 11115561 A B
BovineHD0900002777 11116361 A B
BovineHD0900002778 11118341 A B
BovineHD0900002779 11119884 A B
BovineHD0900002780 11120578 A B
BovineHD0900002781 11121184 A B
BovineHD0900002782 11121852 A B
BovineHD0900002783 11124315 A B
BovineHD0900002785 11127500 A B
BovineHD0900002786 11128538 A B
BovineHD0900002787 11129468 A B
BovineHD0900002788 11132686 A B
BovineHD0900002789 11133622 A B
BovineHD0900002790 11135229 A B
BovineHD0900002791 11136615 A B
BovineHD0900002792 11137439 A B
BovineHD0900002794 11140322 A B
BovineHD0900002795 11141247 A B
BovineHD0900002796 11142135 A B
BovineHD0900002797 11143107 A B
BovineHD0900002798 11144278 A B
BovineHD0900002799 11144975 A B
BovineHD0900002800 11145913 A B
BovineHD0900002801 11146903 A B
BovineHD0900002802 11148595 A B
BovineHD0900002803 11149724 A B
BovineHD0900002804 11150498 A B
BovineHD0900002805 11154214 A B
BovineHD0900002806 11157278 A B
BovineHD0900002807 11160373 A B
BovineHD0900002809 11165777 A B
BovineHD0900002810 11168855 A B
BovineHD0900002811 11172760 A B
BovineHD0900002812 11176613 A B
BovineHD0900002813 11177696 A B
BTA-28590-no-rs 11178996 A B
BovineHD0900002814 11183997 A B
BovineHD0900002815 11185618 A B
BovineHD0900002816 11187344 A B
BovineHD0900002817 11190785 A B
BovineHD0900002818 11192144 A B
BovineHD0900002819 11192832 A B
BovineHD0900002820 11193525 A B
BovineHD0900002821 11197216 A B
BovineHD0900002822 11198019 A B
BovineHD0900002823 11201236 A B
BovineHD0900002824 11202798 A B
BovineHD0900002825 11203757 A B
BovineHD0900002826 11210311 A B
BovineHD0900002827 11212163 A B
BovineHD0900002828 11213972 A B
BovineHD0900002831 11235180 A B
BovineHD0900002832 11244581 A B
BovineHD0900002833 11254311 A B
BovineHD0900002834 11257717 A B
BovineHD0900002835 11261259 A B
BovineHD0900002836 11263022 A B
ARS-BFGL-NGS-14697 11263819 A B
BovineHD0900002837 11266193 A B
BovineHD0900002838 11272793 A B
BovineHD0900002839 11280111 A B
BTA-28596-no-rs 11288423 A B
BovineHD0900002840 11297046 A B
BovineHD0900002841 11303129 A B
BovineHD0900002842 11305798 A B
BovineHD0900002843 11309977 A B
BovineHD0900002844 11318324 A B
BovineHD0900002846 11323432 A B
BovineHD0900002848 11332650 A B
BovineHD0900002849 11336172 A B
BovineHD0900002850 11337983 A B
BovineHD0900002851 11340044 A B
BovineHD0900002852 11341077 A B
BovineHD0900002853 11343532 A B
BovineHD0900002854 11346943 A B
BovineHD0900002855 11347799 A B
BovineHD0900002856 11354238 A B
BovineHD0900002858 11356818 A B
