# Supplementary material for: Imputation of microsatellite alleles from dense SNP genotypes for parentage verification across multiple Bos taurus and Bos indicus breeds
Source: Front Genet. 2013 Sep 18;4:176. doi: 10.3389/fgene.2013.00176 (PMC3776237; doi:10.3389/fgene.2013.00176)
Supplement: Supplementary file 1 [file DataSheet1.ZIP › MS_impute_phased_Ref+Marker_files/MinSNP+MS_chr1.txt]

BovineHD0100037698 132347489 A B
BovineHD0100037699 132350680 A B
BovineHD0100037700 132370021 A B
BovineHD0100037701 132370985 A B
BovineHD0100037702 132372939 A B
BovineHD0100037703 132373633 A B
BovineHD0100037704 132375567 A B
BovineHD0100037705 132380410 A B
BovineHD0100037707 132385787 A B
Hapmap48798-BTA-51401 132388576 A B
BovineHD0100037708 132390445 A B
BovineHD0100037709 132398347 A B
BovineHD0100037710 132401905 A B
BovineHD0100037711 132406194 A B
BovineHD0100037712 132409877 A B
BovineHD0100037713 132414497 A B
BovineHD0100037714 132417157 A B
BovineHD0100037715 132418749 A B
ARS-BFGL-NGS-102045 132422506 A B
BovineHD0100037716 132429135 A B
BovineHD0100037717 132433521 A B
BovineHD0100037718 132437217 A B
BovineHD0100037719 132439806 A B
ARS-BFGL-NGS-97163 132444602 A B
BovineHD0100037720 132451691 A B
BovineHD0100037722 132456625 A B
BovineHD0100037725 132467763 A B
BovineHD0100037726 132469256 A B
BovineHD0100037727 132470233 A B
BovineHD0100037728 132476341 A B
BovineHD0100037729 132480247 A B
BovineHD0100037730 132484240 A B
BovineHD0100037731 132487633 A B
BovineHD0100037732 132491191 A B
ARS-BFGL-NGS-37095 132497074 A B
BM1824 132498052 174 178 180 182 184 186 188 190 192 194
BovineHD0100037733 132498578 A B
BovineHD0100037734 132505611 A B
BovineHD0100037735 132507347 A B
BovineHD0100037736 132512485 A B
BTA-51403-no-rs 132518716 A B
BovineHD0100037737 132521413 A B
BovineHD0100037738 132527877 A B
BovineHD0100037739 132529311 A B
BovineHD0100037741 132531726 A B
BovineHD0100037742 132532832 A B
BovineHD0100037743 132533658 A B
BovineHD0100037744 132536174 A B
BovineHD0100037745 132537523 A B
BovineHD0100037746 132538714 A B
BovineHD0100037748 132544411 A B
BovineHD0100037749 132545792 A B
BovineHD0100037750 132548852 A B
BovineHD0100037751 132552990 A B
BovineHD0100037752 132555083 A B
ARS-BFGL-BAC-693 132555764 A B
BovineHD0100037753 132556716 A B
BovineHD0100037754 132563820 A B
BovineHD0100037755 132566579 A B
BovineHD0100037756 132570640 A B
BovineHD0100037757 132572701 A B
BovineHD4100000753 132581850 A B
BovineHD0100037758 132585060 A B
ARS-BFGL-NGS-15866 132591352 A B
BovineHD0100037759 132593410 A B
BovineHD0100037761 132598425 A B
BovineHD0100037762 132600199 A B
BovineHD4100000754 132606116 A B
BovineHD0100037763 132609109 A B
BovineHD0100037764 132610514 A B
BovineHD0100037765 132612093 A B
