# Supplementary material for: Imputation of microsatellite alleles from dense SNP genotypes for parentage verification across multiple Bos taurus and Bos indicus breeds
Source: Front Genet. 2013 Sep 18;4:176. doi: 10.3389/fgene.2013.00176 (PMC3776237; doi:10.3389/fgene.2013.00176)
Supplement: Supplementary file 1 [file DataSheet1.ZIP › MS_impute_phased_Ref+Marker_files/MinSNP+MS_chr15.txt]

BovineHD1500006275 24127832 A B
UA-IFASA-5703 24128943 A B
BovineHD1500006276 24130426 A B
BovineHD1500006278 24133594 A B
BovineHD1500006279 24135423 A B
BovineHD1500006280 24136054 A B
BovineHD1500006281 24140097 A B
BovineHD1500006282 24143928 A B
BovineHD1500006283 24147084 A B
BovineHD1500006284 24148958 A B
BovineHD1500006285 24150048 A B
BovineHD1500006286 24150642 A B
BovineHD1500006287 24151933 A B
BovineHD1500006288 24152643 A B
BovineHD1500006289 24153110 A B
BovineHD1500006290 24156753 A B
BovineHD1500006291 24157816 A B
BovineHD1500006292 24160431 A B
BovineHD1500006293 24163656 A B
BovineHD1500006294 24164767 A B
SPS115 24165259 240 242 244 246 248 250 252 254 256 258 260 261 262 999
ARS-BFGL-NGS-87397 24167440 A B
BovineHD1500006295 24168233 A B
BovineHD1500006296 24169662 A B
BovineHD1500006297 24170909 A B
BovineHD1500006298 24171575 A B
BovineHD1500006299 24172874 A B
BovineHD1500006300 24174776 A B
BovineHD1500006301 24175920 A B
BovineHD1500006302 24176510 A B
BovineHD1500006303 24177160 A B
BovineHD1500006304 24185334 A B
BovineHD1500006305 24188638 A B
BovineHD1500006306 24193037 A B
BovineHD1500006307 24193898 A B
BovineHD1500006308 24197226 A B
BovineHD1500006309 24199765 A B
BovineHD1500006310 24200945 A B
BovineHD1500006311 24202199 A B
BovineHD1500006312 24204554 A B
BovineHD1500006313 24208266 A B
