# Supplementary material for: Imputation of microsatellite alleles from dense SNP genotypes for parentage verification across multiple Bos taurus and Bos indicus breeds
Source: Front Genet. 2013 Sep 18;4:176. doi: 10.3389/fgene.2013.00176 (PMC3776237; doi:10.3389/fgene.2013.00176)
Supplement: Supplementary file 1 [file DataSheet1.ZIP › MS_impute_phased_Ref+Marker_files/MinSNP+MS_chr16.txt]

BovineHD1600007135 25644519 A B
BovineHD4100012398 25645967 A B
BTA-38195-no-rs 25648232 A B
BovineHD1600007137 25650896 A B
BovineHD1600007138 25652277 A B
BovineHD1600007139 25653489 A B
BovineHD1600007140 25654705 A B
BovineHD1600007141 25657354 A B
BovineHD1600007142 25663584 A B
BovineHD1600007144 25673002 A B
BovineHD1600007145 25675118 A B
BovineHD1600007146 25681640 A B
BovineHD1600007147 25689363 A B
BovineHD1600007148 25697142 A B
BovineHD1600007149 25704086 A B
BovineHD1600007150 25706112 A B
BovineHD1600007151 25709923 A B
BovineHD1600007152 25714850 A B
BovineHD1600007153 25720393 A B
BovineHD1600007154 25721451 A B
BovineHD1600007155 25726664 A B
BovineHD1600007157 25733134 A B
BovineHD1600007158 25738442 A B
BovineHD1600007159 25740150 A B
BovineHD1600007160 25741734 A B
BovineHD1600007161 25743464 A B
ARS-BFGL-NGS-13463 25748026 A B
BovineHD1600007162 25748897 A B
BovineHD1600007163 25749866 A B
BovineHD1600007164 25751418 A B
BovineHD1600007165 25757917 A B
BovineHD1600007166 25759434 A B
BovineHD1600007167 25761333 A B
BovineHD1600007168 25763198 A B
BovineHD1600007169 25766607 A B
BovineHD1600007170 25767394 A B
BovineHD1600007172 25774613 A B
BovineHD1600007173 25783279 A B
BovineHD1600007174 25786382 A B
BovineHD1600007175 25789054 A B
TGLA53 25789455 100 150 154 156 158 160 162 164 166 168 170 172 174 176 178 180 182 184 186 188 190 192
BovineHD1600007176 25790832 A B
BovineHD1600007178 25799041 A B
BovineHD1600007179 25803734 A B
BovineHD1600007180 25811895 A B
BovineHD1600007181 25817365 A B
BovineHD1600007182 25820546 A B
BovineHD1600024420 25827744 A B
BovineHD1600007183 25832066 A B
BovineHD1600007184 25833566 A B
BovineHD1600007185 25841321 A B
BovineHD1600007186 25858827 A B
BovineHD1600007187 25860223 A B
BovineHD1600007188 25861658 A B
BovineHD1600007190 25869263 A B
BovineHD1600007191 25871274 A B
BovineHD1600007192 25872262 A B
BovineHD1600007193 25874058 A B
BovineHD1600007194 25880980 A B
BovineHD1600007195 25885965 A B
BovineHD1600007196 25889912 A B
BovineHD1600007198 25899355 A B
BovineHD1600007199 25899984 A B
BovineHD1600024421 25903792 A B
BovineHD1600007200 25906257 A B
BovineHD1600007201 25911857 A B
BTA-38177-no-rs 25915302 A B
BovineHD1600007202 25916387 A B
BovineHD1600007203 25917821 A B
BovineHD1600007204 25919398 A B
BovineHD1600007205 25923441 A B
BovineHD1600007206 25928979 A B
BovineHD1600007207 25933132 A B
BovineHD1600007208 25934724 A B
BovineHD1600007209 25935379 A B
Hapmap53517-rs29024619 25935999 A B
BovineHD1600007210 25940046 A B
BovineHD1600007211 25940729 A B
BovineHD1600007212 25941886 A B
BovineHD1600007213 25943727 A B
BovineHD1600007214 25944271 A B
