# Supplementary material for: Imputation of microsatellite alleles from dense SNP genotypes for parentage verification across multiple Bos taurus and Bos indicus breeds
Source: Front Genet. 2013 Sep 18;4:176. doi: 10.3389/fgene.2013.00176 (PMC3776237; doi:10.3389/fgene.2013.00176)
Supplement: Supplementary file 1 [file DataSheet1.ZIP › MS_impute_phased_Ref+Marker_files/MinSNP+MS_chr18.txt]

BovineHD1800019896 65345596 A B
BovineHD1800019032 65349102 A B
BovineHD1800019033 65350274 A B
BovineHD1800019034 65353446 A B
BovineHD1800019037 65356544 A B
BovineHD1800019038 65360461 A B
BovineHD1800019039 65362801 A B
BovineHD1800019040 65365521 A B
BTA-44155-no-rs 65370372 A B
BovineHD1800019041 65372352 A B
BovineHD1800019042 65377613 A B
BovineHD1800019043 65379641 A B
BovineHD1800019044 65384131 A B
BovineHD1800019045 65387030 A B
BovineHD1800019046 65388052 A B
BovineHD1800019047 65388866 A B
BovineHD1800019048 65396988 A B
BovineHD1800019049 65402237 A B
BovineHD1800019050 65403345 A B
BovineHD1800019051 65405023 A B
TGLA227 65406736 101 103 115 117 119 75 77 79 81 83 85 87 89 91 93 95 97 99
BovineHD1800019052 65406943 A B
BovineHD1800019053 65414412 A B
BovineHD1800019054 65419972 A B
BovineHD1800019055 65423598 A B
BovineHD1800019056 65426753 A B
BovineHD1800019897 65429283 A B
BovineHD1800019057 65432619 A B
BovineHD1800019058 65433421 A B
BovineHD1800019059 65438566 A B
ARS-BFGL-NGS-110521 65447640 A B
BovineHD1800019060 65451004 A B
BovineHD1800019061 65454422 A B
BovineHD1800019062 65455233 A B
BovineHD1800019063 65456096 A B
BovineHD1800019064 65457770 A B
BovineHD1800019065 65460377 A B
BovineHD1800019066 65463329 A B
BovineHD1800019067 65473071 A B
BovineHD1800019068 65476103 A B
BovineHD1800019069 65486326 A B
