# Supplementary material for: Imputation of microsatellite alleles from dense SNP genotypes for parentage verification across multiple Bos taurus and Bos indicus breeds
Source: Front Genet. 2013 Sep 18;4:176. doi: 10.3389/fgene.2013.00176 (PMC3776237; doi:10.3389/fgene.2013.00176)
Supplement: Supplementary file 1 [file DataSheet1.ZIP › MS_impute_phased_Ref+Marker_files/MinSNP+MS_chr19.txt]

ARS-BFGL-NGS-114597 56533680 A B
BovineHD1900015981 56534497 A B
BovineHD1900015982 56536067 A B
BovineHD1900015983 56537361 A B
BovineHD1900015984 56539142 A B
BovineHD1900015985 56540246 A B
BovineHD4100014340 56541221 A B
BovineHD1900015986 56544394 A B
BovineHD1900015987 56545123 A B
BovineHD1900015988 56545652 A B
BovineHD1900015989 56551168 A B
BovineHD1900015990 56552581 A B
BovineHD1900015991 56554454 A B
BovineHD1900015993 56555839 A B
BovineHD1900015994 56556421 A B
ARS-BFGL-NGS-33925 56558475 A B
BovineHD1900015995 56559004 A B
BovineHD1900015996 56559529 A B
BovineHD1900015997 56560675 A B
BovineHD1900015998 56564441 A B
BovineHD1900015999 56569168 A B
BovineHD1900016000 56577107 A B
BovineHD1900016001 56584509 A B
BovineHD1900016002 56594816 A B
BovineHD1900016003 56599101 A B
BovineHD1900016004 56602183 A B
BovineHD1900016005 56606767 A B
ARS-BFGL-NGS-50779 56607168 A B
BovineHD1900016006 56613755 A B
BovineHD1900016007 56616269 A B
BovineHD1900016008 56616856 A B
BovineHD1900016009 56619165 A B
BovineHD1900016010 56621838 A B
BovineHD1900016011 56622728 A B
BovineHD1900016012 56624163 A B
BovineHD1900016013 56628540 A B
ARS-BFGL-NGS-42405 56629783 A B
BovineHD1900016015 56638120 A B
BovineHD1900016016 56641456 A B
BovineHD1900016017 56646757 A B
ETH3 56648498 103 109 113 115 117 119 121 123 125 127 129 131 133 148
BovineHD1900016019 56649409 A B
BovineHD1900016020 56650948 A B
BovineHD1900016021 56652544 A B
BovineHD1900016022 56654080 A B
BovineHD1900016023 56657499 A B
BovineHD4100014341 56660022 A B
ARS-BFGL-NGS-89862 56660567 A B
BovineHD1900016024 56663975 A B
BovineHD1900016025 56668187 A B
BovineHD1900016026 56670683 A B
BovineHD1900016027 56673555 A B
BovineHD1900016028 56675426 A B
BovineHD1900016029 56677858 A B
BovineHD1900016030 56680137 A B
BovineHD4100014342 56685960 A B
BovineHD4100014343 56688980 A B
BovineHD1900016031 56693314 A B
ARS-BFGL-NGS-114414 56695441 A B
BovineHD1900016032 56696905 A B
BovineHD1900016034 56699078 A B
BovineHD1900016035 56704546 A B
BovineHD1900016036 56707211 A B
BovineHD1900016037 56712050 A B
BovineHD1900016038 56718988 A B
BovineHD1900016039 56720693 A B
BovineHD1900016040 56722216 A B
BovineHD1900016041 56728310 A B
ARS-BFGL-NGS-65726 56728476 A B
BovineHD1900016042 56731189 A B
BovineHD1900016043 56736078 A B
BovineHD1900016045 56737905 A B
BovineHD1900016046 56738932 A B
BovineHD1900016047 56740385 A B
BovineHD1900016048 56746656 A B
BovineHD1900016049 56748120 A B
BovineHD1900016050 56749358 A B
BovineHD1900016051 56750524 A B
BovineHD1900016052 56753187 A B
BovineHD1900016053 56774283 A B
BTB-00763650 56775870 A B
