# Supplementary material for: Imputation of microsatellite alleles from dense SNP genotypes for parentage verification across multiple Bos taurus and Bos indicus breeds
Source: Front Genet. 2013 Sep 18;4:176. doi: 10.3389/fgene.2013.00176 (PMC3776237; doi:10.3389/fgene.2013.00176)
Supplement: Supplementary file 1 [file DataSheet1.ZIP › MS_impute_phased_Ref+Marker_files/MinSNP+MS_chr2.txt]

BovineHD0200037009 127498764 A B
BovineHD0200037010 127499484 A B
BovineHD0200037011 127503293 A B
BovineHD0200037012 127506706 A B
UA-IFASA-5041 127508328 A B
BovineHD0200037013 127511169 A B
BovineHD0200037014 127514835 A B
BovineHD0200037015 127521967 A B
BovineHD0200037016 127526531 A B
BovineHD0200037017 127530081 A B
ARS-BFGL-NGS-63081 127531137 A B
BovineHD0200037018 127532867 A B
BovineHD0200037019 127540073 A B
BovineHD0200037020 127543487 A B
BovineHD0200037021 127549465 A B
BovineHD0200037022 127550462 A B
BovineHD0200037023 127557230 A B
ARS-BFGL-NGS-41408 127559618 A B
BovineHD0200037024 127563619 A B
BovineHD0200037025 127566752 A B
BovineHD0200037026 127570554 A B
BovineHD0200037027 127576761 A B
BovineHD0200037028 127577605 A B
BovineHD0200037029 127582649 A B
BovineHD0200037030 127588442 A B
BM2113 127591894 121 123 125 127 129 131 133 135 137 139 141 143
BovineHD0200037031 127592315 A B
BovineHD0200037032 127593144 A B
BovineHD0200037033 127595896 A B
BovineHD0200037034 127597240 A B
BovineHD0200037035 127598142 A B
BovineHD0200037036 127598874 A B
BovineHD0200037037 127599569 A B
BovineHD0200037038 127600234 A B
BovineHD0200037039 127604664 A B
BovineHD0200037040 127606024 A B
BovineHD0200037041 127606580 A B
BovineHD0200037043 127608234 A B
BovineHD0200037044 127610165 A B
BovineHD0200037045 127611615 A B
BovineHD0200037046 127612583 A B
BovineHD0200037047 127614061 A B
BovineHD0200037048 127617577 A B
BovineHD0200037049 127621858 A B
BovineHD0200037050 127626236 A B
BovineHD0200037051 127632228 A B
BovineHD0200037052 127633203 A B
ARS-BFGL-NGS-62504 127638779 A B
BovineHD0200037053 127639447 A B
BovineHD0200037054 127641390 A B
BovineHD0200037055 127642586 A B
