# Supplementary material for: Imputation of microsatellite alleles from dense SNP genotypes for parentage verification across multiple Bos taurus and Bos indicus breeds
Source: Front Genet. 2013 Sep 18;4:176. doi: 10.3389/fgene.2013.00176 (PMC3776237; doi:10.3389/fgene.2013.00176)
Supplement: Supplementary file 1 [file DataSheet1.ZIP › MS_impute_phased_Ref+Marker_files/MinSNP+MS_chr20.txt]

BovineHD2000021147 22067678 A B
BovineHD2000006618 22074012 A B
BovineHD2000006619 22077905 A B
BovineHD2000006620 22081253 A B
ARS-BFGL-NGS-34923 22093001 A B
BovineHD2000006621 22093784 A B
BovineHD2000006622 22108006 A B
ARS-BFGL-NGS-5992 22114399 A B
BovineHD2000021280 22126788 A B
BovineHD2000006624 22139478 A B
BovineHD2000006625 22144338 A B
BovineHD2000006627 22145977 A B
BovineHD2000006628 22147660 A B
BovineHD2000006629 22150287 A B
BovineHD2000006630 22151938 A B
BovineHD2000006631 22152791 A B
BovineHD2000006632 22154025 A B
BovineHD2000006633 22155157 A B
BovineHD2000006634 22156100 A B
BovineHD2000006635 22158307 A B
BovineHD2000006636 22159380 A B
BovineHD2000006637 22159928 A B
BovineHD2000006638 22160698 A B
BovineHD2000006639 22161303 A B
BovineHD2000006640 22163174 A B
BovineHD2000006641 22164150 A B
BovineHD2000006642 22165869 A B
BovineHD2000006643 22166679 A B
BovineHD2000006644 22168107 A B
BovineHD2000006645 22170646 A B
BovineHD2000006646 22171796 A B
BovineHD2000006647 22172452 A B
BovineHD2000006648 22173199 A B
BovineHD2000006649 22176594 A B
BovineHD2000006650 22177605 A B
BovineHD2000006651 22191560 A B
BovineHD2000006652 22195752 A B
BovineHD2000006653 22197248 A B
BovineHD2000006654 22199002 A B
BovineHD2000006655 22200130 A B
BovineHD2000006657 22201747 A B
BovineHD2000006659 22203443 A B
BovineHD2000006660 22205116 A B
BovineHD2000006661 22205878 A B
ARS-BFGL-NGS-65373 22206456 A B
TGLA126 22207036 105 109 111 113 115 116 117 118 119 121 123 125 127 129 212 213
BovineHD2000006662 22207124 A B
BovineHD2000006663 22207811 A B
BovineHD2000006664 22209047 A B
BovineHD2000006665 22210409 A B
BovineHD2000006666 22211264 A B
BovineHD2000006667 22211958 A B
BovineHD2000006668 22213427 A B
BovineHD2000006669 22216004 A B
BovineHD2000006670 22218396 A B
BovineHD2000006671 22220534 A B
BovineHD2000006672 22222878 A B
BovineHD2000006673 22223584 A B
BovineHD2000006674 22226753 A B
BovineHD2000006675 22227475 A B
BovineHD2000006676 22230996 A B
BovineHD2000006677 22231544 A B
BovineHD2000006678 22232173 A B
BovineHD2000006679 22233266 A B
BovineHD2000006680 22234261 A B
BovineHD2000006681 22234812 A B
BovineHD2000006682 22237123 A B
BovineHD2000006683 22246591 A B
BovineHD2000006684 22251794 A B
BovineHD2000006685 22258146 A B
BovineHD2000006686 22259437 A B
BovineHD2000006687 22266103 A B
BovineHD2000006688 22270297 A B
BovineHD2000006690 22285687 A B
BovineHD2000006691 22288482 A B
BovineHD2000006692 22290945 A B
BovineHD2000006693 22292215 A B
BovineHD2000006694 22292889 A B
BovineHD2000006695 22294058 A B
BovineHD2000006696 22296015 A B
BovineHD2000006697 22302280 A B
BovineHD2000006698 22305614 A B
BovineHD2000006699 22306627 A B
BovineHD2000006700 22307439 A B
BovineHD2000006701 22316326 A B
BovineHD2000006702 22317966 A B
BovineHD2000006703 22319187 A B
BovineHD2000006704 22322062 A B
BovineHD2000006705 22324048 A B
BovineHD2000006706 22326316 A B
BovineHD2000006707 22331172 A B
