# Supplementary material for: Imputation of microsatellite alleles from dense SNP genotypes for parentage verification across multiple Bos taurus and Bos indicus breeds
Source: Front Genet. 2013 Sep 18;4:176. doi: 10.3389/fgene.2013.00176 (PMC3776237; doi:10.3389/fgene.2013.00176)
Supplement: Supplementary file 1 [file DataSheet1.ZIP › MS_impute_phased_Ref+Marker_files/MinSNP+MS_chr21.txt]

BovineHD2100016547 57585768 A B
BovineHD2100016549 57587712 A B
BovineHD2100016550 57592532 A B
BovineHD2100016551 57597798 A B
BovineHD2100016552 57602687 A B
ARS-BFGL-NGS-68709 57603552 A B
BovineHD2100016553 57605174 A B
BovineHD2100016557 57616495 A B
BovineHD2100016558 57617532 A B
BovineHD2100016559 57619520 A B
BovineHD2100016560 57620088 A B
BovineHD2100016561 57620878 A B
BovineHD2100016562 57622838 A B
BovineHD2100016563 57623572 A B
BovineHD2100016564 57625740 A B
BovineHD2100016565 57628025 A B
BovineHD2100016566 57630476 A B
BovineHD2100016567 57631330 A B
BovineHD2100016568 57632259 A B
BovineHD2100016569 57633254 A B
BovineHD2100016570 57634362 A B
BovineHD2100016571 57634960 A B
BovineHD2100016572 57636658 A B
BovineHD2100016573 57637535 A B
BovineHD2100016574 57638590 A B
TGLA122 57640936 137 139 141 143 145 147 149 151 152 153 154 155 157 159 161 163 165 167 169 171 173 175 177 179 181 183 185 193
BovineHD2100016575 57643901 A B
BovineHD2100016576 57647027 A B
BovineHD2100016578 57652221 A B
BovineHD2100016579 57657495 A B
BTA-52592-no-rs 57658018 A B
BovineHD2100016581 57663342 A B
BovineHD2100016582 57665834 A B
BovineHD2100016583 57667986 A B
BovineHD2100016584 57670889 A B
BovineHD2100016586 57689150 A B
BovineHD2100016588 57694827 A B
BovineHD2100016589 57700703 A B
BovineHD2100016591 57702577 A B
BovineHD2100016592 57704011 A B
BovineHD2100016593 57713677 A B
BovineHD2100016595 57719367 A B
BovineHD2100016596 57720411 A B
BovineHD2100016597 57721222 A B
BovineHD2100016598 57722290 A B
BovineHD2100016599 57723364 A B
BovineHD2100016600 57724145 A B
BovineHD2100016601 57727224 A B
BovineHD2100016602 57728401 A B
BovineHD2100016603 57730175 A B
ARS-BFGL-NGS-104549 57731221 A B
