# Supplementary material for: Imputation of microsatellite alleles from dense SNP genotypes for parentage verification across multiple Bos taurus and Bos indicus breeds
Source: Front Genet. 2013 Sep 18;4:176. doi: 10.3389/fgene.2013.00176 (PMC3776237; doi:10.3389/fgene.2013.00176)
Supplement: Supplementary file 1 [file DataSheet1.ZIP › MS_impute_phased_Ref+Marker_files/MinSNP+MS_chr23.txt]

BovineHD2300011313 39126499 A B
BovineHD2300011314 39127775 A B
BovineHD2300011315 39133098 A B
BovineHD2300011316 39142614 A B
BovineHD2300011317 39146952 A B
BovineHD2300011318 39147776 A B
BovineHD2300011319 39152535 A B
BovineHD4100016192 39155330 A B
ARS-BFGL-NGS-117167 39157565 A B
BovineHD2300011320 39158990 A B
BovineHD2300011321 39162040 A B
BovineHD2300011322 39170741 A B
BovineHD2300011323 39171533 A B
BovineHD2300011324 39172953 A B
BovineHD2300011325 39174542 A B
BovineHD2300011326 39175206 A B
BovineHD2300011327 39179972 A B
BovineHD2300011328 39180917 A B
BovineHD2300011329 39189171 A B
BovineHD2300011330 39193372 A B
BovineHD2300015697 39209740 A B
BovineHD2300011332 39216022 A B
BovineHD2300011333 39217286 A B
BovineHD2300011335 39222819 A B
BovineHD2300011336 39228565 A B
BovineHD2300011337 39232537 A B
BovineHD2300011338 39236560 A B
BovineHD2300011339 39241545 A B
BovineHD2300011340 39248351 A B
BovineHD2300011341 39256906 A B
BovineHD2300011342 39260966 A B
BovineHD2300011344 39266577 A B
BovineHD4100016193 39267731 A B
BovineHD2300011345 39269822 A B
BovineHD2300011346 39272320 A B
BovineHD2300011347 39274007 A B
BovineHD2300011348 39277768 A B
BovineHD2300011349 39279640 A B
ARS-BFGL-NGS-64276 39282627 A B
BovineHD4100016194 39285499 A B
BM1818 39294185 258 260 262 264 266 268 270 272 274 280 286
BovineHD2300011350 39295118 A B
BovineHD2300011351 39300180 A B
ARS-BFGL-NGS-65768 39303680 A B
BovineHD2300011352 39308113 A B
BovineHD2300011353 39309531 A B
BovineHD2300011354 39310763 A B
BovineHD2300011355 39312609 A B
BovineHD2300011356 39316415 A B
BovineHD2300011357 39317559 A B
BovineHD2300011358 39318740 A B
BovineHD2300011359 39319640 A B
BovineHD2300011360 39320736 A B
BovineHD2300011361 39324557 A B
BovineHD2300011362 39325744 A B
BovineHD2300011363 39333113 A B
BovineHD2300011364 39334104 A B
BovineHD2300011365 39337614 A B
BovineHD2300011366 39340244 A B
BovineHD2300011367 39344666 A B
BovineHD2300011368 39348688 A B
BovineHD2300011369 39350996 A B
BovineHD2300011370 39352586 A B
BovineHD2300011371 39356087 A B
BovineHD2300011372 39357369 A B
BovineHD2300011373 39359545 A B
BovineHD2300011374 39361106 A B
BovineHD2300011375 39362566 A B
BovineHD2300011377 39365579 A B
BovineHD2300011378 39366704 A B
BovineHD2300011379 39371906 A B
BovineHD2300011380 39373737 A B
BovineHD2300011381 39375124 A B
BovineHD2300011382 39377385 A B
ARS-BFGL-NGS-87354 39383906 A B
BovineHD2300011384 39389935 A B
BovineHD2300011385 39390857 A B
BovineHD2300011386 39392036 A B
BovineHD2300011387 39393720 A B
BovineHD2300011388 39394508 A B
BovineHD2300011389 39395808 A B
