# Supplementary material for: Imputation of microsatellite alleles from dense SNP genotypes for parentage verification across multiple Bos taurus and Bos indicus breeds
Source: Front Genet. 2013 Sep 18;4:176. doi: 10.3389/fgene.2013.00176 (PMC3776237; doi:10.3389/fgene.2013.00176)
Supplement: Supplementary file 1 [file DataSheet1.ZIP › MS_impute_phased_Ref+Marker_files/MinSNP+MS_chr3.txt]

BovineHD0300010245 32816926 A B
BovineHD0300010246 32820832 A B
BovineHD0300010247 32825671 A B
BTB-02037802 32829586 A B
BovineHD0300010248 32833071 A B
BovineHD0300010249 32834811 A B
BovineHD0300010250 32849441 A B
BovineHD0300010251 32855858 A B
BTB-00126406 32860177 A B
BovineHD0300010252 32860794 A B
BovineHD0300010253 32867340 - A B
BovineHD0300010254 32873828 A B
BovineHD0300010255 32875568 A B
BovineHD0300010256 32878331 A B
Hapmap60497-rs29027497 32881816 A B
BovineHD0300010257 32883278 A B
BovineHD0300010258 32884003 A B
BovineHD0300010259 32886079 A B
BovineHD0300010260 32888721 A B
BovineHD0300010261 32903925 A B
BovineHD0300010262 32906606 A B
BovineHD0300010263 32907274 A B
BovineHD0300010264 32912523 A B
BovineHD0300010265 32913275 A B
BovineHD0300010266 32914215 A B
BovineHD0300010267 32919266 A B
ARS-BFGL-NGS-14671 32922670 A B
BovineHD0300010268 32924158 A B
BovineHD0300010269 32929783 A B
BovineHD0300010270 32933798 A B
BovineHD0300010272 32938410 A B
Hapmap40909-BTA-121580 32944221 A B
BovineHD0300010273 32946493 A B
BovineHD0300010274 32949187 A B
BovineHD0300010275 32954859 A B
BovineHD0300010276 32959407 A B
ARS-BFGL-NGS-52849 32964782 A B
BovineHD0300010277 32966347 A B
BovineHD0300010278 32970551 A B
BovineHD0300010279 32975171 A B
BovineHD0300010280 32980053 A B
BovineHD0300010281 32983621 A B
BovineHD0300010282 32986013 A B
ARS-BFGL-NGS-38953 32988739 A B
BovineHD0300010283 33000242 A B
BovineHD0300010284 33001118 A B
BovineHD0300010285 33001842 A B
BovineHD0300010286 33002390 A B
BovineHD0300010287 33003882 A B
BovineHD0300010288 33004750 A B
BovineHD0300010289 33005967 A B
BovineHD0300010290 33007451 A B
BovineHD0300010291 33008170 A B
BovineHD0300010292 33010202 A B
BovineHD0300010293 33010864 A B
INRA023 33010922 0 194 196 198 200 202 204 206 208 210 212 214 216 218 220 222 nul
BovineHD0300010294 33011326 A B
BovineHD0300010295 33011788 A B
BovineHD0300010296 33013697 A B
BovineHD0300010297 33020647 A B
BovineHD0300010298 33021516 A B
BovineHD0300010300 33023316 A B
BovineHD0300010301 33026888 A B
BovineHD0300010302 33030685 A B
BovineHD0300010303 33035439 A B
BovineHD0300010304 33040069 A B
ARS-BFGL-NGS-69065 33040502 A B
BovineHD0300010305 33044527 A B
BovineHD0300010306 33049189 A B
BovineHD0300010307 33051872 A B
BovineHD0300010308 33053308 A B
BovineHD0300010310 33063934 A B
BovineHD0300010312 33074854 A B
BovineHD0300010313 33079010 A B
BovineHD0300010314 33080182 A B
BovineHD0300010316 33082130 A B
BovineHD0300010317 33084791 A B
BovineHD0300010318 33097366 A B
BovineHD0300010319 33099242 A B
BovineHD0300010320 33103262 A B
BovineHD0300010321 33103996 A B
BovineHD0300010322 33105065 A B
BovineHD0300010323 33114492 A B
BovineHD0300010324 33118153 A B
BovineHD0300010325 33119421 A B
BovineHD0300010326 33120567 A B
Hapmap36453-SCAFFOLD151700_4571 33121625 A B
BovineHD0300010327 33124386 A B
BovineHD0300010328 33125697 A B
BovineHD0300010329 33129311 A B
BovineHD0300010330 33134567 A B
BovineHD0300010331 33135815 A B
BovineHD0300010332 33138647 A B
BovineHD0300010333 33143878 A B
BovineHD0300010334 33152467 A B
Hapmap39503-BTA-67470 33154308 A B
BovineHD0300010335 33157075 A B
BovineHD0300010336 33160944 A B
BovineHD0300010337 33164053 A B
BovineHD0300010338 33168941 A B
BovineHD0300010340 33173644 A B
BovineHD0300010341 33177841 A B
BovineHD0300010342 33181390 A B
ARS-BFGL-NGS-113982 33182228 A B
BovineHD0300010344 33194734 A B
BovineHD0300010345 33198895 A B
BovineHD0300010346 33201497 A B
BovineHD0300010348 33208764 A B
BTB-00124417 33209622 A B
BovineHD0300010349 33215429 A B
BovineHD0300010350 33218886 A B
