# Supplementary material for: Imputation of microsatellite alleles from dense SNP genotypes for parentage verification across multiple Bos taurus and Bos indicus breeds
Source: Front Genet. 2013 Sep 18;4:176. doi: 10.3389/fgene.2013.00176 (PMC3776237; doi:10.3389/fgene.2013.00176)
Supplement: Supplementary file 1 [file DataSheet1.ZIP › MS_impute_phased_Ref+Marker_files/MinSNP+MS_chr5.txt]

BovineHD0500016042 56486256 A B
BovineHD0500016043 56491733 A B
BovineHD0500016044 56496391 A B
BovineHD0500016045 56500702 A B
BovineHD0500016046 56504145 A B
BovineHD0500016047 56509511 A B
ARS-BFGL-NGS-12528 56515069 A B
BovineHD0500016048 56521249 A B
BovineHD4100003701 56524373 A B
BovineHD4100003702 56526696 A B
BovineHD0500016050 56533391 A B
BovineHD0500016051 56538498 A B
BovineHD0500016052 56541109 A B
BovineHD0500016053 56541588 A B
BovineHD0500016054 56547209 A B
BovineHD0500016055 56552682 A B
BovineHD0500016056 56554290 A B
BovineHD0500016057 56559557 A B
BovineHD0500016058 56565409 A B
BovineHD0500016059 56568187 A B
BovineHD0500016060 56570533 A B
BovineHD0500016061 56578473 A B
ARS-BFGL-NGS-4763 56585423 A B
BovineHD0500016062 56591788 A B
BovineHD0500016063 56595820 A B
BovineHD0500016064 56600610 A B
BovineHD0500016065 56606039 A B
BovineHD0500016066 56611536 A B
BovineHD0500016067 56615178 A B
ARS-BFGL-NGS-104746 56618321 A B
BovineHD0500016068 56620234 A B
BovineHD0500016069 56621242 A B
BovineHD0500016070 56625841 A B
BovineHD0500016071 56627286 A B
BovineHD0500016072 56631413 A B
BovineHD0500016073 56634735 A B
BovineHD0500016074 56638429 A B
BovineHD0500016075 56645309 A B
BovineHD0500016076 56651062 A B
BovineHD4100003703 56654439 A B
ETH10 56657927 0 117 173 209 211 213 215 217 219 221 223 225
Hapmap30258-BTA-143119 56661587 A B
BovineHD0500016077 56667147 A B
BovineHD0500016079 56674426 A B
BovineHD0500016080 56679163 A B
BovineHD0500016081 56684875 A B
BovineHD0500016083 56698716 A B
BovineHD0500016084 56699301 A B
BovineHD0500016086 56709656 A B
BovineHD0500016087 56713476 A B
BovineHD0500016088 56716286 A B
BovineHD0500016089 56720563 A B
BovineHD0500016090 56722571 A B
BovineHD0500016091 56727398 A B
BovineHD0500016092 56730007 A B
BovineHD0500016095 56741288 A B
BovineHD0500016096 56744773 A B
BovineHD0500016097 56748447 A B
BovineHD0500016098 56752749 A B
BovineHD0500016099 56757198 A B
BovineHD0500016100 56761565 A B
BovineHD0500016101 56764310 A B
ARS-BFGL-NGS-14781 56766165 A B
BovineHD0500016102 56767790 A B
BovineHD0500016103 56768708 A B
BovineHD0500016104 56775280 A B
BovineHD0500016105 56782100 A B
BovineHD0500016106 56786421 A B
BovineHD0500016107 56788149 A B
BovineHD0500016108 56792337 A B
BovineHD0500016109 56795623 A B
BovineHD0500016110 56801729 A B
BovineHD0500016111 56806423 A B
BovineHD0500016112 56809677 A B
BovineHD0500016113 56816571 A B
BovineHD0500016114 56819950 A B
BovineHD0500016115 56824379 A B
BovineHD0500016116 56826187 A B
BovineHD0500016117 56831462 A B
BovineHD0500016118 56862044 A B
BovineHD4100003704 56864148 A B
