# Supplementary material for: Imputation of microsatellite alleles from dense SNP genotypes for parentage verification across multiple Bos taurus and Bos indicus breeds
Source: Front Genet. 2013 Sep 18;4:176. doi: 10.3389/fgene.2013.00176 (PMC3776237; doi:10.3389/fgene.2013.00176)
Supplement: Supplementary file 1 [file DataSheet1.ZIP › MS_impute_phased_Ref+Marker_files/MinSNP+MS_chr9.txt]

BovineHD0900002640 10616694 A B
BovineHD0900002641 10621242 A B
BovineHD0900002643 10628675 A B
BovineHD0900002644 10629506 A B
BovineHD0900002645 10631790 A B
BovineHD0900002646 10633437 A B
BovineHD0900002647 10634507 A B
BovineHD0900002649 10639960 A B
BovineHD0900031009 10642988 A B
BovineHD0900002650 10645475 A B
BovineHD0900002651 10647152 A B
BovineHD0900002652 10652247 A B
BovineHD0900002653 10657487 A B
BovineHD0900002655 10670168 A B
BovineHD0900002656 10674646 A B
BovineHD0900002657 10677985 A B
BovineHD0900002658 10681280 A B
BovineHD0900002659 10687129 A B
BovineHD0900002660 10688043 A B
BovineHD0900002661 10690289 A B
BovineHD0900002662 10692373 A B
BovineHD0900002663 10695777 A B
BovineHD0900002664 10699485 A B
BovineHD0900002665 10705314 A B
BovineHD0900002667 10711235 A B
BovineHD0900002668 10723371 A B
BovineHD0900002670 10734022 A B
BovineHD0900002671 10737017 A B
BovineHD0900002672 10738009 A B
BovineHD0900002673 10739968 A B
BovineHD0900002674 10746130 A B
BovineHD0900002675 10746984 A B
BovineHD0900002676 10748367 A B
BovineHD0900002677 10751181 A B
BovineHD0900002678 10756659 A B
BovineHD0900002679 10761338 A B
Hapmap36170-SCAFFOLD200128_32745 10765698 A B
BovineHD0900002680 10772273 A B
BovineHD0900002681 10778984 - A B
BovineHD0900002682 10782169 A B
BovineHD0900002683 10783460 A B
BovineHD0900002684 10785690 A B
BovineHD0900002685 10789115 A B
BovineHD0900002686 10793549 A B
BovineHD0900002687 10796656 A B
BovineHD0900002688 10804265 A B
BovineHD0900002689 10813745 A B
BovineHD0900002690 10815700 A B
BovineHD0900002691 10816465 A B
BovineHD0900002692 10821706 A B
BovineHD0900002694 10832445 A B
ARS-BFGL-NGS-10202 10838261 A B
BovineHD0900002695 10839055 A B
BovineHD0900002696 10844998 A B
BovineHD0900002697 10848885 A B
ETH225 10858186 114 140 141 142 143 144 146 148 149 150 152 154 156 158 160 162 219 221
Hapmap38633-BTA-83140 10858927 A B
BovineHD0900002699 10866437 A B
BovineHD0900002700 10869684 A B
BovineHD0900002701 10870952 A B
BovineHD0900002702 10874883 A B
BovineHD0900002703 10878952 A B
BovineHD0900002704 10884116 A B
BovineHD0900002705 10888378 A B
BovineHD0900002706 10894290 A B
BovineHD0900002707 10897314 A B
BovineHD0900002708 10900951 A B
BovineHD0900002709 10907161 A B
BovineHD0900002710 10911404 A B
BovineHD0900002711 10917151 A B
BovineHD0900002712 10921072 A B
BovineHD0900002713 10925532 A B
BovineHD0900002714 10932773 A B
BovineHD0900002715 10937255 A B
BovineHD0900002716 10942399 A B
BovineHD0900002717 10949242 A B
BovineHD0900002718 10951017 A B
BovineHD0900002719 10951876 A B
BovineHD0900002720 10953961 A B
BovineHD0900002721 10954669 A B
BovineHD0900002722 10957129 A B
BovineHD0900002723 10958621 A B
BovineHD0900002724 10960067 A B
BovineHD0900002725 10960800 A B
ARS-BFGL-NGS-17513 10961715 A B
BovineHD0900002726 10962586 A B
BovineHD0900002727 10963272 A B
BovineHD0900002729 10966583 A B
BovineHD0900002730 10970517 A B
BovineHD0900002731 10974985 A B
BovineHD0900002732 10985099 A B
BovineHD0900031354 10991125 A B
BovineHD0900002733 10994315 A B
BovineHD0900002734 10999188 A B
BovineHD0900002735 11002615 A B
BTA-03986-rs29011742 11008498 A B
BovineHD0900002736 11015939 A B
BovineHD0900002737 11019894 A B
BovineHD0900002738 11022138 A B
BovineHD0900002739 11023765 A B
BovineHD0900002740 11024991 A B
BovineHD0900002741 11030372 A B
BovineHD0900002742 11030945 A B
BovineHD0900002743 11031851 A B
BovineHD0900002744 11033410 A B
BovineHD0900002745 11034233 A B
BovineHD0900002746 11036208 A B
BovineHD0900002747 11042226 A B
BovineHD0900002748 11044071 A B
BovineHD0900002749 11045602 A B
BovineHD0900002750 11046449 A B
