# Supplementary material for: Imputation of microsatellite alleles from dense SNP genotypes for parentage verification across multiple Bos taurus and Bos indicus breeds
Source: Front Genet. 2013 Sep 18;4:176. doi: 10.3389/fgene.2013.00176 (PMC3776237; doi:10.3389/fgene.2013.00176)
Supplement: Supplementary file 1 [file DataSheet1.ZIP › MS_impute_phased_Ref+Marker_files/p_All_1kb+MS_BT_ref_chr16.txt]

I id Holstein-1 Holstein-1 Holstein-4 Holstein-4 Holstein-5 Holstein-5 Holstein-6 Holstein-6 Holstein-8 Holstein-8 Holstein-10 Holstein-10 Holstein-17 Holstein-17 Holstein-18 Holstein-18 Holstein-19 Holstein-19 Holstein-20 Holstein-20 Holstein-21 Holstein-21 Holstein-22 Holstein-22 Holstein-23 Holstein-23 Holstein-27 Holstein-27 Holstein-29 Holstein-29 Holstein-30 Holstein-30 Freisan-1 Freisan-1 Holstein-33 Holstein-33 Holstein-34 Holstein-34 Holstein-35 Holstein-35 Holstein-36 Holstein-36 Holstein-39 Holstein-39 Holstein-40 Holstein-40 Holstein-41 Holstein-41 Holstein-42 Holstein-42 Holstein-43 Holstein-43 Holstein-50 Holstein-50 Holstein-52 Holstein-52 Holstein-53 Holstein-53 Holstein-55 Holstein-55 Holstein-56 Holstein-56 Holstein-57 Holstein-57 Holstein-62 Holstein-62 Holstein-69 Holstein-69 Holstein-74 Holstein-74 Holstein-75 Holstein-75 Holstein-76 Holstein-76 Holstein-77 Holstein-77 Holstein-79 Holstein-79 Holstein-81 Holstein-81 Holstein-82 Holstein-82 Holstein-84 Holstein-84 Holstein-85 Holstein-85 Holstein-89 Holstein-89 Holstein-95 Holstein-95 Holstein-96 Holstein-96 Holstein-99 Holstein-99 Holstein-100 Holstein-100 Holstein-102 Holstein-102 Holstein-103 Holstein-103 Holstein-104 Holstein-104 Holstein-105 Holstein-105 Holstein-110 Holstein-110 Holstein-111 Holstein-111 Holstein-112 Holstein-112 Holstein-113 Holstein-113 Holstein-115 Holstein-115 Holstein-120 Holstein-120 Jersey-1 Jersey-1 Jersey-2 Jersey-2 Normande-13 Normande-13 Jersey-3 Jersey-3 Holstein-121 Holstein-121 Holstein-123 Holstein-123 Limousin-1 Limousin-1 Holstein-124 Holstein-124 Holstein-127 Holstein-127 Holstein-128 Holstein-128 Holstein-129 Holstein-129 Holstein-130 Holstein-130 Holstein-131 Holstein-131 Holstein-133 Holstein-133 RedAngus-1 RedAngus-1 Holstein-135 Holstein-135 Holstein-136 Holstein-136 Holstein-137 Holstein-137 Holstein-138 Holstein-138 Holstein-139 Holstein-139 Holstein-140 Holstein-140 Holstein-141 Holstein-141 Holstein-142 Holstein-142 Holstein-144 Holstein-144 Holstein-146 Holstein-146 Normande-20 Normande-20 Holstein-149 Holstein-149 Holstein-152 Holstein-152 Holstein-153 Holstein-153 Holstein-155 Holstein-155 Holstein-156 Holstein-156 Holstein-157 Holstein-157 Holstein-159 Holstein-159 Holstein-160 Holstein-160 Holstein-161 Holstein-161 Hereford-1 Hereford-1 Hereford-2 Hereford-2 Limousin-6 Limousin-6 Angus-2 Angus-2 Hereford-3 Hereford-3 Limousin-7 Limousin-7 Angus-3 Angus-3 Hereford-4 Hereford-4 Freisan-3 Freisan-3 Holstein-163 Holstein-163 Holstein-164 Holstein-164 Holstein-165 Holstein-165 Holstein-166 Holstein-166 Holstein-167 Holstein-167 Holstein-169 Holstein-169 Holstein-171 Holstein-171 Limousin-10 Limousin-10 Limousin-11 Limousin-11 Limousin-12 Limousin-12 Freisan-4 Freisan-4 Holstein-173 Holstein-173 Holstein-174 Holstein-174 Limousin-13 Limousin-13 Normande-48 Normande-48 RedAngus-2 RedAngus-2 Charolais-1 Charolais-1 Limousin-14 Limousin-14 Limousin-15 Limousin-15 Limousin-16 Limousin-16 Holstein-176 Holstein-176 Limousin-17 Limousin-17 Holstein-177 Holstein-177 Simmental-10 Simmental-10 Limousin-19 Limousin-19 Simmental-11 Simmental-11 Simmental-12 Simmental-12 Simmental-15 Simmental-15 Simmental-16 Simmental-16 Simmental-16 Simmental-16 Simmental-17 Simmental-17 Simmental-18 Simmental-18 Simmental-20 Simmental-20 RedAngus-3 RedAngus-3 Holstein-178 Holstein-178 Holstein-179 Holstein-179 Holstein-181 Holstein-181 Charolais-2 Charolais-2 Angus-4 Angus-4 Holstein-184 Holstein-184 Angus-5 Angus-5 Hereford-6 Hereford-6 Hereford-7 Hereford-7 Simmental-25 Simmental-25 Limousin-20 Limousin-20 Hereford-8 Hereford-8 Charolais-5 Charolais-5 Angus-7 Angus-7 Hereford-9 Hereford-9 Jersey-4 Jersey-4 Hereford-10 Hereford-10 Angus-8 Angus-8 Holstein-186 Holstein-186 Angus-9 Angus-9 Charolais-6 Charolais-6 Hereford-11 Hereford-11 Holstein-188 Holstein-188 Limousin-22 Limousin-22 Piedmontese-1 Piedmontese-1 Limousin-23 Limousin-23 Simmental-29 Simmental-29 Charolais-7 Charolais-7 Hereford-12 Hereford-12 Hereford-13 Hereford-13 Simmental-30 Simmental-30 Simmental-31 Simmental-31 Angus-11 Angus-11 Hereford-14 Hereford-14 Hereford-15 Hereford-15 Jersey-5 Jersey-5 Jersey-6 Jersey-6 Jersey-7 Jersey-7 Jersey-8 Jersey-8 Jersey-9 Jersey-9 Jersey-10 Jersey-10 Jersey-11 Jersey-11 Jersey-12 Jersey-12 Angus-12 Angus-12 Limousin-25 Limousin-25 Hereford-16 Hereford-16 Hereford-17 Hereford-17 Holstein-193 Holstein-193 Limousin-26 Limousin-26 Holstein-195 Holstein-195 Holstein-196 Holstein-196 Holstein-197 Holstein-197 Holstein-198 Holstein-198 Holstein-199 Holstein-199 Holstein-200 Holstein-200 Charolais-8 Charolais-8 Holstein-203 Holstein-203 Holstein-204 Holstein-204 Holstein-205 Holstein-205 Holstein-206 Holstein-206 Holstein-207 Holstein-207 Normande-75 Normande-75 Holstein-210 Holstein-210 Holstein-211 Holstein-211 Holstein-212 Holstein-212 Angus-13 Angus-13 BelgianBlue-1 BelgianBlue-1 Holstein-216 Holstein-216 Holstein-217 Holstein-217 Limousin-27 Limousin-27 Limousin-28 Limousin-28 Limousin-29 Limousin-29 BelgianBlue-2 BelgianBlue-2 Hereford-18 Hereford-18 Holstein-219 Holstein-219 Holstein-220 Holstein-220 Limousin-32 Limousin-32 Limousin-33 Limousin-33 Limousin-34 Limousin-34 Limousin-35 Limousin-35 Holstein-221 Holstein-221 Limousin-36 Limousin-36 Hereford-19 Hereford-19 Limousin-38 Limousin-38 Limousin-39 Limousin-39 Limousin-41 Limousin-41 Limousin-42 Limousin-42 Simmental-44 Simmental-44 Simmental-44 Simmental-44 Limousin-43 Limousin-43 Limousin-44 Limousin-44 Limousin-45 Limousin-45 Limousin-48 Limousin-48 Limousin-49 Limousin-49 Limousin-50 Limousin-50 Hereford-20 Hereford-20 Angus-14 Angus-14 Guernsey-1 Guernsey-1 Guernsey-2 Guernsey-2 Hereford-21 Hereford-21 Charolais-11 Charolais-11 Limousin-53 Limousin-53 BelgianBlue-4 BelgianBlue-4 Charolais-13 Charolais-13 Angus-15 Angus-15 Ayshire-4 Ayshire-4 Holstein-223 Holstein-223 Holstein-225 Holstein-225 Holstein-226 Holstein-226 Holstein-227 Holstein-227 Holstein-228 Holstein-228 Guernsey-4 Guernsey-4 Holstein-230 Holstein-230 Holstein-231 Holstein-231 Limousin-59 Limousin-59 Limousin-60 Limousin-60 Limousin-61 Limousin-61 Angus-16 Angus-16 Holstein-232 Holstein-232 Limousin-62 Limousin-62 Limousin-63 Limousin-63 Normande-86 Normande-86 Hereford-23 Hereford-23 Charolais-14 Charolais-14 Limousin-64 Limousin-64 Limousin-65 Limousin-65 Limousin-66 Limousin-66 Limousin-68 Limousin-68 Limousin-69 Limousin-69 Limousin-71 Limousin-71 Hereford-24 Hereford-24 Hereford-25 Hereford-25 Holstein-235 Holstein-235 Limousin-72 Limousin-72 Limousin-73 Limousin-73 Hereford-26 Hereford-26 Normande-87 Normande-87 Simmental-50 Simmental-50 Limousin-74 Limousin-74 Guernsey-5 Guernsey-5 Hereford-27 Hereford-27 Holstein-236 Holstein-236 Charolais-17 Charolais-17 Charolais-18 Charolais-18 Hereford-28 Hereford-28 Charolais-19 Charolais-19 Hereford-29 Hereford-29 Hereford-30 Hereford-30 Hereford-31 Hereford-31 Hereford-32 Hereford-32 Hereford-33 Hereford-33 Hereford-34 Hereford-34 Limousin-75 Limousin-75 Hereford-35 Hereford-35 Limousin-76 Limousin-76 Simmental-53 Simmental-53 Charolais-21 Charolais-21 Simmental-58 Simmental-58 Simmental-59 Simmental-59 Charolais-22 Charolais-22 Hereford-36 Hereford-36 Hereford-37 Hereford-37 Ayshire-6 Ayshire-6 Jersey-13 Jersey-13 Jersey-14 Jersey-14 Jersey-15 Jersey-15 Jersey-16 Jersey-16 Hereford-38 Hereford-38 Hereford-39 Hereford-39 Hereford-40 Hereford-40 Charolais-23 Charolais-23 Hereford-41 Hereford-41 Hereford-42 Hereford-42 Hereford-43 Hereford-43 Jersey-17 Jersey-17 Limousin-78 Limousin-78 Ayshire-8 Ayshire-8 Ayshire-9 Ayshire-9 Hereford-44 Hereford-44 Hereford-45 Hereford-45 Hereford-46 Hereford-46 Angus-17 Angus-17 Limousin-79 Limousin-79 Hereford-47 Hereford-47 Hereford-48 Hereford-48 Holstein-241 Holstein-241 Holstein-242 Holstein-242 Holstein-243 Holstein-243 Holstein-244 Holstein-244 BelgianBlue-5 BelgianBlue-5 Charolais-30 Charolais-30 Hereford-49 Hereford-49 Limousin-80 Limousin-80 BelgianBlue-7 BelgianBlue-7 Hereford-50 Hereford-50 Charolais-31 Charolais-31 Simmental-62 Simmental-62 Simmental-63 Simmental-63 Charolais-32 Charolais-32 Limousin-84 Limousin-84 Limousin-85 Limousin-85 Charolais-34 Charolais-34 Charolais-35 Charolais-35 Charolais-36 Charolais-36 Jersey-18 Jersey-18 Jersey-19 Jersey-19 Limousin-88 Limousin-88 BelgianBlue-8 BelgianBlue-8 Charolais-38 Charolais-38 Hereford-51 Hereford-51 Limousin-90 Limousin-90 Charolais-39 Charolais-39 Charolais-40 Charolais-40 Hereford-52 Hereford-52 Guernsey-7 Guernsey-7 Limousin-93 Limousin-93 Limousin-94 Limousin-94 Limousin-95 Limousin-95 Guernsey-8 Guernsey-8 Hereford-53 Hereford-53 Limousin-97 Limousin-97 Limousin-98 Limousin-98 Limousin-99 Limousin-99 Limousin-100 Limousin-100 Hereford-54 Hereford-54 Hereford-55 Hereford-55 Hereford-56 Hereford-56 Hereford-57 Hereford-57 Charolais-41 Charolais-41 Holstein-245 Holstein-245 Limousin-101 Limousin-101 Hereford-58 Hereford-58 Hereford-59 Hereford-59 Hereford-60 Hereford-60 Hereford-63 Hereford-63 Hereford-64 Hereford-64 Hereford-65 Hereford-65 Holstein-246 Holstein-246 Simmental-44 Simmental-44 Freisan-5 Freisan-5 BelgianBlue-9 BelgianBlue-9 Charolais-44 Charolais-44 Holstein-249 Holstein-249 Holstein-250 Holstein-250 Holstein-251 Holstein-251 BelgianBlue-10 BelgianBlue-10 Charolais-46 Charolais-46 Charolais-47 Charolais-47 Charolais-48 Charolais-48 Angus-18 Angus-18 Charolais-51 Charolais-51 Holstein-252 Holstein-252 Holstein-254 Holstein-254 Holstein-255 Holstein-255 Holstein-256 Holstein-256 Holstein-257 Holstein-257 Angus-19 Angus-19 BelgianBlue-11 BelgianBlue-11 Charolais-55 Charolais-55 Charolais-57 Charolais-57 Charolais-58 Charolais-58 Angus-20 Angus-20 Angus-21 Angus-21 Angus-22 Angus-22 BelgianBlue-12 BelgianBlue-12 RedAngus-4 RedAngus-4 Angus-23 Angus-23 Hereford-67 Hereford-67 Limousin-105 Limousin-105 Hereford-68 Hereford-68 Holstein-262 Holstein-262 Holstein-263 Holstein-263 Holstein-264 Holstein-264 Holstein-265 Holstein-265 Holstein-266 Holstein-266 Holstein-267 Holstein-267 Holstein-268 Holstein-268 Holstein-269 Holstein-269 Holstein-270 Holstein-270 Holstein-271 Holstein-271 Holstein-272 Holstein-272 Holstein-273 Holstein-273 Limousin-109 Limousin-109 Piedmontese-2 Piedmontese-2 BelgianBlue-13 BelgianBlue-13 Hereford-69 Hereford-69 Holstein-280 Holstein-280 Limousin-113 Limousin-113 Limousin-114 Limousin-114 Angus-25 Angus-25 BelgianBlue-14 BelgianBlue-14 Hereford-70 Hereford-70 Hereford-71 Hereford-71 Holstein-282 Holstein-282 Limousin-116 Limousin-116 Limousin-118 Limousin-118 Limousin-119 Limousin-119 Hereford-72 Hereford-72 Charolais-63 Charolais-63 Simmental-72 Simmental-72 Simmental-73 Simmental-73 Simmental-74 Simmental-74 Angus-26 Angus-26 Charolais-64 Charolais-64 Charolais-65 Charolais-65 Limousin-120 Limousin-120 Charolais-67 Charolais-67 Charolais-68 Charolais-68 Charolais-69 Charolais-69 Limousin-122 Limousin-122 Limousin-124 Limousin-124 Limousin-125 Limousin-125 Simmental-76 Simmental-76 Charolais-70 Charolais-70 Limousin-127 Limousin-127 Limousin-128 Limousin-128 Limousin-129 Limousin-129 Limousin-131 Limousin-131 Limousin-132 Limousin-132 Simmental-77 Simmental-77 Simmental-78 Simmental-78 Simmental-79 Simmental-79 Simmental-80 Simmental-80 Charolais-74 Charolais-74 Limousin-135 Limousin-135 Simmental-81 Simmental-81 Angus-27 Angus-27 Holstein-283 Holstein-283 Angus-28 Angus-28 Angus-29 Angus-29 Angus-30 Angus-30 Ayshire-14 Ayshire-14 Limousin-140 Limousin-140 Simmental-82 Simmental-82 Angus-31 Angus-31 Charolais-82 Charolais-82 Charolais-83 Charolais-83 Limousin-142 Limousin-142 Limousin-143 Limousin-143 Limousin-145 Limousin-145 Angus-34 Angus-34 Angus-35 Angus-35 Angus-36 Angus-36 Hereford-73 Hereford-73 RedAngus-5 RedAngus-5 Angus-37 Angus-37 Angus-38 Angus-38 Angus-39 Angus-39 Angus-41 Angus-41 Charolais-84 Charolais-84 Holstein-285 Holstein-285 Holstein-286 Holstein-286 Holstein-287 Holstein-287 Holstein-288 Holstein-288 Holstein-289 Holstein-289 Holstein-290 Holstein-290 Holstein-291 Holstein-291 Holstein-292 Holstein-292 Holstein-293 Holstein-293 Holstein-294 Holstein-294 Holstein-295 Holstein-295 Limousin-148 Limousin-148 Limousin-149 Limousin-149 Limousin-151 Limousin-151 Limousin-152 Limousin-152 Normande-111 Normande-111 Angus-42 Angus-42 Charolais-88 Charolais-88 Guernsey-9 Guernsey-9 Holstein-297 Holstein-297 Holstein-298 Holstein-298 Limousin-153 Limousin-153 Limousin-154 Limousin-154 Limousin-155 Limousin-155 Limousin-156 Limousin-156 Limousin-157 Limousin-157 Limousin-159 Limousin-159 Limousin-160 Limousin-160 Limousin-161 Limousin-161 Limousin-162 Limousin-162 Limousin-163 Limousin-163 Limousin-164 Limousin-164 Limousin-165 Limousin-165 Angus-43 Angus-43 Angus-44 Angus-44 Charolais-89 Charolais-89 Charolais-90 Charolais-90 Hereford-74 Hereford-74 Holstein-300 Holstein-300 Limousin-167 Limousin-167 Limousin-169 Limousin-169 Normande-116 Normande-116 Angus-45 Angus-45 Hereford-75 Hereford-75 Limousin-171 Limousin-171 Limousin-172 Limousin-172 Charolais-94 Charolais-94 Charolais-95 Charolais-95 Charolais-96 Charolais-96 Limousin-174 Limousin-174 Limousin-176 Limousin-176 Limousin-177 Limousin-177 Hereford-76 Hereford-76 Hereford-77 Hereford-77 Angus-46 Angus-46 Charolais-99 Charolais-99 Holstein-302 Holstein-302 Limousin-179 Limousin-179 Limousin-180 Limousin-180 Angus-47 Angus-47 Angus-48 Angus-48 Hereford-78 Hereford-78 Hereford-79 Hereford-79 Simmental-85 Simmental-85 Simmental-86 Simmental-86 Simmental-87 Simmental-87 Simmental-87 Simmental-87 Simmental-88 Simmental-88 Angus-50 Angus-50 Angus-52 Angus-52 Charolais-101 Charolais-101 Angus-53 Angus-53 Angus-54 Angus-54 Charolais-104 Charolais-104 Charolais-105 Charolais-105 Charolais-106 Charolais-106 Simmental-93 Simmental-93 Angus-55 Angus-55 Charolais-108 Charolais-108 Hereford-80 Hereford-80 Holstein-304 Holstein-304 Hereford-81 Hereford-81 Limousin-187 Limousin-187 Simmental-96 Simmental-96 Simmental-97 Simmental-97 Simmental-98 Simmental-98 Hereford-82 Hereford-82 Angus-56 Angus-56 Angus-57 Angus-57 Hereford-83 Hereford-83 Simmental-99 Simmental-99 Angus-58 Angus-58 Charolais-113 Charolais-113 Angus-59 Angus-59 Angus-60 Angus-60 Angus-61 Angus-61 Charolais-115 Charolais-115 Charolais-116 Charolais-116 Hereford-84 Hereford-84 Angus-62 Angus-62 Charolais-118 Charolais-118 Ayshire-16 Ayshire-16 Hereford-85 Hereford-85 Holstein-309 Holstein-309 Angus-64 Angus-64 Angus-65 Angus-65 Angus-66 Angus-66 Angus-67 Angus-67 Charolais-119 Charolais-119 Charolais-120 Charolais-120 Hereford-86 Hereford-86 Limousin-192 Limousin-192 Angus-68 Angus-68 Hereford-88 Hereford-88 Hereford-89 Hereford-89 Hereford-90 Hereford-90 Hereford-91 Hereford-91 Hereford-92 Hereford-92 Charolais-122 Charolais-122 Charolais-123 Charolais-123 Charolais-124 Charolais-124 Hereford-93 Hereford-93 BelgianBlue-15 BelgianBlue-15 Charolais-126 Charolais-126 Charolais-127 Charolais-127 Hereford-94 Hereford-94 Hereford-95 Hereford-95 Angus-69 Angus-69 Hereford-97 Hereford-97 Charolais-130 Charolais-130 Hereford-98 Hereford-98 Holstein-312 Holstein-312 Holstein-313 Holstein-313 Holstein-314 Holstein-314 Charolais-134 Charolais-134 Charolais-135 Charolais-135 BelgianBlue-18 BelgianBlue-18 Charolais-140 Charolais-140 Charolais-141 Charolais-141 Hereford-99 Hereford-99 Holstein-317 Holstein-317 Holstein-318 Holstein-318 BelgianBlue-19 BelgianBlue-19 Gasconne-24 Gasconne-24 Holstein-319 Holstein-319 BelgianBlue-20 BelgianBlue-20 BelgianBlue-21 BelgianBlue-21 BelgianBlue-22 BelgianBlue-22 BrownSwiss-2 BrownSwiss-2 Hereford-100 Hereford-100 Hereford-101 Hereford-101 Holstein-321 Holstein-321 Limousin-197 Limousin-197 Simmental-100 Simmental-100 BelgianBlue-24 BelgianBlue-24 Hereford-102 Hereford-102 Hereford-103 Hereford-103 Hereford-104 Hereford-104 Hereford-105 Hereford-105 Hereford-106 Hereford-106 Hereford-107 Hereford-107 Charolais-149 Charolais-149 Hereford-108 Hereford-108 Hereford-109 Hereford-109 Hereford-110 Hereford-110 Hereford-111 Hereford-111 Holstein-322 Holstein-322 Holstein-323 Holstein-323 Holstein-325 Holstein-325 Holstein-327 Holstein-327 Holstein-328 Holstein-328 Holstein-329 Holstein-329 Limousin-199 Limousin-199 Limousin-200 Limousin-200 Limousin-202 Limousin-202 Limousin-203 Limousin-203 Hereford-112 Hereford-112 Hereford-113 Hereford-113 Hereford-115 Hereford-115 Limousin-204 Limousin-204 Limousin-205 Limousin-205 Hereford-116 Hereford-116 Hereford-117 Hereford-117 Charolais-150 Charolais-150 Charolais-151 Charolais-151 Charolais-152 Charolais-152 Limousin-206 Limousin-206 Limousin-207 Limousin-207 Limousin-208 Limousin-208 Simmental-104 Simmental-104 Simmental-106 Simmental-106 Limousin-210 Limousin-210 Charolais-159 Charolais-159 Charolais-160 Charolais-160 Limousin-217 Limousin-217 Limousin-218 Limousin-218 Limousin-219 Limousin-219 Simmental-107 Simmental-107 Charolais-164 Charolais-164 Charolais-165 Charolais-165 Charolais-166 Charolais-166 Limousin-226 Limousin-226 Limousin-227 Limousin-227 Simmental-108 Simmental-108 Charolais-167 Charolais-167 Charolais-168 Charolais-168 Charolais-169 Charolais-169 Charolais-171 Charolais-171 Limousin-229 Limousin-229 Limousin-232 Limousin-232 Limousin-233 Limousin-233 Limousin-234 Limousin-234 Limousin-235 Limousin-235 Limousin-236 Limousin-236 Limousin-237 Limousin-237 Charolais-174 Charolais-174 Limousin-240 Limousin-240 BelgianBlue-25 BelgianBlue-25 BelgianBlue-26 BelgianBlue-26 Freisan-7 Freisan-7 Hereford-119 Hereford-119 Hereford-120 Hereford-120 Charolais-176 Charolais-176 Freisan-8 Freisan-8 Hereford-121 Hereford-121 Hereford-122 Hereford-122 Limousin-241 Limousin-241 Charolais-179 Charolais-179 Charolais-180 Charolais-180 Charolais-181 Charolais-181 Charolais-182 Charolais-182 Charolais-183 Charolais-183 Charolais-184 Charolais-184 BelgianBlue-27 BelgianBlue-27 Charolais-187 Charolais-187 Charolais-188 Charolais-188 Hereford-123 Hereford-123 Hereford-124 Hereford-124 Limousin-244 Limousin-244 Hereford-126 Hereford-126 Ayshire-25 Ayshire-25 Hereford-127 Hereford-127 Limousin-245 Limousin-245 Limousin-246 Limousin-246 Limousin-248 Limousin-248 Charolais-193 Charolais-193 Charolais-194 Charolais-194 Hereford-128 Hereford-128 Hereford-129 Hereford-129 Holstein-332 Holstein-332 Limousin-252 Limousin-252 Limousin-254 Limousin-254 Angus-71 Angus-71 Ayshire-28 Ayshire-28 Charolais-198 Charolais-198 Charolais-199 Charolais-199 Charolais-200 Charolais-200 Charolais-201 Charolais-201 Charolais-202 Charolais-202 Guernsey-11 Guernsey-11 Hereford-131 Hereford-131 Holstein-333 Holstein-333 Holstein-334 Holstein-334 Limousin-255 Limousin-255 Limousin-256 Limousin-256 Limousin-257 Limousin-257 Angus-73 Angus-73 Hereford-132 Hereford-132 Hereford-133 Hereford-133 Hereford-134 Hereford-134 Hereford-135 Hereford-135 Charolais-205 Charolais-205 Charolais-206 Charolais-206 Charolais-207 Charolais-207 Limousin-265 Limousin-265 Limousin-266 Limousin-266 Limousin-267 Limousin-267 Charolais-208 Charolais-208 Charolais-209 Charolais-209 Hereford-137 Hereford-137 Hereford-138 Hereford-138 Limousin-269 Limousin-269 Limousin-270 Limousin-270 Limousin-271 Limousin-271 Limousin-272 Limousin-272 Limousin-274 Limousin-274 Limousin-275 Limousin-275 Limousin-276 Limousin-276 Angus-74 Angus-74 BelgianBlue-28 BelgianBlue-28 Hereford-139 Hereford-139 Hereford-140 Hereford-140 Hereford-141 Hereford-141 Hereford-142 Hereford-142 Hereford-143 Hereford-143 Limousin-278 Limousin-278 Hereford-144 Hereford-144 Charolais-211 Charolais-211 BelgianBlue-29 BelgianBlue-29 Charolais-218 Charolais-218 Charolais-219 Charolais-219 Angus-75 Angus-75 BelgianBlue-31 BelgianBlue-31 BelgianBlue-32 BelgianBlue-32 Charolais-221 Charolais-221 Charolais-222 Charolais-222 Charolais-223 Charolais-223 Charolais-225 Charolais-225 Charolais-226 Charolais-226 Holstein-335 Holstein-335 Holstein-336 Holstein-336 Charolais-228 Charolais-228 Charolais-230 Charolais-230 Charolais-231 Charolais-231 Charolais-232 Charolais-232 BelgianBlue-34 BelgianBlue-34 Charolais-235 Charolais-235 Charolais-236 Charolais-236 Hereford-145 Hereford-145 BelgianBlue-35 BelgianBlue-35 BelgianBlue-7 BelgianBlue-7 Hereford-146 Hereford-146 Limousin-280 Limousin-280 Limousin-281 Limousin-281 Hereford-147 Hereford-147 Hereford-148 Hereford-148 Charolais-240 Charolais-240 Holstein-337 Holstein-337 Holstein-338 Holstein-338 Holstein-339 Holstein-339 Limousin-283 Limousin-283 Limousin-284 Limousin-284 Freisan-9 Freisan-9 Limousin-285 Limousin-285 BelgianBlue-36 BelgianBlue-36 BelgianBlue-37 BelgianBlue-37 Hereford-149 Hereford-149 Hereford-151 Hereford-151 Hereford-152 Hereford-152 Hereford-153 Hereford-153 Ayshire-29 Ayshire-29 Limousin-287 Limousin-287 Limousin-288 Limousin-288 Simmental-113 Simmental-113 Simmental-116 Simmental-116 Charolais-247 Charolais-247 Charolais-248 Charolais-248 Limousin-295 Limousin-295 Limousin-296 Limousin-296 Limousin-297 Limousin-297 Limousin-299 Limousin-299 Simmental-117 Simmental-117 Charolais-259 Charolais-259 Limousin-302 Limousin-302 Limousin-304 Limousin-304 Angus-77 Angus-77 Charolais-262 Charolais-262 Charolais-263 Charolais-263 Charolais-264 Charolais-264 Limousin-306 Limousin-306 Limousin-307 Limousin-307 Limousin-308 Limousin-308 Limousin-309 Limousin-309 Angus-79 Angus-79 Angus-80 Angus-80 Charolais-268 Charolais-268 Charolais-269 Charolais-269 Charolais-270 Charolais-270 Freisan-10 Freisan-10 Freisan-11 Freisan-11 Hereford-154 Hereford-154 Angus-81 Angus-81 Charolais-271 Charolais-271 Charolais-272 Charolais-272 Limousin-313 Limousin-313 Limousin-314 Limousin-314 Limousin-315 Limousin-315 Limousin-316 Limousin-316 Limousin-318 Limousin-318 Angus-83 Angus-83 Charolais-280 Charolais-280 Hereford-158 Hereford-158 Hereford-159 Hereford-159 Angus-84 Angus-84 Hereford-160 Hereford-160 Hereford-161 Hereford-161 Hereford-162 Hereford-162 Charolais-282 Charolais-282 Holstein-341 Holstein-341 Holstein-342 Holstein-342 Holstein-343 Holstein-343 Holstein-344 Holstein-344 Limousin-325 Limousin-325 Angus-88 Angus-88 Angus-89 Angus-89 Charolais-286 Charolais-286 Charolais-287 Charolais-287 Charolais-288 Charolais-288 Charolais-289 Charolais-289 Angus-90 Angus-90 Ayshire-31 Ayshire-31 Charolais-291 Charolais-291 Charolais-292 Charolais-292 Charolais-293 Charolais-293 Charolais-294 Charolais-294 Charolais-295 Charolais-295 Charolais-296 Charolais-296 Hereford-163 Hereford-163 Hereford-164 Hereford-164 Hereford-165 Hereford-165 Hereford-166 Hereford-166 Limousin-328 Limousin-328 Limousin-329 Limousin-329 Angus-92 Angus-92 Hereford-167 Hereford-167 Charolais-300 Charolais-300 Charolais-301 Charolais-301 Limousin-331 Limousin-331 Ayshire-32 Ayshire-32 BelgianBlue-38 BelgianBlue-38 Charolais-302 Charolais-302 Charolais-304 Charolais-304 Charolais-305 Charolais-305 Hereford-168 Hereford-168 Hereford-169 Hereford-169 Limousin-332 Limousin-332 Angus-93 Angus-93 Angus-94 Angus-94 Angus-95 Angus-95 Ayshire-33 Ayshire-33 Charolais-307 Charolais-307 Hereford-170 Hereford-170 Limousin-337 Limousin-337 Hereford-171 Hereford-171 Hereford-172 Hereford-172 Hereford-173 Hereford-173 Holstein-349 Holstein-349 Angus-98 Angus-98 Holstein-350 Holstein-350 Holstein-351 Holstein-351 Holstein-352 Holstein-352 Holstein-353 Holstein-353 Angus-99 Angus-99 Holstein-357 Holstein-357 Holstein-358 Holstein-358 Holstein-360 Holstein-360 Holstein-361 Holstein-361 Angus-100 Angus-100 Angus-101 Angus-101 Ayshire-34 Ayshire-34 Holstein-363 Holstein-363 BelgianBlue-39 BelgianBlue-39 Limousin-338 Limousin-338 Simmental-120 Simmental-120 Limousin-341 Limousin-341 Limousin-343 Limousin-343 Limousin-345 Limousin-345 Angus-102 Angus-102 Limousin-346 Limousin-346 Angus-104 Angus-104 Angus-105 Angus-105 Angus-106 Angus-106 Angus-107 Angus-107 Limousin-347 Limousin-347 Angus-108 Angus-108 Angus-109 Angus-109 Angus-110 Angus-110 Angus-111 Angus-111 RedAngus-6 RedAngus-6 Charolais-310 Charolais-310 Holstein-367 Holstein-367 Limousin-348 Limousin-348 RedAngus-7 RedAngus-7 Limousin-349 Limousin-349 Limousin-350 Limousin-350 Hereford-176 Hereford-176 Limousin-353 Limousin-353 Angus-112 Angus-112 Limousin-354 Limousin-354 Angus-113 Angus-113 RedAngus-8 RedAngus-8 Simmental-122 Simmental-122 Simmental-123 Simmental-123 Angus-114 Angus-114 Angus-116 Angus-116 Holstein-371 Holstein-371 Hereford-177 Hereford-177 Charolais-311 Charolais-311 Holstein-372 Holstein-372 Holstein-373 Holstein-373 Ayshire-37 Ayshire-37 Hereford-178 Hereford-178 Hereford-179 Hereford-179 Angus-117 Angus-117 Hereford-180 Hereford-180 Angus-118 Angus-118 Charolais-312 Charolais-312 Hereford-181 Hereford-181 Limousin-356 Limousin-356 Angus-119 Angus-119 Hereford-182 Hereford-182 Hereford-183 Hereford-183 Angus-120 Angus-120 Angus-121 Angus-121 Holstein-376 Holstein-376 Holstein-377 Holstein-377 Holstein-378 Holstein-378 Holstein-379 Holstein-379 SwedishRed-1 SwedishRed-1 Limousin-357 Limousin-357 Holstein-384 Holstein-384 Simmental-129 Simmental-129 Limousin-358 Limousin-358 Limousin-359 Limousin-359 Limousin-360 Limousin-360 Limousin-361 Limousin-361 BelgianBlue-40 BelgianBlue-40 BelgianBlue-41 BelgianBlue-41 Angus-122 Angus-122 Limousin-363 Limousin-363 Hereford-184 Hereford-184 Hereford-185 Hereford-185 Angus-123 Angus-123 Hereford-186 Hereford-186 Limousin-365 Limousin-365 Hereford-187 Hereford-187 Hereford-188 Hereford-188 Hereford-189 Hereford-189 Holstein-387 Holstein-387 Angus-127 Angus-127 Angus-128 Angus-128 Angus-129 Angus-129 Angus-130 Angus-130 Hereford-190 Hereford-190 Hereford-191 Hereford-191 Angus-132 Angus-132 Angus-133 Angus-133 BrownSwiss-3 BrownSwiss-3 Simmental-134 Simmental-134 Simmental-135 Simmental-135 Limousin-370 Limousin-370 Angus-135 Angus-135 BelgianBlue-42 BelgianBlue-42 Angus-136 Angus-136 Angus-137 Angus-137 Angus-138 Angus-138 Angus-141 Angus-141 Angus-142 Angus-142 Hereford-192 Hereford-192 Angus-144 Angus-144 Freisan-12 Freisan-12 Limousin-371 Limousin-371 Angus-145 Angus-145 Angus-146 Angus-146 Ayshire-57 Ayshire-57 Ayshire-58 Ayshire-58 BelgianBlue-43 BelgianBlue-43 Limousin-372 Limousin-372 Angus-147 Angus-147 Hereford-194 Hereford-194 Angus-149 Angus-149 Angus-150 Angus-150 BelgianBlue-44 BelgianBlue-44 Holstein-391 Holstein-391 Angus-152 Angus-152 Angus-153 Angus-153 Angus-154 Angus-154 Angus-155 Angus-155 Angus-157 Angus-157 Angus-158 Angus-158 Angus-161 Angus-161 Angus-162 Angus-162 Angus-163 Angus-163 BelgianBlue-45 BelgianBlue-45 Angus-164 Angus-164 Hereford-195 Hereford-195 Hereford-196 Hereford-196 Angus-165 Angus-165 Angus-166 Angus-166 Angus-168 Angus-168 Angus-169 Angus-169 Angus-170 Angus-170 BelgianBlue-46 BelgianBlue-46 Angus-171 Angus-171 Angus-172 Angus-172 Angus-175 Angus-175 Angus-176 Angus-176 Ayshire-61 Ayshire-61 Angus-177 Angus-177 Angus-178 Angus-178 Hereford-198 Hereford-198 Angus-179 Angus-179 Limousin-379 Limousin-379 Limousin-380 Limousin-380 Limousin-381 Limousin-381 Limousin-382 Limousin-382 Limousin-384 Limousin-384 Limousin-385 Limousin-385 Limousin-387 Limousin-387 Charolais-323 Charolais-323 Charolais-324 Charolais-324 Limousin-390 Limousin-390 Charolais-325 Charolais-325 Limousin-392 Limousin-392 Limousin-393 Limousin-393 Limousin-394 Limousin-394 Limousin-396 Limousin-396 Limousin-397 Limousin-397 Charolais-326 Charolais-326 Limousin-399 Limousin-399 Charolais-327 Charolais-327 Charolais-328 Charolais-328 Limousin-401 Limousin-401 Limousin-402 Limousin-402 Limousin-403 Limousin-403 Limousin-404 Limousin-404 Limousin-405 Limousin-405 Limousin-407 Limousin-407 Limousin-408 Limousin-408 Limousin-409 Limousin-409 Limousin-410 Limousin-410 Limousin-413 Limousin-413 Limousin-414 Limousin-414 Limousin-415 Limousin-415 Limousin-416 Limousin-416 Limousin-417 Limousin-417 Limousin-419 Limousin-419 Limousin-421 Limousin-421 Charolais-332 Charolais-332 Limousin-422 Limousin-422 Limousin-423 Limousin-423 Limousin-424 Limousin-424 Charolais-333 Charolais-333 Limousin-425 Limousin-425 Limousin-427 Limousin-427 Limousin-429 Limousin-429 Charolais-334 Charolais-334 Limousin-430 Limousin-430 Limousin-432 Limousin-432 Charolais-339 Charolais-339 Charolais-340 Charolais-340 Charolais-341 Charolais-341 Charolais-342 Charolais-342 Charolais-344 Charolais-344 Limousin-435 Limousin-435 Limousin-436 Limousin-436 Limousin-437 Limousin-437 Charolais-346 Charolais-346 Limousin-440 Limousin-440 Limousin-441 Limousin-441 Limousin-442 Limousin-442 Limousin-444 Limousin-444 Limousin-445 Limousin-445 Limousin-446 Limousin-446 Limousin-451 Limousin-451 Limousin-453 Limousin-453 SwedishRed-2 SwedishRed-2 Charolais-351 Charolais-351 Limousin-456 Limousin-456 Limousin-458 Limousin-458 Limousin-459 Limousin-459 Limousin-463 Limousin-463 Limousin-464 Limousin-464 Holstein-393 Holstein-393 Holstein-394 Holstein-394 Charolais-354 Charolais-354 Holstein-396 Holstein-396 Holstein-398 Holstein-398 Charolais-355 Charolais-355 Holstein-400 Holstein-400 Holstein-401 Holstein-401 Holstein-402 Holstein-402 Holstein-404 Holstein-404 Holstein-405 Holstein-405 Holstein-406 Holstein-406 Holstein-407 Holstein-407 Holstein-411 Holstein-411 Limousin-467 Limousin-467 Holstein-413 Holstein-413 Holstein-414 Holstein-414 BelgianBlue-47 BelgianBlue-47 Freisan-13 Freisan-13 Holstein-416 Holstein-416 Limousin-468 Limousin-468 Holstein-418 Holstein-418 Holstein-419 Holstein-419 Limousin-470 Limousin-470 Limousin-471 Limousin-471 Charolais-359 Charolais-359 Limousin-472 Limousin-472 Limousin-473 Limousin-473 Limousin-474 Limousin-474 Charolais-363 Charolais-363 Limousin-476 Limousin-476 Charolais-365 Charolais-365 Limousin-477 Limousin-477 Charolais-368 Charolais-368 Limousin-478 Limousin-478 Limousin-479 Limousin-479 Limousin-480 Limousin-480 Limousin-481 Limousin-481 Limousin-482 Limousin-482 Limousin-483 Limousin-483 Limousin-484 Limousin-484 Limousin-485 Limousin-485 BelgianBlue-48 BelgianBlue-48 Charolais-374 Charolais-374 Charolais-375 Charolais-375 Charolais-378 Charolais-378 Charolais-379 Charolais-379 Limousin-487 Limousin-487 Holstein-420 Holstein-420 Holstein-421 Holstein-421 Holstein-422 Holstein-422 Limousin-488 Limousin-488 Limousin-489 Limousin-489 Limousin-490 Limousin-490 Limousin-491 Limousin-491 Limousin-492 Limousin-492 Limousin-493 Limousin-493 Limousin-494 Limousin-494 Limousin-495 Limousin-495 Limousin-496 Limousin-496 Limousin-497 Limousin-497 Limousin-500 Limousin-500 BelgianBlue-49 BelgianBlue-49 Charolais-380 Charolais-380 Limousin-504 Limousin-504 Limousin-505 Limousin-505 Limousin-507 Limousin-507 Charolais-381 Charolais-381 Limousin-508 Limousin-508 Limousin-509 Limousin-509 Piedmontese-3 Piedmontese-3 BrownSwiss-4 BrownSwiss-4 Simmental-138 Simmental-138 Holstein-425 Holstein-425 Limousin-511 Limousin-511 Limousin-512 Limousin-512 BelgianBlue-50 BelgianBlue-50 Charolais-383 Charolais-383 BrownSwiss-5 BrownSwiss-5 Charolais-384 Charolais-384 BrownSwiss-6 BrownSwiss-6 Hereford-201 Hereford-201 Holstein-428 Holstein-428 Limousin-513 Limousin-513 Angus-180 Angus-180 Charolais-386 Charolais-386 Charolais-388 Charolais-388 BrownSwiss-7 BrownSwiss-7 Limousin-516 Limousin-516 Limousin-517 Limousin-517 Angus-181 Angus-181 Limousin-518 Limousin-518 Charolais-390 Charolais-390 Limousin-520 Limousin-520 Simmental-140 Simmental-140 Hereford-202 Hereford-202 Hereford-203 Hereford-203 Charolais-393 Charolais-393 Holstein-430 Holstein-430 Holstein-431 Holstein-431 BrownSwiss-9 BrownSwiss-9 BrownSwiss-10 BrownSwiss-10 Freisan-14 Freisan-14 Holstein-433 Holstein-433 Charolais-395 Charolais-395 Holstein-434 Holstein-434 Holstein-435 Holstein-435 Charolais-401 Charolais-401 Charolais-403 Charolais-403 Holstein-436 Holstein-436 BelgianBlue-51 BelgianBlue-51 BelgianBlue-52 BelgianBlue-52 Holstein-438 Holstein-438 Limousin-521 Limousin-521 Limousin-522 Limousin-522 Holstein-439 Holstein-439 Limousin-523 Limousin-523 Limousin-524 Limousin-524 Limousin-525 Limousin-525 Limousin-526 Limousin-526 Charolais-408 Charolais-408 Limousin-528 Limousin-528 Charolais-410 Charolais-410 Charolais-413 Charolais-413 Charolais-414 Charolais-414 Limousin-531 Limousin-531 Charolais-415 Charolais-415 Limousin-532 Limousin-532 Limousin-533 Limousin-533 Limousin-534 Limousin-534 Charolais-418 Charolais-418 Charolais-420 Charolais-420 Charolais-421 Charolais-421 Limousin-536 Limousin-536 Charolais-424 Charolais-424 Charolais-427 Charolais-427 Limousin-538 Limousin-538 Holstein-441 Holstein-441 Charolais-430 Charolais-430 Holstein-442 Holstein-442 Holstein-443 Holstein-443 Holstein-444 Holstein-444 Limousin-539 Limousin-539 Charolais-431 Charolais-431 Charolais-432 Charolais-432 Charolais-433 Charolais-433 Charolais-434 Charolais-434 Hereford-204 Hereford-204 Holstein-446 Holstein-446 Holstein-447 Holstein-447 Limousin-540 Limousin-540 Limousin-541 Limousin-541 Charolais-435 Charolais-435 Limousin-542 Limousin-542 Limousin-543 Limousin-543 Limousin-544 Limousin-544 Limousin-545 Limousin-545 Limousin-546 Limousin-546 Charolais-438 Charolais-438 Charolais-439 Charolais-439 Limousin-548 Limousin-548 BelgianBlue-53 BelgianBlue-53 Holstein-448 Holstein-448 Limousin-549 Limousin-549 Limousin-551 Limousin-551 Limousin-553 Limousin-553 Limousin-554 Limousin-554 Charolais-440 Charolais-440 Hereford-205 Hereford-205 Hereford-206 Hereford-206 Piedmontese-4 Piedmontese-4 Hereford-207 Hereford-207 Charolais-441 Charolais-441 BelgianBlue-54 BelgianBlue-54 BelgianBlue-55 BelgianBlue-55 Freisan-15 Freisan-15 Charolais-445 Charolais-445 Charolais-446 Charolais-446 Charolais-447 Charolais-447 Charolais-448 Charolais-448 Angus-182 Angus-182 BrownSwiss-11 BrownSwiss-11 Charolais-451 Charolais-451 Charolais-454 Charolais-454 Charolais-455 Charolais-455 Charolais-456 Charolais-456 Charolais-457 Charolais-457 Charolais-458 Charolais-458 Charolais-459 Charolais-459 Charolais-460 Charolais-460 Charolais-461 Charolais-461 Holstein-449 Holstein-449 Angus-183 Angus-183 BelgianBlue-56 BelgianBlue-56 Charolais-464 Charolais-464 Charolais-465 Charolais-465 Charolais-466 Charolais-466 Holstein-450 Holstein-450 Holstein-451 Holstein-451 BelgianBlue-57 BelgianBlue-57 BelgianBlue-58 BelgianBlue-58 Charolais-467 Charolais-467 Holstein-452 Holstein-452 Limousin-555 Limousin-555 BrownSwiss-12 BrownSwiss-12 Charolais-472 Charolais-472 Freisan-16 Freisan-16 Hereford-208 Hereford-208 Hereford-209 Hereford-209 Limousin-556 Limousin-556 Limousin-557 Limousin-557 Charolais-478 Charolais-478 Limousin-559 Limousin-559 Limousin-561 Limousin-561 Limousin-564 Limousin-564 Simmental-143 Simmental-143 Charolais-481 Charolais-481 Limousin-568 Limousin-568 Charolais-485 Charolais-485 Charolais-486 Charolais-486 Charolais-487 Charolais-487 Charolais-488 Charolais-488 Limousin-569 Limousin-569 Limousin-571 Limousin-571 Limousin-572 Limousin-572 Limousin-573 Limousin-573 Charolais-492 Charolais-492 Charolais-493 Charolais-493 Charolais-494 Charolais-494 Charolais-495 Charolais-495 Charolais-496 Charolais-496 Limousin-576 Limousin-576 Simmental-144 Simmental-144 Charolais-501 Charolais-501 Charolais-502 Charolais-502 Charolais-503 Charolais-503 Charolais-504 Charolais-504 Limousin-578 Limousin-578 Limousin-580 Limousin-580 Limousin-581 Limousin-581 Limousin-582 Limousin-582 Charolais-515 Charolais-515 Charolais-516 Charolais-516 Angus-184 Angus-184 Charolais-520 Charolais-520 Charolais-521 Charolais-521 Limousin-585 Limousin-585 Limousin-586 Limousin-586 Limousin-587 Limousin-587 Limousin-589 Limousin-589 Limousin-590 Limousin-590 Limousin-591 Limousin-591 Charolais-526 Charolais-526 Charolais-527 Charolais-527 Charolais-528 Charolais-528 Freisan-17 Freisan-17 Freisan-18 Freisan-18 Limousin-592 Limousin-592 Angus-185 Angus-185 BrownSwiss-13 BrownSwiss-13 Charolais-533 Charolais-533 Charolais-534 Charolais-534 Charolais-535 Charolais-535 Charolais-536 Charolais-536 Charolais-537 Charolais-537 Charolais-538 Charolais-538 Charolais-539 Charolais-539 Limousin-593 Limousin-593 Limousin-594 Limousin-594 Limousin-595 Limousin-595 Limousin-596 Limousin-596 Charolais-542 Charolais-542 Holstein-453 Holstein-453 Holstein-454 Holstein-454 Holstein-455 Holstein-455 Limousin-598 Limousin-598 Limousin-600 Limousin-600 Charolais-544 Charolais-544 Charolais-546 Charolais-546 Charolais-547 Charolais-547 Charolais-548 Charolais-548 Charolais-549 Charolais-549 Charolais-550 Charolais-550 Limousin-604 Limousin-604 Limousin-605 Limousin-605 Limousin-606 Limousin-606 Limousin-607 Limousin-607 Limousin-608 Limousin-608 BelgianBlue-59 BelgianBlue-59 Charolais-553 Charolais-553 Charolais-554 Charolais-554 Charolais-555 Charolais-555 Charolais-556 Charolais-556 Charolais-558 Charolais-558 Charolais-559 Charolais-559 Charolais-560 Charolais-560 Charolais-561 Charolais-561 Limousin-609 Limousin-609 Limousin-611 Limousin-611 Limousin-612 Limousin-612 Limousin-613 Limousin-613 Limousin-614 Limousin-614 Limousin-615 Limousin-615 Limousin-616 Limousin-616 Charolais-565 Charolais-565 Charolais-566 Charolais-566 Charolais-567 Charolais-567 Charolais-568 Charolais-568 Angus-187 Angus-187 Angus-188 Angus-188 Hereford-211 Hereford-211 Hereford-212 Hereford-212 Holstein-456 Holstein-456 BelgianBlue-60 BelgianBlue-60 BrownSwiss-14 BrownSwiss-14 Holstein-457 Holstein-457 Charolais-578 Charolais-578 Angus-189 Angus-189 Holstein-458 Holstein-458 Freisan-19 Freisan-19 BelgianBlue-61 BelgianBlue-61 Charolais-579 Charolais-579 Charolais-580 Charolais-580 Charolais-583 Charolais-583 Limousin-624 Limousin-624 Simmental-148 Simmental-148 Limousin-626 Limousin-626 Angus-191 Angus-191 Limousin-627 Limousin-627 Limousin-628 Limousin-628 Limousin-629 Limousin-629 Limousin-630 Limousin-630 Limousin-632 Limousin-632 Angus-193 Angus-193 BrownSwiss-15 BrownSwiss-15 Limousin-633 Limousin-633 Angus-194 Angus-194 Angus-195 Angus-195 Charolais-586 Charolais-586 Limousin-636 Limousin-636 Limousin-639 Limousin-639 Charolais-590 Charolais-590 Charolais-591 Charolais-591 Charolais-592 Charolais-592 Limousin-643 Limousin-643 Limousin-644 Limousin-644 Charolais-593 Charolais-593 Limousin-645 Limousin-645 Charolais-594 Charolais-594 Limousin-647 Limousin-647 Charolais-595 Charolais-595 Charolais-597 Charolais-597 Limousin-648 Limousin-648 Charolais-598 Charolais-598 Limousin-649 Limousin-649 Limousin-650 Limousin-650 Limousin-652 Limousin-652 Charolais-600 Charolais-600 Limousin-653 Limousin-653 Charolais-602 Charolais-602 Charolais-603 Charolais-603 BrownSwiss-16 BrownSwiss-16 Charolais-606 Charolais-606 Charolais-608 Charolais-608 Holstein-459 Holstein-459 Charolais-609 Charolais-609 Charolais-610 Charolais-610 Charolais-611 Charolais-611 BelgianBlue-62 BelgianBlue-62 Charolais-612 Charolais-612 BrownSwiss-17 BrownSwiss-17 Holstein-461 Holstein-461 Limousin-654 Limousin-654 BrownSwiss-18 BrownSwiss-18 Holstein-462 Holstein-462 Holstein-463 Holstein-463 Normande-186 Normande-186 Limousin-655 Limousin-655 Limousin-656 Limousin-656 Limousin-657 Limousin-657 BrownSwiss-19 BrownSwiss-19 Limousin-658 Limousin-658 Charolais-615 Charolais-615 Charolais-616 Charolais-616 Charolais-618 Charolais-618 Limousin-659 Limousin-659 Charolais-620 Charolais-620 Limousin-661 Limousin-661 Charolais-621 Charolais-621 Limousin-663 Limousin-663 Limousin-664 Limousin-664 Limousin-665 Limousin-665 Limousin-666 Limousin-666 Charolais-622 Charolais-622 Charolais-623 Charolais-623 Charolais-624 Charolais-624 Charolais-625 Charolais-625 Limousin-668 Limousin-668 Limousin-669 Limousin-669 Charolais-626 Charolais-626 Charolais-627 Charolais-627 Limousin-670 Limousin-670 Charolais-630 Charolais-630 Charolais-631 Charolais-631 Freisan-20 Freisan-20 Limousin-671 Limousin-671 Charolais-633 Charolais-633 Limousin-672 Limousin-672 Charolais-634 Charolais-634 Holstein-465 Holstein-465 Limousin-673 Limousin-673 Holstein-466 Holstein-466 Limousin-674 Limousin-674 Charolais-637 Charolais-637 Charolais-638 Charolais-638 Limousin-675 Limousin-675 Charolais-641 Charolais-641 Charolais-642 Charolais-642 Limousin-678 Limousin-678 Limousin-679 Limousin-679 Limousin-680 Limousin-680 RedAngus-9 RedAngus-9 BelgianBlue-63 BelgianBlue-63 BelgianBlue-64 BelgianBlue-64 Holstein-471 Holstein-471 Charolais-645 Charolais-645 Simmental-150 Simmental-150 Angus-196 Angus-196 Angus-197 Angus-197 Angus-198 Angus-198 BelgianBlue-65 BelgianBlue-65 Charolais-646 Charolais-646 Angus-199 Angus-199 Holstein-473 Holstein-473 Holstein-474 Holstein-474 Charolais-650 Charolais-650 Angus-200 Angus-200 BelgianBlue-66 BelgianBlue-66 Holstein-476 Holstein-476 Limousin-682 Limousin-682 Simmental-151 Simmental-151 Simmental-152 Simmental-152 Simmental-153 Simmental-153 Freisan-21 Freisan-21 Holstein-477 Holstein-477 Limousin-683 Limousin-683 Charolais-652 Charolais-652 Guernsey-12 Guernsey-12 Limousin-684 Limousin-684 Limousin-685 Limousin-685 Simmental-157 Simmental-157 Limousin-688 Limousin-688 Simmental-158 Simmental-158 Limousin-690 Limousin-690 Charolais-653 Charolais-653 Charolais-654 Charolais-654 Limousin-691 Limousin-691 Limousin-692 Limousin-692 Limousin-693 Limousin-693 Limousin-694 Limousin-694 Simmental-164 Simmental-164 Simmental-167 Simmental-167 Simmental-168 Simmental-168 Simmental-169 Simmental-169 Simmental-170 Simmental-170 Simmental-172 Simmental-172 Simmental-174 Simmental-174 Simmental-175 Simmental-175 Charolais-655 Charolais-655 Limousin-697 Limousin-697 Limousin-698 Limousin-698 Limousin-699 Limousin-699 Limousin-701 Limousin-701 Charolais-656 Charolais-656 Limousin-705 Limousin-705 Limousin-706 Limousin-706 Simmental-184 Simmental-184 Simmental-185 Simmental-185 Limousin-711 Limousin-711 Limousin-712 Limousin-712 Limousin-713 Limousin-713 Limousin-714 Limousin-714 Limousin-715 Limousin-715 Limousin-718 Limousin-718 Limousin-720 Limousin-720 Limousin-721 Limousin-721 Simmental-187 Simmental-187 Limousin-724 Limousin-724 Limousin-725 Limousin-725 Limousin-726 Limousin-726 Limousin-727 Limousin-727 Simmental-189 Simmental-189 Simmental-190 Simmental-190 Simmental-191 Simmental-191 BelgianBlue-67 BelgianBlue-67 Limousin-729 Limousin-729 Angus-201 Angus-201 BelgianBlue-69 BelgianBlue-69 Limousin-731 Limousin-731 Limousin-732 Limousin-732 Angus-202 Angus-202 Angus-204 Angus-204 Limousin-735 Limousin-735 Limousin-736 Limousin-736 Charolais-661 Charolais-661 Limousin-737 Limousin-737 Simmental-193 Simmental-193 Angus-206 Angus-206 Charolais-662 Charolais-662 Charolais-663 Charolais-663 Jersey-20 Jersey-20 Limousin-739 Limousin-739 Limousin-740 Limousin-740 Limousin-741 Limousin-741 Limousin-742 Limousin-742 Limousin-743 Limousin-743 Charolais-664 Charolais-664 Holstein-483 Holstein-483 Limousin-747 Limousin-747 Limousin-748 Limousin-748 Limousin-749 Limousin-749 Limousin-750 Limousin-750 Limousin-752 Limousin-752 Angus-210 Angus-210 Charolais-665 Charolais-665 Limousin-755 Limousin-755 Limousin-757 Limousin-757 Limousin-758 Limousin-758 Limousin-759 Limousin-759 BelgianBlue-72 BelgianBlue-72 BelgianBlue-73 BelgianBlue-73 Limousin-762 Limousin-762 Limousin-763 Limousin-763 Limousin-764 Limousin-764 Limousin-765 Limousin-765 Limousin-766 Limousin-766 Limousin-767 Limousin-767 Limousin-768 Limousin-768 Angus-211 Angus-211 Gasconne-88 Gasconne-88 Limousin-770 Limousin-770 Limousin-771 Limousin-771 Limousin-772 Limousin-772 Limousin-773 Limousin-773 Limousin-774 Limousin-774 Limousin-775 Limousin-775 Angus-212 Angus-212 Limousin-776 Limousin-776 Limousin-777 Limousin-777 Simmental-195 Simmental-195 Simmental-195 Simmental-195 Simmental-196 Simmental-196 Simmental-203 Simmental-203 Simmental-204 Simmental-204 Simmental-205 Simmental-205 Simmental-206 Simmental-206 Simmental-207 Simmental-207 Simmental-213 Simmental-213 Simmental-214 Simmental-214 Simmental-216 Simmental-216 Simmental-217 Simmental-217 Holstein-485 Holstein-485 Limousin-781 Limousin-781 Angus-213 Angus-213 BrownSwiss-20 BrownSwiss-20 Angus-214 Angus-214 Angus-215 Angus-215 Angus-216 Angus-216 Angus-217 Angus-217 Angus-218 Angus-218 Charolais-666 Charolais-666 Angus-219 Angus-219 Angus-220 Angus-220 Angus-221 Angus-221 Angus-222 Angus-222 Charolais-668 Charolais-668 Jersey-21 Jersey-21 Simmental-231 Simmental-231 Simmental-239 Simmental-239 Simmental-240 Simmental-240 Simmental-243 Simmental-243 Jersey-22 Jersey-22 Jersey-23 Jersey-23 Jersey-24 Jersey-24 Jersey-25 Jersey-25 Jersey-26 Jersey-26 Jersey-27 Jersey-27 Angus-223 Angus-223 Angus-224 Angus-224 Ayshire-66 Ayshire-66 Angus-225 Angus-225 Holstein-488 Holstein-488 Jersey-28 Jersey-28 Jersey-29 Jersey-29 Jersey-30 Jersey-30 Jersey-31 Jersey-31 Jersey-32 Jersey-32 Jersey-33 Jersey-33 Angus-226 Angus-226 Charolais-671 Charolais-671 Angus-227 Angus-227 BrownSwiss-21 BrownSwiss-21 Angus-228 Angus-228 Limousin-786 Limousin-786 Angus-229 Angus-229 Guernsey-13 Guernsey-13 Holstein-489 Holstein-489 BelgianBlue-74 BelgianBlue-74 BelgianBlue-75 BelgianBlue-75 Holstein-491 Holstein-491 Angus-230 Angus-230 BelgianBlue-76 BelgianBlue-76 BelgianBlue-77 BelgianBlue-77 BelgianBlue-78 BelgianBlue-78 Charolais-676 Charolais-676 Charolais-677 Charolais-677 Charolais-680 Charolais-680 Holstein-492 Holstein-492 Holstein-493 Holstein-493 Holstein-494 Holstein-494 Holstein-495 Holstein-495 Holstein-496 Holstein-496 BelgianBlue-79 BelgianBlue-79 BelgianBlue-80 BelgianBlue-80 BelgianBlue-80 BelgianBlue-80 BelgianBlue-80 BelgianBlue-80 Charolais-684 Charolais-684 Limousin-787 Limousin-787 Angus-231 Angus-231 Angus-232 Angus-232 BelgianBlue-82 BelgianBlue-82 BelgianBlue-82 BelgianBlue-82 BelgianBlue-82 BelgianBlue-82 BelgianBlue-82 BelgianBlue-82 BelgianBlue-83 BelgianBlue-83 Limousin-788 Limousin-788 Limousin-789 Limousin-789 Limousin-790 Limousin-790 Limousin-791 Limousin-791 Simmental-252 Simmental-252 Angus-234 Angus-234 Limousin-793 Limousin-793 Limousin-794 Limousin-794 Limousin-795 Limousin-795 Limousin-797 Limousin-797 Limousin-798 Limousin-798 Charolais-686 Charolais-686 Limousin-802 Limousin-802 Limousin-803 Limousin-803 Limousin-804 Limousin-804 BrownSwiss-22 BrownSwiss-22 Limousin-806 Limousin-806 Limousin-807 Limousin-807 Limousin-808 Limousin-808 Limousin-809 Limousin-809 Limousin-810 Limousin-810 Limousin-811 Limousin-811 Simmental-259 Simmental-259 Simmental-260 Simmental-260 Simmental-261 Simmental-261 Simmental-262 Simmental-262 Simmental-263 Simmental-263 Simmental-265 Simmental-265 Simmental-266 Simmental-266 Charolais-687 Charolais-687 Limousin-814 Limousin-814 Limousin-816 Limousin-816 Limousin-817 Limousin-817 Limousin-818 Limousin-818 Limousin-823 Limousin-823 Limousin-824 Limousin-824 Limousin-829 Limousin-829 Limousin-830 Limousin-830 Limousin-831 Limousin-831 Limousin-832 Limousin-832 Limousin-833 Limousin-833 Charolais-693 Charolais-693 Limousin-834 Limousin-834 Limousin-838 Limousin-838 Limousin-840 Limousin-840 Limousin-841 Limousin-841 Simmental-275 Simmental-275 Simmental-276 Simmental-276 Limousin-845 Limousin-845 Limousin-846 Limousin-846 Limousin-847 Limousin-847 Limousin-848 Limousin-848 Limousin-849 Limousin-849 Limousin-851 Limousin-851 Limousin-852 Limousin-852 Simmental-279 Simmental-279 Simmental-280 Simmental-280 Limousin-855 Limousin-855 Limousin-856 Limousin-856 Angus-235 Angus-235 Jersey-34 Jersey-34 Limousin-857 Limousin-857 Limousin-858 Limousin-858 Limousin-859 Limousin-859 Limousin-860 Limousin-860 Charolais-697 Charolais-697 Limousin-865 Limousin-865 Limousin-866 Limousin-866 Limousin-867 Limousin-867 Limousin-868 Limousin-868 BelgianBlue-84 BelgianBlue-84 BelgianBlue-85 BelgianBlue-85 Charolais-699 Charolais-699 Limousin-872 Limousin-872 Limousin-873 Limousin-873 Limousin-874 Limousin-874 Limousin-877 Limousin-877 Charolais-700 Charolais-700 Guernsey-14 Guernsey-14 Jersey-35 Jersey-35 Jersey-36 Jersey-36 Limousin-879 Limousin-879 Limousin-880 Limousin-880 Limousin-881 Limousin-881 Limousin-883 Limousin-883 Guernsey-15 Guernsey-15 Holstein-497 Holstein-497 Jersey-37 Jersey-37 Jersey-38 Jersey-38 Jersey-39 Jersey-39 Limousin-886 Limousin-886 Limousin-889 Limousin-889 Limousin-891 Limousin-891 Limousin-892 Limousin-892 Limousin-893 Limousin-893 Ayshire-68 Ayshire-68 Ayshire-69 Ayshire-69 Holstein-498 Holstein-498 Limousin-897 Limousin-897 Limousin-900 Limousin-900 Limousin-901 Limousin-901 Montbeliarde-197 Montbeliarde-197 Limousin-905 Limousin-905 Limousin-906 Limousin-906 BelgianBlue-86 BelgianBlue-86 Limousin-907 Limousin-907 Limousin-908 Limousin-908 Limousin-909 Limousin-909 Limousin-910 Limousin-910 Limousin-911 Limousin-911 Limousin-912 Limousin-912 Limousin-913 Limousin-913 Limousin-914 Limousin-914 Limousin-916 Limousin-916 Limousin-917 Limousin-917 Angus-236 Angus-236 BelgianBlue-87 BelgianBlue-87 BelgianBlue-88 BelgianBlue-88 BelgianBlue-89 BelgianBlue-89 Charolais-703 Charolais-703 Limousin-918 Limousin-918 Limousin-920 Limousin-920 Hereford-213 Hereford-213 Limousin-921 Limousin-921 Limousin-922 Limousin-922 Limousin-924 Limousin-924 Limousin-925 Limousin-925 Simmental-284 Simmental-284 Simmental-285 Simmental-285 BelgianBlue-90 BelgianBlue-90 BelgianBlue-91 BelgianBlue-91 BelgianBlue-92 BelgianBlue-92 BelgianBlue-93 BelgianBlue-93 Gasconne-95 Gasconne-95 Charolais-708 Charolais-708 Charolais-714 Charolais-714 Freisan-22 Freisan-22 Angus-238 Angus-238 Angus-239 Angus-239 Angus-242 Angus-242 Angus-243 Angus-243 BelgianBlue-95 BelgianBlue-95 BelgianBlue-96 BelgianBlue-96 Charolais-717 Charolais-717 Charolais-718 Charolais-718 Holstein-499 Holstein-499 Limousin-927 Limousin-927 Limousin-928 Limousin-928 Angus-244 Angus-244 BelgianBlue-97 BelgianBlue-97 BelgianBlue-98 BelgianBlue-98 Charolais-720 Charolais-720 Charolais-722 Charolais-722 BelgianBlue-100 BelgianBlue-100 BelgianBlue-102 BelgianBlue-102 BelgianBlue-103 BelgianBlue-103 Angus-245 Angus-245 BelgianBlue-104 BelgianBlue-104 BelgianBlue-105 BelgianBlue-105 Freisan-23 Freisan-23 Gasconne-102 Gasconne-102 Limousin-929 Limousin-929 Simmental-291 Simmental-291 Simmental-291 Simmental-291 Simmental-292 Simmental-292 Simmental-293 Simmental-293 BrownSwiss-23 BrownSwiss-23 Charolais-726 Charolais-726 Charolais-729 Charolais-729 Holstein-504 Holstein-504 Simmental-296 Simmental-296 BelgianBlue-106 BelgianBlue-106 BelgianBlue-107 BelgianBlue-107 Charolais-734 Charolais-734 Limousin-936 Limousin-936 BelgianBlue-108 BelgianBlue-108 Limousin-939 Limousin-939 Charolais-736 Charolais-736 Limousin-940 Limousin-940 Limousin-941 Limousin-941 Limousin-942 Limousin-942 Simmental-310 Simmental-310 Simmental-311 Simmental-311 Simmental-312 Simmental-312 Simmental-313 Simmental-313 Limousin-948 Limousin-948 Limousin-949 Limousin-949 Limousin-950 Limousin-950 Limousin-951 Limousin-951 Limousin-952 Limousin-952 Limousin-953 Limousin-953 Limousin-954 Limousin-954 Simmental-317 Simmental-317 Simmental-318 Simmental-318 Charolais-740 Charolais-740 Charolais-741 Charolais-741 Charolais-742 Charolais-742 Charolais-743 Charolais-743 Limousin-956 Limousin-956 Limousin-957 Limousin-957 Limousin-958 Limousin-958 Limousin-959 Limousin-959 Limousin-961 Limousin-961 Limousin-962 Limousin-962 Limousin-963 Limousin-963 Limousin-964 Limousin-964 Limousin-965 Limousin-965 Limousin-969 Limousin-969 Simmental-325 Simmental-325 Simmental-326 Simmental-326 Charolais-751 Charolais-751 Charolais-752 Charolais-752 Charolais-753 Charolais-753 Limousin-981 Limousin-981 Limousin-982 Limousin-982 Limousin-983 Limousin-983 Limousin-984 Limousin-984 Limousin-985 Limousin-985 Limousin-988 Limousin-988 Simmental-329 Simmental-329 Simmental-330 Simmental-330 Limousin-989 Limousin-989 Limousin-990 Limousin-990 Limousin-991 Limousin-991 Limousin-992 Limousin-992 Limousin-993 Limousin-993 Limousin-994 Limousin-994 Limousin-995 Limousin-995 Limousin-996 Limousin-996 Limousin-997 Limousin-997 Limousin-998 Limousin-998 Limousin-1002 Limousin-1002 Simmental-331 Simmental-331 Limousin-1010 Limousin-1010 Angus-247 Angus-247 Angus-248 Angus-248 Angus-249 Angus-249 BelgianBlue-109 BelgianBlue-109 Limousin-1013 Limousin-1013 Angus-251 Angus-251 Ayshire-71 Ayshire-71 Charolais-761 Charolais-761 Charolais-762 Charolais-762 Limousin-1015 Limousin-1015 Limousin-1016 Limousin-1016 Limousin-1018 Limousin-1018 Limousin-1019 Limousin-1019 Limousin-1021 Limousin-1021 Limousin-1022 Limousin-1022 Limousin-1023 Limousin-1023 Angus-252 Angus-252 BelgianBlue-111 BelgianBlue-111 Charolais-765 Charolais-765 Limousin-1029 Limousin-1029 Limousin-1030 Limousin-1030 Limousin-1031 Limousin-1031 Limousin-1032 Limousin-1032 Angus-254 Angus-254 Angus-255 Angus-255 Angus-256 Angus-256 BelgianBlue-112 BelgianBlue-112 BelgianBlue-113 BelgianBlue-113 Limousin-1034 Limousin-1034 Limousin-1035 Limousin-1035 Limousin-1036 Limousin-1036 Limousin-1037 Limousin-1037 Limousin-1038 Limousin-1038 Angus-257 Angus-257 Charolais-768 Charolais-768 Charolais-769 Charolais-769 Limousin-1043 Limousin-1043 Angus-258 Angus-258 Angus-259 Angus-259 Angus-261 Angus-261 Limousin-1045 Limousin-1045 Limousin-1046 Limousin-1046 Limousin-1047 Limousin-1047 Limousin-1048 Limousin-1048 Limousin-1049 Limousin-1049 Limousin-1050 Limousin-1050 Limousin-1051 Limousin-1051 Limousin-1052 Limousin-1052 Angus-262 Angus-262 Angus-263 Angus-263 Angus-264 Angus-264 Angus-265 Angus-265 Holstein-506 Holstein-506 Limousin-1057 Limousin-1057 Limousin-1058 Limousin-1058 Limousin-1059 Limousin-1059 Limousin-1060 Limousin-1060 Limousin-1061 Limousin-1061 Limousin-1062 Limousin-1062 Limousin-1063 Limousin-1063 Limousin-1064 Limousin-1064 Limousin-1067 Limousin-1067 Angus-266 Angus-266 Angus-267 Angus-267 Limousin-1070 Limousin-1070 Limousin-1071 Limousin-1071 Limousin-1072 Limousin-1072 Limousin-1074 Limousin-1074 Limousin-1075 Limousin-1075 Limousin-1076 Limousin-1076 Limousin-1077 Limousin-1077 Limousin-1078 Limousin-1078 Angus-268 Angus-268 BelgianBlue-114 BelgianBlue-114 Charolais-775 Charolais-775 Hereford-214 Hereford-214 Limousin-1079 Limousin-1079 Limousin-1080 Limousin-1080 Limousin-1081 Limousin-1081 Angus-269 Angus-269 Limousin-1083 Limousin-1083 Limousin-1084 Limousin-1084 Angus-270 Angus-270 BelgianBlue-108 BelgianBlue-108 BelgianBlue-115 BelgianBlue-115 Charolais-777 Charolais-777 Charolais-779 Charolais-779 Limousin-1086 Limousin-1086 Limousin-1087 Limousin-1087 Limousin-1090 Limousin-1090 Limousin-1091 Limousin-1091 Angus-273 Angus-273 Limousin-1093 Limousin-1093 Angus-274 Angus-274 Angus-275 Angus-275 Holstein-507 Holstein-507 Angus-276 Angus-276 BelgianBlue-116 BelgianBlue-116 BelgianBlue-117 BelgianBlue-117 Angus-277 Angus-277 BelgianBlue-118 BelgianBlue-118 BelgianBlue-118 BelgianBlue-118 Angus-278 Angus-278 Angus-279 Angus-279 BrownSwiss-24 BrownSwiss-24 BelgianBlue-119 BelgianBlue-119 Angus-280 Angus-280 Angus-281 Angus-281 Angus-282 Angus-282 BelgianBlue-120 BelgianBlue-120 BelgianBlue-121 BelgianBlue-121 BrownSwiss-25 BrownSwiss-25 BelgianBlue-122 BelgianBlue-122 BelgianBlue-123 BelgianBlue-123 BelgianBlue-124 BelgianBlue-124 BelgianBlue-125 BelgianBlue-125 Charolais-781 Charolais-781 Limousin-1097 Limousin-1097 Limousin-1098 Limousin-1098 Simmental-342 Simmental-342 Limousin-1099 Limousin-1099 Simmental-148 Simmental-148 Angus-283 Angus-283 Angus-284 Angus-284 BelgianBlue-126 BelgianBlue-126 Angus-285 Angus-285 Angus-286 Angus-286 Limousin-1103 Limousin-1103 Limousin-1104 Limousin-1104 Limousin-1106 Limousin-1106 Limousin-1107 Limousin-1107 Angus-287 Angus-287 Angus-288 Angus-288 Angus-289 Angus-289 Angus-290 Angus-290 Angus-291 Angus-291 Limousin-1109 Limousin-1109 Limousin-1111 Limousin-1111 Limousin-1112 Limousin-1112 Angus-292 Angus-292 Holstein-509 Holstein-509 BelgianBlue-127 BelgianBlue-127 Angus-293 Angus-293 Angus-294 Angus-294 Angus-296 Angus-296 Charolais-785 Charolais-785 Charolais-786 Charolais-786 Limousin-1118 Limousin-1118 Limousin-1119 Limousin-1119 Limousin-1120 Limousin-1120 Limousin-1121 Limousin-1121 Limousin-1123 Limousin-1123 Limousin-1124 Limousin-1124 Limousin-1126 Limousin-1126 Limousin-1127 Limousin-1127 Limousin-1128 Limousin-1128 Limousin-1129 Limousin-1129 Limousin-1135 Limousin-1135 Limousin-1136 Limousin-1136 Limousin-1137 Limousin-1137 Limousin-1138 Limousin-1138 Limousin-1140 Limousin-1140 Charolais-788 Charolais-788 Limousin-1144 Limousin-1144 Limousin-1145 Limousin-1145 Charolais-790 Charolais-790 Limousin-1147 Limousin-1147 Limousin-1148 Limousin-1148 Limousin-1149 Limousin-1149 Limousin-1150 Limousin-1150 Limousin-1151 Limousin-1151 Limousin-1153 Limousin-1153 Limousin-1155 Limousin-1155 Limousin-1156 Limousin-1156 Limousin-1157 Limousin-1157 Limousin-1159 Limousin-1159 Limousin-1160 Limousin-1160 Charolais-791 Charolais-791 Limousin-1163 Limousin-1163 Charolais-792 Charolais-792 BrownSwiss-26 BrownSwiss-26 Charolais-793 Charolais-793 BelgianBlue-128 BelgianBlue-128 BelgianBlue-129 BelgianBlue-129 BelgianBlue-129 BelgianBlue-129 BrownSwiss-27 BrownSwiss-27 Charolais-795 Charolais-795 Charolais-796 Charolais-796 BelgianBlue-130 BelgianBlue-130 Charolais-798 Charolais-798 BelgianBlue-131 BelgianBlue-131 Charolais-799 Charolais-799 Charolais-800 Charolais-800 Holstein-511 Holstein-511 Limousin-1171 Limousin-1171 BelgianBlue-132 BelgianBlue-132 Charolais-802 Charolais-802 BelgianBlue-133 BelgianBlue-133 BelgianBlue-134 BelgianBlue-134 Charolais-803 Charolais-803 Charolais-804 Charolais-804 Charolais-805 Charolais-805 Simmental-346 Simmental-346 Limousin-1172 Limousin-1172 Simmental-347 Simmental-347 Limousin-1173 Limousin-1173 Holstein-512 Holstein-512 Limousin-1174 Limousin-1174 BelgianBlue-135 BelgianBlue-135 BrownSwiss-28 BrownSwiss-28 Charolais-808 Charolais-808 Charolais-809 Charolais-809 Holstein-513 Holstein-513 Limousin-1178 Limousin-1178 Charolais-810 Charolais-810 Limousin-1180 Limousin-1180 Simmental-349 Simmental-349 Charolais-811 Charolais-811 Limousin-1183 Limousin-1183 Limousin-1184 Limousin-1184 Limousin-1185 Limousin-1185 Limousin-1186 Limousin-1186 Limousin-1187 Limousin-1187 Charolais-815 Charolais-815 Charolais-816 Charolais-816 Limousin-1193 Limousin-1193 Limousin-1194 Limousin-1194 Limousin-1195 Limousin-1195 Limousin-1196 Limousin-1196 Limousin-1201 Limousin-1201 Limousin-1202 Limousin-1202 Limousin-1203 Limousin-1203 Limousin-1204 Limousin-1204 Limousin-1205 Limousin-1205 Limousin-1206 Limousin-1206 Limousin-1207 Limousin-1207 Simmental-351 Simmental-351 Charolais-819 Charolais-819 Charolais-820 Charolais-820 Limousin-1211 Limousin-1211 Limousin-1212 Limousin-1212 Limousin-1213 Limousin-1213 Limousin-1214 Limousin-1214 Limousin-1215 Limousin-1215 Limousin-1216 Limousin-1216 Limousin-1217 Limousin-1217 Limousin-1218 Limousin-1218 Charolais-823 Charolais-823 RedAngus-10 RedAngus-10 Limousin-1224 Limousin-1224 Limousin-1226 Limousin-1226 Charolais-831 Charolais-831 Charolais-832 Charolais-832 Holstein-515 Holstein-515 Limousin-1230 Limousin-1230 Limousin-1232 Limousin-1232 Limousin-1233 Limousin-1233 Limousin-1234 Limousin-1234 BelgianBlue-136 BelgianBlue-136 Charolais-833 Charolais-833 Limousin-1236 Limousin-1236 Limousin-1237 Limousin-1237 Limousin-1238 Limousin-1238 Limousin-1239 Limousin-1239 Limousin-1240 Limousin-1240 Limousin-1241 Limousin-1241 Limousin-1242 Limousin-1242 Limousin-1243 Limousin-1243 Angus-300 Angus-300 Charolais-834 Charolais-834 Hereford-216 Hereford-216 Limousin-1245 Limousin-1245 Limousin-1246 Limousin-1246 Limousin-1247 Limousin-1247 Limousin-1248 Limousin-1248 Limousin-1249 Limousin-1249 Limousin-1250 Limousin-1250 Limousin-1251 Limousin-1251 Limousin-1252 Limousin-1252 Limousin-1254 Limousin-1254 Limousin-1255 Limousin-1255 Limousin-1256 Limousin-1256 Limousin-1257 Limousin-1257 Limousin-1258 Limousin-1258 Limousin-1259 Limousin-1259 Limousin-1260 Limousin-1260 Limousin-1263 Limousin-1263 Limousin-1264 Limousin-1264 Limousin-1266 Limousin-1266 Limousin-1267 Limousin-1267 Limousin-1268 Limousin-1268 Limousin-1269 Limousin-1269 BelgianBlue-138 BelgianBlue-138 Charolais-838 Charolais-838 Limousin-1271 Limousin-1271 Limousin-1272 Limousin-1272 Limousin-1273 Limousin-1273 Limousin-1274 Limousin-1274 Angus-301 Angus-301 Angus-303 Angus-303 Angus-304 Angus-304 Angus-305 Angus-305 BelgianBlue-139 BelgianBlue-139 Holstein-516 Holstein-516 Simmental-355 Simmental-355 BelgianBlue-141 BelgianBlue-141 BelgianBlue-142 BelgianBlue-142 BelgianBlue-143 BelgianBlue-143 BelgianBlue-144 BelgianBlue-144 BelgianBlue-146 BelgianBlue-146 BrownSwiss-29 BrownSwiss-29 Freisan-25 Freisan-25 BelgianBlue-147 BelgianBlue-147 BelgianBlue-148 BelgianBlue-148 BelgianBlue-149 BelgianBlue-149 BelgianBlue-150 BelgianBlue-150 BelgianBlue-151 BelgianBlue-151 Freisan-26 Freisan-26 Limousin-1278 Limousin-1278 Limousin-1281 Limousin-1281 Limousin-1282 Limousin-1282 Freisan-27 Freisan-27 Limousin-1283 Limousin-1283 Simmental-366 Simmental-366 Piedmontese-5 Piedmontese-5 BelgianBlue-153 BelgianBlue-153 Limousin-1288 Limousin-1288 Simmental-375 Simmental-375 Simmental-375 Simmental-375 Simmental-375 Simmental-375 Simmental-376 Simmental-376 Simmental-378 Simmental-378 Simmental-379 Simmental-379 Simmental-380 Simmental-380 Simmental-381 Simmental-381 Limousin-1293 Limousin-1293 Limousin-1294 Limousin-1294 Limousin-1295 Limousin-1295 Limousin-1296 Limousin-1296 Limousin-1297 Limousin-1297 Limousin-1298 Limousin-1298 Limousin-1299 Limousin-1299 Limousin-1300 Limousin-1300 Limousin-1301 Limousin-1301 Limousin-1302 Limousin-1302 Limousin-1303 Limousin-1303 Limousin-1309 Limousin-1309 Limousin-1310 Limousin-1310 Limousin-1311 Limousin-1311 Limousin-1312 Limousin-1312 Limousin-1313 Limousin-1313 Limousin-1314 Limousin-1314 Limousin-1316 Limousin-1316 Limousin-1321 Limousin-1321 Limousin-1322 Limousin-1322 Limousin-1323 Limousin-1323 Limousin-1324 Limousin-1324 Limousin-1325 Limousin-1325 Limousin-1326 Limousin-1326 Limousin-1327 Limousin-1327 Limousin-1329 Limousin-1329 Limousin-1331 Limousin-1331 Simmental-393 Simmental-393 Piedmontese-6 Piedmontese-6 Limousin-1336 Limousin-1336 Limousin-1337 Limousin-1337 Limousin-1338 Limousin-1338 Limousin-1339 Limousin-1339 Limousin-1340 Limousin-1340 Limousin-1341 Limousin-1341 Limousin-1342 Limousin-1342 Simmental-399 Simmental-399 Piedmontese-7 Piedmontese-7 Limousin-1344 Limousin-1344 Limousin-1345 Limousin-1345 Jersey-40 Jersey-40 Jersey-41 Jersey-41 Limousin-1348 Limousin-1348 Limousin-1349 Limousin-1349 Limousin-1350 Limousin-1350 Limousin-1351 Limousin-1351 Limousin-1352 Limousin-1352 Charolais-849 Charolais-849 Charolais-850 Charolais-850 Limousin-1356 Limousin-1356 Limousin-1357 Limousin-1357 Limousin-1358 Limousin-1358 Limousin-1359 Limousin-1359 Limousin-1360 Limousin-1360 BelgianBlue-154 BelgianBlue-154 BelgianBlue-155 BelgianBlue-155 Limousin-1361 Limousin-1361 Limousin-1362 Limousin-1362 Limousin-1363 Limousin-1363 Limousin-1364 Limousin-1364 Limousin-1365 Limousin-1365 Limousin-1366 Limousin-1366 Angus-306 Angus-306 Limousin-1367 Limousin-1367 Limousin-1368 Limousin-1368 Limousin-1369 Limousin-1369 Angus-307 Angus-307 Charolais-851 Charolais-851 Jersey-42 Jersey-42 Jersey-43 Jersey-43 Jersey-44 Jersey-44 Limousin-1371 Limousin-1371 Limousin-1372 Limousin-1372 Angus-308 Angus-308 Charolais-852 Charolais-852 Limousin-1373 Limousin-1373 Limousin-1374 Limousin-1374 Limousin-1375 Limousin-1375 Limousin-1376 Limousin-1376 Limousin-1377 Limousin-1377 Limousin-1378 Limousin-1378 Limousin-1379 Limousin-1379 Limousin-1381 Limousin-1381 Piedmontese-8 Piedmontese-8 Charolais-853 Charolais-853 Limousin-1382 Limousin-1382 Limousin-1383 Limousin-1383 Limousin-1384 Limousin-1384 Limousin-1385 Limousin-1385 Limousin-1386 Limousin-1386 Limousin-1387 Limousin-1387 Simmental-407 Simmental-407 Angus-309 Angus-309 Limousin-1392 Limousin-1392 Limousin-1393 Limousin-1393 Charolais-856 Charolais-856 Limousin-1394 Limousin-1394 Simmental-408 Simmental-408 Angus-310 Angus-310 BelgianBlue-156 BelgianBlue-156 Limousin-1396 Limousin-1396 Limousin-1397 Limousin-1397 Limousin-1398 Limousin-1398 Limousin-1399 Limousin-1399 BelgianBlue-157 BelgianBlue-157 BelgianBlue-158 BelgianBlue-158 Charolais-857 Charolais-857 Limousin-1402 Limousin-1402 Limousin-1403 Limousin-1403 Limousin-1404 Limousin-1404 Limousin-1405 Limousin-1405 Limousin-1406 Limousin-1406 Limousin-1407 Limousin-1407 Limousin-1409 Limousin-1409 Charolais-859 Charolais-859 Piedmontese-9 Piedmontese-9 Charolais-862 Charolais-862 Simmental-420 Simmental-420 Simmental-423 Simmental-423 Simmental-425 Simmental-425 Simmental-426 Simmental-426 Simmental-428 Simmental-428 Charolais-869 Charolais-869 Charolais-871 Charolais-871 Simmental-431 Simmental-431 Charolais-872 Charolais-872 Charolais-873 Charolais-873 Charolais-875 Charolais-875 Simmental-434 Simmental-434 Simmental-435 Simmental-435 Simmental-13 Simmental-13 Charolais-877 Charolais-877 Freisan-28 Freisan-28 Charolais-882 Charolais-882 Charolais-886 Charolais-886 Charolais-887 Charolais-887 Charolais-888 Charolais-888 Charolais-889 Charolais-889 Charolais-894 Charolais-894 Charolais-898 Charolais-898 Charolais-899 Charolais-899 Charolais-902 Charolais-902 Charolais-905 Charolais-905 BrownSwiss-30 BrownSwiss-30 BrownSwiss-31 BrownSwiss-31 Charolais-907 Charolais-907 Charolais-910 Charolais-910 Charolais-911 Charolais-911 Charolais-912 Charolais-912 Freisan-30 Freisan-30 BrownSwiss-32 BrownSwiss-32 Charolais-914 Charolais-914 Charolais-915 Charolais-915 BrownSwiss-33 BrownSwiss-33 Freisan-31 Freisan-31 Simmental-444 Simmental-444 Simmental-445 Simmental-445 Simmental-446 Simmental-446 Charolais-919 Charolais-919 Charolais-922 Charolais-922 Freisan-32 Freisan-32 Limousin-1419 Limousin-1419 Simmental-456 Simmental-456 Charolais-926 Charolais-926 Simmental-457 Simmental-457 Charolais-927 Charolais-927 Limousin-1421 Limousin-1421 Charolais-928 Charolais-928 Limousin-1422 Limousin-1422 Limousin-1423 Limousin-1423 Limousin-1424 Limousin-1424 Limousin-1430 Limousin-1430 Limousin-1431 Limousin-1431 Charolais-933 Charolais-933 Limousin-1433 Limousin-1433 Charolais-934 Charolais-934 Charolais-935 Charolais-935 Simmental-459 Simmental-459 Charolais-937 Charolais-937 Hereford-218 Hereford-218 Charolais-938 Charolais-938 Charolais-939 Charolais-939 Charolais-942 Charolais-942 UnknownTaurus-655 UnknownTaurus-655 Limousin-1434 Limousin-1434 Limousin-1436 Limousin-1436 Limousin-1439 Limousin-1439 Limousin-1441 Limousin-1441 Guernsey-17 Guernsey-17 Guernsey-18 Guernsey-18 Limousin-1442 Limousin-1442 Limousin-1443 Limousin-1443 Charolais-951 Charolais-951 Charolais-954 Charolais-954 Charolais-955 Charolais-955 Charolais-956 Charolais-956 Charolais-959 Charolais-959 Limousin-1444 Limousin-1444 Limousin-1445 Limousin-1445 Charolais-962 Charolais-962 Charolais-963 Charolais-963 Limousin-1449 Limousin-1449 Limousin-1450 Limousin-1450 Charolais-967 Charolais-967 Charolais-968 Charolais-968 Charolais-969 Charolais-969 Charolais-970 Charolais-970 Charolais-973 Charolais-973 Charolais-974 Charolais-974 Charolais-976 Charolais-976 Charolais-977 Charolais-977 Limousin-1455 Limousin-1455 Charolais-981 Charolais-981 Limousin-1458 Limousin-1458 Charolais-983 Charolais-983 Limousin-1459 Limousin-1459 Limousin-1460 Limousin-1460 Limousin-1461 Limousin-1461 Limousin-1462 Limousin-1462 Limousin-1463 Limousin-1463 Charolais-984 Charolais-984 Charolais-985 Charolais-985 Limousin-1467 Limousin-1467 Limousin-1469 Limousin-1469 Limousin-1470 Limousin-1470 Limousin-1471 Limousin-1471 Limousin-1472 Limousin-1472 Charolais-986 Charolais-986 Charolais-987 Charolais-987 Limousin-1477 Limousin-1477 Hereford-219 Hereford-219 Angus-312 Angus-312 Limousin-1479 Limousin-1479 Freisan-33 Freisan-33 Limousin-1481 Limousin-1481 Charolais-992 Charolais-992 Charolais-993 Charolais-993 Charolais-994 Charolais-994 Limousin-1482 Limousin-1482 Limousin-1485 Limousin-1485 Charolais-996 Charolais-996 Charolais-1001 Charolais-1001 Charolais-1002 Charolais-1002 Limousin-1486 Limousin-1486 Limousin-1487 Limousin-1487 Charolais-1005 Charolais-1005 Limousin-1488 Limousin-1488 Limousin-1489 Limousin-1489 Charolais-1007 Charolais-1007 Charolais-1008 Charolais-1008 Limousin-1493 Limousin-1493 Limousin-1494 Limousin-1494 Charolais-1012 Charolais-1012 Limousin-1496 Limousin-1496 Limousin-1497 Limousin-1497 Limousin-1498 Limousin-1498 Charolais-1014 Charolais-1014 Charolais-1015 Charolais-1015 Limousin-1500 Limousin-1500 Limousin-1501 Limousin-1501 Charolais-1018 Charolais-1018 Limousin-1503 Limousin-1503 Limousin-1504 Limousin-1504 Charolais-1019 Charolais-1019 Limousin-1507 Limousin-1507 Simmental-460 Simmental-460 Limousin-1508 Limousin-1508 Charolais-1024 Charolais-1024 Charolais-1025 Charolais-1025 Limousin-1510 Limousin-1510 Charolais-1026 Charolais-1026 Limousin-1515 Limousin-1515 Limousin-1516 Limousin-1516 Charolais-1029 Charolais-1029 Limousin-1517 Limousin-1517 Limousin-1518 Limousin-1518 Limousin-1521 Limousin-1521 Limousin-1523 Limousin-1523 Limousin-1524 Limousin-1524 Freisan-34 Freisan-34 Limousin-1525 Limousin-1525 Limousin-1526 Limousin-1526 Limousin-1527 Limousin-1527 Piedmontese-10 Piedmontese-10 Limousin-1531 Limousin-1531 Limousin-1532 Limousin-1532 Limousin-1534 Limousin-1534 Limousin-1536 Limousin-1536 Limousin-1537 Limousin-1537 Limousin-1538 Limousin-1538 Limousin-1539 Limousin-1539 Limousin-1544 Limousin-1544 Limousin-1547 Limousin-1547 Limousin-1549 Limousin-1549 Charolais-1032 Charolais-1032 Limousin-1553 Limousin-1553 Limousin-1554 Limousin-1554 Charolais-1036 Charolais-1036 Charolais-1037 Charolais-1037 Charolais-1039 Charolais-1039 Charolais-1040 Charolais-1040 Charolais-1041 Charolais-1041 Limousin-1555 Limousin-1555 Limousin-1556 Limousin-1556 Piedmontese-19 Piedmontese-19 Angus-313 Angus-313 Angus-314 Angus-314 Charolais-1043 Charolais-1043 Charolais-1044 Charolais-1044 Hereford-220 Hereford-220 Limousin-1557 Limousin-1557 Hereford-221 Hereford-221 Hereford-222 Hereford-222 Holstein-520 Holstein-520 Holstein-521 Holstein-521 Charolais-1046 Charolais-1046 Holstein-522 Holstein-522 Holstein-523 Holstein-523 Limousin-1560 Limousin-1560 Angus-315 Angus-315 Charolais-1047 Charolais-1047 Holstein-524 Holstein-524 Holstein-525 Holstein-525 Holstein-526 Holstein-526 BelgianBlue-159 BelgianBlue-159 Charolais-1048 Charolais-1048 Charolais-1049 Charolais-1049 Simmental-475 Simmental-475 Limousin-1561 Limousin-1561 Simmental-480 Simmental-480 Charolais-1050 Charolais-1050 Jersey-47 Jersey-47 Limousin-1562 Limousin-1562 Hereford-223 Hereford-223 Angus-316 Angus-316 Charolais-1051 Charolais-1051 Limousin-1563 Limousin-1563 Holstein-528 Holstein-528 Limousin-1564 Limousin-1564 Angus-317 Angus-317 Limousin-1565 Limousin-1565 Angus-318 Angus-318 Limousin-1566 Limousin-1566 Freisan-35 Freisan-35 Limousin-1567 Limousin-1567 Angus-319 Angus-319 Angus-320 Angus-320 Braunvieh-1 Braunvieh-1 Braunvieh-2 Braunvieh-2 Braunvieh-3 Braunvieh-3 Braunvieh-4 Braunvieh-4 Braunvieh-5 Braunvieh-5 Braunvieh-6 Braunvieh-6 Braunvieh-7 Braunvieh-7 Braunvieh-8 Braunvieh-8 Braunvieh-9 Braunvieh-9 Braunvieh-10 Braunvieh-10 Braunvieh-11 Braunvieh-11 Braunvieh-12 Braunvieh-12 Braunvieh-13 Braunvieh-13 Braunvieh-14 Braunvieh-14 Braunvieh-15 Braunvieh-15 Braunvieh-16 Braunvieh-16 Charolais-1052 Charolais-1052 Charolais-1058 Charolais-1058 Charolais-1062 Charolais-1062 Charolais-1063 Charolais-1063 Charolais-1064 Charolais-1064 Charolais-1066 Charolais-1066 Charolais-1067 Charolais-1067 Charolais-1068 Charolais-1068 Charolais-1075 Charolais-1075 Charolais-1077 Charolais-1077 Charolais-1079 Charolais-1079 Charolais-1081 Charolais-1081 Charolais-1085 Charolais-1085 Charolais-1088 Charolais-1088 Charolais-1091 Charolais-1091 Gelbvieh-1 Gelbvieh-1 Gelbvieh-2 Gelbvieh-2 Gelbvieh-3 Gelbvieh-3 Gelbvieh-4 Gelbvieh-4 Gelbvieh-5 Gelbvieh-5 Gelbvieh-6 Gelbvieh-6 Gelbvieh-7 Gelbvieh-7 Gelbvieh-8 Gelbvieh-8 Gelbvieh-9 Gelbvieh-9 Gelbvieh-10 Gelbvieh-10 Gelbvieh-11 Gelbvieh-11 Gelbvieh-12 Gelbvieh-12 Gelbvieh-13 Gelbvieh-13 Gelbvieh-14 Gelbvieh-14 Gelbvieh-15 Gelbvieh-15 Gelbvieh-16 Gelbvieh-16 Gelbvieh-17 Gelbvieh-17 Gelbvieh-18 Gelbvieh-18 Gelbvieh-19 Gelbvieh-19 Gelbvieh-20 Gelbvieh-20 Gelbvieh-21 Gelbvieh-21 Gelbvieh-22 Gelbvieh-22 Gelbvieh-23 Gelbvieh-23 Gelbvieh-24 Gelbvieh-24 Hereford-224 Hereford-224 Hereford-225 Hereford-225 Hereford-226 Hereford-226 Hereford-227 Hereford-227 Hereford-228 Hereford-228 Hereford-229 Hereford-229 Hereford-230 Hereford-230 Hereford-231 Hereford-231 Hereford-232 Hereford-232 Hereford-233 Hereford-233 Hereford-234 Hereford-234 Hereford-235 Hereford-235 Hereford-236 Hereford-236 Hereford-237 Hereford-237 Hereford-238 Hereford-238 Hereford-239 Hereford-239 Hereford-240 Hereford-240 Hereford-241 Hereford-241 Hereford-242 Hereford-242 Hereford-243 Hereford-243 Hereford-122 Hereford-122 Hereford-244 Hereford-244 Hereford-245 Hereford-245 Hereford-246 Hereford-246 Hereford-247 Hereford-247 Hereford-248 Hereford-248 Hereford-249 Hereford-249 Hereford-250 Hereford-250 Limousin-1569 Limousin-1569 Limousin-1570 Limousin-1570 Limousin-1571 Limousin-1571 Limousin-1584 Limousin-1584 Limousin-329 Limousin-329 Limousin-1586 Limousin-1586 Limousin-1587 Limousin-1587 Limousin-1588 Limousin-1588 Limousin-1590 Limousin-1590 Limousin-1591 Limousin-1591 Limousin-1592 Limousin-1592 Limousin-1593 Limousin-1593 Limousin-925 Limousin-925 Limousin-1594 Limousin-1594 Limousin-1595 Limousin-1595 Limousin-1596 Limousin-1596 RedAngus-11 RedAngus-11 RedAngus-12 RedAngus-12 RedAngus-13 RedAngus-13 RedAngus-14 RedAngus-14 RedAngus-15 RedAngus-15 RedAngus-16 RedAngus-16 RedAngus-17 RedAngus-17 RedAngus-18 RedAngus-18 RedAngus-19 RedAngus-19 RedAngus-20 RedAngus-20 RedAngus-21 RedAngus-21 RedAngus-22 RedAngus-22 RedAngus-23 RedAngus-23 RedAngus-24 RedAngus-24 RedAngus-25 RedAngus-25 RedAngus-26 RedAngus-26 RedAngus-27 RedAngus-27 RedAngus-28 RedAngus-28 RedAngus-29 RedAngus-29 RedAngus-4 RedAngus-4 RedAngus-30 RedAngus-30 RedAngus-31 RedAngus-31 RedAngus-8 RedAngus-8 RedAngus-32 RedAngus-32 RedAngus-9 RedAngus-9 RedAngus-33 RedAngus-33 RedAngus-34 RedAngus-34 RedAngus-35 RedAngus-35 RedAngus-36 RedAngus-36 RedAngus-37 RedAngus-37 RedAngus-38 RedAngus-38 RedAngus-39 RedAngus-39 RedAngus-40 RedAngus-40 RedAngus-42 RedAngus-42 RedAngus-43 RedAngus-43 Shorthorn-1 Shorthorn-1 Shorthorn-2 Shorthorn-2 Shorthorn-3 Shorthorn-3 Shorthorn-4 Shorthorn-4 Shorthorn-5 Shorthorn-5 Shorthorn-6 Shorthorn-6 Shorthorn-7 Shorthorn-7 Shorthorn-8 Shorthorn-8 Shorthorn-9 Shorthorn-9 Shorthorn-10 Shorthorn-10 Shorthorn-11 Shorthorn-11 Shorthorn-12 Shorthorn-12 Shorthorn-13 Shorthorn-13 Shorthorn-14 Shorthorn-14 Shorthorn-15 Shorthorn-15 Shorthorn-16 Shorthorn-16 Shorthorn-17 Shorthorn-17 Simmental-487 Simmental-487 Simmental-488 Simmental-488 Simmental-304 Simmental-304 Simmental-369 Simmental-369 Simmental-492 Simmental-492 Simmental-493 Simmental-493 Simmental-494 Simmental-494 Simmental-495 Simmental-495 Simmental-497 Simmental-497 Simmental-238 Simmental-238 Simmental-498 Simmental-498 Simmental-499 Simmental-499 Simmental-500 Simmental-500 Simmental-501 Simmental-501 Angus-321 Angus-321 Angus-322 Angus-322 Angus-323 Angus-323 Angus-325 Angus-325 Angus-326 Angus-326 Angus-327 Angus-327 Angus-328 Angus-328 Angus-329 Angus-329 Angus-330 Angus-330 Angus-331 Angus-331 Angus-201 Angus-201 Angus-332 Angus-332 Angus-333 Angus-333 Angus-334 Angus-334 Angus-335 Angus-335 Angus-336 Angus-336 Angus-337 Angus-337 Angus-338 Angus-338 Angus-339 Angus-339 Angus-340 Angus-340 Angus-244 Angus-244 Angus-107 Angus-107 Angus-252 Angus-252 Angus-341 Angus-341 Angus-342 Angus-342 Angus-343 Angus-343 Angus-344 Angus-344 Angus-345 Angus-345 Angus-346 Angus-346 Angus-347 Angus-347 Angus-349 Angus-349 Angus-350 Angus-350 Angus-351 Angus-351 Angus-352 Angus-352 Angus-353 Angus-353 Angus-354 Angus-354 Angus-355 Angus-355
FID Sire_ID Holstein-2612 Holstein-2612 Holstein-2613 Holstein-2613 Holstein-2614 Holstein-2614 Holstein-2615 Holstein-2615 Holstein-2617 Holstein-2617 Holstein-2618 Holstein-2618 Holstein-2621 Holstein-2621 Holstein-2622 Holstein-2622 Holstein-2623 Holstein-2623 ? ? Holstein-2624 Holstein-2624 Holstein-2625 Holstein-2625 Holstein-2626 Holstein-2626 ? ? Holstein-2629 Holstein-2629 Holstein-2622 Holstein-2622 Freisan-164 Freisan-164 ? ? Holstein-2630 Holstein-2630 ? ? Holstein-2631 Holstein-2631 Holstein-2620 Holstein-2620 Holstein-2632 Holstein-2632 Holstein-2625 Holstein-2625 Holstein-2631 Holstein-2631 Holstein-2633 Holstein-2633 ? ? Holstein-2624 Holstein-2624 Holstein-2636 Holstein-2636 Holstein-2631 Holstein-2631 Holstein-2637 Holstein-2637 Holstein-2638 Holstein-2638 ? ? Holstein-2643 Holstein-2643 ? ? Holstein-2628 Holstein-2628 Holstein-2645 Holstein-2645 Freisan-240 Freisan-240 Holstein-2646 Holstein-2646 Holstein-2628 Holstein-2628 Holstein-2629 Holstein-2629 Holstein-2624 Holstein-2624 Holstein-2648 Holstein-2648 ? ? Holstein-2651 Holstein-2651 Holstein-2652 Holstein-2652 ? ? Holstein-2653 Holstein-2653 Holstein-2637 Holstein-2637 Holstein-2655 Holstein-2655 Holstein-2656 Holstein-2656 Holstein-2657 Holstein-2657 Holstein-2658 Holstein-2658 ? ? Holstein-2612 Holstein-2612 Holstein-2621 Holstein-2621 Holstein-2659 Holstein-2659 Holstein-2660 Holstein-2660 Jersey-97 Jersey-97 Jersey-98 Jersey-98 ? ? Jersey-2 Jersey-2 Holstein-2661 Holstein-2661 ? ? Limousin-33 Limousin-33 ? ? Holstein-2663 Holstein-2663 ? ? Holstein-2661 Holstein-2661 ? ? Holstein-2624 Holstein-2624 Holstein-2643 Holstein-2643 ? ? Holstein-2665 Holstein-2665 Holstein-2620 Holstein-2620 Holstein-2620 Holstein-2620 Holstein-2666 Holstein-2666 Holstein-2661 Holstein-2661 Holstein-2667 Holstein-2667 ? ? Holstein-2667 Holstein-2667 ? ? Holstein-2669 Holstein-2669 ? ? Holstein-2670 Holstein-2670 Holstein-2651 Holstein-2651 Holstein-2614 Holstein-2614 Holstein-2671 Holstein-2671 Holstein-2624 Holstein-2624 Holstein-2624 Holstein-2624 ? ? Holstein-2624 Holstein-2624 Holstein-2673 Holstein-2673 Hereford-24 Hereford-24 Hereford-24 Hereford-24 Limousin-33 Limousin-33 Angus-657 Angus-657 Hereford-76 Hereford-76 Limousin-2149 Limousin-2149 Angus-658 Angus-658 Hereford-836 Hereford-836 Freisan-166 Freisan-166 Holstein-2624 Holstein-2624 Guernsey-118 Guernsey-118 Holstein-2674 Holstein-2674 Holstein-2628 Holstein-2628 Holstein-2675 Holstein-2675 Holstein-2629 Holstein-2629 Holstein-2643 Holstein-2643 Limousin-2150 Limousin-2150 Limousin-66 Limousin-66 Limousin-33 Limousin-33 Freisan-167 Freisan-167 Holstein-2624 Holstein-2624 Holstein-2624 Holstein-2624 Limousin-2151 Limousin-2151 ? ? ? ? Charolais-1425 Charolais-1425 Limousin-2148 Limousin-2148 Limousin-33 Limousin-33 Limousin-770 Limousin-770 Holstein-2677 Holstein-2677 Limousin-2151 Limousin-2151 Holstein-2632 Holstein-2632 Simmental-722 Simmental-722 Limousin-33 Limousin-33 Simmental-722 Simmental-722 Simmental-189 Simmental-189 Simmental-724 Simmental-724 Simmental-725 Simmental-725 Simmental-725 Simmental-725 Simmental-726 Simmental-726 Simmental-722 Simmental-722 Simmental-728 Simmental-728 ? ? Holstein-2628 Holstein-2628 Holstein-2629 Holstein-2629 Holstein-2614 Holstein-2614 Charolais-1426 Charolais-1426 ? ? ? ? Angus-659 Angus-659 Hereford-838 Hereford-838 Hereford-88 Hereford-88 Simmental-58 Simmental-58 Limousin-2151 Limousin-2151 Hereford-839 Hereford-839 Charolais-1428 Charolais-1428 Angus-660 Angus-660 Hereford-22 Hereford-22 Jersey-99 Jersey-99 Hereford-840 Hereford-840 Angus-325 Angus-325 Holstein-2679 Holstein-2679 Angus-366 Angus-366 Charolais-1429 Charolais-1429 Hereford-258 Hereford-258 Holstein-2681 Holstein-2681 Limousin-2151 Limousin-2151 ? ? Limousin-2149 Limousin-2149 Simmental-731 Simmental-731 Charolais-1429 Charolais-1429 Hereford-841 Hereford-841 Hereford-837 Hereford-837 Simmental-732 Simmental-732 Simmental-725 Simmental-725 Angus-350 Angus-350 Hereford-842 Hereford-842 Hereford-258 Hereford-258 Jersey-100 Jersey-100 Jersey-101 Jersey-101 Jersey-102 Jersey-102 Jersey-103 Jersey-103 Jersey-104 Jersey-104 Jersey-105 Jersey-105 Jersey-106 Jersey-106 Jersey-107 Jersey-107 Angus-662 Angus-662 Limousin-2152 Limousin-2152 Hereford-843 Hereford-843 Hereford-844 Hereford-844 Holstein-2628 Holstein-2628 Limousin-33 Limousin-33 Holstein-2683 Holstein-2683 Holstein-2624 Holstein-2624 Holstein-2661 Holstein-2661 ? ? Holstein-2614 Holstein-2614 Holstein-2684 Holstein-2684 Charolais-1426 Charolais-1426 Holstein-2629 Holstein-2629 Holstein-2628 Holstein-2628 Holstein-2620 Holstein-2620 Holstein-2632 Holstein-2632 Holstein-2638 Holstein-2638 ? ? Holstein-2628 Holstein-2628 Holstein-2685 Holstein-2685 Holstein-2686 Holstein-2686 Angus-663 Angus-663 BelgianBlue-211 BelgianBlue-211 Holstein-2661 Holstein-2661 Holstein-2687 Holstein-2687 Limousin-33 Limousin-33 Limousin-2153 Limousin-2153 Limousin-2154 Limousin-2154 BelgianBlue-212 BelgianBlue-212 Hereford-845 Hereford-845 Holstein-2666 Holstein-2666 Holstein-2688 Holstein-2688 Limousin-54 Limousin-54 Limousin-2151 Limousin-2151 Limousin-2151 Limousin-2151 Limousin-33 Limousin-33 Holstein-2624 Holstein-2624 Limousin-33 Limousin-33 Hereford-838 Hereford-838 Limousin-2156 Limousin-2156 Limousin-343 Limousin-343 Limousin-2158 Limousin-2158 Limousin-880 Limousin-880 Simmental-737 Simmental-737 Simmental-737 Simmental-737 Limousin-2159 Limousin-2159 Limousin-2160 Limousin-2160 Limousin-33 Limousin-33 Limousin-2148 Limousin-2148 Limousin-2151 Limousin-2151 Limousin-66 Limousin-66 Hereford-846 Hereford-846 Angus-350 Angus-350 Guernsey-111 Guernsey-111 Guernsey-112 Guernsey-112 Hereford-123 Hereford-123 Charolais-1430 Charolais-1430 Limousin-54 Limousin-54 BelgianBlue-214 BelgianBlue-214 Charolais-1431 Charolais-1431 Angus-199 Angus-199 ? ? Holstein-2689 Holstein-2689 Holstein-2683 Holstein-2683 Holstein-2690 Holstein-2690 Holstein-2691 Holstein-2691 Holstein-2692 Holstein-2692 Guernsey-114 Guernsey-114 Holstein-2624 Holstein-2624 Holstein-2643 Holstein-2643 Limousin-33 Limousin-33 Limousin-2150 Limousin-2150 Limousin-878 Limousin-878 Angus-664 Angus-664 Holstein-2691 Holstein-2691 Limousin-66 Limousin-66 Limousin-2163 Limousin-2163 ? ? Hereford-848 Hereford-848 Charolais-1432 Charolais-1432 Limousin-66 Limousin-66 Limousin-2151 Limousin-2151 Limousin-526 Limousin-526 Limousin-2151 Limousin-2151 Limousin-2164 Limousin-2164 Limousin-2166 Limousin-2166 Hereford-260 Hereford-260 Hereford-849 Hereford-849 ? ? Limousin-2151 Limousin-2151 Limousin-2167 Limousin-2167 Hereford-24 Hereford-24 ? ? Simmental-737 Simmental-737 Limousin-33 Limousin-33 ? ? Hereford-850 Hereford-850 Holstein-2624 Holstein-2624 Charolais-1433 Charolais-1433 Charolais-1434 Charolais-1434 Hereford-255 Hereford-255 Charolais-1435 Charolais-1435 Hereford-851 Hereford-851 Hereford-838 Hereford-838 Hereford-103 Hereford-103 Hereford-852 Hereford-852 Hereford-847 Hereford-847 Hereford-186 Hereford-186 Limousin-526 Limousin-526 Hereford-19 Hereford-19 Limousin-2168 Limousin-2168 Simmental-740 Simmental-740 Charolais-1436 Charolais-1436 Simmental-743 Simmental-743 Simmental-58 Simmental-58 Charolais-1437 Charolais-1437 Hereford-187 Hereford-187 Hereford-840 Hereford-840 Ayshire-525 Ayshire-525 Jersey-18 Jersey-18 Jersey-108 Jersey-108 Jersey-102 Jersey-102 Jersey-109 Jersey-109 Hereford-853 Hereford-853 Hereford-258 Hereford-258 Hereford-854 Hereford-854 Charolais-1438 Charolais-1438 Hereford-849 Hereford-849 Hereford-855 Hereford-855 Hereford-88 Hereford-88 Jersey-110 Jersey-110 Limousin-2170 Limousin-2170 ? ? ? ? Hereford-840 Hereford-840 Hereford-856 Hereford-856 Hereford-857 Hereford-857 Angus-315 Angus-315 Limousin-526 Limousin-526 Hereford-858 Hereford-858 Hereford-844 Hereford-844 Holstein-2694 Holstein-2694 Holstein-2676 Holstein-2676 Holstein-2691 Holstein-2691 ? ? BelgianBlue-215 BelgianBlue-215 Charolais-1443 Charolais-1443 Hereford-857 Hereford-857 Limousin-2163 Limousin-2163 BelgianBlue-217 BelgianBlue-217 Hereford-855 Hereford-855 Charolais-1444 Charolais-1444 Simmental-744 Simmental-744 Simmental-745 Simmental-745 Charolais-1445 Charolais-1445 Limousin-2160 Limousin-2160 Limousin-2172 Limousin-2172 Charolais-1446 Charolais-1446 Charolais-1447 Charolais-1447 Charolais-1448 Charolais-1448 Jersey-111 Jersey-111 Jersey-108 Jersey-108 Limousin-2175 Limousin-2175 BelgianBlue-212 BelgianBlue-212 Charolais-1449 Charolais-1449 Hereford-24 Hereford-24 Limousin-2176 Limousin-2176 Charolais-1450 Charolais-1450 Charolais-1436 Charolais-1436 Hereford-859 Hereford-859 Guernsey-116 Guernsey-116 Limousin-33 Limousin-33 Limousin-2160 Limousin-2160 Limousin-2177 Limousin-2177 Guernsey-113 Guernsey-113 Hereford-841 Hereford-841 Limousin-2178 Limousin-2178 Limousin-2179 Limousin-2179 Limousin-2180 Limousin-2180 Limousin-2181 Limousin-2181 Hereford-860 Hereford-860 Hereford-184 Hereford-184 Hereford-840 Hereford-840 Hereford-860 Hereford-860 Charolais-1451 Charolais-1451 ? ? Limousin-2182 Limousin-2182 Hereford-24 Hereford-24 Hereford-861 Hereford-861 Hereford-862 Hereford-862 Hereford-857 Hereford-857 Hereford-863 Hereford-863 Hereford-30 Hereford-30 Holstein-2695 Holstein-2695 Simmental-737 Simmental-737 Freisan-168 Freisan-168 BelgianBlue-218 BelgianBlue-218 Charolais-1453 Charolais-1453 ? ? Holstein-2620 Holstein-2620 Holstein-2628 Holstein-2628 BelgianBlue-172 BelgianBlue-172 Charolais-1454 Charolais-1454 ? ? Charolais-1455 Charolais-1455 Angus-665 Angus-665 Charolais-1457 Charolais-1457 Holstein-2697 Holstein-2697 Holstein-2620 Holstein-2620 ? ? Holstein-2624 Holstein-2624 ? ? Angus-199 Angus-199 BelgianBlue-219 BelgianBlue-219 Charolais-1458 Charolais-1458 Charolais-1460 Charolais-1460 Charolais-1461 Charolais-1461 Angus-666 Angus-666 Angus-113 Angus-113 Angus-656 Angus-656 BelgianBlue-220 BelgianBlue-220 ? ? Angus-667 Angus-667 Hereford-258 Hereford-258 Limousin-2183 Limousin-2183 Hereford-22 Hereford-22 Holstein-2628 Holstein-2628 Holstein-2676 Holstein-2676 Holstein-2624 Holstein-2624 Holstein-2624 Holstein-2624 Holstein-2628 Holstein-2628 Holstein-2629 Holstein-2629 Holstein-2625 Holstein-2625 Holstein-2624 Holstein-2624 Holstein-2632 Holstein-2632 Holstein-2625 Holstein-2625 ? ? Holstein-2666 Holstein-2666 Limousin-33 Limousin-33 ? ? BelgianBlue-221 BelgianBlue-221 Hereford-76 Hereford-76 ? ? Limousin-2151 Limousin-2151 Limousin-2185 Limousin-2185 Angus-546 Angus-546 BelgianBlue-186 BelgianBlue-186 Hereford-864 Hereford-864 Hereford-252 Hereford-252 ? ? Limousin-33 Limousin-33 Limousin-2151 Limousin-2151 Limousin-33 Limousin-33 Hereford-168 Hereford-168 Charolais-1462 Charolais-1462 Simmental-748 Simmental-748 Simmental-292 Simmental-292 Simmental-749 Simmental-749 Angus-669 Angus-669 Charolais-1463 Charolais-1463 Charolais-1464 Charolais-1464 Limousin-2148 Limousin-2148 Charolais-1465 Charolais-1465 Charolais-1466 Charolais-1466 Charolais-1467 Charolais-1467 Limousin-313 Limousin-313 Limousin-2187 Limousin-2187 Limousin-2188 Limousin-2188 Simmental-750 Simmental-750 Charolais-1428 Charolais-1428 Limousin-2148 Limousin-2148 Limousin-2190 Limousin-2190 Limousin-33 Limousin-33 Limousin-2191 Limousin-2191 Limousin-2192 Limousin-2192 Simmental-730 Simmental-730 Simmental-729 Simmental-729 Simmental-509 Simmental-509 Simmental-751 Simmental-751 Charolais-1468 Charolais-1468 Limousin-2151 Limousin-2151 Simmental-752 Simmental-752 Angus-670 Angus-670 Holstein-2701 Holstein-2701 Angus-671 Angus-671 Angus-672 Angus-672 Angus-339 Angus-339 ? ? Limousin-2181 Limousin-2181 Simmental-736 Simmental-736 Angus-366 Angus-366 Charolais-1446 Charolais-1446 Charolais-1456 Charolais-1456 Limousin-2148 Limousin-2148 Limousin-2151 Limousin-2151 Limousin-2151 Limousin-2151 ? ? Angus-675 Angus-675 Angus-676 Angus-676 Hereford-76 Hereford-76 ? ? Angus-677 Angus-677 Angus-678 Angus-678 Angus-375 Angus-375 Angus-680 Angus-680 Charolais-1463 Charolais-1463 Holstein-2629 Holstein-2629 ? ? ? ? ? ? Holstein-2688 Holstein-2688 Holstein-2702 Holstein-2702 Holstein-2629 Holstein-2629 Holstein-2703 Holstein-2703 Holstein-2632 Holstein-2632 ? ? Holstein-2704 Holstein-2704 Limousin-283 Limousin-283 Limousin-2194 Limousin-2194 Limousin-2195 Limousin-2195 ? ? ? ? Angus-533 Angus-533 Charolais-1469 Charolais-1469 ? ? Holstein-2651 Holstein-2651 Holstein-2705 Holstein-2705 Limousin-2151 Limousin-2151 Limousin-2196 Limousin-2196 Limousin-2197 Limousin-2197 Limousin-66 Limousin-66 Limousin-33 Limousin-33 Limousin-2148 Limousin-2148 Limousin-2151 Limousin-2151 Limousin-66 Limousin-66 Limousin-33 Limousin-33 Limousin-2198 Limousin-2198 Limousin-2199 Limousin-2199 Limousin-2167 Limousin-2167 Angus-325 Angus-325 Angus-681 Angus-681 Charolais-1470 Charolais-1470 Charolais-1471 Charolais-1471 Hereford-168 Hereford-168 Holstein-2678 Holstein-2678 Limousin-2200 Limousin-2200 Limousin-2158 Limousin-2158 ? ? Angus-682 Angus-682 Hereford-836 Hereford-836 Limousin-2151 Limousin-2151 Limousin-2148 Limousin-2148 Charolais-1473 Charolais-1473 Charolais-1474 Charolais-1474 Charolais-1475 Charolais-1475 Limousin-2151 Limousin-2151 Limousin-66 Limousin-66 Limousin-2151 Limousin-2151 Hereford-254 Hereford-254 Hereford-76 Hereford-76 Angus-683 Angus-683 Charolais-1434 Charolais-1434 ? ? Limousin-2151 Limousin-2151 Limousin-2201 Limousin-2201 Angus-93 Angus-93 Angus-684 Angus-684 Hereford-160 Hereford-160 Hereford-863 Hereford-863 Simmental-729 Simmental-729 Simmental-728 Simmental-728 Simmental-728 Simmental-728 Simmental-728 Simmental-728 Simmental-725 Simmental-725 Angus-114 Angus-114 Angus-686 Angus-686 Charolais-1477 Charolais-1477 Angus-687 Angus-687 Angus-688 Angus-688 Charolais-1479 Charolais-1479 Charolais-1480 Charolais-1480 Charolais-1481 Charolais-1481 Simmental-750 Simmental-750 Angus-678 Angus-678 Charolais-1482 Charolais-1482 Hereford-865 Hereford-865 ? ? Hereford-252 Hereford-252 Limousin-2204 Limousin-2204 Simmental-755 Simmental-755 Simmental-756 Simmental-756 Simmental-757 Simmental-757 Hereford-160 Hereford-160 Angus-689 Angus-689 Angus-690 Angus-690 Hereford-842 Hereford-842 Simmental-284 Simmental-284 Angus-691 Angus-691 Charolais-1483 Charolais-1483 Angus-315 Angus-315 Angus-678 Angus-678 Angus-690 Angus-690 Charolais-1484 Charolais-1484 Charolais-1485 Charolais-1485 Hereford-866 Hereford-866 Angus-692 Angus-692 Charolais-1486 Charolais-1486 ? ? Hereford-76 Hereford-76 Holstein-2709 Holstein-2709 Angus-338 Angus-338 Angus-659 Angus-659 Angus-120 Angus-120 Angus-693 Angus-693 Charolais-1433 Charolais-1433 Charolais-1433 Charolais-1433 Hereford-840 Hereford-840 Limousin-2206 Limousin-2206 Angus-694 Angus-694 Hereford-867 Hereford-867 Hereford-160 Hereford-160 Hereford-838 Hereford-838 Hereford-868 Hereford-868 Hereford-260 Hereford-260 Charolais-1487 Charolais-1487 Charolais-1488 Charolais-1488 Charolais-1433 Charolais-1433 Hereford-869 Hereford-869 BelgianBlue-220 BelgianBlue-220 Charolais-1433 Charolais-1433 Charolais-1489 Charolais-1489 Hereford-870 Hereford-870 Hereford-871 Hereford-871 Angus-695 Angus-695 Hereford-88 Hereford-88 Charolais-1490 Charolais-1490 Hereford-255 Hereford-255 Holstein-2629 Holstein-2629 Holstein-2622 Holstein-2622 Holstein-2700 Holstein-2700 Charolais-1449 Charolais-1449 Charolais-1491 Charolais-1491 BelgianBlue-212 BelgianBlue-212 Charolais-1492 Charolais-1492 Charolais-1493 Charolais-1493 Hereford-872 Hereford-872 Holstein-2625 Holstein-2625 ? ? BelgianBlue-223 BelgianBlue-223 ? ? Holstein-2710 Holstein-2710 BelgianBlue-224 BelgianBlue-224 BelgianBlue-225 BelgianBlue-225 BelgianBlue-226 BelgianBlue-226 BrownSwiss-101 BrownSwiss-101 Hereford-873 Hereford-873 ? ? Holstein-2690 Holstein-2690 Limousin-2207 Limousin-2207 Simmental-758 Simmental-758 BelgianBlue-227 BelgianBlue-227 Hereford-874 Hereford-874 Hereford-19 Hereford-19 Hereford-19 Hereford-19 Hereford-875 Hereford-875 Hereford-258 Hereford-258 Hereford-103 Hereford-103 Charolais-1443 Charolais-1443 Hereford-104 Hereford-104 Hereford-88 Hereford-88 Hereford-857 Hereford-857 Hereford-876 Hereford-876 ? ? Holstein-2620 Holstein-2620 Holstein-2628 Holstein-2628 Holstein-2629 Holstein-2629 Holstein-2624 Holstein-2624 Holstein-2643 Holstein-2643 Limousin-2190 Limousin-2190 Limousin-526 Limousin-526 Limousin-332 Limousin-332 Limousin-33 Limousin-33 Hereford-864 Hereford-864 Hereford-30 Hereford-30 Hereford-878 Hereford-878 Limousin-526 Limousin-526 Limousin-2163 Limousin-2163 Hereford-865 Hereford-865 Hereford-141 Hereford-141 Charolais-1494 Charolais-1494 Charolais-1495 Charolais-1495 Charolais-1449 Charolais-1449 Limousin-2208 Limousin-2208 Limousin-2209 Limousin-2209 Limousin-2209 Limousin-2209 Simmental-58 Simmental-58 Simmental-761 Simmental-761 Limousin-2210 Limousin-2210 Charolais-1496 Charolais-1496 Charolais-1480 Charolais-1480 Limousin-2211 Limousin-2211 Limousin-2189 Limousin-2189 Limousin-2212 Limousin-2212 Simmental-762 Simmental-762 Charolais-1444 Charolais-1444 Charolais-1497 Charolais-1497 Charolais-1450 Charolais-1450 Limousin-33 Limousin-33 Limousin-33 Limousin-33 Simmental-728 Simmental-728 Charolais-1498 Charolais-1498 Charolais-1433 Charolais-1433 Charolais-1434 Charolais-1434 Charolais-1446 Charolais-1446 Limousin-2213 Limousin-2213 Limousin-2216 Limousin-2216 Limousin-2163 Limousin-2163 Limousin-2176 Limousin-2176 Limousin-2217 Limousin-2217 Limousin-2218 Limousin-2218 Limousin-2219 Limousin-2219 Charolais-1501 Charolais-1501 Limousin-2166 Limousin-2166 BelgianBlue-228 BelgianBlue-228 BelgianBlue-216 BelgianBlue-216 Freisan-169 Freisan-169 Hereford-855 Hereford-855 Hereford-879 Hereford-879 Charolais-1502 Charolais-1502 Freisan-170 Freisan-170 Hereford-160 Hereford-160 Hereford-880 Hereford-880 ? ? Charolais-1504 Charolais-1504 Charolais-1505 Charolais-1505 Charolais-1506 Charolais-1506 Charolais-1507 Charolais-1507 Charolais-1431 Charolais-1431 Charolais-1508 Charolais-1508 BelgianBlue-229 BelgianBlue-229 Charolais-1509 Charolais-1509 Charolais-1510 Charolais-1510 Hereford-881 Hereford-881 Hereford-882 Hereford-882 Limousin-2221 Limousin-2221 Hereford-121 Hereford-121 Ayshire-526 Ayshire-526 Hereford-878 Hereford-878 Limousin-2222 Limousin-2222 Limousin-2223 Limousin-2223 Limousin-2224 Limousin-2224 Charolais-1450 Charolais-1450 Charolais-1434 Charolais-1434 Hereford-259 Hereford-259 Hereford-883 Hereford-883 Holstein-2624 Holstein-2624 Limousin-2226 Limousin-2226 Limousin-2175 Limousin-2175 Angus-350 Angus-350 ? ? Charolais-1434 Charolais-1434 Charolais-1480 Charolais-1480 Charolais-1511 Charolais-1511 Charolais-1433 Charolais-1433 Charolais-1479 Charolais-1479 Guernsey-118 Guernsey-118 Hereford-848 Hereford-848 Holstein-2629 Holstein-2629 ? ? Limousin-2228 Limousin-2228 Limousin-2229 Limousin-2229 Limousin-2209 Limousin-2209 Angus-93 Angus-93 Hereford-878 Hereford-878 Hereford-876 Hereford-876 Hereford-19 Hereford-19 Hereford-876 Hereford-876 Charolais-1512 Charolais-1512 Charolais-1513 Charolais-1513 Charolais-1487 Charolais-1487 Limousin-2190 Limousin-2190 Limousin-2213 Limousin-2213 Limousin-66 Limousin-66 Charolais-1425 Charolais-1425 Charolais-1514 Charolais-1514 Hereford-885 Hereford-885 Hereford-22 Hereford-22 Limousin-66 Limousin-66 Limousin-2230 Limousin-2230 Limousin-526 Limousin-526 Limousin-2231 Limousin-2231 Limousin-2232 Limousin-2232 Limousin-2233 Limousin-2233 Limousin-2234 Limousin-2234 Angus-697 Angus-697 BelgianBlue-220 BelgianBlue-220 Hereford-886 Hereford-886 Hereford-141 Hereford-141 Hereford-887 Hereford-887 Hereford-888 Hereford-888 Hereford-876 Hereford-876 Limousin-2235 Limousin-2235 Hereford-128 Hereford-128 Charolais-1515 Charolais-1515 BelgianBlue-230 BelgianBlue-230 Charolais-1435 Charolais-1435 Charolais-1517 Charolais-1517 Angus-698 Angus-698 BelgianBlue-215 BelgianBlue-215 BelgianBlue-231 BelgianBlue-231 Charolais-1519 Charolais-1519 Charolais-1520 Charolais-1520 Charolais-1521 Charolais-1521 Charolais-1522 Charolais-1522 Charolais-1520 Charolais-1520 ? ? Holstein-2700 Holstein-2700 Charolais-1523 Charolais-1523 Charolais-1456 Charolais-1456 Charolais-1524 Charolais-1524 Charolais-1525 Charolais-1525 ? ? Charolais-1446 Charolais-1446 Charolais-1526 Charolais-1526 Hereford-239 Hereford-239 BelgianBlue-221 BelgianBlue-221 BelgianBlue-217 BelgianBlue-217 Hereford-113 Hereford-113 Limousin-2236 Limousin-2236 Limousin-2237 Limousin-2237 Hereford-889 Hereford-889 Hereford-890 Hereford-890 Charolais-1527 Charolais-1527 Holstein-2713 Holstein-2713 ? ? Holstein-2643 Holstein-2643 Limousin-2238 Limousin-2238 Limousin-2236 Limousin-2236 Freisan-171 Freisan-171 Limousin-2239 Limousin-2239 BelgianBlue-233 BelgianBlue-233 BelgianBlue-220 BelgianBlue-220 Hereford-103 Hereford-103 Hereford-878 Hereford-878 Hereford-850 Hereford-850 Hereford-845 Hereford-845 Ayshire-533 Ayshire-533 Limousin-2240 Limousin-2240 Limousin-2218 Limousin-2218 Simmental-750 Simmental-750 Simmental-749 Simmental-749 Charolais-1531 Charolais-1531 Charolais-1459 Charolais-1459 Limousin-2196 Limousin-2196 Limousin-2243 Limousin-2243 Limousin-2244 Limousin-2244 ? ? Simmental-726 Simmental-726 Charolais-1533 Charolais-1533 Limousin-2213 Limousin-2213 Limousin-2219 Limousin-2219 Angus-699 Angus-699 Charolais-1509 Charolais-1509 Charolais-1536 Charolais-1536 Charolais-1537 Charolais-1537 Limousin-2183 Limousin-2183 Limousin-2246 Limousin-2246 Limousin-2218 Limousin-2218 Limousin-2247 Limousin-2247 Angus-676 Angus-676 Angus-700 Angus-700 Charolais-1455 Charolais-1455 Charolais-1539 Charolais-1539 Charolais-1540 Charolais-1540 Freisan-172 Freisan-172 Freisan-173 Freisan-173 Hereford-875 Hereford-875 Angus-701 Angus-701 Charolais-1520 Charolais-1520 Charolais-1541 Charolais-1541 Limousin-2249 Limousin-2249 Limousin-2250 Limousin-2250 Limousin-2251 Limousin-2251 Limousin-2222 Limousin-2222 Limousin-2252 Limousin-2252 Angus-703 Angus-703 Charolais-1540 Charolais-1540 Hereford-258 Hereford-258 Hereford-142 Hereford-142 Angus-703 Angus-703 Hereford-891 Hereford-891 Hereford-103 Hereford-103 Hereford-875 Hereford-875 Charolais-1444 Charolais-1444 ? ? ? ? Holstein-2624 Holstein-2624 Holstein-2705 Holstein-2705 Limousin-2210 Limousin-2210 Angus-685 Angus-685 Angus-705 Angus-705 Charolais-1545 Charolais-1545 Charolais-1479 Charolais-1479 Charolais-1546 Charolais-1546 Charolais-1547 Charolais-1547 Angus-705 Angus-705 ? ? Charolais-1463 Charolais-1463 Charolais-1516 Charolais-1516 Charolais-1461 Charolais-1461 Charolais-1541 Charolais-1541 Charolais-1485 Charolais-1485 Charolais-1548 Charolais-1548 ? ? Hereford-892 Hereford-892 Hereford-878 Hereford-878 Hereford-893 Hereford-893 Limousin-2179 Limousin-2179 ? ? Angus-692 Angus-692 Hereford-192 Hereford-192 Charolais-1549 Charolais-1549 Charolais-1508 Charolais-1508 Limousin-2190 Limousin-2190 ? ? BelgianBlue-234 BelgianBlue-234 Charolais-1510 Charolais-1510 Charolais-1551 Charolais-1551 Charolais-1509 Charolais-1509 Hereford-894 Hereford-894 Hereford-895 Hereford-895 Limousin-2255 Limousin-2255 Angus-375 Angus-375 Angus-695 Angus-695 Angus-693 Angus-693 ? ? Charolais-1552 Charolais-1552 Hereford-864 Hereford-864 Limousin-2257 Limousin-2257 Hereford-877 Hereford-877 Hereford-160 Hereford-160 Hereford-860 Hereford-860 ? ? Angus-364 Angus-364 Holstein-2646 Holstein-2646 Holstein-2691 Holstein-2691 Holstein-2643 Holstein-2643 Holstein-2716 Holstein-2716 Angus-199 Angus-199 Holstein-2713 Holstein-2713 Holstein-2629 Holstein-2629 Holstein-2628 Holstein-2628 ? ? Angus-199 Angus-199 Angus-706 Angus-706 Ayshire-530 Ayshire-530 Holstein-2645 Holstein-2645 BelgianBlue-221 BelgianBlue-221 Limousin-33 Limousin-33 Simmental-730 Simmental-730 Limousin-2260 Limousin-2260 Limousin-2261 Limousin-2261 Limousin-2262 Limousin-2262 Angus-707 Angus-707 Limousin-2263 Limousin-2263 Angus-708 Angus-708 Angus-676 Angus-676 Angus-374 Angus-374 Angus-502 Angus-502 Limousin-2264 Limousin-2264 Angus-408 Angus-408 Angus-709 Angus-709 Angus-679 Angus-679 Angus-4 Angus-4 ? ? Charolais-1553 Charolais-1553 Holstein-2666 Holstein-2666 Limousin-2259 Limousin-2259 ? ? Limousin-2151 Limousin-2151 Limousin-2259 Limousin-2259 Hereford-836 Hereford-836 Limousin-2245 Limousin-2245 Angus-710 Angus-710 Limousin-2151 Limousin-2151 Angus-711 Angus-711 RedAngus-53 RedAngus-53 Simmental-726 Simmental-726 Simmental-738 Simmental-738 Angus-712 Angus-712 Angus-714 Angus-714 Holstein-2645 Holstein-2645 Hereford-840 Hereford-840 Charolais-1479 Charolais-1479 Holstein-2643 Holstein-2643 Holstein-2718 Holstein-2718 ? ? Hereford-896 Hereford-896 Hereford-840 Hereford-840 Angus-715 Angus-715 Hereford-844 Hereford-844 Angus-114 Angus-114 Charolais-1553 Charolais-1553 Hereford-836 Hereford-836 Limousin-2266 Limousin-2266 Angus-716 Angus-716 Hereford-883 Hereford-883 Hereford-897 Hereford-897 Angus-717 Angus-717 Angus-357 Angus-357 Holstein-2624 Holstein-2624 Holstein-2683 Holstein-2683 Holstein-2643 Holstein-2643 Holstein-2719 Holstein-2719 Ayshire-625 Ayshire-625 Limousin-2267 Limousin-2267 Holstein-2720 Holstein-2720 Simmental-260 Simmental-260 Limousin-2198 Limousin-2198 Limousin-2268 Limousin-2268 Limousin-2269 Limousin-2269 Limousin-2179 Limousin-2179 BelgianBlue-126 BelgianBlue-126 BelgianBlue-211 BelgianBlue-211 Angus-718 Angus-718 Limousin-215 Limousin-215 Hereford-253 Hereford-253 Hereford-841 Hereford-841 Angus-659 Angus-659 Hereford-898 Hereford-898 Limousin-2187 Limousin-2187 Hereford-19 Hereford-19 Hereford-187 Hereford-187 Hereford-19 Hereford-19 Holstein-2721 Holstein-2721 Angus-338 Angus-338 Angus-720 Angus-720 Angus-667 Angus-667 Angus-686 Angus-686 Hereford-160 Hereford-160 Hereford-876 Hereford-876 Angus-721 Angus-721 Angus-722 Angus-722 BrownSwiss-102 BrownSwiss-102 Simmental-729 Simmental-729 Simmental-732 Simmental-732 Limousin-2273 Limousin-2273 Angus-676 Angus-676 BelgianBlue-222 BelgianBlue-222 Angus-724 Angus-724 Angus-725 Angus-725 Angus-669 Angus-669 Angus-728 Angus-728 Angus-729 Angus-729 Hereford-160 Hereford-160 Angus-93 Angus-93 Freisan-174 Freisan-174 Limousin-2274 Limousin-2274 Angus-730 Angus-730 Angus-676 Angus-676 ? ? ? ? BelgianBlue-218 BelgianBlue-218 Limousin-2275 Limousin-2275 Angus-488 Angus-488 Hereford-890 Hereford-890 Angus-688 Angus-688 Angus-37 Angus-37 BelgianBlue-235 BelgianBlue-235 Holstein-2648 Holstein-2648 Angus-732 Angus-732 Angus-152 Angus-152 Angus-705 Angus-705 Angus-733 Angus-733 Angus-688 Angus-688 Angus-705 Angus-705 Angus-93 Angus-93 Angus-692 Angus-692 Angus-366 Angus-366 BelgianBlue-218 BelgianBlue-218 Angus-736 Angus-736 Hereford-878 Hereford-878 Hereford-187 Hereford-187 Angus-737 Angus-737 Angus-720 Angus-720 Angus-499 Angus-499 Angus-683 Angus-683 Angus-374 Angus-374 BelgianBlue-126 BelgianBlue-126 ? ? Angus-360 Angus-360 Angus-502 Angus-502 Angus-679 Angus-679 Ayshire-537 Ayshire-537 Angus-502 Angus-502 Angus-738 Angus-738 Hereford-885 Hereford-885 Angus-721 Angus-721 Limousin-33 Limousin-33 Limousin-33 Limousin-33 Limousin-2278 Limousin-2278 Limousin-2193 Limousin-2193 Limousin-731 Limousin-731 Limousin-2151 Limousin-2151 Limousin-2151 Limousin-2151 Charolais-1556 Charolais-1556 Charolais-1557 Charolais-1557 Limousin-2258 Limousin-2258 Charolais-1558 Charolais-1558 Limousin-2151 Limousin-2151 Limousin-2151 Limousin-2151 Limousin-33 Limousin-33 Limousin-2281 Limousin-2281 Limousin-2153 Limousin-2153 Charolais-1558 Charolais-1558 Limousin-2282 Limousin-2282 Charolais-1559 Charolais-1559 Charolais-1450 Charolais-1450 Limousin-66 Limousin-66 Limousin-2247 Limousin-2247 Limousin-2283 Limousin-2283 Limousin-2173 Limousin-2173 Limousin-2247 Limousin-2247 Limousin-2176 Limousin-2176 Limousin-2189 Limousin-2189 Limousin-879 Limousin-879 Limousin-2285 Limousin-2285 Limousin-2281 Limousin-2281 Limousin-2287 Limousin-2287 Limousin-2288 Limousin-2288 Limousin-2209 Limousin-2209 Limousin-2289 Limousin-2289 Limousin-2222 Limousin-2222 Limousin-2290 Limousin-2290 Charolais-1561 Charolais-1561 Limousin-2291 Limousin-2291 Limousin-2258 Limousin-2258 Limousin-2284 Limousin-2284 Charolais-1562 Charolais-1562 Limousin-2292 Limousin-2292 Limousin-2209 Limousin-2209 Limousin-33 Limousin-33 Charolais-1558 Charolais-1558 Limousin-2293 Limousin-2293 Limousin-2295 Limousin-2295 Charolais-1564 Charolais-1564 Charolais-1565 Charolais-1565 Charolais-1566 Charolais-1566 Charolais-1537 Charolais-1537 Charolais-1567 Charolais-1567 Limousin-2296 Limousin-2296 Limousin-2297 Limousin-2297 Limousin-2298 Limousin-2298 Charolais-1559 Charolais-1559 Limousin-2300 Limousin-2300 Limousin-2280 Limousin-2280 Limousin-2301 Limousin-2301 Limousin-2183 Limousin-2183 Limousin-2302 Limousin-2302 Limousin-2303 Limousin-2303 Limousin-332 Limousin-332 Limousin-2305 Limousin-2305 ? ? Charolais-1470 Charolais-1470 Limousin-2276 Limousin-2276 Limousin-2280 Limousin-2280 Limousin-2307 Limousin-2307 Limousin-2309 Limousin-2309 Limousin-2310 Limousin-2310 Holstein-2667 Holstein-2667 Holstein-2676 Holstein-2676 Charolais-1522 Charolais-1522 Holstein-2691 Holstein-2691 Holstein-2667 Holstein-2667 Charolais-1569 Charolais-1569 Holstein-2643 Holstein-2643 Holstein-2620 Holstein-2620 Holstein-2643 Holstein-2643 Holstein-2643 Holstein-2643 Holstein-2676 Holstein-2676 Holstein-2643 Holstein-2643 Holstein-2686 Holstein-2686 Holstein-2667 Holstein-2667 Limousin-2195 Limousin-2195 Holstein-2725 Holstein-2725 Holstein-2671 Holstein-2671 BelgianBlue-221 BelgianBlue-221 Freisan-175 Freisan-175 Holstein-2691 Holstein-2691 Limousin-33 Limousin-33 Holstein-2643 Holstein-2643 Holstein-2686 Holstein-2686 Limousin-2151 Limousin-2151 Limousin-2151 Limousin-2151 Charolais-1570 Charolais-1570 Limousin-2151 Limousin-2151 Limousin-2148 Limousin-2148 Limousin-2313 Limousin-2313 Charolais-1571 Charolais-1571 Limousin-2148 Limousin-2148 Charolais-1572 Charolais-1572 Limousin-1565 Limousin-1565 Charolais-1573 Charolais-1573 Limousin-2151 Limousin-2151 Limousin-2314 Limousin-2314 Limousin-2156 Limousin-2156 Limousin-33 Limousin-33 Limousin-2151 Limousin-2151 Limousin-770 Limousin-770 Limousin-2151 Limousin-2151 Limousin-2193 Limousin-2193 BelgianBlue-214 BelgianBlue-214 Charolais-1428 Charolais-1428 Charolais-1574 Charolais-1574 Charolais-1575 Charolais-1575 Charolais-1567 Charolais-1567 Limousin-54 Limousin-54 Holstein-2671 Holstein-2671 Holstein-2690 Holstein-2690 Holstein-2614 Holstein-2614 Limousin-2315 Limousin-2315 Limousin-2316 Limousin-2316 Limousin-2314 Limousin-2314 Limousin-2317 Limousin-2317 Limousin-2151 Limousin-2151 Limousin-2318 Limousin-2318 Limousin-2319 Limousin-2319 Limousin-2151 Limousin-2151 Limousin-2263 Limousin-2263 Limousin-2151 Limousin-2151 Limousin-2320 Limousin-2320 BelgianBlue-236 BelgianBlue-236 Charolais-1477 Charolais-1477 Limousin-343 Limousin-343 Limousin-1293 Limousin-1293 Limousin-2151 Limousin-2151 Charolais-1495 Charolais-1495 Limousin-2151 Limousin-2151 Limousin-2151 Limousin-2151 ? ? BrownSwiss-103 BrownSwiss-103 Simmental-760 Simmental-760 Holstein-2624 Holstein-2624 Limousin-510 Limousin-510 Limousin-510 Limousin-510 BelgianBlue-237 BelgianBlue-237 Charolais-1435 Charolais-1435 BrownSwiss-104 BrownSwiss-104 Charolais-1433 Charolais-1433 BrownSwiss-105 BrownSwiss-105 Hereford-899 Hereford-899 Holstein-2710 Holstein-2710 Limousin-2322 Limousin-2322 Angus-314 Angus-314 Charolais-1577 Charolais-1577 Charolais-1488 Charolais-1488 BrownSwiss-106 BrownSwiss-106 Limousin-2149 Limousin-2149 Limousin-2323 Limousin-2323 Angus-739 Angus-739 Limousin-2266 Limousin-2266 Charolais-1433 Charolais-1433 Limousin-2151 Limousin-2151 Simmental-755 Simmental-755 Hereford-900 Hereford-900 Hereford-850 Hereford-850 Charolais-1578 Charolais-1578 Holstein-2624 Holstein-2624 Holstein-2648 Holstein-2648 ? ? BrownSwiss-108 BrownSwiss-108 Freisan-176 Freisan-176 Holstein-2684 Holstein-2684 Charolais-1579 Charolais-1579 Holstein-2629 Holstein-2629 ? ? Charolais-1522 Charolais-1522 Charolais-1581 Charolais-1581 Holstein-2624 Holstein-2624 BelgianBlue-238 BelgianBlue-238 BelgianBlue-216 BelgianBlue-216 Holstein-2727 Holstein-2727 Limousin-2324 Limousin-2324 Limousin-532 Limousin-532 Holstein-2667 Holstein-2667 Limousin-2163 Limousin-2163 Limousin-526 Limousin-526 Limousin-526 Limousin-526 Limousin-2325 Limousin-2325 Charolais-1583 Charolais-1583 Limousin-2191 Limousin-2191 Charolais-1481 Charolais-1481 Charolais-1584 Charolais-1584 Charolais-1580 Charolais-1580 Limousin-825 Limousin-825 Charolais-1557 Charolais-1557 Limousin-2326 Limousin-2326 Limousin-2191 Limousin-2191 Limousin-2210 Limousin-2210 Charolais-1583 Charolais-1583 Charolais-1585 Charolais-1585 Charolais-1585 Charolais-1585 Limousin-2327 Limousin-2327 Charolais-1514 Charolais-1514 Charolais-1514 Charolais-1514 Limousin-2328 Limousin-2328 Holstein-2713 Holstein-2713 Charolais-1583 Charolais-1583 Holstein-2674 Holstein-2674 Holstein-2629 Holstein-2629 Holstein-2721 Holstein-2721 Limousin-2329 Limousin-2329 Charolais-1449 Charolais-1449 Charolais-1557 Charolais-1557 Charolais-1587 Charolais-1587 Charolais-1588 Charolais-1588 ? ? Holstein-2643 Holstein-2643 Holstein-2686 Holstein-2686 Limousin-33 Limousin-33 Limousin-2330 Limousin-2330 Charolais-1433 Charolais-1433 Limousin-2151 Limousin-2151 Limousin-2151 Limousin-2151 Limousin-2151 Limousin-2151 Limousin-2151 Limousin-2151 Limousin-66 Limousin-66 Charolais-1589 Charolais-1589 Charolais-1486 Charolais-1486 Limousin-2321 Limousin-2321 BelgianBlue-239 BelgianBlue-239 Holstein-2645 Holstein-2645 Limousin-2331 Limousin-2331 Limousin-526 Limousin-526 Limousin-2151 Limousin-2151 Limousin-2332 Limousin-2332 Charolais-1590 Charolais-1590 Hereford-113 Hereford-113 Hereford-901 Hereford-901 ? ? Hereford-902 Hereford-902 ? ? BelgianBlue-240 BelgianBlue-240 BelgianBlue-186 BelgianBlue-186 Freisan-177 Freisan-177 Charolais-1522 Charolais-1522 Charolais-1517 Charolais-1517 Charolais-1541 Charolais-1541 Charolais-1591 Charolais-1591 Angus-740 Angus-740 BrownSwiss-103 BrownSwiss-103 Charolais-1585 Charolais-1585 Charolais-1564 Charolais-1564 Charolais-1522 Charolais-1522 Charolais-1476 Charolais-1476 Charolais-1460 Charolais-1460 Charolais-1511 Charolais-1511 Charolais-1570 Charolais-1570 Charolais-1499 Charolais-1499 ? ? Holstein-2713 Holstein-2713 Angus-741 Angus-741 BelgianBlue-241 BelgianBlue-241 Charolais-1435 Charolais-1435 Charolais-1487 Charolais-1487 Charolais-1592 Charolais-1592 Holstein-2710 Holstein-2710 ? ? BelgianBlue-240 BelgianBlue-240 BelgianBlue-186 BelgianBlue-186 Charolais-1499 Charolais-1499 Holstein-2624 Holstein-2624 Limousin-2210 Limousin-2210 BrownSwiss-109 BrownSwiss-109 Charolais-1547 Charolais-1547 Freisan-178 Freisan-178 Hereford-103 Hereford-103 Hereford-903 Hereford-903 Limousin-2183 Limousin-2183 Limousin-2243 Limousin-2243 Charolais-1594 Charolais-1594 Limousin-2333 Limousin-2333 Limousin-2191 Limousin-2191 Limousin-2218 Limousin-2218 ? ? Charolais-1595 Charolais-1595 Limousin-2335 Limousin-2335 Charolais-1434 Charolais-1434 Charolais-1583 Charolais-1583 Charolais-1429 Charolais-1429 Charolais-1596 Charolais-1596 Limousin-2183 Limousin-2183 Limousin-2337 Limousin-2337 Limousin-2210 Limousin-2210 Limousin-2239 Limousin-2239 Charolais-1598 Charolais-1598 Charolais-1598 Charolais-1598 Charolais-1599 Charolais-1599 Charolais-1598 Charolais-1598 Charolais-1600 Charolais-1600 Limousin-2151 Limousin-2151 Simmental-519 Simmental-519 Charolais-1434 Charolais-1434 Charolais-1536 Charolais-1536 Charolais-1575 Charolais-1575 Charolais-1534 Charolais-1534 Limousin-2213 Limousin-2213 Limousin-2183 Limousin-2183 Limousin-2340 Limousin-2340 Limousin-2341 Limousin-2341 Charolais-1601 Charolais-1601 Charolais-1601 Charolais-1601 Angus-742 Angus-742 Charolais-1602 Charolais-1602 Charolais-1464 Charolais-1464 Limousin-2342 Limousin-2342 Limousin-2317 Limousin-2317 Limousin-2317 Limousin-2317 Limousin-2320 Limousin-2320 Limousin-2320 Limousin-2320 Limousin-2343 Limousin-2343 Charolais-1591 Charolais-1591 Charolais-1464 Charolais-1464 Charolais-1455 Charolais-1455 Freisan-179 Freisan-179 Freisan-180 Freisan-180 Limousin-2344 Limousin-2344 Angus-743 Angus-743 BrownSwiss-110 BrownSwiss-110 Charolais-1604 Charolais-1604 Charolais-1605 Charolais-1605 Charolais-1605 Charolais-1605 Charolais-1606 Charolais-1606 Charolais-1536 Charolais-1536 Charolais-1591 Charolais-1591 Charolais-1585 Charolais-1585 Limousin-2341 Limousin-2341 Limousin-2337 Limousin-2337 Limousin-2345 Limousin-2345 Limousin-2173 Limousin-2173 Charolais-1564 Charolais-1564 ? ? Holstein-2621 Holstein-2621 Holstein-2729 Holstein-2729 Limousin-2251 Limousin-2251 Limousin-2243 Limousin-2243 Charolais-1607 Charolais-1607 Charolais-1471 Charolais-1471 Charolais-1541 Charolais-1541 Charolais-1479 Charolais-1479 Charolais-1541 Charolais-1541 Charolais-1525 Charolais-1525 Limousin-2150 Limousin-2150 Limousin-2317 Limousin-2317 Limousin-2151 Limousin-2151 Limousin-313 Limousin-313 Limousin-2191 Limousin-2191 BelgianBlue-226 BelgianBlue-226 Charolais-1515 Charolais-1515 Charolais-1522 Charolais-1522 Charolais-1605 Charolais-1605 Charolais-1583 Charolais-1583 Charolais-1457 Charolais-1457 Charolais-1474 Charolais-1474 Charolais-1499 Charolais-1499 ? ? Limousin-2183 Limousin-2183 Limousin-2317 Limousin-2317 Limousin-2263 Limousin-2263 Limousin-2151 Limousin-2151 Limousin-2151 Limousin-2151 Limousin-2195 Limousin-2195 Limousin-2195 Limousin-2195 Charolais-1429 Charolais-1429 Charolais-1609 Charolais-1609 Charolais-1536 Charolais-1536 Charolais-1474 Charolais-1474 Angus-744 Angus-744 Angus-695 Angus-695 Hereford-905 Hereford-905 Hereford-906 Hereford-906 Holstein-2624 Holstein-2624 BelgianBlue-235 BelgianBlue-235 BrownSwiss-111 BrownSwiss-111 Holstein-2730 Holstein-2730 Charolais-1610 Charolais-1610 Angus-745 Angus-745 Holstein-2651 Holstein-2651 Freisan-181 Freisan-181 BelgianBlue-242 BelgianBlue-242 Charolais-1482 Charolais-1482 Charolais-1611 Charolais-1611 Charolais-1553 Charolais-1553 Limousin-2151 Limousin-2151 Simmental-770 Simmental-770 Limousin-2263 Limousin-2263 Angus-732 Angus-732 Limousin-2263 Limousin-2263 Limousin-2341 Limousin-2341 Limousin-2263 Limousin-2263 Limousin-510 Limousin-510 Limousin-2151 Limousin-2151 Angus-748 Angus-748 BrownSwiss-112 BrownSwiss-112 Limousin-2347 Limousin-2347 Angus-362 Angus-362 Angus-364 Angus-364 Charolais-1522 Charolais-1522 Limousin-2305 Limousin-2305 Limousin-2349 Limousin-2349 Charolais-1467 Charolais-1467 Charolais-1613 Charolais-1613 Charolais-1436 Charolais-1436 Limousin-2151 Limousin-2151 Limousin-2350 Limousin-2350 Charolais-1614 Charolais-1614 Limousin-2151 Limousin-2151 Charolais-1470 Charolais-1470 ? ? Charolais-1558 Charolais-1558 Charolais-1522 Charolais-1522 Limousin-2151 Limousin-2151 Charolais-1449 Charolais-1449 Limousin-2151 Limousin-2151 Limousin-2299 Limousin-2299 Limousin-2151 Limousin-2151 Charolais-1470 Charolais-1470 Limousin-2310 Limousin-2310 Charolais-1467 Charolais-1467 Charolais-1460 Charolais-1460 BrownSwiss-113 BrownSwiss-113 Charolais-1615 Charolais-1615 Charolais-1607 Charolais-1607 Holstein-2690 Holstein-2690 Charolais-1486 Charolais-1486 Charolais-1467 Charolais-1467 Charolais-1537 Charolais-1537 BelgianBlue-232 BelgianBlue-232 Charolais-1616 Charolais-1616 BrownSwiss-102 BrownSwiss-102 Holstein-2691 Holstein-2691 Limousin-2351 Limousin-2351 BrownSwiss-114 BrownSwiss-114 Holstein-2629 Holstein-2629 Holstein-2632 Holstein-2632 ? ? Limousin-2314 Limousin-2314 Limousin-2160 Limousin-2160 Limousin-2151 Limousin-2151 BrownSwiss-115 BrownSwiss-115 Limousin-526 Limousin-526 Charolais-1573 Charolais-1573 Charolais-1617 Charolais-1617 Charolais-1449 Charolais-1449 Limousin-2191 Limousin-2191 Charolais-1620 Charolais-1620 Limousin-2263 Limousin-2263 Charolais-1621 Charolais-1621 Limousin-2191 Limousin-2191 Limousin-2191 Limousin-2191 Limousin-2191 Limousin-2191 Limousin-2191 Limousin-2191 Charolais-1622 Charolais-1622 Charolais-1579 Charolais-1579 Charolais-1623 Charolais-1623 Charolais-1573 Charolais-1573 Limousin-1258 Limousin-1258 Limousin-2191 Limousin-2191 Charolais-1624 Charolais-1624 Charolais-1625 Charolais-1625 Limousin-2242 Limousin-2242 Charolais-1625 Charolais-1625 Charolais-1592 Charolais-1592 Freisan-182 Freisan-182 Limousin-2352 Limousin-2352 Charolais-1627 Charolais-1627 Limousin-2263 Limousin-2263 Charolais-1514 Charolais-1514 ? ? Limousin-2255 Limousin-2255 Holstein-2732 Holstein-2732 Limousin-2191 Limousin-2191 Charolais-1558 Charolais-1558 Charolais-1570 Charolais-1570 Limousin-2151 Limousin-2151 Charolais-1629 Charolais-1629 Charolais-1476 Charolais-1476 Limousin-2151 Limousin-2151 Limousin-680 Limousin-680 Limousin-2353 Limousin-2353 ? ? BelgianBlue-243 BelgianBlue-243 BelgianBlue-243 BelgianBlue-243 Holstein-2709 Holstein-2709 Charolais-1463 Charolais-1463 Simmental-771 Simmental-771 Angus-99 Angus-99 Angus-707 Angus-707 Angus-749 Angus-749 BelgianBlue-244 BelgianBlue-244 Charolais-1460 Charolais-1460 Angus-4 Angus-4 Holstein-2733 Holstein-2733 Holstein-2666 Holstein-2666 Charolais-1630 Charolais-1630 Angus-338 Angus-338 BelgianBlue-245 BelgianBlue-245 ? ? Limousin-33 Limousin-33 ? ? Simmental-260 Simmental-260 Simmental-260 Simmental-260 Freisan-179 Freisan-179 Holstein-2734 Holstein-2734 Limousin-2149 Limousin-2149 Charolais-1631 Charolais-1631 Guernsey-119 Guernsey-119 Limousin-33 Limousin-33 Limousin-32 Limousin-32 Simmental-772 Simmental-772 Limousin-33 Limousin-33 Simmental-738 Simmental-738 Limousin-2164 Limousin-2164 Charolais-1632 Charolais-1632 Charolais-1591 Charolais-1591 Limousin-2148 Limousin-2148 Limousin-2259 Limousin-2259 Limousin-2153 Limousin-2153 Limousin-2355 Limousin-2355 Simmental-774 Simmental-774 Simmental-744 Simmental-744 Simmental-776 Simmental-776 Simmental-777 Simmental-777 Simmental-292 Simmental-292 Simmental-779 Simmental-779 Simmental-772 Simmental-772 Simmental-772 Simmental-772 Charolais-1633 Charolais-1633 Limousin-2356 Limousin-2356 Limousin-2357 Limousin-2357 Limousin-2357 Limousin-2357 Limousin-2359 Limousin-2359 Charolais-1468 Charolais-1468 Limousin-2360 Limousin-2360 Limousin-2361 Limousin-2361 Simmental-781 Simmental-781 Simmental-189 Simmental-189 Limousin-66 Limousin-66 Limousin-2362 Limousin-2362 Limousin-2281 Limousin-2281 Limousin-2151 Limousin-2151 Limousin-2363 Limousin-2363 Limousin-2364 Limousin-2364 Limousin-2365 Limousin-2365 Limousin-2358 Limousin-2358 Simmental-775 Simmental-775 Limousin-2259 Limousin-2259 Limousin-2148 Limousin-2148 Limousin-66 Limousin-66 Limousin-2194 Limousin-2194 Simmental-783 Simmental-783 Simmental-727 Simmental-727 Simmental-727 Simmental-727 BelgianBlue-126 BelgianBlue-126 Limousin-2367 Limousin-2367 Angus-669 Angus-669 BelgianBlue-221 BelgianBlue-221 Limousin-33 Limousin-33 Limousin-2264 Limousin-2264 Angus-750 Angus-750 Angus-670 Angus-670 Limousin-2151 Limousin-2151 Limousin-2370 Limousin-2370 Charolais-1548 Charolais-1548 Limousin-2371 Limousin-2371 Simmental-784 Simmental-784 Angus-546 Angus-546 Charolais-1473 Charolais-1473 Charolais-1633 Charolais-1633 Jersey-112 Jersey-112 Limousin-2151 Limousin-2151 Limousin-33 Limousin-33 Limousin-33 Limousin-33 Limousin-878 Limousin-878 Limousin-2372 Limousin-2372 Charolais-1546 Charolais-1546 Holstein-2736 Holstein-2736 Limousin-2151 Limousin-2151 Limousin-2151 Limousin-2151 Limousin-2373 Limousin-2373 Limousin-2373 Limousin-2373 Limousin-2237 Limousin-2237 Angus-754 Angus-754 Charolais-1428 Charolais-1428 Limousin-66 Limousin-66 Limousin-2151 Limousin-2151 Limousin-43 Limousin-43 Limousin-33 Limousin-33 BelgianBlue-229 BelgianBlue-229 BelgianBlue-248 BelgianBlue-248 Limousin-2151 Limousin-2151 Limousin-2213 Limousin-2213 Limousin-66 Limousin-66 Limousin-731 Limousin-731 Limousin-2148 Limousin-2148 Limousin-2148 Limousin-2148 Limousin-2148 Limousin-2148 Angus-375 Angus-375 ? ? Limousin-2374 Limousin-2374 Limousin-2319 Limousin-2319 Limousin-2166 Limousin-2166 Limousin-2151 Limousin-2151 Limousin-2151 Limousin-2151 Limousin-2375 Limousin-2375 Angus-685 Angus-685 Limousin-2151 Limousin-2151 Limousin-2166 Limousin-2166 Simmental-743 Simmental-743 Simmental-743 Simmental-743 Simmental-725 Simmental-725 Simmental-783 Simmental-783 Simmental-778 Simmental-778 Simmental-775 Simmental-775 Simmental-722 Simmental-722 Simmental-779 Simmental-779 Simmental-292 Simmental-292 Simmental-791 Simmental-791 Simmental-754 Simmental-754 Simmental-738 Simmental-738 Holstein-2666 Holstein-2666 Limousin-510 Limousin-510 Angus-416 Angus-416 BrownSwiss-116 BrownSwiss-116 Angus-199 Angus-199 Angus-315 Angus-315 Angus-755 Angus-755 Angus-688 Angus-688 Angus-756 Angus-756 Charolais-1478 Charolais-1478 Angus-668 Angus-668 Angus-757 Angus-757 Angus-372 Angus-372 Angus-758 Angus-758 Charolais-1634 Charolais-1634 Jersey-113 Jersey-113 Simmental-796 Simmental-796 Simmental-776 Simmental-776 Simmental-797 Simmental-797 Simmental-799 Simmental-799 Jersey-114 Jersey-114 Jersey-115 Jersey-115 Jersey-116 Jersey-116 Jersey-117 Jersey-117 Jersey-118 Jersey-118 Jersey-22 Jersey-22 Angus-717 Angus-717 Angus-656 Angus-656 Ayshire-538 Ayshire-538 Angus-201 Angus-201 Freisan-240 Freisan-240 Jersey-35 Jersey-35 Jersey-105 Jersey-105 Jersey-119 Jersey-119 Jersey-109 Jersey-109 Jersey-120 Jersey-120 Jersey-27 Jersey-27 Angus-114 Angus-114 Charolais-1489 Charolais-1489 Angus-682 Angus-682 BrownSwiss-117 BrownSwiss-117 Angus-755 Angus-755 Limousin-921 Limousin-921 Angus-759 Angus-759 Guernsey-120 Guernsey-120 Holstein-2737 Holstein-2737 ? ? BelgianBlue-249 BelgianBlue-249 Holstein-2621 Holstein-2621 Angus-703 Angus-703 ? ? BelgianBlue-216 BelgianBlue-216 BelgianBlue-250 BelgianBlue-250 Charolais-1635 Charolais-1635 Charolais-1580 Charolais-1580 Charolais-1636 Charolais-1636 Holstein-2620 Holstein-2620 Holstein-2622 Holstein-2622 Holstein-2684 Holstein-2684 Holstein-2638 Holstein-2638 Holstein-2638 Holstein-2638 BelgianBlue-214 BelgianBlue-214 BelgianBlue-227 BelgianBlue-227 BelgianBlue-227 BelgianBlue-227 BelgianBlue-227 BelgianBlue-227 Charolais-1616 Charolais-1616 Limousin-2190 Limousin-2190 Angus-314 Angus-314 Angus-760 Angus-760 BelgianBlue-251 BelgianBlue-251 BelgianBlue-251 BelgianBlue-251 BelgianBlue-251 BelgianBlue-251 BelgianBlue-251 BelgianBlue-251 BelgianBlue-219 BelgianBlue-219 Limousin-33 Limousin-33 Limousin-33 Limousin-33 Limousin-2324 Limousin-2324 Limousin-2163 Limousin-2163 Simmental-736 Simmental-736 Angus-314 Angus-314 Limousin-33 Limousin-33 Limousin-2155 Limousin-2155 Limousin-33 Limousin-33 Limousin-825 Limousin-825 Limousin-33 Limousin-33 Charolais-1637 Charolais-1637 Limousin-526 Limousin-526 Limousin-33 Limousin-33 Limousin-2154 Limousin-2154 BrownSwiss-118 BrownSwiss-118 Limousin-1402 Limousin-1402 Limousin-2166 Limousin-2166 ? ? Limousin-2209 Limousin-2209 Limousin-2377 Limousin-2377 Limousin-2284 Limousin-2284 Simmental-808 Simmental-808 Simmental-809 Simmental-809 Simmental-196 Simmental-196 Simmental-744 Simmental-744 Simmental-754 Simmental-754 Simmental-745 Simmental-745 Simmental-745 Simmental-745 Charolais-1446 Charolais-1446 Limousin-2379 Limousin-2379 Limousin-2364 Limousin-2364 Limousin-2303 Limousin-2303 Limousin-2367 Limousin-2367 Limousin-2328 Limousin-2328 Limousin-2381 Limousin-2381 Limousin-2170 Limousin-2170 Limousin-2252 Limousin-2252 Limousin-2224 Limousin-2224 Limousin-2180 Limousin-2180 Limousin-2383 Limousin-2383 Charolais-1546 Charolais-1546 Limousin-66 Limousin-66 Limousin-66 Limousin-66 Limousin-2377 Limousin-2377 Limousin-2184 Limousin-2184 Simmental-755 Simmental-755 Simmental-758 Simmental-758 Limousin-2148 Limousin-2148 Limousin-2259 Limousin-2259 Limousin-2384 Limousin-2384 Limousin-2364 Limousin-2364 Limousin-2284 Limousin-2284 Limousin-2189 Limousin-2189 Limousin-2212 Limousin-2212 Simmental-58 Simmental-58 Simmental-727 Simmental-727 Limousin-2214 Limousin-2214 Limousin-2385 Limousin-2385 Angus-761 Angus-761 Jersey-121 Jersey-121 Limousin-2386 Limousin-2386 Limousin-2387 Limousin-2387 Limousin-2388 Limousin-2388 Limousin-2389 Limousin-2389 Charolais-1638 Charolais-1638 Limousin-33 Limousin-33 Limousin-66 Limousin-66 Limousin-2327 Limousin-2327 Limousin-2390 Limousin-2390 BelgianBlue-252 BelgianBlue-252 BelgianBlue-126 BelgianBlue-126 Charolais-1639 Charolais-1639 Limousin-66 Limousin-66 Limousin-2380 Limousin-2380 Limousin-2391 Limousin-2391 Limousin-2392 Limousin-2392 Charolais-1588 Charolais-1588 Guernsey-121 Guernsey-121 Jersey-122 Jersey-122 Jersey-97 Jersey-97 Limousin-2328 Limousin-2328 Limousin-2394 Limousin-2394 Limousin-2395 Limousin-2395 Limousin-2343 Limousin-2343 Guernsey-114 Guernsey-114 Holstein-2710 Holstein-2710 Jersey-97 Jersey-97 Jersey-123 Jersey-123 Jersey-124 Jersey-124 Limousin-2397 Limousin-2397 Limousin-33 Limousin-33 Limousin-66 Limousin-66 Limousin-32 Limousin-32 Limousin-2187 Limousin-2187 ? ? Ayshire-526 Ayshire-526 Holstein-2625 Holstein-2625 Limousin-66 Limousin-66 Limousin-2164 Limousin-2164 Limousin-2329 Limousin-2329 ? ? Limousin-2398 Limousin-2398 Limousin-2388 Limousin-2388 BelgianBlue-248 BelgianBlue-248 Limousin-2190 Limousin-2190 Limousin-918 Limousin-918 Limousin-2399 Limousin-2399 Limousin-2190 Limousin-2190 Limousin-2166 Limousin-2166 Limousin-2166 Limousin-2166 Limousin-2232 Limousin-2232 Limousin-2184 Limousin-2184 Limousin-2400 Limousin-2400 ? ? Angus-762 Angus-762 BelgianBlue-253 BelgianBlue-253 BelgianBlue-238 BelgianBlue-238 BelgianBlue-211 BelgianBlue-211 Charolais-1433 Charolais-1433 Limousin-66 Limousin-66 Limousin-2164 Limousin-2164 Hereford-187 Hereford-187 Limousin-2166 Limousin-2166 Limousin-921 Limousin-921 Limousin-2220 Limousin-2220 ? ? Simmental-815 Simmental-815 Simmental-809 Simmental-809 BelgianBlue-218 BelgianBlue-218 BelgianBlue-215 BelgianBlue-215 BelgianBlue-243 BelgianBlue-243 BelgianBlue-139 BelgianBlue-139 ? ? Charolais-1435 Charolais-1435 Charolais-1640 Charolais-1640 Freisan-183 Freisan-183 Angus-546 Angus-546 Angus-345 Angus-345 Angus-374 Angus-374 Angus-704 Angus-704 BelgianBlue-254 BelgianBlue-254 BelgianBlue-255 BelgianBlue-255 Charolais-1641 Charolais-1641 Charolais-1548 Charolais-1548 Holstein-2738 Holstein-2738 Limousin-2194 Limousin-2194 Limousin-2181 Limousin-2181 Angus-765 Angus-765 BelgianBlue-256 BelgianBlue-256 BelgianBlue-246 BelgianBlue-246 Charolais-1616 Charolais-1616 Charolais-1524 Charolais-1524 BelgianBlue-219 BelgianBlue-219 BelgianBlue-237 BelgianBlue-237 BelgianBlue-219 BelgianBlue-219 Angus-692 Angus-692 BelgianBlue-215 BelgianBlue-215 BelgianBlue-250 BelgianBlue-250 Freisan-184 Freisan-184 ? ? Limousin-2170 Limousin-2170 Simmental-817 Simmental-817 Simmental-817 Simmental-817 Simmental-818 Simmental-818 Simmental-819 Simmental-819 BrownSwiss-119 BrownSwiss-119 Charolais-1564 Charolais-1564 Charolais-1642 Charolais-1642 Holstein-2625 Holstein-2625 Simmental-743 Simmental-743 BelgianBlue-242 BelgianBlue-242 BelgianBlue-243 BelgianBlue-243 Charolais-1492 Charolais-1492 Limousin-2243 Limousin-2243 BelgianBlue-253 BelgianBlue-253 Limousin-2153 Limousin-2153 Charolais-1643 Charolais-1643 Limousin-2406 Limousin-2406 Limousin-2215 Limousin-2215 Limousin-2377 Limousin-2377 Simmental-285 Simmental-285 Simmental-750 Simmental-750 Simmental-776 Simmental-776 Simmental-827 Simmental-827 Limousin-2399 Limousin-2399 Limousin-2373 Limousin-2373 Limousin-2335 Limousin-2335 Limousin-2242 Limousin-2242 Limousin-2290 Limousin-2290 Limousin-2369 Limousin-2369 Limousin-2367 Limousin-2367 Simmental-828 Simmental-828 Simmental-829 Simmental-829 Charolais-1644 Charolais-1644 Charolais-1509 Charolais-1509 Charolais-1588 Charolais-1588 Charolais-1428 Charolais-1428 Limousin-2317 Limousin-2317 Limousin-2408 Limousin-2408 Limousin-2183 Limousin-2183 Limousin-2148 Limousin-2148 Limousin-1336 Limousin-1336 Limousin-240 Limousin-240 Limousin-2187 Limousin-2187 Limousin-2217 Limousin-2217 Limousin-2199 Limousin-2199 ? ? Simmental-826 Simmental-826 Simmental-757 Simmental-757 Charolais-1523 Charolais-1523 Charolais-1645 Charolais-1645 Charolais-1546 Charolais-1546 Limousin-2281 Limousin-2281 Limousin-2412 Limousin-2412 Limousin-2213 Limousin-2213 Limousin-2413 Limousin-2413 Limousin-2385 Limousin-2385 Limousin-2205 Limousin-2205 Simmental-832 Simmental-832 Simmental-726 Simmental-726 Limousin-991 Limousin-991 Limousin-2414 Limousin-2414 Limousin-2415 Limousin-2415 Limousin-2416 Limousin-2416 Limousin-2384 Limousin-2384 Limousin-2385 Limousin-2385 Limousin-2192 Limousin-2192 Limousin-2361 Limousin-2361 Limousin-2251 Limousin-2251 Limousin-2252 Limousin-2252 Limousin-2307 Limousin-2307 Simmental-775 Simmental-775 Limousin-2215 Limousin-2215 Angus-729 Angus-729 Angus-766 Angus-766 Angus-767 Angus-767 BelgianBlue-126 BelgianBlue-126 Limousin-2335 Limousin-2335 Angus-736 Angus-736 ? ? Charolais-1646 Charolais-1646 Charolais-1608 Charolais-1608 Limousin-2420 Limousin-2420 Limousin-2421 Limousin-2421 Limousin-2211 Limousin-2211 Limousin-2383 Limousin-2383 Limousin-2256 Limousin-2256 Limousin-2404 Limousin-2404 Limousin-2380 Limousin-2380 Angus-768 Angus-768 BelgianBlue-214 BelgianBlue-214 Charolais-1647 Charolais-1647 Limousin-2423 Limousin-2423 Limousin-2148 Limousin-2148 Limousin-2256 Limousin-2256 Limousin-2335 Limousin-2335 Angus-81 Angus-81 Angus-740 Angus-740 Angus-767 Angus-767 BelgianBlue-246 BelgianBlue-246 BelgianBlue-259 BelgianBlue-259 Limousin-1383 Limousin-1383 Limousin-1402 Limousin-1402 Limousin-2424 Limousin-2424 Limousin-2307 Limousin-2307 Limousin-2425 Limousin-2425 Angus-769 Angus-769 ? ? Charolais-1649 Charolais-1649 Limousin-2426 Limousin-2426 Angus-770 Angus-770 Angus-545 Angus-545 Angus-702 Angus-702 Limousin-2427 Limousin-2427 Limousin-2428 Limousin-2428 Limousin-2372 Limousin-2372 Limousin-2170 Limousin-2170 Limousin-2203 Limousin-2203 Limousin-2429 Limousin-2429 Limousin-2279 Limousin-2279 ? ? Angus-772 Angus-772 Angus-152 Angus-152 Angus-683 Angus-683 Angus-688 Angus-688 ? ? Limousin-2261 Limousin-2261 Limousin-918 Limousin-918 Limousin-2430 Limousin-2430 Limousin-2431 Limousin-2431 Limousin-2404 Limousin-2404 Limousin-2274 Limousin-2274 Limousin-2432 Limousin-2432 Limousin-2433 Limousin-2433 Limousin-2435 Limousin-2435 Angus-689 Angus-689 Angus-93 Angus-93 Limousin-2150 Limousin-2150 Limousin-1230 Limousin-1230 Limousin-2436 Limousin-2436 Limousin-2166 Limousin-2166 Limousin-2224 Limousin-2224 Limousin-2199 Limousin-2199 Limousin-2148 Limousin-2148 Limousin-2299 Limousin-2299 Angus-721 Angus-721 BelgianBlue-186 BelgianBlue-186 Charolais-1475 Charolais-1475 Hereford-907 Hereford-907 Limousin-2190 Limousin-2190 Limousin-2199 Limousin-2199 Limousin-2390 Limousin-2390 Angus-370 Angus-370 Limousin-2281 Limousin-2281 Limousin-2166 Limousin-2166 Angus-773 Angus-773 BelgianBlue-253 BelgianBlue-253 BelgianBlue-226 BelgianBlue-226 Charolais-1526 Charolais-1526 Charolais-1650 Charolais-1650 Limousin-2438 Limousin-2438 Limousin-1402 Limousin-1402 Limousin-2194 Limousin-2194 Limousin-2417 Limousin-2417 Angus-375 Angus-375 Limousin-916 Limousin-916 Angus-313 Angus-313 Angus-774 Angus-774 Holstein-2677 Holstein-2677 Angus-775 Angus-775 BelgianBlue-60 BelgianBlue-60 BelgianBlue-260 BelgianBlue-260 Angus-776 Angus-776 BelgianBlue-126 BelgianBlue-126 BelgianBlue-126 BelgianBlue-126 Angus-656 Angus-656 Angus-99 Angus-99 BrownSwiss-120 BrownSwiss-120 BelgianBlue-243 BelgianBlue-243 Angus-725 Angus-725 Angus-758 Angus-758 Angus-777 Angus-777 BelgianBlue-246 BelgianBlue-246 BelgianBlue-244 BelgianBlue-244 BrownSwiss-112 BrownSwiss-112 BelgianBlue-235 BelgianBlue-235 BelgianBlue-243 BelgianBlue-243 BelgianBlue-261 BelgianBlue-261 BelgianBlue-218 BelgianBlue-218 Charolais-1600 Charolais-1600 Limousin-2440 Limousin-2440 Limousin-2298 Limousin-2298 Simmental-731 Simmental-731 Limousin-2441 Limousin-2441 Simmental-770 Simmental-770 Angus-778 Angus-778 Angus-779 Angus-779 ? ? Angus-327 Angus-327 Angus-375 Angus-375 Limousin-2259 Limousin-2259 Limousin-2273 Limousin-2273 Limousin-2379 Limousin-2379 Limousin-2299 Limousin-2299 Angus-201 Angus-201 Angus-754 Angus-754 Angus-704 Angus-704 Angus-780 Angus-780 Angus-689 Angus-689 Limousin-2291 Limousin-2291 Limousin-2298 Limousin-2298 Limousin-2245 Limousin-2245 Angus-685 Angus-685 Holstein-2645 Holstein-2645 BelgianBlue-259 BelgianBlue-259 Angus-781 Angus-781 Angus-692 Angus-692 Angus-772 Angus-772 Charolais-1588 Charolais-1588 Charolais-1567 Charolais-1567 Limousin-2444 Limousin-2444 Limousin-2357 Limousin-2357 Limousin-2445 Limousin-2445 Limousin-2446 Limousin-2446 Limousin-2448 Limousin-2448 Limousin-2192 Limousin-2192 Limousin-2289 Limousin-2289 Limousin-2247 Limousin-2247 Limousin-2450 Limousin-2450 Limousin-2289 Limousin-2289 Limousin-1384 Limousin-1384 Limousin-2451 Limousin-2451 Limousin-823 Limousin-823 Limousin-2452 Limousin-2452 Limousin-2289 Limousin-2289 Charolais-1651 Charolais-1651 Limousin-2453 Limousin-2453 Limousin-2453 Limousin-2453 Charolais-1558 Charolais-1558 Limousin-2337 Limousin-2337 Limousin-2337 Limousin-2337 Limousin-2164 Limousin-2164 Limousin-2298 Limousin-2298 Limousin-2441 Limousin-2441 Limousin-2166 Limousin-2166 Limousin-2252 Limousin-2252 Limousin-2455 Limousin-2455 Limousin-2455 Limousin-2455 Limousin-1383 Limousin-1383 Limousin-2457 Limousin-2457 Charolais-1608 Charolais-1608 Limousin-2458 Limousin-2458 Charolais-1652 Charolais-1652 BrownSwiss-108 BrownSwiss-108 Charolais-1653 Charolais-1653 BelgianBlue-250 BelgianBlue-250 BelgianBlue-60 BelgianBlue-60 BelgianBlue-60 BelgianBlue-60 BrownSwiss-121 BrownSwiss-121 Charolais-1591 Charolais-1591 Charolais-1655 Charolais-1655 BelgianBlue-60 BelgianBlue-60 Charolais-1656 Charolais-1656 BelgianBlue-261 BelgianBlue-261 Charolais-1546 Charolais-1546 Charolais-1460 Charolais-1460 Holstein-2739 Holstein-2739 Limousin-2436 Limousin-2436 BelgianBlue-186 BelgianBlue-186 Charolais-1657 Charolais-1657 BelgianBlue-246 BelgianBlue-246 BelgianBlue-186 BelgianBlue-186 Charolais-1616 Charolais-1616 Charolais-1592 Charolais-1592 Charolais-1575 Charolais-1575 Simmental-832 Simmental-832 Limousin-2373 Limousin-2373 Simmental-836 Simmental-836 Limousin-2459 Limousin-2459 Holstein-2740 Holstein-2740 Limousin-2460 Limousin-2460 BelgianBlue-242 BelgianBlue-242 BrownSwiss-122 BrownSwiss-122 Charolais-1658 Charolais-1658 Charolais-1659 Charolais-1659 Holstein-2741 Holstein-2741 Limousin-2151 Limousin-2151 Charolais-1660 Charolais-1660 Limousin-2449 Limousin-2449 Simmental-837 Simmental-837 Charolais-1661 Charolais-1661 Limousin-2281 Limousin-2281 Limousin-2379 Limousin-2379 Limousin-2260 Limousin-2260 Limousin-2379 Limousin-2379 Limousin-2367 Limousin-2367 ? ? Charolais-1625 Charolais-1625 Limousin-1073 Limousin-1073 Limousin-2281 Limousin-2281 Limousin-2361 Limousin-2361 Limousin-2462 Limousin-2462 Limousin-2231 Limousin-2231 Limousin-2151 Limousin-2151 Limousin-2191 Limousin-2191 Limousin-2299 Limousin-2299 Limousin-2464 Limousin-2464 Limousin-2377 Limousin-2377 Limousin-2465 Limousin-2465 Simmental-758 Simmental-758 Charolais-1558 Charolais-1558 Charolais-1449 Charolais-1449 Limousin-1626 Limousin-1626 Limousin-2151 Limousin-2151 Limousin-2281 Limousin-2281 Limousin-2151 Limousin-2151 Limousin-526 Limousin-526 Limousin-2373 Limousin-2373 Limousin-2446 Limousin-2446 Limousin-2220 Limousin-2220 Charolais-1585 Charolais-1585 ? ? Limousin-2459 Limousin-2459 Limousin-1293 Limousin-1293 Charolais-1644 Charolais-1644 Charolais-1486 Charolais-1486 Holstein-2624 Holstein-2624 Limousin-2470 Limousin-2470 Limousin-2194 Limousin-2194 Limousin-2210 Limousin-2210 Limousin-2471 Limousin-2471 BelgianBlue-261 BelgianBlue-261 Charolais-1599 Charolais-1599 Limousin-2151 Limousin-2151 Limousin-2151 Limousin-2151 Limousin-609 Limousin-609 Limousin-2381 Limousin-2381 Limousin-1194 Limousin-1194 Limousin-2191 Limousin-2191 Limousin-2315 Limousin-2315 Limousin-2456 Limousin-2456 Angus-785 Angus-785 Charolais-1625 Charolais-1625 Hereford-906 Hereford-906 Limousin-2201 Limousin-2201 Limousin-2472 Limousin-2472 Limousin-918 Limousin-918 Limousin-2473 Limousin-2473 Limousin-2151 Limousin-2151 Limousin-2151 Limousin-2151 Limousin-2474 Limousin-2474 Limousin-2456 Limousin-2456 Limousin-2148 Limousin-2148 Limousin-2276 Limousin-2276 Limousin-2153 Limousin-2153 Limousin-770 Limousin-770 Limousin-510 Limousin-510 Limousin-2151 Limousin-2151 Limousin-526 Limousin-526 Limousin-2151 Limousin-2151 Limousin-2151 Limousin-2151 Limousin-2264 Limousin-2264 Limousin-2369 Limousin-2369 Limousin-2279 Limousin-2279 Limousin-2166 Limousin-2166 BelgianBlue-262 BelgianBlue-262 Charolais-1663 Charolais-1663 Limousin-770 Limousin-770 Limousin-2317 Limousin-2317 Limousin-2151 Limousin-2151 Limousin-1086 Limousin-1086 Angus-786 Angus-786 Angus-755 Angus-755 Angus-787 Angus-787 Angus-745 Angus-745 BelgianBlue-261 BelgianBlue-261 ? ? Simmental-720 Simmental-720 ? ? BelgianBlue-246 BelgianBlue-246 BelgianBlue-186 BelgianBlue-186 BelgianBlue-237 BelgianBlue-237 BelgianBlue-248 BelgianBlue-248 BrownSwiss-107 BrownSwiss-107 Freisan-186 Freisan-186 BelgianBlue-225 BelgianBlue-225 BelgianBlue-244 BelgianBlue-244 BelgianBlue-237 BelgianBlue-237 BelgianBlue-174 BelgianBlue-174 BelgianBlue-263 BelgianBlue-263 Freisan-187 Freisan-187 Limousin-2446 Limousin-2446 Limousin-2476 Limousin-2476 Limousin-2357 Limousin-2357 Freisan-188 Freisan-188 Limousin-2194 Limousin-2194 Simmental-832 Simmental-832 ? ? BelgianBlue-234 BelgianBlue-234 Limousin-2154 Limousin-2154 Simmental-809 Simmental-809 Simmental-809 Simmental-809 Simmental-809 Simmental-809 Simmental-196 Simmental-196 Simmental-776 Simmental-776 Simmental-844 Simmental-844 Simmental-758 Simmental-758 Simmental-845 Simmental-845 Limousin-2477 Limousin-2477 Limousin-2478 Limousin-2478 Limousin-2274 Limousin-2274 Limousin-2479 Limousin-2479 Limousin-2459 Limousin-2459 Limousin-2380 Limousin-2380 Limousin-2303 Limousin-2303 Limousin-2216 Limousin-2216 Limousin-2180 Limousin-2180 Limousin-2480 Limousin-2480 ? ? Limousin-2148 Limousin-2148 Limousin-2193 Limousin-2193 Limousin-2481 Limousin-2481 Limousin-2252 Limousin-2252 Limousin-2232 Limousin-2232 Limousin-2170 Limousin-2170 Limousin-2483 Limousin-2483 Limousin-2485 Limousin-2485 Limousin-2148 Limousin-2148 Limousin-823 Limousin-823 Limousin-2291 Limousin-2291 Limousin-2291 Limousin-2291 Limousin-2373 Limousin-2373 Limousin-2486 Limousin-2486 Limousin-2433 Limousin-2433 Limousin-2487 Limousin-2487 Simmental-775 Simmental-775 ? ? Limousin-2281 Limousin-2281 Limousin-770 Limousin-770 Limousin-2148 Limousin-2148 Limousin-2182 Limousin-2182 Limousin-2459 Limousin-2459 Limousin-2379 Limousin-2379 Limousin-2370 Limousin-2370 Simmental-519 Simmental-519 ? ? Limousin-2214 Limousin-2214 Limousin-2166 Limousin-2166 Jersey-111 Jersey-111 Jersey-125 Jersey-125 Limousin-2383 Limousin-2383 Limousin-2383 Limousin-2383 Limousin-2488 Limousin-2488 Limousin-2303 Limousin-2303 Limousin-2467 Limousin-2467 Charolais-1591 Charolais-1591 Charolais-1664 Charolais-1664 Limousin-2175 Limousin-2175 Limousin-2481 Limousin-2481 Limousin-2175 Limousin-2175 Limousin-2377 Limousin-2377 Limousin-2289 Limousin-2289 BelgianBlue-264 BelgianBlue-264 BelgianBlue-264 BelgianBlue-264 Limousin-2489 Limousin-2489 Limousin-1525 Limousin-1525 Limousin-2490 Limousin-2490 Limousin-2433 Limousin-2433 Limousin-2379 Limousin-2379 Limousin-2164 Limousin-2164 Angus-788 Angus-788 Limousin-2166 Limousin-2166 Limousin-2234 Limousin-2234 Limousin-2234 Limousin-2234 Angus-733 Angus-733 Charolais-1665 Charolais-1665 Jersey-126 Jersey-126 Jersey-127 Jersey-127 Jersey-128 Jersey-128 Limousin-2380 Limousin-2380 Limousin-2491 Limousin-2491 Angus-789 Angus-789 Charolais-1608 Charolais-1608 Limousin-2373 Limousin-2373 Limousin-2492 Limousin-2492 Limousin-2493 Limousin-2493 Limousin-2397 Limousin-2397 Limousin-2148 Limousin-2148 Limousin-2381 Limousin-2381 Limousin-2264 Limousin-2264 Limousin-2390 Limousin-2390 ? ? Charolais-1666 Charolais-1666 Limousin-2373 Limousin-2373 Limousin-2494 Limousin-2494 Limousin-2495 Limousin-2495 Limousin-878 Limousin-878 Limousin-2496 Limousin-2496 Limousin-2401 Limousin-2401 Simmental-781 Simmental-781 Angus-704 Angus-704 Limousin-2157 Limousin-2157 Limousin-2497 Limousin-2497 Charolais-1508 Charolais-1508 Limousin-2390 Limousin-2390 Simmental-738 Simmental-738 Angus-790 Angus-790 BelgianBlue-248 BelgianBlue-248 Limousin-2498 Limousin-2498 Limousin-2372 Limousin-2372 Limousin-2148 Limousin-2148 Limousin-2417 Limousin-2417 BelgianBlue-265 BelgianBlue-265 BelgianBlue-265 BelgianBlue-265 Charolais-1662 Charolais-1662 Limousin-2493 Limousin-2493 Limousin-2495 Limousin-2495 Limousin-2166 Limousin-2166 Limousin-2252 Limousin-2252 Limousin-2490 Limousin-2490 Limousin-2401 Limousin-2401 Limousin-2499 Limousin-2499 Charolais-1652 Charolais-1652 ? ? Charolais-1644 Charolais-1644 Simmental-426 Simmental-426 Simmental-725 Simmental-725 Simmental-857 Simmental-857 Simmental-755 Simmental-755 Simmental-819 Simmental-819 Charolais-1451 Charolais-1451 Charolais-1671 Charolais-1671 Simmental-755 Simmental-755 Charolais-1477 Charolais-1477 Charolais-1522 Charolais-1522 Charolais-1469 Charolais-1469 Simmental-858 Simmental-858 Simmental-726 Simmental-726 Simmental-722 Simmental-722 Charolais-1506 Charolais-1506 Freisan-183 Freisan-183 Charolais-1596 Charolais-1596 ? ? Charolais-1507 Charolais-1507 Charolais-1547 Charolais-1547 Charolais-1667 Charolais-1667 Charolais-1434 Charolais-1434 Charolais-1557 Charolais-1557 Charolais-1454 Charolais-1454 Charolais-1507 Charolais-1507 Charolais-1460 Charolais-1460 BrownSwiss-123 BrownSwiss-123 BrownSwiss-102 BrownSwiss-102 Charolais-1469 Charolais-1469 Charolais-1599 Charolais-1599 Charolais-1558 Charolais-1558 Charolais-1599 Charolais-1599 Freisan-190 Freisan-190 BrownSwiss-124 BrownSwiss-124 Charolais-1616 Charolais-1616 ? ? BrownSwiss-125 BrownSwiss-125 Freisan-191 Freisan-191 Simmental-766 Simmental-766 Simmental-778 Simmental-778 Simmental-860 Simmental-860 Charolais-1591 Charolais-1591 Charolais-1672 Charolais-1672 Freisan-174 Freisan-174 Limousin-2411 Limousin-2411 Simmental-777 Simmental-777 Charolais-1506 Charolais-1506 Simmental-744 Simmental-744 Charolais-1673 Charolais-1673 Limousin-1611 Limousin-1611 Charolais-1506 Charolais-1506 Limousin-2239 Limousin-2239 Limousin-2502 Limousin-2502 Limousin-2433 Limousin-2433 Limousin-2305 Limousin-2305 Limousin-2305 Limousin-2305 Charolais-1596 Charolais-1596 Limousin-2157 Limousin-2157 Charolais-1550 Charolais-1550 Charolais-1435 Charolais-1435 Simmental-58 Simmental-58 Charolais-1674 Charolais-1674 Hereford-850 Hereford-850 Charolais-1675 Charolais-1675 Charolais-1676 Charolais-1676 Charolais-1678 Charolais-1678 ? ? Limousin-2163 Limousin-2163 Limousin-2179 Limousin-2179 Limousin-2465 Limousin-2465 Limousin-2465 Limousin-2465 Guernsey-123 Guernsey-123 Guernsey-113 Guernsey-113 Limousin-2215 Limousin-2215 Limousin-2220 Limousin-2220 Charolais-1680 Charolais-1680 Charolais-1484 Charolais-1484 Charolais-1463 Charolais-1463 Charolais-1479 Charolais-1479 Charolais-1549 Charolais-1549 Limousin-2236 Limousin-2236 Limousin-2243 Limousin-2243 Charolais-1506 Charolais-1506 Charolais-1584 Charolais-1584 Limousin-2503 Limousin-2503 Limousin-2504 Limousin-2504 Charolais-1681 Charolais-1681 Charolais-1682 Charolais-1682 Charolais-1506 Charolais-1506 Charolais-1683 Charolais-1683 Charolais-1684 Charolais-1684 Charolais-1633 Charolais-1633 Charolais-1685 Charolais-1685 Charolais-1464 Charolais-1464 Limousin-2431 Limousin-2431 Charolais-1674 Charolais-1674 Limousin-2380 Limousin-2380 Charolais-1464 Charolais-1464 Limousin-1503 Limousin-1503 Limousin-2179 Limousin-2179 Limousin-2219 Limousin-2219 Limousin-2490 Limousin-2490 Limousin-2505 Limousin-2505 Charolais-1457 Charolais-1457 Charolais-1686 Charolais-1686 Limousin-2404 Limousin-2404 Limousin-2506 Limousin-2506 Limousin-2315 Limousin-2315 Limousin-2215 Limousin-2215 Limousin-2167 Limousin-2167 Charolais-1687 Charolais-1687 Charolais-1688 Charolais-1688 Limousin-2341 Limousin-2341 ? ? Angus-364 Angus-364 Limousin-2167 Limousin-2167 Freisan-192 Freisan-192 Limousin-2508 Limousin-2508 Charolais-1689 Charolais-1689 Charolais-1584 Charolais-1584 Charolais-1461 Charolais-1461 Limousin-2247 Limousin-2247 Limousin-2258 Limousin-2258 Charolais-1627 Charolais-1627 Charolais-1511 Charolais-1511 Charolais-1627 Charolais-1627 Limousin-2151 Limousin-2151 Limousin-2315 Limousin-2315 Charolais-1690 Charolais-1690 Limousin-2218 Limousin-2218 Limousin-2151 Limousin-2151 Charolais-1591 Charolais-1591 Charolais-1601 Charolais-1601 Limousin-2509 Limousin-2509 Limousin-2431 Limousin-2431 Charolais-1620 Charolais-1620 Limousin-2256 Limousin-2256 Limousin-2341 Limousin-2341 Limousin-2211 Limousin-2211 Charolais-1692 Charolais-1692 Charolais-1679 Charolais-1679 Limousin-2305 Limousin-2305 Limousin-2511 Limousin-2511 Charolais-1627 Charolais-1627 Limousin-2512 Limousin-2512 Limousin-2375 Limousin-2375 Charolais-1693 Charolais-1693 ? ? ? ? Limousin-2513 Limousin-2513 Charolais-1695 Charolais-1695 Charolais-1644 Charolais-1644 Limousin-2315 Limousin-2315 ? ? Limousin-2192 Limousin-2192 Limousin-2180 Limousin-2180 Charolais-1548 Charolais-1548 Limousin-2341 Limousin-2341 Limousin-2417 Limousin-2417 Limousin-2516 Limousin-2516 Limousin-2379 Limousin-2379 Limousin-2431 Limousin-2431 Freisan-193 Freisan-193 Limousin-2255 Limousin-2255 Limousin-2252 Limousin-2252 Limousin-2256 Limousin-2256 ? ? Limousin-2157 Limousin-2157 Limousin-2517 Limousin-2517 Limousin-2437 Limousin-2437 Limousin-2431 Limousin-2431 Limousin-2518 Limousin-2518 Limousin-2417 Limousin-2417 Limousin-2167 Limousin-2167 Limousin-2157 Limousin-2157 Limousin-2521 Limousin-2521 Limousin-1611 Limousin-1611 Charolais-1553 Charolais-1553 Limousin-2522 Limousin-2522 Limousin-2455 Limousin-2455 Charolais-1679 Charolais-1679 Charolais-1515 Charolais-1515 Charolais-1696 Charolais-1696 Charolais-1674 Charolais-1674 Charolais-1566 Charolais-1566 Limousin-2157 Limousin-2157 Limousin-2523 Limousin-2523 Piedmontese-32 Piedmontese-32 Angus-119 Angus-119 Angus-732 Angus-732 Charolais-1605 Charolais-1605 Charolais-1517 Charolais-1517 Hereford-910 Hereford-910 Limousin-916 Limousin-916 Hereford-911 Hereford-911 Hereford-912 Hereford-912 Holstein-2738 Holstein-2738 ? ? Charolais-1435 Charolais-1435 Holstein-2614 Holstein-2614 Holstein-2738 Holstein-2738 Limousin-2490 Limousin-2490 Angus-791 Angus-791 Charolais-1456 Charolais-1456 Holstein-2725 Holstein-2725 Holstein-2612 Holstein-2612 Holstein-2612 Holstein-2612 BelgianBlue-266 BelgianBlue-266 Charolais-1644 Charolais-1644 Charolais-1548 Charolais-1548 Simmental-871 Simmental-871 Limousin-2524 Limousin-2524 Simmental-874 Simmental-874 Charolais-1697 Charolais-1697 Jersey-131 Jersey-131 Limousin-2525 Limousin-2525 Hereford-840 Hereford-840 ? ? Charolais-1480 Charolais-1480 Limousin-2177 Limousin-2177 Holstein-2631 Holstein-2631 Limousin-33 Limousin-33 Angus-659 Angus-659 Limousin-2526 Limousin-2526 Angus-120 Angus-120 Limousin-2527 Limousin-2527 Freisan-194 Freisan-194 Limousin-2151 Limousin-2151 Angus-119 Angus-119 Angus-792 Angus-792 Braunvieh-18 Braunvieh-18 Braunvieh-19 Braunvieh-19 Braunvieh-20 Braunvieh-20 Braunvieh-21 Braunvieh-21 Braunvieh-8 Braunvieh-8 Braunvieh-1 Braunvieh-1 Braunvieh-22 Braunvieh-22 Braunvieh-23 Braunvieh-23 Braunvieh-24 Braunvieh-24 Braunvieh-25 Braunvieh-25 Braunvieh-26 Braunvieh-26 Braunvieh-26 Braunvieh-26 Braunvieh-27 Braunvieh-27 Braunvieh-11 Braunvieh-11 Braunvieh-28 Braunvieh-28 Braunvieh-29 Braunvieh-29 Charolais-1698 Charolais-1698 Charolais-1703 Charolais-1703 Charolais-1075 Charolais-1075 Charolais-1060 Charolais-1060 Charolais-1705 Charolais-1705 Charolais-1707 Charolais-1707 Charolais-1708 Charolais-1708 Charolais-1709 Charolais-1709 Charolais-1698 Charolais-1698 Charolais-1715 Charolais-1715 Charolais-1711 Charolais-1711 Charolais-1717 Charolais-1717 Charolais-1704 Charolais-1704 Charolais-1719 Charolais-1719 Charolais-1722 Charolais-1722 ? ? ? ? ? ? ? ? ? ? ? ? ? ? ? ? ? ? ? ? ? ? ? ? ? ? ? ? ? ? ? ? ? ? ? ? ? ? ? ? ? ? ? ? ? ? ? ? Hereford-229 Hereford-229 Hereford-913 Hereford-913 Hereford-914 Hereford-914 Hereford-915 Hereford-915 Hereford-916 Hereford-916 Hereford-917 Hereford-917 Hereford-918 Hereford-918 Hereford-919 Hereford-919 Hereford-920 Hereford-920 Hereford-921 Hereford-921 Hereford-922 Hereford-922 Hereford-923 Hereford-923 Hereford-924 Hereford-924 Hereford-925 Hereford-925 Hereford-926 Hereford-926 Hereford-927 Hereford-927 Hereford-928 Hereford-928 Hereford-929 Hereford-929 Hereford-922 Hereford-922 Hereford-930 Hereford-930 Hereford-880 Hereford-880 Hereford-872 Hereford-872 Hereford-931 Hereford-931 Hereford-932 Hereford-932 Hereford-933 Hereford-933 Hereford-934 Hereford-934 Hereford-935 Hereford-935 Hereford-936 Hereford-936 Limousin-2528 Limousin-2528 Limousin-2378 Limousin-2378 Limousin-1596 Limousin-1596 Limousin-2422 Limousin-2422 ? ? Limousin-1578 Limousin-1578 Limousin-115 Limousin-115 Limousin-2534 Limousin-2534 Limousin-2536 Limousin-2536 Limousin-2119 Limousin-2119 Limousin-687 Limousin-687 Limousin-2537 Limousin-2537 ? ? Limousin-2539 Limousin-2539 Limousin-2540 Limousin-2540 Limousin-2541 Limousin-2541 RedAngus-54 RedAngus-54 RedAngus-55 RedAngus-55 RedAngus-56 RedAngus-56 RedAngus-57 RedAngus-57 RedAngus-58 RedAngus-58 RedAngus-59 RedAngus-59 RedAngus-60 RedAngus-60 RedAngus-61 RedAngus-61 RedAngus-62 RedAngus-62 RedAngus-11 RedAngus-11 RedAngus-56 RedAngus-56 RedAngus-63 RedAngus-63 RedAngus-64 RedAngus-64 RedAngus-65 RedAngus-65 RedAngus-66 RedAngus-66 RedAngus-67 RedAngus-67 RedAngus-68 RedAngus-68 RedAngus-69 RedAngus-69 RedAngus-70 RedAngus-70 ? ? RedAngus-72 RedAngus-72 RedAngus-73 RedAngus-73 RedAngus-53 RedAngus-53 RedAngus-16 RedAngus-16 ? ? RedAngus-15 RedAngus-15 RedAngus-75 RedAngus-75 RedAngus-76 RedAngus-76 RedAngus-77 RedAngus-77 RedAngus-78 RedAngus-78 RedAngus-79 RedAngus-79 RedAngus-80 RedAngus-80 RedAngus-77 RedAngus-77 RedAngus-52 RedAngus-52 RedAngus-81 RedAngus-81 ? ? ? ? ? ? ? ? ? ? ? ? ? ? ? ? ? ? ? ? ? ? ? ? ? ? ? ? ? ? ? ? ? ? ? ? ? ? Simmental-823 Simmental-823 Simmental-803 Simmental-803 ? ? ? ? ? ? ? ? ? ? Simmental-734 Simmental-734 ? ? ? ? ? ? ? ? Angus-793 Angus-793 Angus-794 Angus-794 Angus-335 Angus-335 Angus-793 Angus-793 Angus-669 Angus-669 Angus-796 Angus-796 Angus-797 Angus-797 Angus-354 Angus-354 Angus-798 Angus-798 Angus-799 Angus-799 Angus-669 Angus-669 Angus-800 Angus-800 Angus-325 Angus-325 Angus-770 Angus-770 Angus-801 Angus-801 Angus-502 Angus-502 Angus-727 Angus-727 Angus-502 Angus-502 Angus-516 Angus-516 Angus-802 Angus-802 Angus-765 Angus-765 Angus-502 Angus-502 Angus-768 Angus-768 Angus-803 Angus-803 Angus-350 Angus-350 Angus-804 Angus-804 Angus-805 Angus-805 Angus-415 Angus-415 Angus-488 Angus-488 Angus-81 Angus-81 Angus-662 Angus-662 Angus-807 Angus-807 Angus-808 Angus-808 Angus-809 Angus-809 Angus-810 Angus-810 Angus-520 Angus-520 Angus-811 Angus-811
MID Dam_ID Holstein-3206 Holstein-3206 Holstein-3207 Holstein-3207 Holstein-3208 Holstein-3208 Holstein-3209 Holstein-3209 Holstein-3211 Holstein-3211 Holstein-3212 Holstein-3212 Holstein-3215 Holstein-3215 Holstein-3216 Holstein-3216 Holstein-3217 Holstein-3217 ? ? Holstein-3218 Holstein-3218 Holstein-3219 Holstein-3219 Holstein-3220 Holstein-3220 ? ? Holstein-3223 Holstein-3223 Holstein-3216 Holstein-3216 Freisan-279 Freisan-279 ? ? Holstein-3224 Holstein-3224 ? ? Holstein-3225 Holstein-3225 Holstein-3214 Holstein-3214 Holstein-3226 Holstein-3226 Holstein-3219 Holstein-3219 Holstein-3227 Holstein-3227 Holstein-3228 Holstein-3228 ? ? Holstein-3218 Holstein-3218 Holstein-3232 Holstein-3232 Holstein-3233 Holstein-3233 Holstein-3234 Holstein-3234 Holstein-3235 Holstein-3235 ? ? Holstein-3239 Holstein-3239 ? ? Holstein-3222 Holstein-3222 Holstein-3241 Holstein-3241 Holstein-3242 Holstein-3242 Holstein-3244 Holstein-3244 Holstein-3222 Holstein-3222 Holstein-3223 Holstein-3223 Holstein-3218 Holstein-3218 Holstein-3246 Holstein-3246 ? ? Holstein-3249 Holstein-3249 Holstein-3250 Holstein-3250 ? ? Holstein-3251 Holstein-3251 Holstein-3253 Holstein-3253 Holstein-3254 Holstein-3254 Holstein-3255 Holstein-3255 Holstein-3256 Holstein-3256 Holstein-3257 Holstein-3257 ? ? Holstein-3258 Holstein-3258 Holstein-3215 Holstein-3215 Holstein-3260 Holstein-3260 Holstein-3261 Holstein-3261 Jersey-142 Jersey-142 Jersey-143 Jersey-143 ? ? Jersey-20 Jersey-20 Holstein-3262 Holstein-3262 ? ? Limousin-2627 Limousin-2627 ? ? Holstein-3266 Holstein-3266 ? ? Holstein-3262 Holstein-3262 ? ? Holstein-3218 Holstein-3218 Holstein-3267 Holstein-3267 ? ? Holstein-3269 Holstein-3269 Holstein-3214 Holstein-3214 Holstein-3214 Holstein-3214 Holstein-3270 Holstein-3270 Holstein-3271 Holstein-3271 Holstein-3272 Holstein-3272 ? ? Holstein-3273 Holstein-3273 ? ? Holstein-3275 Holstein-3275 ? ? Holstein-3276 Holstein-3276 Holstein-3249 Holstein-3249 Holstein-3208 Holstein-3208 Holstein-3277 Holstein-3277 Holstein-3218 Holstein-3218 Holstein-3218 Holstein-3218 ? ? Holstein-3218 Holstein-3218 Holstein-3279 Holstein-3279 Hereford-1009 Hereford-1009 Hereford-1010 Hereford-1010 Limousin-2630 Limousin-2630 Angus-954 Angus-954 Hereford-1011 Hereford-1011 Limousin-2631 Limousin-2631 Angus-955 Angus-955 Hereford-1012 Hereford-1012 Freisan-281 Freisan-281 Holstein-3218 Holstein-3218 Guernsey-197 Guernsey-197 Holstein-3280 Holstein-3280 Holstein-3222 Holstein-3222 Holstein-3255 Holstein-3255 Holstein-3223 Holstein-3223 Holstein-3267 Holstein-3267 Limousin-2633 Limousin-2633 Limousin-2628 Limousin-2628 Limousin-2634 Limousin-2634 Freisan-282 Freisan-282 Holstein-3218 Holstein-3218 Holstein-3218 Holstein-3218 Limousin-2635 Limousin-2635 ? ? ? ? Charolais-1770 Charolais-1770 Limousin-2636 Limousin-2636 Limousin-2637 Limousin-2637 Limousin-395 Limousin-395 Holstein-3282 Holstein-3282 Limousin-2638 Limousin-2638 Holstein-3226 Holstein-3226 Simmental-941 Simmental-941 Limousin-2640 Limousin-2640 Simmental-942 Simmental-942 Simmental-943 Simmental-943 Simmental-946 Simmental-946 Simmental-947 Simmental-947 Simmental-947 Simmental-947 Simmental-944 Simmental-944 Simmental-948 Simmental-948 Simmental-950 Simmental-950 ? ? Holstein-3222 Holstein-3222 Holstein-3223 Holstein-3223 Holstein-3208 Holstein-3208 Charolais-1771 Charolais-1771 ? ? ? ? Angus-956 Angus-956 Hereford-1014 Hereford-1014 Hereford-1015 Hereford-1015 Simmental-953 Simmental-953 Limousin-2641 Limousin-2641 Hereford-1016 Hereford-1016 Charolais-1773 Charolais-1773 Angus-958 Angus-958 Hereford-1017 Hereford-1017 Jersey-144 Jersey-144 Hereford-1018 Hereford-1018 Angus-959 Angus-959 Holstein-3285 Holstein-3285 Angus-960 Angus-960 Charolais-1774 Charolais-1774 Hereford-1019 Hereford-1019 Holstein-3287 Holstein-3287 Limousin-2642 Limousin-2642 ? ? Limousin-2643 Limousin-2643 Simmental-956 Simmental-956 Charolais-1774 Charolais-1774 Hereford-1020 Hereford-1020 Hereford-1021 Hereford-1021 Simmental-957 Simmental-957 Simmental-958 Simmental-958 Angus-962 Angus-962 Hereford-1022 Hereford-1022 Hereford-1023 Hereford-1023 Jersey-145 Jersey-145 Jersey-146 Jersey-146 Jersey-147 Jersey-147 Jersey-148 Jersey-148 Jersey-149 Jersey-149 Jersey-150 Jersey-150 Jersey-151 Jersey-151 Jersey-152 Jersey-152 Angus-963 Angus-963 Limousin-2644 Limousin-2644 Hereford-1024 Hereford-1024 Hereford-1025 Hereford-1025 Holstein-3222 Holstein-3222 Limousin-2645 Limousin-2645 Holstein-3289 Holstein-3289 Holstein-3218 Holstein-3218 Holstein-3262 Holstein-3262 ? ? Holstein-3208 Holstein-3208 Holstein-3290 Holstein-3290 Charolais-1775 Charolais-1775 Holstein-3223 Holstein-3223 Holstein-3222 Holstein-3222 Holstein-3214 Holstein-3214 Holstein-3226 Holstein-3226 Holstein-3291 Holstein-3291 ? ? Holstein-3222 Holstein-3222 Holstein-3293 Holstein-3293 Holstein-3294 Holstein-3294 Angus-964 Angus-964 BelgianBlue-287 BelgianBlue-287 Holstein-3262 Holstein-3262 Holstein-3296 Holstein-3296 Limousin-2646 Limousin-2646 Limousin-2647 Limousin-2647 Limousin-2648 Limousin-2648 BelgianBlue-288 BelgianBlue-288 Hereford-1026 Hereford-1026 Holstein-3297 Holstein-3297 Holstein-3298 Holstein-3298 Limousin-2651 Limousin-2651 Limousin-1628 Limousin-1628 Limousin-2652 Limousin-2652 Limousin-2653 Limousin-2653 Holstein-3218 Holstein-3218 Limousin-908 Limousin-908 ? ? Limousin-2654 Limousin-2654 Limousin-2655 Limousin-2655 Limousin-2657 Limousin-2657 Limousin-2658 Limousin-2658 Simmental-967 Simmental-967 Simmental-967 Simmental-967 Limousin-2659 Limousin-2659 Limousin-2660 Limousin-2660 Limousin-1612 Limousin-1612 Limousin-2663 Limousin-2663 Limousin-2664 Limousin-2664 Limousin-2665 Limousin-2665 Hereford-1027 Hereford-1027 Angus-965 Angus-965 Guernsey-152 Guernsey-152 Guernsey-153 Guernsey-153 Hereford-1027 Hereford-1027 Charolais-1776 Charolais-1776 Limousin-2667 Limousin-2667 BelgianBlue-290 BelgianBlue-290 Charolais-1777 Charolais-1777 Angus-966 Angus-966 ? ? Holstein-3299 Holstein-3299 Holstein-3289 Holstein-3289 Holstein-3300 Holstein-3300 Holstein-3301 Holstein-3301 Holstein-3302 Holstein-3302 Guernsey-155 Guernsey-155 Holstein-3218 Holstein-3218 Holstein-3303 Holstein-3303 Limousin-2669 Limousin-2669 Limousin-2670 Limousin-2670 Limousin-2671 Limousin-2671 Angus-967 Angus-967 Holstein-3301 Holstein-3301 Limousin-2628 Limousin-2628 Limousin-2672 Limousin-2672 ? ? Hereford-1029 Hereford-1029 Charolais-1778 Charolais-1778 Limousin-2673 Limousin-2673 Limousin-2674 Limousin-2674 Limousin-2668 Limousin-2668 Limousin-2676 Limousin-2676 Limousin-2677 Limousin-2677 Limousin-2679 Limousin-2679 Hereford-1030 Hereford-1030 Hereford-1031 Hereford-1031 ? ? Limousin-2680 Limousin-2680 Limousin-2681 Limousin-2681 Hereford-1032 Hereford-1032 ? ? Simmental-972 Simmental-972 Limousin-2640 Limousin-2640 ? ? Hereford-1033 Hereford-1033 Holstein-3218 Holstein-3218 Charolais-1780 Charolais-1780 Charolais-1781 Charolais-1781 Hereford-1034 Hereford-1034 Charolais-1782 Charolais-1782 Hereford-1035 Hereford-1035 Hereford-1036 Hereford-1036 Hereford-1037 Hereford-1037 ? ? Hereford-1038 Hereford-1038 Hereford-1039 Hereford-1039 Limousin-520 Limousin-520 Hereford-1040 Hereford-1040 Limousin-2682 Limousin-2682 Simmental-974 Simmental-974 Charolais-1783 Charolais-1783 Simmental-977 Simmental-977 Simmental-978 Simmental-978 Charolais-1784 Charolais-1784 Hereford-1041 Hereford-1041 Hereford-1042 Hereford-1042 Ayshire-643 Ayshire-643 Jersey-153 Jersey-153 Jersey-154 Jersey-154 Jersey-155 Jersey-155 Jersey-156 Jersey-156 Hereford-1043 Hereford-1043 Hereford-1044 Hereford-1044 Hereford-1045 Hereford-1045 Charolais-1785 Charolais-1785 Hereford-1046 Hereford-1046 Hereford-1047 Hereford-1047 Hereford-1048 Hereford-1048 Jersey-144 Jersey-144 Limousin-2684 Limousin-2684 ? ? ? ? Hereford-1049 Hereford-1049 Hereford-1050 Hereford-1050 Hereford-1051 Hereford-1051 Angus-968 Angus-968 Limousin-520 Limousin-520 Hereford-1052 Hereford-1052 Hereford-1053 Hereford-1053 Holstein-3305 Holstein-3305 Holstein-3306 Holstein-3306 Holstein-3301 Holstein-3301 ? ? BelgianBlue-291 BelgianBlue-291 Charolais-1790 Charolais-1790 Hereford-1054 Hereford-1054 Limousin-2685 Limousin-2685 BelgianBlue-293 BelgianBlue-293 Hereford-1055 Hereford-1055 Charolais-1791 Charolais-1791 Simmental-980 Simmental-980 Simmental-981 Simmental-981 Charolais-1792 Charolais-1792 Limousin-2688 Limousin-2688 Limousin-2689 Limousin-2689 Charolais-1793 Charolais-1793 Charolais-1794 Charolais-1794 Charolais-1795 Charolais-1795 Jersey-157 Jersey-157 Jersey-158 Jersey-158 Limousin-2692 Limousin-2692 BelgianBlue-294 BelgianBlue-294 Charolais-1796 Charolais-1796 Hereford-1056 Hereford-1056 Limousin-2693 Limousin-2693 Charolais-1797 Charolais-1797 Charolais-1798 Charolais-1798 Hereford-1057 Hereford-1057 Guernsey-157 Guernsey-157 Limousin-2695 Limousin-2695 Limousin-2696 Limousin-2696 Limousin-2697 Limousin-2697 Guernsey-158 Guernsey-158 Hereford-1058 Hereford-1058 Limousin-2698 Limousin-2698 Limousin-2699 Limousin-2699 Limousin-2700 Limousin-2700 Limousin-2701 Limousin-2701 Hereford-1059 Hereford-1059 Hereford-1060 Hereford-1060 Hereford-1061 Hereford-1061 Hereford-1062 Hereford-1062 Charolais-1799 Charolais-1799 ? ? Limousin-2702 Limousin-2702 Hereford-1063 Hereford-1063 Hereford-1064 Hereford-1064 Hereford-1065 Hereford-1065 Hereford-1068 Hereford-1068 Hereford-1069 Hereford-1069 Hereford-1070 Hereford-1070 Holstein-3307 Holstein-3307 Simmental-967 Simmental-967 Freisan-283 Freisan-283 BelgianBlue-295 BelgianBlue-295 Charolais-1802 Charolais-1802 ? ? Holstein-3214 Holstein-3214 Holstein-3222 Holstein-3222 BelgianBlue-296 BelgianBlue-296 Charolais-1803 Charolais-1803 Charolais-1804 Charolais-1804 Charolais-1805 Charolais-1805 Angus-969 Angus-969 Charolais-1807 Charolais-1807 Holstein-3309 Holstein-3309 Holstein-3310 Holstein-3310 ? ? Holstein-3218 Holstein-3218 ? ? Angus-970 Angus-970 BelgianBlue-297 BelgianBlue-297 Charolais-1808 Charolais-1808 Charolais-1810 Charolais-1810 Charolais-1811 Charolais-1811 Angus-971 Angus-971 Angus-972 Angus-972 Angus-973 Angus-973 BelgianBlue-298 BelgianBlue-298 ? ? Angus-974 Angus-974 Hereford-1072 Hereford-1072 Limousin-1627 Limousin-1627 Hereford-1073 Hereford-1073 Holstein-3222 Holstein-3222 Holstein-3281 Holstein-3281 Holstein-3218 Holstein-3218 Holstein-3218 Holstein-3218 Holstein-3222 Holstein-3222 Holstein-3223 Holstein-3223 Holstein-3313 Holstein-3313 Holstein-3218 Holstein-3218 Holstein-3314 Holstein-3314 Holstein-3315 Holstein-3315 ? ? Holstein-3270 Holstein-3270 Limousin-2705 Limousin-2705 ? ? BelgianBlue-299 BelgianBlue-299 Hereford-1074 Hereford-1074 ? ? Limousin-2707 Limousin-2707 Limousin-34 Limousin-34 Angus-976 Angus-976 BelgianBlue-300 BelgianBlue-300 Hereford-1075 Hereford-1075 Hereford-1076 Hereford-1076 ? ? Limousin-2705 Limousin-2705 Limousin-2710 Limousin-2710 Limousin-2711 Limousin-2711 Hereford-1077 Hereford-1077 Charolais-1813 Charolais-1813 Simmental-985 Simmental-985 Simmental-986 Simmental-986 Simmental-987 Simmental-987 Angus-977 Angus-977 Charolais-1814 Charolais-1814 Charolais-1815 Charolais-1815 Limousin-2712 Limousin-2712 ? ? Charolais-1816 Charolais-1816 Charolais-1817 Charolais-1817 Limousin-1617 Limousin-1617 Limousin-2714 Limousin-2714 Limousin-2715 Limousin-2715 Simmental-989 Simmental-989 Charolais-1818 Charolais-1818 Limousin-2717 Limousin-2717 Limousin-2718 Limousin-2718 Limousin-2719 Limousin-2719 Limousin-395 Limousin-395 Limousin-2721 Limousin-2721 Simmental-990 Simmental-990 Simmental-991 Simmental-991 Simmental-992 Simmental-992 Simmental-993 Simmental-993 Charolais-1820 Charolais-1820 Limousin-2723 Limousin-2723 Simmental-994 Simmental-994 Angus-978 Angus-978 Holstein-3319 Holstein-3319 Angus-979 Angus-979 Angus-980 Angus-980 Angus-981 Angus-981 ? ? Limousin-2728 Limousin-2728 Simmental-995 Simmental-995 Angus-982 Angus-982 Charolais-1825 Charolais-1825 Charolais-1826 Charolais-1826 Limousin-2729 Limousin-2729 Limousin-2730 Limousin-2730 Limousin-2731 Limousin-2731 ? ? Angus-985 Angus-985 Angus-986 Angus-986 Hereford-1078 Hereford-1078 ? ? Angus-987 Angus-987 Angus-988 Angus-988 Angus-989 Angus-989 Angus-991 Angus-991 Charolais-1827 Charolais-1827 Holstein-3223 Holstein-3223 ? ? ? ? ? ? Holstein-3298 Holstein-3298 Holstein-3320 Holstein-3320 Holstein-3223 Holstein-3223 Holstein-3321 Holstein-3321 Holstein-3322 Holstein-3322 ? ? Holstein-3323 Holstein-3323 Limousin-157 Limousin-157 Limousin-2734 Limousin-2734 Limousin-2736 Limousin-2736 ? ? ? ? Angus-992 Angus-992 Charolais-1828 Charolais-1828 ? ? Holstein-3324 Holstein-3324 Holstein-3325 Holstein-3325 Limousin-2737 Limousin-2737 Limousin-2738 Limousin-2738 Limousin-2668 Limousin-2668 Limousin-2739 Limousin-2739 Limousin-2740 Limousin-2740 Limousin-2713 Limousin-2713 Limousin-2742 Limousin-2742 Limousin-2743 Limousin-2743 Limousin-2719 Limousin-2719 Limousin-2744 Limousin-2744 Limousin-2745 Limousin-2745 Limousin-2746 Limousin-2746 Angus-993 Angus-993 Angus-994 Angus-994 ? ? Charolais-1829 Charolais-1829 Hereford-1079 Hereford-1079 Holstein-3284 Holstein-3284 Limousin-2747 Limousin-2747 Limousin-2748 Limousin-2748 ? ? Angus-995 Angus-995 Hereford-1080 Hereford-1080 Limousin-2749 Limousin-2749 Limousin-2750 Limousin-2750 Charolais-1832 Charolais-1832 Charolais-1833 Charolais-1833 Charolais-1834 Charolais-1834 Limousin-2751 Limousin-2751 Limousin-2753 Limousin-2753 Limousin-1056 Limousin-1056 Hereford-1081 Hereford-1081 Hereford-1082 Hereford-1082 Angus-996 Angus-996 Charolais-1836 Charolais-1836 ? ? Limousin-2754 Limousin-2754 Limousin-2755 Limousin-2755 Angus-997 Angus-997 Angus-998 Angus-998 Hereford-1083 Hereford-1083 Hereford-1084 Hereford-1084 Simmental-998 Simmental-998 Simmental-999 Simmental-999 Simmental-1000 Simmental-1000 Simmental-1000 Simmental-1000 Simmental-992 Simmental-992 Angus-1000 Angus-1000 Angus-1002 Angus-1002 Charolais-1838 Charolais-1838 Angus-1003 Angus-1003 Angus-1004 Angus-1004 Charolais-1840 Charolais-1840 Charolais-1841 Charolais-1841 Charolais-1842 Charolais-1842 Simmental-1005 Simmental-1005 Angus-1005 Angus-1005 Charolais-1843 Charolais-1843 Hereford-1085 Hereford-1085 ? ? Hereford-1086 Hereford-1086 Limousin-2759 Limousin-2759 Simmental-1007 Simmental-1007 ? ? Simmental-1008 Simmental-1008 Hereford-1087 Hereford-1087 Angus-1006 Angus-1006 Angus-1007 Angus-1007 Hereford-1088 Hereford-1088 Simmental-1009 Simmental-1009 Angus-1008 Angus-1008 Charolais-1844 Charolais-1844 Angus-1009 Angus-1009 Angus-1010 Angus-1010 Angus-1011 Angus-1011 Charolais-1845 Charolais-1845 Charolais-1846 Charolais-1846 Hereford-1089 Hereford-1089 Angus-1012 Angus-1012 Charolais-1847 Charolais-1847 ? ? Hereford-1090 Hereford-1090 Holstein-3329 Holstein-3329 Angus-1014 Angus-1014 Angus-1015 Angus-1015 Angus-1016 Angus-1016 Angus-1017 Angus-1017 Charolais-1848 Charolais-1848 Charolais-1849 Charolais-1849 Hereford-1091 Hereford-1091 Limousin-2763 Limousin-2763 Angus-1018 Angus-1018 Hereford-1093 Hereford-1093 Hereford-1094 Hereford-1094 Hereford-1095 Hereford-1095 Hereford-1096 Hereford-1096 Hereford-1097 Hereford-1097 Charolais-1851 Charolais-1851 Charolais-1852 Charolais-1852 Charolais-1853 Charolais-1853 Hereford-1098 Hereford-1098 BelgianBlue-301 BelgianBlue-301 Charolais-1855 Charolais-1855 Charolais-1856 Charolais-1856 Hereford-1099 Hereford-1099 Hereford-1100 Hereford-1100 Angus-1019 Angus-1019 Hereford-1102 Hereford-1102 Charolais-1858 Charolais-1858 Hereford-1103 Hereford-1103 Holstein-3223 Holstein-3223 Holstein-3216 Holstein-3216 Holstein-3318 Holstein-3318 Charolais-1859 Charolais-1859 Charolais-1860 Charolais-1860 BelgianBlue-304 BelgianBlue-304 Charolais-1865 Charolais-1865 Charolais-1866 Charolais-1866 Hereford-1104 Hereford-1104 Holstein-3219 Holstein-3219 ? ? BelgianBlue-305 BelgianBlue-305 ? ? Holstein-3330 Holstein-3330 BelgianBlue-306 BelgianBlue-306 BelgianBlue-307 BelgianBlue-307 BelgianBlue-308 BelgianBlue-308 BrownSwiss-145 BrownSwiss-145 Hereford-1105 Hereford-1105 ? ? Holstein-3300 Holstein-3300 Limousin-2766 Limousin-2766 Simmental-1010 Simmental-1010 BelgianBlue-310 BelgianBlue-310 Hereford-1106 Hereford-1106 Hereford-1107 Hereford-1107 Hereford-1108 Hereford-1108 Hereford-1109 Hereford-1109 Hereford-1110 Hereford-1110 Hereford-1111 Hereford-1111 Charolais-1873 Charolais-1873 Hereford-1112 Hereford-1112 Hereford-1113 Hereford-1113 Hereford-1114 Hereford-1114 Hereford-1115 Hereford-1115 ? ? Holstein-3310 Holstein-3310 Holstein-3222 Holstein-3222 Holstein-3223 Holstein-3223 Holstein-3218 Holstein-3218 Holstein-3267 Holstein-3267 Limousin-2767 Limousin-2767 Limousin-2768 Limousin-2768 Limousin-2769 Limousin-2769 Limousin-2770 Limousin-2770 Hereford-1116 Hereford-1116 Hereford-1117 Hereford-1117 Hereford-1119 Hereford-1119 Limousin-2771 Limousin-2771 Limousin-2772 Limousin-2772 Hereford-1120 Hereford-1120 Hereford-1121 Hereford-1121 Charolais-1874 Charolais-1874 Charolais-1875 Charolais-1875 Charolais-1876 Charolais-1876 Limousin-2773 Limousin-2773 Limousin-2774 Limousin-2774 Limousin-2775 Limousin-2775 Simmental-1014 Simmental-1014 Simmental-1016 Simmental-1016 Limousin-2776 Limousin-2776 Charolais-1880 Charolais-1880 Charolais-1881 Charolais-1881 Limousin-2783 Limousin-2783 Limousin-2784 Limousin-2784 Limousin-2785 Limousin-2785 Simmental-1017 Simmental-1017 Charolais-1883 Charolais-1883 Charolais-1884 Charolais-1884 Charolais-1885 Charolais-1885 Limousin-2790 Limousin-2790 Limousin-1612 Limousin-1612 Simmental-992 Simmental-992 Charolais-1886 Charolais-1886 Charolais-1887 Charolais-1887 Charolais-1888 Charolais-1888 Charolais-1890 Charolais-1890 Limousin-2792 Limousin-2792 Limousin-2795 Limousin-2795 Limousin-2796 Limousin-2796 Limousin-2797 Limousin-2797 Limousin-2798 Limousin-2798 Limousin-2799 Limousin-2799 Limousin-2800 Limousin-2800 Charolais-1892 Charolais-1892 Limousin-2803 Limousin-2803 BelgianBlue-311 BelgianBlue-311 BelgianBlue-312 BelgianBlue-312 Freisan-285 Freisan-285 Hereford-1123 Hereford-1123 Hereford-1124 Hereford-1124 Charolais-1894 Charolais-1894 Freisan-286 Freisan-286 Hereford-1125 Hereford-1125 Hereford-1126 Hereford-1126 Limousin-2804 Limousin-2804 Charolais-1896 Charolais-1896 ? ? Charolais-1897 Charolais-1897 Charolais-1898 Charolais-1898 Charolais-1899 Charolais-1899 Charolais-1900 Charolais-1900 BelgianBlue-313 BelgianBlue-313 Charolais-1901 Charolais-1901 Charolais-1902 Charolais-1902 Hereford-1127 Hereford-1127 Hereford-1128 Hereford-1128 Limousin-2807 Limousin-2807 Hereford-1130 Hereford-1130 Ayshire-650 Ayshire-650 Hereford-1131 Hereford-1131 Limousin-2808 Limousin-2808 Limousin-2809 Limousin-2809 Limousin-2811 Limousin-2811 Charolais-1906 Charolais-1906 Charolais-1907 Charolais-1907 Hereford-1132 Hereford-1132 Hereford-1133 Hereford-1133 Holstein-3218 Holstein-3218 Limousin-2814 Limousin-2814 Limousin-2816 Limousin-2816 Angus-1021 Angus-1021 ? ? Charolais-1909 Charolais-1909 Charolais-1910 Charolais-1910 Charolais-1911 Charolais-1911 Charolais-1912 Charolais-1912 Charolais-1913 Charolais-1913 Guernsey-160 Guernsey-160 Hereford-1135 Hereford-1135 Holstein-3223 Holstein-3223 ? ? Limousin-2817 Limousin-2817 Limousin-2818 Limousin-2818 Limousin-2819 Limousin-2819 Angus-1023 Angus-1023 Hereford-1136 Hereford-1136 Hereford-1137 Hereford-1137 Hereford-1138 Hereford-1138 Hereford-1139 Hereford-1139 Charolais-1915 Charolais-1915 Charolais-1916 Charolais-1916 Charolais-1917 Charolais-1917 Limousin-2822 Limousin-2822 Limousin-2823 Limousin-2823 Limousin-331 Limousin-331 Charolais-1918 Charolais-1918 Charolais-1919 Charolais-1919 Hereford-1141 Hereford-1141 Hereford-1142 Hereford-1142 Limousin-2806 Limousin-2806 Limousin-2825 Limousin-2825 Limousin-2768 Limousin-2768 Limousin-2826 Limousin-2826 Limousin-2828 Limousin-2828 Limousin-2829 Limousin-2829 Limousin-2830 Limousin-2830 Angus-1024 Angus-1024 BelgianBlue-298 BelgianBlue-298 Hereford-1143 Hereford-1143 Hereford-1144 Hereford-1144 Hereford-1145 Hereford-1145 Hereford-1146 Hereford-1146 Hereford-1147 Hereford-1147 Limousin-2832 Limousin-2832 Hereford-1148 Hereford-1148 Charolais-1920 Charolais-1920 BelgianBlue-314 BelgianBlue-314 Charolais-1925 Charolais-1925 Charolais-1926 Charolais-1926 Angus-1025 Angus-1025 BelgianBlue-316 BelgianBlue-316 BelgianBlue-317 BelgianBlue-317 Charolais-1928 Charolais-1928 Charolais-1929 Charolais-1929 Charolais-1930 Charolais-1930 Charolais-1932 Charolais-1932 Charolais-1933 Charolais-1933 ? ? Holstein-3332 Holstein-3332 Charolais-1934 Charolais-1934 Charolais-1936 Charolais-1936 Charolais-1937 Charolais-1937 Charolais-1841 Charolais-1841 ? ? Charolais-1939 Charolais-1939 Charolais-1940 Charolais-1940 Hereford-1149 Hereford-1149 BelgianBlue-295 BelgianBlue-295 BelgianBlue-293 BelgianBlue-293 Hereford-1150 Hereford-1150 Limousin-2833 Limousin-2833 Limousin-2834 Limousin-2834 Hereford-1151 Hereford-1151 Hereford-1152 Hereford-1152 Charolais-1943 Charolais-1943 Holstein-3333 Holstein-3333 ? ? Holstein-3303 Holstein-3303 Limousin-2835 Limousin-2835 Limousin-2836 Limousin-2836 Freisan-287 Freisan-287 Limousin-2837 Limousin-2837 BelgianBlue-319 BelgianBlue-319 BelgianBlue-320 BelgianBlue-320 Hereford-1153 Hereford-1153 Hereford-1155 Hereford-1155 Hereford-1156 Hereford-1156 Hereford-1157 Hereford-1157 Ayshire-653 Ayshire-653 Limousin-2838 Limousin-2838 Limousin-2839 Limousin-2839 Simmental-1021 Simmental-1021 Simmental-1024 Simmental-1024 Charolais-1949 Charolais-1949 Charolais-1950 Charolais-1950 Limousin-2842 Limousin-2842 Limousin-2843 Limousin-2843 Limousin-2844 Limousin-2844 ? ? Simmental-977 Simmental-977 Charolais-1955 Charolais-1955 Limousin-1632 Limousin-1632 Limousin-2845 Limousin-2845 Angus-1027 Angus-1027 Charolais-1958 Charolais-1958 Charolais-1959 Charolais-1959 Charolais-1960 Charolais-1960 Limousin-2793 Limousin-2793 Limousin-2847 Limousin-2847 Limousin-2848 Limousin-2848 Limousin-2849 Limousin-2849 Angus-1029 Angus-1029 Angus-1030 Angus-1030 Charolais-1963 Charolais-1963 Charolais-1964 Charolais-1964 Charolais-1965 Charolais-1965 Freisan-288 Freisan-288 Freisan-289 Freisan-289 Hereford-1158 Hereford-1158 Angus-1031 Angus-1031 Charolais-1966 Charolais-1966 Charolais-1967 Charolais-1967 Limousin-2852 Limousin-2852 Limousin-2853 Limousin-2853 Limousin-2854 Limousin-2854 Limousin-2811 Limousin-2811 Limousin-2856 Limousin-2856 Angus-1033 Angus-1033 Charolais-1972 Charolais-1972 Hereford-1162 Hereford-1162 Hereford-1163 Hereford-1163 Angus-1034 Angus-1034 Hereford-1164 Hereford-1164 Hereford-1165 Hereford-1165 Hereford-1166 Hereford-1166 Charolais-1973 Charolais-1973 ? ? ? ? Holstein-3218 Holstein-3218 Holstein-3335 Holstein-3335 Limousin-2861 Limousin-2861 Angus-1038 Angus-1038 Angus-1039 Angus-1039 Charolais-1974 Charolais-1974 Charolais-1975 Charolais-1975 Charolais-1976 Charolais-1976 Charolais-1883 Charolais-1883 Angus-1040 Angus-1040 ? ? Charolais-1977 Charolais-1977 Charolais-1978 Charolais-1978 Charolais-1979 Charolais-1979 Charolais-1980 Charolais-1980 Charolais-1981 Charolais-1981 Charolais-1982 Charolais-1982 ? ? ? ? Hereford-1167 Hereford-1167 Hereford-1168 Hereford-1168 Limousin-2863 Limousin-2863 ? ? Angus-1042 Angus-1042 Hereford-1169 Hereford-1169 Charolais-1983 Charolais-1983 Charolais-1984 Charolais-1984 Limousin-2822 Limousin-2822 ? ? BelgianBlue-321 BelgianBlue-321 Charolais-1985 Charolais-1985 Charolais-1987 Charolais-1987 Charolais-1988 Charolais-1988 Hereford-1170 Hereford-1170 Hereford-1171 Hereford-1171 Limousin-2864 Limousin-2864 Angus-1043 Angus-1043 Angus-1044 Angus-1044 Angus-1041 Angus-1041 ? ? Charolais-1990 Charolais-1990 Hereford-1172 Hereford-1172 Limousin-2869 Limousin-2869 Hereford-1173 Hereford-1173 Hereford-1174 Hereford-1174 Hereford-1175 Hereford-1175 ? ? Angus-1047 Angus-1047 Holstein-3338 Holstein-3338 Holstein-3301 Holstein-3301 Holstein-3339 Holstein-3339 Holstein-3305 Holstein-3305 Angus-1048 Angus-1048 Holstein-3333 Holstein-3333 Holstein-3223 Holstein-3223 Holstein-3222 Holstein-3222 ? ? Angus-1049 Angus-1049 Angus-1050 Angus-1050 Ayshire-655 Ayshire-655 Holstein-3341 Holstein-3341 BelgianBlue-322 BelgianBlue-322 Limousin-2870 Limousin-2870 Simmental-1025 Simmental-1025 Limousin-2873 Limousin-2873 Limousin-2874 Limousin-2874 Limousin-2875 Limousin-2875 Angus-1051 Angus-1051 Limousin-2876 Limousin-2876 Angus-1053 Angus-1053 Angus-1054 Angus-1054 Angus-1055 Angus-1055 Angus-1056 Angus-1056 Limousin-2877 Limousin-2877 Angus-1057 Angus-1057 Angus-1058 Angus-1058 Angus-1059 Angus-1059 Angus-1060 Angus-1060 ? ? Charolais-1773 Charolais-1773 Holstein-3297 Holstein-3297 Limousin-2872 Limousin-2872 ? ? Limousin-2878 Limousin-2878 Limousin-395 Limousin-395 Hereford-1178 Hereford-1178 Limousin-2880 Limousin-2880 Angus-1061 Angus-1061 Limousin-2881 Limousin-2881 Angus-1062 Angus-1062 RedAngus-85 RedAngus-85 Simmental-1026 Simmental-1026 Simmental-1027 Simmental-1027 Angus-1063 Angus-1063 Angus-1065 Angus-1065 Holstein-3343 Holstein-3343 Hereford-1179 Hereford-1179 Charolais-1992 Charolais-1992 Holstein-3344 Holstein-3344 Holstein-3345 Holstein-3345 ? ? Hereford-1180 Hereford-1180 Hereford-1181 Hereford-1181 Angus-1066 Angus-1066 Hereford-1182 Hereford-1182 Angus-1067 Angus-1067 Charolais-1993 Charolais-1993 Hereford-1183 Hereford-1183 Limousin-2882 Limousin-2882 Angus-1068 Angus-1068 Hereford-1184 Hereford-1184 Hereford-1185 Hereford-1185 Angus-1069 Angus-1069 Angus-1070 Angus-1070 Holstein-3218 Holstein-3218 Holstein-3289 Holstein-3289 Holstein-3347 Holstein-3347 Holstein-3348 Holstein-3348 SwedishRed-5 SwedishRed-5 Limousin-2883 Limousin-2883 Holstein-3350 Holstein-3350 Simmental-1028 Simmental-1028 Limousin-2884 Limousin-2884 Limousin-2885 Limousin-2885 Limousin-2886 Limousin-2886 Limousin-2887 Limousin-2887 BelgianBlue-323 BelgianBlue-323 BelgianBlue-324 BelgianBlue-324 Angus-1071 Angus-1071 Limousin-2889 Limousin-2889 ? ? Hereford-1186 Hereford-1186 Angus-1072 Angus-1072 Hereford-1187 Hereford-1187 Limousin-2891 Limousin-2891 Hereford-1188 Hereford-1188 Hereford-1189 Hereford-1189 Hereford-1190 Hereford-1190 Holstein-3352 Holstein-3352 Angus-1075 Angus-1075 Angus-1076 Angus-1076 Angus-1077 Angus-1077 Angus-1078 Angus-1078 Hereford-1191 Hereford-1191 Hereford-1192 Hereford-1192 Angus-1080 Angus-1080 Angus-1081 Angus-1081 BrownSwiss-146 BrownSwiss-146 Simmental-1030 Simmental-1030 Simmental-1031 Simmental-1031 Limousin-2895 Limousin-2895 Angus-1083 Angus-1083 BelgianBlue-325 BelgianBlue-325 Angus-1084 Angus-1084 Angus-1085 Angus-1085 Angus-550 Angus-550 Angus-1088 Angus-1088 Angus-1089 Angus-1089 Hereford-1193 Hereford-1193 Angus-1091 Angus-1091 Freisan-290 Freisan-290 Limousin-2896 Limousin-2896 Angus-1092 Angus-1092 Angus-1093 Angus-1093 ? ? ? ? BelgianBlue-326 BelgianBlue-326 Limousin-2897 Limousin-2897 Angus-1094 Angus-1094 Hereford-1195 Hereford-1195 Angus-1096 Angus-1096 Angus-1097 Angus-1097 BelgianBlue-327 BelgianBlue-327 Holstein-3246 Holstein-3246 Angus-1099 Angus-1099 Angus-1100 Angus-1100 Angus-1101 Angus-1101 Angus-1102 Angus-1102 Angus-1104 Angus-1104 Angus-1024 Angus-1024 Angus-1107 Angus-1107 Angus-1012 Angus-1012 Angus-1108 Angus-1108 BelgianBlue-328 BelgianBlue-328 Angus-1109 Angus-1109 Hereford-1196 Hereford-1196 Hereford-1197 Hereford-1197 Angus-1110 Angus-1110 Angus-1111 Angus-1111 Angus-1113 Angus-1113 Angus-1114 Angus-1114 Angus-1115 Angus-1115 BelgianBlue-329 BelgianBlue-329 ? ? Angus-1116 Angus-1116 Angus-1119 Angus-1119 Angus-1120 Angus-1120 Ayshire-663 Ayshire-663 Angus-1121 Angus-1121 Angus-1122 Angus-1122 Hereford-1199 Hereford-1199 Angus-1123 Angus-1123 Limousin-2899 Limousin-2899 Limousin-2719 Limousin-2719 Limousin-2900 Limousin-2900 Limousin-2901 Limousin-2901 Limousin-2803 Limousin-2803 Limousin-2903 Limousin-2903 Limousin-2905 Limousin-2905 Charolais-1996 Charolais-1996 Charolais-1997 Charolais-1997 Limousin-395 Limousin-395 Charolais-1998 Charolais-1998 Limousin-2676 Limousin-2676 Limousin-2905 Limousin-2905 Limousin-2907 Limousin-2907 Limousin-2908 Limousin-2908 Limousin-2909 Limousin-2909 Charolais-1999 Charolais-1999 Limousin-2910 Limousin-2910 Charolais-2000 Charolais-2000 Charolais-2001 Charolais-2001 Limousin-2911 Limousin-2911 Limousin-2912 Limousin-2912 Limousin-2913 Limousin-2913 Limousin-2914 Limousin-2914 Limousin-2915 Limousin-2915 Limousin-2917 Limousin-2917 Limousin-2918 Limousin-2918 Limousin-2919 Limousin-2919 Limousin-2920 Limousin-2920 Limousin-49 Limousin-49 Limousin-2921 Limousin-2921 Limousin-2922 Limousin-2922 Limousin-2923 Limousin-2923 Limousin-2924 Limousin-2924 Limousin-2925 Limousin-2925 Limousin-2926 Limousin-2926 Charolais-2003 Charolais-2003 Limousin-2927 Limousin-2927 Limousin-2928 Limousin-2928 Limousin-2929 Limousin-2929 Charolais-2004 Charolais-2004 Limousin-2930 Limousin-2930 Limousin-2931 Limousin-2931 Limousin-2932 Limousin-2932 Charolais-2005 Charolais-2005 Limousin-2933 Limousin-2933 Limousin-2935 Limousin-2935 Charolais-2007 Charolais-2007 Charolais-2008 Charolais-2008 Charolais-2009 Charolais-2009 Charolais-2010 Charolais-2010 Charolais-2011 Charolais-2011 Limousin-2938 Limousin-2938 Limousin-2939 Limousin-2939 Limousin-2940 Limousin-2940 Charolais-2012 Charolais-2012 Limousin-2942 Limousin-2942 Limousin-2943 Limousin-2943 Limousin-2944 Limousin-2944 Limousin-2945 Limousin-2945 Limousin-2946 Limousin-2946 Limousin-2947 Limousin-2947 Limousin-2950 Limousin-2950 Limousin-2951 Limousin-2951 ? ? ? ? Limousin-2953 Limousin-2953 Limousin-2954 Limousin-2954 Limousin-2955 Limousin-2955 Limousin-2957 Limousin-2957 Limousin-2958 Limousin-2958 Holstein-3273 Holstein-3273 Holstein-3306 Holstein-3306 Charolais-2009 Charolais-2009 Holstein-3301 Holstein-3301 Holstein-3273 Holstein-3273 Charolais-2015 Charolais-2015 Holstein-3355 Holstein-3355 Holstein-3310 Holstein-3310 Holstein-3356 Holstein-3356 Holstein-3267 Holstein-3267 Holstein-3306 Holstein-3306 Holstein-3267 Holstein-3267 Holstein-3206 Holstein-3206 Holstein-3273 Holstein-3273 Limousin-2961 Limousin-2961 Holstein-3358 Holstein-3358 Holstein-3359 Holstein-3359 BelgianBlue-305 BelgianBlue-305 Freisan-291 Freisan-291 Holstein-3301 Holstein-3301 Limousin-2962 Limousin-2962 Holstein-3339 Holstein-3339 Holstein-3361 Holstein-3361 Limousin-2964 Limousin-2964 Limousin-2965 Limousin-2965 Charolais-2018 Charolais-2018 Limousin-1628 Limousin-1628 Limousin-2966 Limousin-2966 Limousin-2967 Limousin-2967 Charolais-2019 Charolais-2019 Limousin-2968 Limousin-2968 Charolais-2020 Charolais-2020 Limousin-2969 Limousin-2969 Charolais-2022 Charolais-2022 Limousin-2970 Limousin-2970 Limousin-2971 Limousin-2971 Limousin-2972 Limousin-2972 Limousin-2973 Limousin-2973 Limousin-2974 Limousin-2974 Limousin-2975 Limousin-2975 Limousin-2905 Limousin-2905 Limousin-2976 Limousin-2976 BelgianBlue-330 BelgianBlue-330 Charolais-2026 Charolais-2026 Charolais-2027 Charolais-2027 Charolais-2029 Charolais-2029 Charolais-2030 Charolais-2030 Limousin-2977 Limousin-2977 Holstein-3362 Holstein-3362 Holstein-3363 Holstein-3363 Holstein-3208 Holstein-3208 Limousin-2978 Limousin-2978 Limousin-2979 Limousin-2979 Limousin-2634 Limousin-2634 Limousin-2980 Limousin-2980 Limousin-2638 Limousin-2638 Limousin-2981 Limousin-2981 Limousin-2982 Limousin-2982 Limousin-2983 Limousin-2983 Limousin-2984 Limousin-2984 Limousin-2985 Limousin-2985 Limousin-2986 Limousin-2986 BelgianBlue-331 BelgianBlue-331 Charolais-2031 Charolais-2031 Limousin-2990 Limousin-2990 Limousin-2991 Limousin-2991 Limousin-2993 Limousin-2993 Charolais-2032 Charolais-2032 Limousin-2994 Limousin-2994 Limousin-2638 Limousin-2638 ? ? BrownSwiss-147 BrownSwiss-147 Simmental-1033 Simmental-1033 Holstein-3218 Holstein-3218 Limousin-1260 Limousin-1260 Limousin-1260 Limousin-1260 BelgianBlue-332 BelgianBlue-332 Charolais-2034 Charolais-2034 BrownSwiss-148 BrownSwiss-148 Charolais-2035 Charolais-2035 BrownSwiss-149 BrownSwiss-149 Hereford-1202 Hereford-1202 Holstein-3330 Holstein-3330 Limousin-2996 Limousin-2996 Angus-1124 Angus-1124 Charolais-2036 Charolais-2036 Charolais-2038 Charolais-2038 BrownSwiss-150 BrownSwiss-150 Limousin-2643 Limousin-2643 Limousin-2910 Limousin-2910 Angus-1125 Angus-1125 Limousin-2997 Limousin-2997 Charolais-2040 Charolais-2040 Limousin-2999 Limousin-2999 Simmental-1035 Simmental-1035 Hereford-1203 Hereford-1203 Hereford-1204 Hereford-1204 Charolais-2041 Charolais-2041 Holstein-3218 Holstein-3218 Holstein-3246 Holstein-3246 ? ? BrownSwiss-152 BrownSwiss-152 Freisan-292 Freisan-292 Holstein-3364 Holstein-3364 Charolais-2042 Charolais-2042 Holstein-3223 Holstein-3223 ? ? Charolais-2044 Charolais-2044 Charolais-2046 Charolais-2046 Holstein-3218 Holstein-3218 BelgianBlue-333 BelgianBlue-333 BelgianBlue-334 BelgianBlue-334 Holstein-3366 Holstein-3366 Limousin-3000 Limousin-3000 Limousin-643 Limousin-643 Holstein-3273 Holstein-3273 Limousin-3001 Limousin-3001 Limousin-1615 Limousin-1615 Limousin-657 Limousin-657 Limousin-3002 Limousin-3002 Charolais-2048 Charolais-2048 Limousin-2782 Limousin-2782 Charolais-2049 Charolais-2049 Charolais-2051 Charolais-2051 Charolais-2052 Charolais-2052 Limousin-3005 Limousin-3005 Charolais-2053 Charolais-2053 Limousin-3006 Limousin-3006 Limousin-2782 Limousin-2782 Limousin-3007 Limousin-3007 Charolais-2054 Charolais-2054 Charolais-2056 Charolais-2056 Charolais-1825 Charolais-1825 Limousin-3008 Limousin-3008 Charolais-2059 Charolais-2059 Charolais-2060 Charolais-2060 Limousin-3009 Limousin-3009 Holstein-3333 Holstein-3333 Charolais-2062 Charolais-2062 Holstein-3280 Holstein-3280 Holstein-3223 Holstein-3223 Holstein-3352 Holstein-3352 Limousin-3010 Limousin-3010 Charolais-2063 Charolais-2063 Charolais-2064 Charolais-2064 Charolais-2065 Charolais-2065 Charolais-2066 Charolais-2066 Hereford-1205 Hereford-1205 Holstein-3369 Holstein-3369 Holstein-3370 Holstein-3370 Limousin-3011 Limousin-3011 Limousin-3012 Limousin-3012 Charolais-2067 Charolais-2067 Limousin-3013 Limousin-3013 Limousin-3014 Limousin-3014 Limousin-3014 Limousin-3014 Limousin-3014 Limousin-3014 Limousin-3015 Limousin-3015 Charolais-2069 Charolais-2069 Charolais-2070 Charolais-2070 Limousin-3017 Limousin-3017 BelgianBlue-322 BelgianBlue-322 Holstein-3371 Holstein-3371 Limousin-2782 Limousin-2782 Limousin-657 Limousin-657 Limousin-3019 Limousin-3019 Limousin-1625 Limousin-1625 Charolais-2071 Charolais-2071 Hereford-1206 Hereford-1206 Hereford-1207 Hereford-1207 ? ? Hereford-1208 Hereford-1208 ? ? BelgianBlue-335 BelgianBlue-335 BelgianBlue-300 BelgianBlue-300 Freisan-293 Freisan-293 Charolais-2073 Charolais-2073 Charolais-2074 Charolais-2074 Charolais-2075 Charolais-2075 Charolais-2076 Charolais-2076 Angus-1126 Angus-1126 BrownSwiss-153 BrownSwiss-153 Charolais-2077 Charolais-2077 Charolais-2080 Charolais-2080 Charolais-2081 Charolais-2081 Charolais-2082 Charolais-2082 Charolais-2083 Charolais-2083 Charolais-2084 Charolais-2084 Charolais-2085 Charolais-2085 Charolais-2086 Charolais-2086 ? ? Holstein-3333 Holstein-3333 Angus-1127 Angus-1127 BelgianBlue-336 BelgianBlue-336 Charolais-1958 Charolais-1958 Charolais-2088 Charolais-2088 Charolais-2089 Charolais-2089 Holstein-3330 Holstein-3330 ? ? BelgianBlue-337 BelgianBlue-337 BelgianBlue-338 BelgianBlue-338 Charolais-2090 Charolais-2090 Holstein-3218 Holstein-3218 Limousin-3020 Limousin-3020 BrownSwiss-154 BrownSwiss-154 Charolais-1774 Charolais-1774 Freisan-294 Freisan-294 Hereford-1209 Hereford-1209 Hereford-1210 Hereford-1210 Limousin-1627 Limousin-1627 Limousin-3021 Limousin-3021 Charolais-2094 Charolais-2094 Limousin-3022 Limousin-3022 Limousin-3024 Limousin-3024 Limousin-3026 Limousin-3026 Simmental-1037 Simmental-1037 Charolais-2096 Charolais-2096 Limousin-3030 Limousin-3030 Charolais-2099 Charolais-2099 Charolais-2100 Charolais-2100 Charolais-2101 Charolais-2101 Charolais-2102 Charolais-2102 Limousin-3031 Limousin-3031 Limousin-3033 Limousin-3033 Limousin-3034 Limousin-3034 Limousin-3035 Limousin-3035 Charolais-2104 Charolais-2104 Charolais-2105 Charolais-2105 Charolais-2106 Charolais-2106 Charolais-2107 Charolais-2107 Charolais-2108 Charolais-2108 Limousin-3036 Limousin-3036 Simmental-1038 Simmental-1038 Charolais-2111 Charolais-2111 Charolais-2112 Charolais-2112 Charolais-2113 Charolais-2113 Charolais-2114 Charolais-2114 Limousin-3038 Limousin-3038 Limousin-542 Limousin-542 Limousin-3039 Limousin-3039 Limousin-3040 Limousin-3040 Charolais-2120 Charolais-2120 Charolais-2121 Charolais-2121 Angus-1128 Angus-1128 Charolais-2124 Charolais-2124 Charolais-2125 Charolais-2125 Limousin-3041 Limousin-3041 Limousin-3042 Limousin-3042 Limousin-3043 Limousin-3043 Limousin-3045 Limousin-3045 Limousin-3046 Limousin-3046 Limousin-3047 Limousin-3047 Charolais-2127 Charolais-2127 Charolais-2128 Charolais-2128 Charolais-2129 Charolais-2129 Freisan-295 Freisan-295 Freisan-296 Freisan-296 Limousin-2793 Limousin-2793 Angus-1129 Angus-1129 BrownSwiss-155 BrownSwiss-155 Charolais-2132 Charolais-2132 Charolais-2133 Charolais-2133 Charolais-2134 Charolais-2134 Charolais-2135 Charolais-2135 Charolais-2136 Charolais-2136 Charolais-1774 Charolais-1774 Charolais-2137 Charolais-2137 Limousin-3048 Limousin-3048 Limousin-3049 Limousin-3049 Limousin-3050 Limousin-3050 Limousin-3051 Limousin-3051 Charolais-2139 Charolais-2139 ? ? Holstein-3215 Holstein-3215 Holstein-3372 Holstein-3372 Limousin-3052 Limousin-3052 Limousin-3054 Limousin-3054 Charolais-2140 Charolais-2140 Charolais-2142 Charolais-2142 Charolais-2143 Charolais-2143 Charolais-2144 Charolais-2144 Charolais-2145 Charolais-2145 Charolais-2146 Charolais-2146 Limousin-3056 Limousin-3056 Limousin-3057 Limousin-3057 Limousin-2723 Limousin-2723 Limousin-657 Limousin-657 Limousin-3009 Limousin-3009 BelgianBlue-339 BelgianBlue-339 Charolais-2147 Charolais-2147 Charolais-2033 Charolais-2033 Charolais-2148 Charolais-2148 Charolais-2149 Charolais-2149 Charolais-2151 Charolais-2151 Charolais-2152 Charolais-2152 Charolais-2153 Charolais-2153 ? ? Limousin-3058 Limousin-3058 Limousin-3060 Limousin-3060 Limousin-3061 Limousin-3061 Limousin-2985 Limousin-2985 Limousin-2723 Limousin-2723 Limousin-3062 Limousin-3062 Limousin-3063 Limousin-3063 Charolais-2155 Charolais-2155 Charolais-2156 Charolais-2156 Charolais-2157 Charolais-2157 Charolais-2158 Charolais-2158 Angus-1131 Angus-1131 Angus-1132 Angus-1132 Hereford-1212 Hereford-1212 Hereford-1213 Hereford-1213 Holstein-3218 Holstein-3218 BelgianBlue-340 BelgianBlue-340 BrownSwiss-156 BrownSwiss-156 Holstein-3373 Holstein-3373 Charolais-2163 Charolais-2163 Angus-1133 Angus-1133 Holstein-3324 Holstein-3324 Freisan-297 Freisan-297 BelgianBlue-341 BelgianBlue-341 Charolais-2164 Charolais-2164 Charolais-2165 Charolais-2165 Charolais-2166 Charolais-2166 Limousin-2878 Limousin-2878 Simmental-1040 Simmental-1040 Limousin-3067 Limousin-3067 Angus-1135 Angus-1135 Limousin-1260 Limousin-1260 Limousin-3068 Limousin-3068 Limousin-3069 Limousin-3069 Limousin-3070 Limousin-3070 Limousin-3071 Limousin-3071 Angus-1137 Angus-1137 BrownSwiss-157 BrownSwiss-157 Limousin-3072 Limousin-3072 Angus-1138 Angus-1138 Angus-1139 Angus-1139 Charolais-2167 Charolais-2167 Limousin-3075 Limousin-3075 Limousin-3077 Limousin-3077 Charolais-2170 Charolais-2170 Charolais-2171 Charolais-2171 Charolais-2172 Charolais-2172 Limousin-3080 Limousin-3080 Limousin-3081 Limousin-3081 Charolais-2173 Charolais-2173 Limousin-3082 Limousin-3082 Charolais-2174 Charolais-2174 ? ? Charolais-2175 Charolais-2175 Charolais-2170 Charolais-2170 Limousin-2676 Limousin-2676 Charolais-2174 Charolais-2174 Limousin-3083 Limousin-3083 Limousin-3084 Limousin-3084 Limousin-3085 Limousin-3085 ? ? Limousin-3086 Limousin-3086 Charolais-2179 Charolais-2179 Charolais-2180 Charolais-2180 BrownSwiss-158 BrownSwiss-158 Charolais-2183 Charolais-2183 Charolais-2184 Charolais-2184 Holstein-3374 Holstein-3374 Charolais-2185 Charolais-2185 Charolais-2186 Charolais-2186 Charolais-2187 Charolais-2187 BelgianBlue-342 BelgianBlue-342 Charolais-2188 Charolais-2188 BrownSwiss-159 BrownSwiss-159 Holstein-3301 Holstein-3301 Limousin-3087 Limousin-3087 BrownSwiss-157 BrownSwiss-157 Holstein-3223 Holstein-3223 Holstein-3226 Holstein-3226 ? ? Limousin-3088 Limousin-3088 Limousin-3089 Limousin-3089 Limousin-1628 Limousin-1628 BrownSwiss-157 BrownSwiss-157 Limousin-3090 Limousin-3090 Charolais-2190 Charolais-2190 Charolais-2191 Charolais-2191 Charolais-2193 Charolais-2193 Limousin-2782 Limousin-2782 Charolais-2195 Charolais-2195 Limousin-1202 Limousin-1202 Charolais-2196 Charolais-2196 Limousin-2782 Limousin-2782 Limousin-2782 Limousin-2782 Limousin-2782 Limousin-2782 Limousin-2782 Limousin-2782 Charolais-2197 Charolais-2197 Charolais-2198 Charolais-2198 Charolais-2199 Charolais-2199 Charolais-2200 Charolais-2200 Limousin-3094 Limousin-3094 Limousin-2782 Limousin-2782 Charolais-2201 Charolais-2201 Charolais-2202 Charolais-2202 Limousin-3095 Limousin-3095 Charolais-2204 Charolais-2204 Charolais-2205 Charolais-2205 Freisan-298 Freisan-298 Limousin-3096 Limousin-3096 Charolais-2207 Charolais-2207 Limousin-1260 Limousin-1260 Charolais-2208 Charolais-2208 ? ? Limousin-3097 Limousin-3097 Holstein-3376 Holstein-3376 Limousin-618 Limousin-618 Charolais-2210 Charolais-2210 Charolais-2211 Charolais-2211 Limousin-3098 Limousin-3098 Charolais-2213 Charolais-2213 Charolais-2214 Charolais-2214 Limousin-3073 Limousin-3073 Limousin-3101 Limousin-3101 Limousin-3102 Limousin-3102 ? ? BelgianBlue-343 BelgianBlue-343 BelgianBlue-344 BelgianBlue-344 Holstein-3329 Holstein-3329 Charolais-2216 Charolais-2216 Simmental-1042 Simmental-1042 Angus-1140 Angus-1140 Angus-1141 Angus-1141 Angus-1142 Angus-1142 BelgianBlue-345 BelgianBlue-345 Charolais-2217 Charolais-2217 Angus-1143 Angus-1143 Holstein-3377 Holstein-3377 Holstein-3297 Holstein-3297 Charolais-2220 Charolais-2220 Angus-1144 Angus-1144 BelgianBlue-346 BelgianBlue-346 ? ? Limousin-3104 Limousin-3104 Simmental-1043 Simmental-1043 Simmental-1044 Simmental-1044 Simmental-1045 Simmental-1045 Freisan-299 Freisan-299 Holstein-3378 Holstein-3378 Limousin-2643 Limousin-2643 Charolais-2222 Charolais-2222 Guernsey-161 Guernsey-161 Limousin-3105 Limousin-3105 Limousin-3106 Limousin-3106 Simmental-1047 Simmental-1047 Limousin-3108 Limousin-3108 Simmental-1048 Simmental-1048 Limousin-3110 Limousin-3110 Charolais-2223 Charolais-2223 Charolais-2224 Charolais-2224 Limousin-3111 Limousin-3111 Limousin-3112 Limousin-3112 Limousin-3113 Limousin-3113 Limousin-3114 Limousin-3114 Simmental-1051 Simmental-1051 Simmental-1054 Simmental-1054 Simmental-1055 Simmental-1055 Simmental-1056 Simmental-1056 Simmental-1057 Simmental-1057 Simmental-1059 Simmental-1059 Simmental-1061 Simmental-1061 Simmental-1062 Simmental-1062 Charolais-2225 Charolais-2225 Limousin-3115 Limousin-3115 Limousin-2671 Limousin-2671 Limousin-2671 Limousin-2671 Limousin-3117 Limousin-3117 Charolais-2226 Charolais-2226 Limousin-3118 Limousin-3118 Limousin-3119 Limousin-3119 Simmental-1068 Simmental-1068 Simmental-1069 Simmental-1069 Limousin-3121 Limousin-3121 Limousin-3122 Limousin-3122 Limousin-3123 Limousin-3123 Limousin-3124 Limousin-3124 Limousin-3125 Limousin-3125 Limousin-3127 Limousin-3127 Limousin-3129 Limousin-3129 Limousin-2744 Limousin-2744 Simmental-1071 Simmental-1071 Limousin-395 Limousin-395 Limousin-3130 Limousin-3130 Limousin-3126 Limousin-3126 Limousin-3131 Limousin-3131 Simmental-1072 Simmental-1072 Simmental-1073 Simmental-1073 Simmental-1074 Simmental-1074 BelgianBlue-347 BelgianBlue-347 Limousin-3133 Limousin-3133 Angus-1145 Angus-1145 BelgianBlue-348 BelgianBlue-348 Limousin-3134 Limousin-3134 Limousin-3135 Limousin-3135 Angus-1146 Angus-1146 Angus-1148 Angus-1148 Limousin-2970 Limousin-2970 Limousin-3137 Limousin-3137 Charolais-2228 Charolais-2228 Limousin-3138 Limousin-3138 Simmental-1075 Simmental-1075 Angus-1150 Angus-1150 Charolais-2229 Charolais-2229 Charolais-2230 Charolais-2230 Jersey-159 Jersey-159 Limousin-3139 Limousin-3139 Limousin-3140 Limousin-3140 Limousin-3141 Limousin-3141 Limousin-2671 Limousin-2671 Limousin-3142 Limousin-3142 Charolais-2231 Charolais-2231 Holstein-3380 Holstein-3380 Limousin-3144 Limousin-3144 Limousin-3145 Limousin-3145 Limousin-145 Limousin-145 Limousin-145 Limousin-145 Limousin-3146 Limousin-3146 Angus-1154 Angus-1154 Charolais-2232 Charolais-2232 Limousin-3148 Limousin-3148 Limousin-3149 Limousin-3149 Limousin-3150 Limousin-3150 Limousin-2640 Limousin-2640 BelgianBlue-318 BelgianBlue-318 BelgianBlue-298 BelgianBlue-298 Limousin-3152 Limousin-3152 Limousin-3153 Limousin-3153 Limousin-3154 Limousin-3154 Limousin-3155 Limousin-3155 Limousin-3130 Limousin-3130 Limousin-3130 Limousin-3130 Limousin-3130 Limousin-3130 Angus-1155 Angus-1155 ? ? Limousin-3156 Limousin-3156 Limousin-3157 Limousin-3157 Limousin-1633 Limousin-1633 Limousin-3158 Limousin-3158 Limousin-3159 Limousin-3159 Limousin-3160 Limousin-3160 Angus-1156 Angus-1156 Limousin-3161 Limousin-3161 Limousin-1633 Limousin-1633 Simmental-1077 Simmental-1077 Simmental-1077 Simmental-1077 Simmental-1078 Simmental-1078 Simmental-1085 Simmental-1085 Simmental-954 Simmental-954 Simmental-1086 Simmental-1086 Simmental-1087 Simmental-1087 Simmental-1088 Simmental-1088 Simmental-1094 Simmental-1094 Simmental-1095 Simmental-1095 Simmental-1097 Simmental-1097 Simmental-1098 Simmental-1098 Holstein-3297 Holstein-3297 Limousin-1260 Limousin-1260 Angus-1157 Angus-1157 BrownSwiss-160 BrownSwiss-160 Angus-1158 Angus-1158 Angus-1159 Angus-1159 Angus-1160 Angus-1160 Angus-1161 Angus-1161 Angus-1162 Angus-1162 Charolais-2233 Charolais-2233 Angus-1163 Angus-1163 Angus-1164 Angus-1164 Angus-1165 Angus-1165 Angus-1166 Angus-1166 Charolais-2234 Charolais-2234 Jersey-160 Jersey-160 Simmental-1111 Simmental-1111 Simmental-1117 Simmental-1117 Simmental-1118 Simmental-1118 Simmental-1121 Simmental-1121 Jersey-161 Jersey-161 Jersey-162 Jersey-162 Jersey-163 Jersey-163 Jersey-164 Jersey-164 Jersey-165 Jersey-165 Jersey-166 Jersey-166 Angus-1167 Angus-1167 Angus-1168 Angus-1168 Ayshire-665 Ayshire-665 Angus-1169 Angus-1169 Holstein-3382 Holstein-3382 Jersey-52 Jersey-52 Jersey-167 Jersey-167 Jersey-168 Jersey-168 Jersey-165 Jersey-165 Jersey-169 Jersey-169 Jersey-16 Jersey-16 Angus-1170 Angus-1170 Charolais-2236 Charolais-2236 Angus-1171 Angus-1171 BrownSwiss-161 BrownSwiss-161 Angus-1172 Angus-1172 Limousin-3163 Limousin-3163 Angus-1173 Angus-1173 Guernsey-162 Guernsey-162 Holstein-3383 Holstein-3383 ? ? BelgianBlue-350 BelgianBlue-350 Holstein-3265 Holstein-3265 Angus-1174 Angus-1174 ? ? BelgianBlue-351 BelgianBlue-351 BelgianBlue-332 BelgianBlue-332 Charolais-2237 Charolais-2237 Charolais-1793 Charolais-1793 Charolais-2239 Charolais-2239 Holstein-3214 Holstein-3214 Holstein-3216 Holstein-3216 Holstein-3384 Holstein-3384 Holstein-3385 Holstein-3385 Holstein-3386 Holstein-3386 BelgianBlue-352 BelgianBlue-352 BelgianBlue-353 BelgianBlue-353 BelgianBlue-353 BelgianBlue-353 BelgianBlue-353 BelgianBlue-353 Charolais-2242 Charolais-2242 Limousin-2822 Limousin-2822 Angus-1175 Angus-1175 Angus-1176 Angus-1176 BelgianBlue-355 BelgianBlue-355 BelgianBlue-355 BelgianBlue-355 BelgianBlue-355 BelgianBlue-355 BelgianBlue-355 BelgianBlue-355 BelgianBlue-356 BelgianBlue-356 Limousin-3164 Limousin-3164 Limousin-3140 Limousin-3140 Limousin-3165 Limousin-3165 Limousin-3166 Limousin-3166 Simmental-1130 Simmental-1130 Angus-1178 Angus-1178 Limousin-3167 Limousin-3167 Limousin-3168 Limousin-3168 Limousin-2704 Limousin-2704 Limousin-199 Limousin-199 Limousin-3170 Limousin-3170 Charolais-2244 Charolais-2244 Limousin-2668 Limousin-2668 Limousin-3172 Limousin-3172 Limousin-3173 Limousin-3173 BrownSwiss-162 BrownSwiss-162 Limousin-802 Limousin-802 Limousin-788 Limousin-788 ? ? Limousin-3175 Limousin-3175 Limousin-3176 Limousin-3176 Limousin-3177 Limousin-3177 Simmental-1136 Simmental-1136 Simmental-1137 Simmental-1137 Simmental-1138 Simmental-1138 Simmental-1139 Simmental-1139 Simmental-1140 Simmental-1140 Simmental-1142 Simmental-1142 Simmental-1143 Simmental-1143 Charolais-2245 Charolais-2245 Limousin-3179 Limousin-3179 Limousin-3181 Limousin-3181 Limousin-3182 Limousin-3182 Limousin-3183 Limousin-3183 Limousin-3186 Limousin-3186 Limousin-3187 Limousin-3187 Limousin-3190 Limousin-3190 Limousin-3191 Limousin-3191 Limousin-3183 Limousin-3183 Limousin-3192 Limousin-3192 Limousin-3193 Limousin-3193 Charolais-2248 Charolais-2248 Limousin-3194 Limousin-3194 Limousin-3126 Limousin-3126 Limousin-3026 Limousin-3026 Limousin-3199 Limousin-3199 Simmental-1148 Simmental-1148 Simmental-1149 Simmental-1149 Limousin-3201 Limousin-3201 Limousin-3112 Limousin-3112 Limousin-3202 Limousin-3202 Limousin-3203 Limousin-3203 Limousin-3204 Limousin-3204 Limousin-3206 Limousin-3206 Limousin-3207 Limousin-3207 Simmental-1152 Simmental-1152 Simmental-1153 Simmental-1153 Limousin-3209 Limousin-3209 Limousin-3210 Limousin-3210 Angus-1179 Angus-1179 Jersey-170 Jersey-170 Limousin-3211 Limousin-3211 Limousin-3212 Limousin-3212 Limousin-3213 Limousin-3213 Limousin-3214 Limousin-3214 Charolais-2250 Charolais-2250 Limousin-3216 Limousin-3216 Limousin-3148 Limousin-3148 Limousin-3217 Limousin-3217 Limousin-3218 Limousin-3218 BelgianBlue-357 BelgianBlue-357 BelgianBlue-358 BelgianBlue-358 Charolais-2251 Charolais-2251 Limousin-3220 Limousin-3220 Limousin-3221 Limousin-3221 Limousin-3222 Limousin-3222 Limousin-3225 Limousin-3225 Charolais-2252 Charolais-2252 Guernsey-163 Guernsey-163 Jersey-171 Jersey-171 Jersey-172 Jersey-172 Limousin-3227 Limousin-3227 Limousin-3228 Limousin-3228 Limousin-3229 Limousin-3229 Limousin-3231 Limousin-3231 Guernsey-164 Guernsey-164 Holstein-3330 Holstein-3330 Jersey-172 Jersey-172 Jersey-173 Jersey-173 Jersey-174 Jersey-174 Limousin-1608 Limousin-1608 Limousin-3235 Limousin-3235 Limousin-3126 Limousin-3126 Limousin-3236 Limousin-3236 Limousin-3237 Limousin-3237 ? ? Ayshire-664 Ayshire-664 Holstein-3313 Holstein-3313 Limousin-3241 Limousin-3241 Limousin-3243 Limousin-3243 Limousin-3244 Limousin-3244 ? ? Limousin-3245 Limousin-3245 Limousin-3246 Limousin-3246 BelgianBlue-359 BelgianBlue-359 Limousin-2822 Limousin-2822 Limousin-243 Limousin-243 Limousin-3247 Limousin-3247 Limousin-3248 Limousin-3248 Limousin-3249 Limousin-3249 Limousin-3250 Limousin-3250 Limousin-3251 Limousin-3251 Limousin-3252 Limousin-3252 Limousin-3254 Limousin-3254 ? ? Angus-1180 Angus-1180 BelgianBlue-360 BelgianBlue-360 BelgianBlue-361 BelgianBlue-361 BelgianBlue-362 BelgianBlue-362 Charolais-2254 Charolais-2254 Limousin-3255 Limousin-3255 Limousin-3256 Limousin-3256 Hereford-1214 Hereford-1214 Limousin-1633 Limousin-1633 Limousin-3257 Limousin-3257 Limousin-3259 Limousin-3259 ? ? Simmental-1155 Simmental-1155 Simmental-1156 Simmental-1156 BelgianBlue-363 BelgianBlue-363 BelgianBlue-364 BelgianBlue-364 BelgianBlue-365 BelgianBlue-365 BelgianBlue-366 BelgianBlue-366 ? ? Charolais-2256 Charolais-2256 Charolais-2258 Charolais-2258 Freisan-300 Freisan-300 Angus-1182 Angus-1182 Angus-1183 Angus-1183 Angus-1186 Angus-1186 Angus-1187 Angus-1187 BelgianBlue-368 BelgianBlue-368 BelgianBlue-369 BelgianBlue-369 Charolais-2260 Charolais-2260 Charolais-2261 Charolais-2261 Holstein-3387 Holstein-3387 Limousin-3260 Limousin-3260 Limousin-3261 Limousin-3261 Angus-1188 Angus-1188 BelgianBlue-370 BelgianBlue-370 BelgianBlue-371 BelgianBlue-371 Charolais-2263 Charolais-2263 Charolais-2265 Charolais-2265 BelgianBlue-373 BelgianBlue-373 BelgianBlue-375 BelgianBlue-375 BelgianBlue-376 BelgianBlue-376 Angus-1189 Angus-1189 BelgianBlue-377 BelgianBlue-377 BelgianBlue-320 BelgianBlue-320 Freisan-301 Freisan-301 ? ? Limousin-3262 Limousin-3262 Simmental-1160 Simmental-1160 Simmental-1160 Simmental-1160 Simmental-1161 Simmental-1161 Simmental-1162 Simmental-1162 BrownSwiss-163 BrownSwiss-163 Charolais-2268 Charolais-2268 Charolais-2270 Charolais-2270 Holstein-3264 Holstein-3264 Simmental-1165 Simmental-1165 BelgianBlue-367 BelgianBlue-367 BelgianBlue-378 BelgianBlue-378 Charolais-2271 Charolais-2271 Limousin-3266 Limousin-3266 BelgianBlue-379 BelgianBlue-379 Limousin-3268 Limousin-3268 Charolais-2272 Charolais-2272 Limousin-3269 Limousin-3269 Limousin-3270 Limousin-3270 Limousin-3271 Limousin-3271 Simmental-1178 Simmental-1178 Simmental-1179 Simmental-1179 Simmental-1180 Simmental-1180 Simmental-1181 Simmental-1181 Limousin-3273 Limousin-3273 Limousin-145 Limousin-145 Limousin-3274 Limousin-3274 Limousin-3275 Limousin-3275 Limousin-3276 Limousin-3276 Limousin-3277 Limousin-3277 Limousin-3278 Limousin-3278 Simmental-1183 Simmental-1183 Simmental-1184 Simmental-1184 Charolais-1912 Charolais-1912 Charolais-2274 Charolais-2274 Charolais-2275 Charolais-2275 Charolais-2276 Charolais-2276 Limousin-3279 Limousin-3279 Limousin-3280 Limousin-3280 Limousin-3281 Limousin-3281 Limousin-3282 Limousin-3282 Limousin-3284 Limousin-3284 Limousin-3285 Limousin-3285 Limousin-3286 Limousin-3286 Limousin-3287 Limousin-3287 Limousin-3288 Limousin-3288 ? ? Simmental-1189 Simmental-1189 Simmental-1009 Simmental-1009 Charolais-2279 Charolais-2279 Charolais-2280 Charolais-2280 Charolais-2281 Charolais-2281 Limousin-3296 Limousin-3296 Limousin-3297 Limousin-3297 Limousin-1632 Limousin-1632 Limousin-3298 Limousin-3298 Limousin-3299 Limousin-3299 Limousin-3302 Limousin-3302 Simmental-1192 Simmental-1192 Simmental-1193 Simmental-1193 Limousin-3303 Limousin-3303 Limousin-3304 Limousin-3304 Limousin-3305 Limousin-3305 Limousin-2793 Limousin-2793 Limousin-3306 Limousin-3306 Limousin-3307 Limousin-3307 Limousin-3308 Limousin-3308 Limousin-3309 Limousin-3309 Limousin-3310 Limousin-3310 Limousin-3311 Limousin-3311 Limousin-3314 Limousin-3314 Simmental-937 Simmental-937 Limousin-3321 Limousin-3321 Angus-1191 Angus-1191 Angus-1192 Angus-1192 Angus-1193 Angus-1193 BelgianBlue-310 BelgianBlue-310 Limousin-3324 Limousin-3324 Angus-1195 Angus-1195 ? ? Charolais-2285 Charolais-2285 Charolais-2286 Charolais-2286 Limousin-3326 Limousin-3326 Limousin-3327 Limousin-3327 Limousin-3329 Limousin-3329 Limousin-3330 Limousin-3330 Limousin-3332 Limousin-3332 Limousin-3333 Limousin-3333 Limousin-3334 Limousin-3334 Angus-1196 Angus-1196 BelgianBlue-381 BelgianBlue-381 Charolais-2287 Charolais-2287 Limousin-3337 Limousin-3337 Limousin-243 Limousin-243 Limousin-3338 Limousin-3338 Limousin-3339 Limousin-3339 Angus-1198 Angus-1198 Angus-1199 Angus-1199 Angus-1200 Angus-1200 BelgianBlue-382 BelgianBlue-382 BelgianBlue-383 BelgianBlue-383 Limousin-2793 Limousin-2793 Limousin-2793 Limousin-2793 Limousin-3340 Limousin-3340 Limousin-3341 Limousin-3341 Limousin-3342 Limousin-3342 Angus-1122 Angus-1122 Charolais-2290 Charolais-2290 Charolais-2083 Charolais-2083 Limousin-3345 Limousin-3345 Angus-1201 Angus-1201 Angus-1202 Angus-1202 Angus-1204 Angus-1204 Limousin-3346 Limousin-3346 Limousin-3347 Limousin-3347 Limousin-10 Limousin-10 Limousin-3348 Limousin-3348 Limousin-3349 Limousin-3349 Limousin-3350 Limousin-3350 Limousin-3351 Limousin-3351 ? ? Angus-1205 Angus-1205 Angus-1206 Angus-1206 Angus-1207 Angus-1207 Angus-1208 Angus-1208 ? ? Limousin-3353 Limousin-3353 Limousin-3354 Limousin-3354 Limousin-3333 Limousin-3333 Limousin-3355 Limousin-3355 Limousin-3356 Limousin-3356 Limousin-3357 Limousin-3357 Limousin-3358 Limousin-3358 Limousin-3359 Limousin-3359 Limousin-3362 Limousin-3362 Angus-1209 Angus-1209 Angus-1210 Angus-1210 Limousin-3364 Limousin-3364 Limousin-3365 Limousin-3365 Limousin-3366 Limousin-3366 Limousin-2628 Limousin-2628 Limousin-3205 Limousin-3205 Limousin-3368 Limousin-3368 Limousin-243 Limousin-243 Limousin-3369 Limousin-3369 Angus-1211 Angus-1211 BelgianBlue-353 BelgianBlue-353 Charolais-2293 Charolais-2293 Hereford-1215 Hereford-1215 Limousin-3248 Limousin-3248 Limousin-3370 Limousin-3370 Limousin-3371 Limousin-3371 Angus-1212 Angus-1212 Limousin-3373 Limousin-3373 Limousin-303 Limousin-303 Angus-1213 Angus-1213 BelgianBlue-379 BelgianBlue-379 BelgianBlue-384 BelgianBlue-384 Charolais-2295 Charolais-2295 Charolais-2297 Charolais-2297 Limousin-3374 Limousin-3374 Limousin-2793 Limousin-2793 Limousin-3377 Limousin-3377 Limousin-2865 Limousin-2865 Angus-1216 Angus-1216 Limousin-2752 Limousin-2752 Angus-1217 Angus-1217 Angus-1218 Angus-1218 Holstein-3282 Holstein-3282 Angus-1219 Angus-1219 BelgianBlue-385 BelgianBlue-385 BelgianBlue-386 BelgianBlue-386 Angus-1220 Angus-1220 BelgianBlue-329 BelgianBlue-329 BelgianBlue-329 BelgianBlue-329 Angus-1221 Angus-1221 Angus-1222 Angus-1222 BrownSwiss-164 BrownSwiss-164 BelgianBlue-387 BelgianBlue-387 Angus-1085 Angus-1085 Angus-1223 Angus-1223 Angus-1224 Angus-1224 BelgianBlue-388 BelgianBlue-388 BelgianBlue-389 BelgianBlue-389 BrownSwiss-165 BrownSwiss-165 BelgianBlue-390 BelgianBlue-390 BelgianBlue-391 BelgianBlue-391 BelgianBlue-392 BelgianBlue-392 BelgianBlue-393 BelgianBlue-393 Charolais-2298 Charolais-2298 Limousin-3380 Limousin-3380 Limousin-3381 Limousin-3381 Simmental-1201 Simmental-1201 Limousin-2896 Limousin-2896 Simmental-1040 Simmental-1040 Angus-1225 Angus-1225 Angus-1226 Angus-1226 BelgianBlue-394 BelgianBlue-394 Angus-1227 Angus-1227 Angus-1228 Angus-1228 Limousin-3382 Limousin-3382 Limousin-3383 Limousin-3383 Limousin-2896 Limousin-2896 Limousin-3385 Limousin-3385 Angus-550 Angus-550 Angus-1229 Angus-1229 Angus-1230 Angus-1230 Angus-1231 Angus-1231 Angus-1232 Angus-1232 Limousin-3387 Limousin-3387 Limousin-3389 Limousin-3389 Limousin-3390 Limousin-3390 Angus-1233 Angus-1233 Freisan-305 Freisan-305 BelgianBlue-372 BelgianBlue-372 Angus-1234 Angus-1234 Angus-1235 Angus-1235 Angus-1210 Angus-1210 Charolais-2300 Charolais-2300 Charolais-2301 Charolais-2301 Limousin-3394 Limousin-3394 Limousin-2671 Limousin-2671 Limousin-3395 Limousin-3395 Limousin-3396 Limousin-3396 Limousin-3398 Limousin-3398 Limousin-3399 Limousin-3399 Limousin-3401 Limousin-3401 Limousin-3402 Limousin-3402 Limousin-3403 Limousin-3403 Limousin-3404 Limousin-3404 Limousin-3406 Limousin-3406 Limousin-3407 Limousin-3407 Limousin-3408 Limousin-3408 Limousin-3409 Limousin-3409 Limousin-3411 Limousin-3411 Charolais-2302 Charolais-2302 Limousin-3412 Limousin-3412 Limousin-3413 Limousin-3413 Charolais-2303 Charolais-2303 Limousin-3415 Limousin-3415 Limousin-3416 Limousin-3416 Limousin-3417 Limousin-3417 Limousin-2678 Limousin-2678 Limousin-3199 Limousin-3199 Limousin-3418 Limousin-3418 Limousin-3419 Limousin-3419 Limousin-3420 Limousin-3420 Limousin-3421 Limousin-3421 Limousin-652 Limousin-652 Limousin-3423 Limousin-3423 Charolais-2304 Charolais-2304 Limousin-3425 Limousin-3425 Charolais-2305 Charolais-2305 BrownSwiss-166 BrownSwiss-166 Charolais-2306 Charolais-2306 BelgianBlue-305 BelgianBlue-305 BelgianBlue-338 BelgianBlue-338 BelgianBlue-338 BelgianBlue-338 BrownSwiss-158 BrownSwiss-158 Charolais-2308 Charolais-2308 Charolais-2309 Charolais-2309 BelgianBlue-395 BelgianBlue-395 Charolais-2310 Charolais-2310 BelgianBlue-396 BelgianBlue-396 Charolais-2311 Charolais-2311 Charolais-2312 Charolais-2312 Holstein-3389 Holstein-3389 Limousin-3428 Limousin-3428 BelgianBlue-397 BelgianBlue-397 Charolais-2313 Charolais-2313 BelgianBlue-398 BelgianBlue-398 BelgianBlue-399 BelgianBlue-399 Charolais-2314 Charolais-2314 Charolais-2315 Charolais-2315 Charolais-2316 Charolais-2316 Simmental-1203 Simmental-1203 Limousin-643 Limousin-643 Simmental-1204 Simmental-1204 Limousin-3429 Limousin-3429 Holstein-3390 Holstein-3390 Limousin-3430 Limousin-3430 BelgianBlue-400 BelgianBlue-400 BrownSwiss-167 BrownSwiss-167 Charolais-2319 Charolais-2319 Charolais-2320 Charolais-2320 Holstein-3391 Holstein-3391 Limousin-3433 Limousin-3433 Charolais-2321 Charolais-2321 Limousin-3435 Limousin-3435 Simmental-1206 Simmental-1206 Charolais-2322 Charolais-2322 Limousin-3436 Limousin-3436 Limousin-3437 Limousin-3437 Limousin-3438 Limousin-3438 Limousin-3439 Limousin-3439 Limousin-3440 Limousin-3440 Charolais-2323 Charolais-2323 Charolais-2324 Charolais-2324 Limousin-3442 Limousin-3442 Limousin-3443 Limousin-3443 Limousin-3444 Limousin-3444 Limousin-3445 Limousin-3445 Limousin-3448 Limousin-3448 Limousin-3449 Limousin-3449 Limousin-3009 Limousin-3009 Limousin-3450 Limousin-3450 Limousin-3451 Limousin-3451 Limousin-2799 Limousin-2799 Limousin-3452 Limousin-3452 Simmental-1208 Simmental-1208 Charolais-2325 Charolais-2325 Charolais-2326 Charolais-2326 Limousin-3454 Limousin-3454 Limousin-3455 Limousin-3455 Limousin-3456 Limousin-3456 Limousin-2970 Limousin-2970 Limousin-3457 Limousin-3457 Limousin-643 Limousin-643 Limousin-3458 Limousin-3458 Limousin-3459 Limousin-3459 Charolais-2329 Charolais-2329 ? ? Limousin-3462 Limousin-3462 Limousin-3464 Limousin-3464 Charolais-2333 Charolais-2333 Charolais-2334 Charolais-2334 Holstein-3218 Holstein-3218 Limousin-3467 Limousin-3467 Limousin-3460 Limousin-3460 Limousin-3469 Limousin-3469 Limousin-3470 Limousin-3470 BelgianBlue-401 BelgianBlue-401 Charolais-2335 Charolais-2335 Limousin-3471 Limousin-3471 Limousin-3472 Limousin-3472 Limousin-3018 Limousin-3018 Limousin-3009 Limousin-3009 Limousin-3473 Limousin-3473 Limousin-3009 Limousin-3009 Limousin-3474 Limousin-3474 Limousin-3475 Limousin-3475 Angus-1240 Angus-1240 Charolais-2336 Charolais-2336 Hereford-1217 Hereford-1217 Limousin-3477 Limousin-3477 Limousin-3478 Limousin-3478 Limousin-542 Limousin-542 Limousin-3479 Limousin-3479 Limousin-3480 Limousin-3480 Limousin-3481 Limousin-3481 Limousin-3482 Limousin-3482 Limousin-3483 Limousin-3483 Limousin-3484 Limousin-3484 Limousin-3030 Limousin-3030 Limousin-3485 Limousin-3485 Limousin-3486 Limousin-3486 Limousin-3364 Limousin-3364 Limousin-2638 Limousin-2638 Limousin-2668 Limousin-2668 Limousin-3488 Limousin-3488 Limousin-3488 Limousin-3488 Limousin-3490 Limousin-3490 Limousin-3491 Limousin-3491 Limousin-3492 Limousin-3492 Limousin-2679 Limousin-2679 BelgianBlue-361 BelgianBlue-361 Charolais-2338 Charolais-2338 Limousin-3493 Limousin-3493 Limousin-3494 Limousin-3494 Limousin-3159 Limousin-3159 Limousin-2793 Limousin-2793 Angus-1241 Angus-1241 Angus-1243 Angus-1243 Angus-1244 Angus-1244 Angus-1245 Angus-1245 BelgianBlue-403 BelgianBlue-403 ? ? Simmental-1212 Simmental-1212 ? ? BelgianBlue-404 BelgianBlue-404 BelgianBlue-405 BelgianBlue-405 BelgianBlue-406 BelgianBlue-406 BelgianBlue-408 BelgianBlue-408 BrownSwiss-168 BrownSwiss-168 Freisan-303 Freisan-303 BelgianBlue-409 BelgianBlue-409 BelgianBlue-410 BelgianBlue-410 BelgianBlue-411 BelgianBlue-411 BelgianBlue-412 BelgianBlue-412 BelgianBlue-413 BelgianBlue-413 Freisan-304 Freisan-304 Limousin-3497 Limousin-3497 Limousin-3499 Limousin-3499 Limousin-2671 Limousin-2671 Freisan-305 Freisan-305 Limousin-3500 Limousin-3500 Simmental-1221 Simmental-1221 ? ? BelgianBlue-393 BelgianBlue-393 Limousin-3504 Limousin-3504 Simmental-1230 Simmental-1230 Simmental-1230 Simmental-1230 Simmental-1230 Simmental-1230 Simmental-1231 Simmental-1231 Simmental-1022 Simmental-1022 Simmental-1233 Simmental-1233 Simmental-1234 Simmental-1234 Simmental-1235 Simmental-1235 Limousin-3505 Limousin-3505 Limousin-3506 Limousin-3506 Limousin-3507 Limousin-3507 Limousin-3508 Limousin-3508 Limousin-3509 Limousin-3509 Limousin-3510 Limousin-3510 Limousin-3511 Limousin-3511 Limousin-3512 Limousin-3512 Limousin-3513 Limousin-3513 Limousin-3514 Limousin-3514 ? ? Limousin-3130 Limousin-3130 Limousin-3516 Limousin-3516 Limousin-3517 Limousin-3517 Limousin-3518 Limousin-3518 Limousin-3519 Limousin-3519 Limousin-3520 Limousin-3520 Limousin-3522 Limousin-3522 Limousin-3525 Limousin-3525 Limousin-2712 Limousin-2712 Limousin-3526 Limousin-3526 Limousin-3527 Limousin-3527 Limousin-3527 Limousin-3527 Limousin-3528 Limousin-3528 Limousin-3529 Limousin-3529 Limousin-3531 Limousin-3531 Limousin-3533 Limousin-3533 Simmental-1245 Simmental-1245 ? ? Limousin-3537 Limousin-3537 Limousin-1202 Limousin-1202 Limousin-3130 Limousin-3130 Limousin-2797 Limousin-2797 Limousin-3538 Limousin-3538 Limousin-3539 Limousin-3539 Limousin-3540 Limousin-3540 Simmental-1251 Simmental-1251 ? ? Limousin-3541 Limousin-3541 Limousin-1324 Limousin-1324 Jersey-175 Jersey-175 Jersey-176 Jersey-176 Limousin-3543 Limousin-3543 Limousin-3544 Limousin-3544 Limousin-3545 Limousin-3545 Limousin-3546 Limousin-3546 Limousin-3547 Limousin-3547 Charolais-2342 Charolais-2342 Charolais-2343 Charolais-2343 Limousin-3548 Limousin-3548 Limousin-3549 Limousin-3549 Limousin-3550 Limousin-3550 Limousin-3551 Limousin-3551 Limousin-3552 Limousin-3552 BelgianBlue-415 BelgianBlue-415 BelgianBlue-416 BelgianBlue-416 Limousin-3553 Limousin-3553 Limousin-3554 Limousin-3554 Limousin-3555 Limousin-3555 Limousin-3556 Limousin-3556 Limousin-3557 Limousin-3557 Limousin-3558 Limousin-3558 Angus-1246 Angus-1246 Limousin-3559 Limousin-3559 Limousin-3560 Limousin-3560 Limousin-3561 Limousin-3561 Angus-1247 Angus-1247 Charolais-2344 Charolais-2344 Jersey-177 Jersey-177 Jersey-178 Jersey-178 Jersey-25 Jersey-25 Limousin-3562 Limousin-3562 Limousin-3563 Limousin-3563 Angus-1248 Angus-1248 Charolais-2345 Charolais-2345 Limousin-3564 Limousin-3564 Limousin-3565 Limousin-3565 Limousin-3566 Limousin-3566 Limousin-3567 Limousin-3567 Limousin-3130 Limousin-3130 Limousin-3009 Limousin-3009 Limousin-3568 Limousin-3568 Limousin-3570 Limousin-3570 ? ? Charolais-2346 Charolais-2346 Limousin-3571 Limousin-3571 Limousin-3572 Limousin-3572 Limousin-3573 Limousin-3573 Limousin-3574 Limousin-3574 Limousin-3575 Limousin-3575 Limousin-3576 Limousin-3576 Simmental-1259 Simmental-1259 Angus-1249 Angus-1249 Limousin-3205 Limousin-3205 Limousin-3579 Limousin-3579 Charolais-2348 Charolais-2348 Limousin-3580 Limousin-3580 Simmental-1099 Simmental-1099 Angus-1250 Angus-1250 BelgianBlue-408 BelgianBlue-408 Limousin-3581 Limousin-3581 Limousin-3582 Limousin-3582 Limousin-3583 Limousin-3583 Limousin-2896 Limousin-2896 BelgianBlue-417 BelgianBlue-417 BelgianBlue-418 BelgianBlue-418 Charolais-2349 Charolais-2349 Limousin-3186 Limousin-3186 Limousin-3186 Limousin-3186 Limousin-3586 Limousin-3586 Limousin-3587 Limousin-3587 Limousin-3588 Limousin-3588 Limousin-3258 Limousin-3258 Limousin-3589 Limousin-3589 Charolais-2351 Charolais-2351 ? ? Charolais-2353 Charolais-2353 Simmental-1267 Simmental-1267 Simmental-1270 Simmental-1270 Simmental-1272 Simmental-1272 Simmental-1273 Simmental-1273 Simmental-1274 Simmental-1274 Charolais-2357 Charolais-2357 Charolais-2358 Charolais-2358 Simmental-1276 Simmental-1276 Charolais-2359 Charolais-2359 Charolais-2360 Charolais-2360 Charolais-2361 Charolais-2361 Simmental-1277 Simmental-1277 Simmental-1278 Simmental-1278 Simmental-944 Simmental-944 Charolais-2362 Charolais-2362 Freisan-306 Freisan-306 Charolais-2363 Charolais-2363 Charolais-2364 Charolais-2364 Charolais-2365 Charolais-2365 Charolais-2366 Charolais-2366 Charolais-2367 Charolais-2367 Charolais-2368 Charolais-2368 Charolais-2370 Charolais-2370 Charolais-2371 Charolais-2371 Charolais-2373 Charolais-2373 Charolais-2375 Charolais-2375 BrownSwiss-169 BrownSwiss-169 BrownSwiss-170 BrownSwiss-170 Charolais-2377 Charolais-2377 Charolais-2378 Charolais-2378 Charolais-2379 Charolais-2379 Charolais-2380 Charolais-2380 Freisan-307 Freisan-307 BrownSwiss-170 BrownSwiss-170 Charolais-2381 Charolais-2381 ? ? BrownSwiss-171 BrownSwiss-171 Freisan-308 Freisan-308 Simmental-1283 Simmental-1283 Simmental-1284 Simmental-1284 Simmental-1285 Simmental-1285 Charolais-2384 Charolais-2384 Charolais-2386 Charolais-2386 Freisan-301 Freisan-301 Limousin-3593 Limousin-3593 Simmental-1290 Simmental-1290 Charolais-2389 Charolais-2389 Simmental-1288 Simmental-1288 Charolais-2390 Charolais-2390 Limousin-3595 Limousin-3595 Charolais-2391 Charolais-2391 Limousin-3596 Limousin-3596 Limousin-3597 Limousin-3597 Limousin-3598 Limousin-3598 Limousin-2876 Limousin-2876 Limousin-482 Limousin-482 Charolais-2393 Charolais-2393 Limousin-3602 Limousin-3602 Charolais-2394 Charolais-2394 Charolais-2395 Charolais-2395 Simmental-1292 Simmental-1292 Charolais-2397 Charolais-2397 Hereford-1219 Hereford-1219 Charolais-2398 Charolais-2398 Charolais-2399 Charolais-2399 Charolais-2402 Charolais-2402 ? ? Limousin-3399 Limousin-3399 Limousin-3604 Limousin-3604 Limousin-3606 Limousin-3606 Limousin-3607 Limousin-3607 Guernsey-166 Guernsey-166 Guernsey-167 Guernsey-167 Limousin-3608 Limousin-3608 Limousin-3609 Limousin-3609 Charolais-2409 Charolais-2409 Charolais-2411 Charolais-2411 Charolais-2412 Charolais-2412 Charolais-2413 Charolais-2413 Charolais-2413 Charolais-2413 Limousin-3610 Limousin-3610 Limousin-3611 Limousin-3611 Charolais-2415 Charolais-2415 Charolais-2416 Charolais-2416 Limousin-3614 Limousin-3614 Limousin-3615 Limousin-3615 Charolais-2417 Charolais-2417 Charolais-2418 Charolais-2418 Charolais-2419 Charolais-2419 Charolais-2420 Charolais-2420 Charolais-2422 Charolais-2422 Charolais-2423 Charolais-2423 Charolais-2425 Charolais-2425 Charolais-2426 Charolais-2426 Limousin-3618 Limousin-3618 Charolais-2428 Charolais-2428 Limousin-3620 Limousin-3620 Charolais-2430 Charolais-2430 Limousin-3621 Limousin-3621 Limousin-3622 Limousin-3622 Limousin-3623 Limousin-3623 Limousin-3624 Limousin-3624 Limousin-3625 Limousin-3625 Charolais-2431 Charolais-2431 Charolais-2432 Charolais-2432 Limousin-3627 Limousin-3627 Limousin-3628 Limousin-3628 Limousin-3629 Limousin-3629 Limousin-3630 Limousin-3630 Limousin-3631 Limousin-3631 Charolais-2433 Charolais-2433 Charolais-2434 Charolais-2434 Limousin-3634 Limousin-3634 ? ? Angus-1252 Angus-1252 Limousin-3635 Limousin-3635 Freisan-309 Freisan-309 Limousin-3637 Limousin-3637 Charolais-2438 Charolais-2438 Charolais-2439 Charolais-2439 Charolais-2440 Charolais-2440 Limousin-3638 Limousin-3638 Limousin-3639 Limousin-3639 Charolais-2441 Charolais-2441 Charolais-2170 Charolais-2170 Charolais-2443 Charolais-2443 Limousin-3600 Limousin-3600 Limousin-3640 Limousin-3640 Charolais-2445 Charolais-2445 Limousin-3641 Limousin-3641 Limousin-3642 Limousin-3642 Charolais-2446 Charolais-2446 Charolais-2447 Charolais-2447 Limousin-2793 Limousin-2793 Limousin-3618 Limousin-3618 Charolais-2450 Charolais-2450 Limousin-3645 Limousin-3645 Limousin-3646 Limousin-3646 Limousin-3647 Limousin-3647 Charolais-2452 Charolais-2452 Charolais-2453 Charolais-2453 Limousin-482 Limousin-482 Limousin-3649 Limousin-3649 Charolais-2455 Charolais-2455 Limousin-3651 Limousin-3651 Limousin-3652 Limousin-3652 Charolais-2456 Charolais-2456 ? ? ? ? Limousin-3654 Limousin-3654 Charolais-2460 Charolais-2460 Charolais-2461 Charolais-2461 Limousin-3656 Limousin-3656 ? ? Limousin-3659 Limousin-3659 Limousin-3660 Limousin-3660 Charolais-2463 Charolais-2463 Limousin-3661 Limousin-3661 Limousin-3662 Limousin-3662 Limousin-3664 Limousin-3664 Limousin-3666 Limousin-3666 Limousin-3667 Limousin-3667 Freisan-307 Freisan-307 Limousin-3668 Limousin-3668 Limousin-3669 Limousin-3669 Limousin-3670 Limousin-3670 ? ? Limousin-3598 Limousin-3598 Limousin-3672 Limousin-3672 Limousin-3541 Limousin-3541 Limousin-3673 Limousin-3673 Limousin-3674 Limousin-3674 Limousin-3666 Limousin-3666 Limousin-3675 Limousin-3675 Limousin-3205 Limousin-3205 Limousin-3679 Limousin-3679 Limousin-3681 Limousin-3681 Charolais-2465 Charolais-2465 Limousin-3683 Limousin-3683 Limousin-3684 Limousin-3684 Charolais-2467 Charolais-2467 Charolais-2468 Charolais-2468 Charolais-2470 Charolais-2470 Charolais-2471 Charolais-2471 Charolais-2472 Charolais-2472 Limousin-3598 Limousin-3598 Limousin-3685 Limousin-3685 Piedmontese-46 Piedmontese-46 Angus-1253 Angus-1253 Angus-1254 Angus-1254 Charolais-2474 Charolais-2474 Charolais-2475 Charolais-2475 Hereford-1220 Hereford-1220 Limousin-3686 Limousin-3686 Hereford-1221 Hereford-1221 Hereford-1222 Hereford-1222 Holstein-3387 Holstein-3387 ? ? Charolais-2477 Charolais-2477 Holstein-3208 Holstein-3208 Holstein-3387 Holstein-3387 Limousin-3687 Limousin-3687 Angus-1255 Angus-1255 Charolais-2478 Charolais-2478 Holstein-3358 Holstein-3358 Holstein-3395 Holstein-3395 Holstein-3396 Holstein-3396 BelgianBlue-419 BelgianBlue-419 Charolais-2479 Charolais-2479 Charolais-2480 Charolais-2480 Simmental-1277 Simmental-1277 Limousin-3688 Limousin-3688 Simmental-1308 Simmental-1308 Charolais-2481 Charolais-2481 Jersey-181 Jersey-181 Limousin-3689 Limousin-3689 Hereford-1223 Hereford-1223 Angus-1256 Angus-1256 Charolais-2482 Charolais-2482 Limousin-3690 Limousin-3690 Holstein-3251 Holstein-3251 Limousin-2704 Limousin-2704 Angus-1257 Angus-1257 Limousin-3691 Limousin-3691 Angus-1258 Angus-1258 Limousin-3692 Limousin-3692 Freisan-310 Freisan-310 Limousin-2680 Limousin-2680 Angus-1216 Angus-1216 Angus-1259 Angus-1259 Braunvieh-30 Braunvieh-30 Braunvieh-31 Braunvieh-31 Braunvieh-32 Braunvieh-32 Braunvieh-33 Braunvieh-33 Braunvieh-34 Braunvieh-34 Braunvieh-35 Braunvieh-35 Braunvieh-36 Braunvieh-36 Braunvieh-37 Braunvieh-37 Braunvieh-38 Braunvieh-38 Braunvieh-39 Braunvieh-39 Braunvieh-40 Braunvieh-40 Braunvieh-41 Braunvieh-41 Braunvieh-42 Braunvieh-42 Braunvieh-43 Braunvieh-43 Braunvieh-44 Braunvieh-44 Braunvieh-45 Braunvieh-45 Charolais-2483 Charolais-2483 Charolais-2489 Charolais-2489 Charolais-2493 Charolais-2493 Charolais-2494 Charolais-2494 Charolais-2495 Charolais-2495 Charolais-2497 Charolais-2497 Charolais-2498 Charolais-2498 Charolais-2499 Charolais-2499 Charolais-2506 Charolais-2506 Charolais-2508 Charolais-2508 Charolais-2510 Charolais-2510 Charolais-2512 Charolais-2512 Charolais-2516 Charolais-2516 Charolais-2519 Charolais-2519 Charolais-2522 Charolais-2522 ? ? ? ? ? ? ? ? ? ? ? ? ? ? ? ? ? ? ? ? ? ? ? ? ? ? ? ? ? ? ? ? ? ? ? ? ? ? ? ? ? ? ? ? ? ? ? ? Hereford-1224 Hereford-1224 Hereford-1225 Hereford-1225 Hereford-1226 Hereford-1226 Hereford-1227 Hereford-1227 Hereford-1228 Hereford-1228 Hereford-1229 Hereford-1229 Hereford-1230 Hereford-1230 Hereford-1231 Hereford-1231 Hereford-1232 Hereford-1232 Hereford-1233 Hereford-1233 Hereford-1234 Hereford-1234 Hereford-1235 Hereford-1235 Hereford-1236 Hereford-1236 Hereford-1237 Hereford-1237 Hereford-1238 Hereford-1238 Hereford-1239 Hereford-1239 Hereford-1240 Hereford-1240 Hereford-1241 Hereford-1241 Hereford-1149 Hereford-1149 Hereford-1242 Hereford-1242 Hereford-1126 Hereford-1126 Hereford-1243 Hereford-1243 Hereford-1244 Hereford-1244 Hereford-1245 Hereford-1245 Hereford-1246 Hereford-1246 Hereford-1247 Hereford-1247 Hereford-1248 Hereford-1248 Hereford-1249 Hereford-1249 Limousin-3693 Limousin-3693 Limousin-3694 Limousin-3694 Limousin-3695 Limousin-3695 Limousin-3335 Limousin-3335 ? ? Limousin-3709 Limousin-3709 Limousin-3710 Limousin-3710 Limousin-3711 Limousin-3711 Limousin-3713 Limousin-3713 Limousin-3714 Limousin-3714 Limousin-3715 Limousin-3715 Limousin-3716 Limousin-3716 ? ? Limousin-3718 Limousin-3718 Limousin-3719 Limousin-3719 Limousin-3720 Limousin-3720 RedAngus-86 RedAngus-86 RedAngus-87 RedAngus-87 RedAngus-88 RedAngus-88 RedAngus-89 RedAngus-89 RedAngus-90 RedAngus-90 RedAngus-91 RedAngus-91 RedAngus-92 RedAngus-92 RedAngus-93 RedAngus-93 RedAngus-92 RedAngus-92 RedAngus-94 RedAngus-94 RedAngus-95 RedAngus-95 RedAngus-96 RedAngus-96 RedAngus-97 RedAngus-97 RedAngus-98 RedAngus-98 RedAngus-99 RedAngus-99 RedAngus-100 RedAngus-100 RedAngus-101 RedAngus-101 RedAngus-102 RedAngus-102 RedAngus-103 RedAngus-103 ? ? RedAngus-105 RedAngus-105 RedAngus-106 RedAngus-106 RedAngus-85 RedAngus-85 RedAngus-107 RedAngus-107 ? ? RedAngus-109 RedAngus-109 RedAngus-110 RedAngus-110 RedAngus-111 RedAngus-111 RedAngus-112 RedAngus-112 RedAngus-113 RedAngus-113 RedAngus-114 RedAngus-114 RedAngus-115 RedAngus-115 RedAngus-116 RedAngus-116 RedAngus-118 RedAngus-118 RedAngus-119 RedAngus-119 ? ? ? ? ? ? ? ? ? ? ? ? ? ? ? ? ? ? ? ? ? ? ? ? ? ? ? ? ? ? ? ? ? ? ? ? ? ? Simmental-1172 Simmental-1172 Simmental-1224 Simmental-1224 ? ? ? ? ? ? ? ? ? ? Simmental-1116 Simmental-1116 ? ? ? ? ? ? ? ? Angus-1260 Angus-1260 Angus-1261 Angus-1261 Angus-1262 Angus-1262 Angus-1264 Angus-1264 Angus-1265 Angus-1265 Angus-1266 Angus-1266 Angus-1267 Angus-1267 Angus-1268 Angus-1268 Angus-1269 Angus-1269 Angus-1270 Angus-1270 Angus-1145 Angus-1145 Angus-1272 Angus-1272 Angus-1273 Angus-1273 Angus-1274 Angus-1274 Angus-1275 Angus-1275 Angus-1276 Angus-1276 Angus-1277 Angus-1277 Angus-1278 Angus-1278 Angus-1279 Angus-1279 Angus-1280 Angus-1280 Angus-1188 Angus-1188 Angus-1056 Angus-1056 Angus-1196 Angus-1196 Angus-1284 Angus-1284 Angus-1285 Angus-1285 Angus-1286 Angus-1286 Angus-1287 Angus-1287 Angus-1288 Angus-1288 Angus-1289 Angus-1289 Angus-1289 Angus-1289 Angus-1291 Angus-1291 Angus-1291 Angus-1291 Angus-1292 Angus-1292 Angus-1293 Angus-1293 Angus-1294 Angus-1294 Angus-1295 Angus-1295 Angus-1296 Angus-1296
S breed-BEAGLE Holstein Holstein Holstein Holstein Holstein Holstein Holstein Holstein Holstein Holstein Holstein Holstein Holstein Holstein Holstein Holstein Holstein Holstein Holstein Holstein Holstein Holstein Holstein Holstein Holstein Holstein Holstein Holstein Holstein Holstein Holstein Holstein Freisan Freisan Holstein Holstein Holstein Holstein Holstein Holstein Holstein Holstein Holstein Holstein Holstein Holstein Holstein Holstein Holstein Holstein Holstein Holstein Holstein Holstein Holstein Holstein Holstein Holstein Holstein Holstein Holstein Holstein Holstein Holstein Holstein Holstein Holstein Holstein Holstein Holstein Holstein Holstein Holstein Holstein Holstein Holstein Holstein Holstein Holstein Holstein Holstein Holstein Holstein Holstein Holstein Holstein Holstein Holstein Holstein Holstein Holstein Holstein Holstein Holstein Holstein Holstein Holstein Holstein Holstein Holstein Holstein Holstein Holstein Holstein Holstein Holstein Holstein Holstein Holstein Holstein Holstein Holstein Holstein Holstein Holstein Holstein Jersey Jersey Jersey Jersey Normande Normande Jersey Jersey Holstein Holstein Holstein Holstein Limousin Limousin Holstein Holstein Holstein Holstein Holstein Holstein Holstein Holstein Holstein Holstein Holstein Holstein Holstein Holstein RedAngus RedAngus Holstein Holstein Holstein Holstein Holstein Holstein Holstein Holstein Holstein Holstein Holstein Holstein Holstein Holstein Holstein Holstein Holstein Holstein Holstein Holstein Normande Normande Holstein Holstein Holstein Holstein Holstein Holstein Holstein Holstein Holstein Holstein Holstein Holstein Holstein Holstein Holstein Holstein Holstein Holstein Hereford Hereford Hereford Hereford Limousin Limousin Angus Angus Hereford Hereford Limousin Limousin Angus Angus Hereford Hereford Freisan Freisan Holstein Holstein Holstein Holstein Holstein Holstein Holstein Holstein Holstein Holstein Holstein Holstein Holstein Holstein Limousin Limousin Limousin Limousin Limousin Limousin Freisan Freisan Holstein Holstein Holstein Holstein Limousin Limousin Normande Normande RedAngus RedAngus Charolais Charolais Limousin Limousin Limousin Limousin Limousin Limousin Holstein Holstein Limousin Limousin Holstein Holstein Simmental Simmental Limousin Limousin Simmental Simmental Simmental Simmental Simmental Simmental Simmental Simmental Simmental Simmental Simmental Simmental Simmental Simmental Simmental Simmental RedAngus RedAngus Holstein Holstein Holstein Holstein Holstein Holstein Charolais Charolais Angus Angus Holstein Holstein Angus Angus Hereford Hereford Hereford Hereford Simmental Simmental Limousin Limousin Hereford Hereford Charolais Charolais Angus Angus Hereford Hereford Jersey Jersey Hereford Hereford Angus Angus Holstein Holstein Angus Angus Charolais Charolais Hereford Hereford Holstein Holstein Limousin Limousin Piedmontese Piedmontese Limousin Limousin Simmental Simmental Charolais Charolais Hereford Hereford Hereford Hereford Simmental Simmental Simmental Simmental Angus Angus Hereford Hereford Hereford Hereford Jersey Jersey Jersey Jersey Jersey Jersey Jersey Jersey Jersey Jersey Jersey Jersey Jersey Jersey Jersey Jersey Angus Angus Limousin Limousin Hereford Hereford Hereford Hereford Holstein Holstein Limousin Limousin Holstein Holstein Holstein Holstein Holstein Holstein Holstein Holstein Holstein Holstein Holstein Holstein Charolais Charolais Holstein Holstein Holstein Holstein Holstein Holstein Holstein Holstein Holstein Holstein Normande Normande Holstein Holstein Holstein Holstein Holstein Holstein Angus Angus BelgianBlue BelgianBlue Holstein Holstein Holstein Holstein Limousin Limousin Limousin Limousin Limousin Limousin BelgianBlue BelgianBlue Hereford Hereford Holstein Holstein Holstein Holstein Limousin Limousin Limousin Limousin Limousin Limousin Limousin Limousin Holstein Holstein Limousin Limousin Hereford Hereford Limousin Limousin Limousin Limousin Limousin Limousin Limousin Limousin Simmental Simmental Simmental Simmental Limousin Limousin Limousin Limousin Limousin Limousin Limousin Limousin Limousin Limousin Limousin Limousin Hereford Hereford Angus Angus Guernsey Guernsey Guernsey Guernsey Hereford Hereford Charolais Charolais Limousin Limousin BelgianBlue BelgianBlue Charolais Charolais Angus Angus Ayshire Ayshire Holstein Holstein Holstein Holstein Holstein Holstein Holstein Holstein Holstein Holstein Guernsey Guernsey Holstein Holstein Holstein Holstein Limousin Limousin Limousin Limousin Limousin Limousin Angus Angus Holstein Holstein Limousin Limousin Limousin Limousin Normande Normande Hereford Hereford Charolais Charolais Limousin Limousin Limousin Limousin Limousin Limousin Limousin Limousin Limousin Limousin Limousin Limousin Hereford Hereford Hereford Hereford Holstein Holstein Limousin Limousin Limousin Limousin Hereford Hereford Normande Normande Simmental Simmental Limousin Limousin Guernsey Guernsey Hereford Hereford Holstein Holstein Charolais Charolais Charolais Charolais Hereford Hereford Charolais Charolais Hereford Hereford Hereford Hereford Hereford Hereford Hereford Hereford Hereford Hereford Hereford Hereford Limousin Limousin Hereford Hereford Limousin Limousin Simmental Simmental Charolais Charolais Simmental Simmental Simmental Simmental Charolais Charolais Hereford Hereford Hereford Hereford Ayshire Ayshire Jersey Jersey Jersey Jersey Jersey Jersey Jersey Jersey Hereford Hereford Hereford Hereford Hereford Hereford Charolais Charolais Hereford Hereford Hereford Hereford Hereford Hereford Jersey Jersey Limousin Limousin Ayshire Ayshire Ayshire Ayshire Hereford Hereford Hereford Hereford Hereford Hereford Angus Angus Limousin Limousin Hereford Hereford Hereford Hereford Holstein Holstein Holstein Holstein Holstein Holstein Holstein Holstein BelgianBlue BelgianBlue Charolais Charolais Hereford Hereford Limousin Limousin BelgianBlue BelgianBlue Hereford Hereford Charolais Charolais Simmental Simmental Simmental Simmental Charolais Charolais Limousin Limousin Limousin Limousin Charolais Charolais Charolais Charolais Charolais Charolais Jersey Jersey Jersey Jersey Limousin Limousin BelgianBlue BelgianBlue Charolais Charolais Hereford Hereford Limousin Limousin Charolais Charolais Charolais Charolais Hereford Hereford Guernsey Guernsey Limousin Limousin Limousin Limousin Limousin Limousin Guernsey Guernsey Hereford Hereford Limousin Limousin Limousin Limousin Limousin Limousin Limousin Limousin Hereford Hereford Hereford Hereford Hereford Hereford Hereford Hereford Charolais Charolais Holstein Holstein Limousin Limousin Hereford Hereford Hereford Hereford Hereford Hereford Hereford Hereford Hereford Hereford Hereford Hereford Holstein Holstein Simmental Simmental Freisan Freisan BelgianBlue BelgianBlue Charolais Charolais Holstein Holstein Holstein Holstein Holstein Holstein BelgianBlue BelgianBlue Charolais Charolais Charolais Charolais Charolais Charolais Angus Angus Charolais Charolais Holstein Holstein Holstein Holstein Holstein Holstein Holstein Holstein Holstein Holstein Angus Angus BelgianBlue BelgianBlue Charolais Charolais Charolais Charolais Charolais Charolais Angus Angus Angus Angus Angus Angus BelgianBlue BelgianBlue RedAngus RedAngus Angus Angus Hereford Hereford Limousin Limousin Hereford Hereford Holstein Holstein Holstein Holstein Holstein Holstein Holstein Holstein Holstein Holstein Holstein Holstein Holstein Holstein Holstein Holstein Holstein Holstein Holstein Holstein Holstein Holstein Holstein Holstein Limousin Limousin Piedmontese Piedmontese BelgianBlue BelgianBlue Hereford Hereford Holstein Holstein Limousin Limousin Limousin Limousin Angus Angus BelgianBlue BelgianBlue Hereford Hereford Hereford Hereford Holstein Holstein Limousin Limousin Limousin Limousin Limousin Limousin Hereford Hereford Charolais Charolais Simmental Simmental Simmental Simmental Simmental Simmental Angus Angus Charolais Charolais Charolais Charolais Limousin Limousin Charolais Charolais Charolais Charolais Charolais Charolais Limousin Limousin Limousin Limousin Limousin Limousin Simmental Simmental Charolais Charolais Limousin Limousin Limousin Limousin Limousin Limousin Limousin Limousin Limousin Limousin Simmental Simmental Simmental Simmental Simmental Simmental Simmental Simmental Charolais Charolais Limousin Limousin Simmental Simmental Angus Angus Holstein Holstein Angus Angus Angus Angus Angus Angus Ayshire Ayshire Limousin Limousin Simmental Simmental Angus Angus Charolais Charolais Charolais Charolais Limousin Limousin Limousin Limousin Limousin Limousin Angus Angus Angus Angus Angus Angus Hereford Hereford RedAngus RedAngus Angus Angus Angus Angus Angus Angus Angus Angus Charolais Charolais Holstein Holstein Holstein Holstein Holstein Holstein Holstein Holstein Holstein Holstein Holstein Holstein Holstein Holstein Holstein Holstein Holstein Holstein Holstein Holstein Holstein Holstein Limousin Limousin Limousin Limousin Limousin Limousin Limousin Limousin Normande Normande Angus Angus Charolais Charolais Guernsey Guernsey Holstein Holstein Holstein Holstein Limousin Limousin Limousin Limousin Limousin Limousin Limousin Limousin Limousin Limousin Limousin Limousin Limousin Limousin Limousin Limousin Limousin Limousin Limousin Limousin Limousin Limousin Limousin Limousin Angus Angus Angus Angus Charolais Charolais Charolais Charolais Hereford Hereford Holstein Holstein Limousin Limousin Limousin Limousin Normande Normande Angus Angus Hereford Hereford Limousin Limousin Limousin Limousin Charolais Charolais Charolais Charolais Charolais Charolais Limousin Limousin Limousin Limousin Limousin Limousin Hereford Hereford Hereford Hereford Angus Angus Charolais Charolais Holstein Holstein Limousin Limousin Limousin Limousin Angus Angus Angus Angus Hereford Hereford Hereford Hereford Simmental Simmental Simmental Simmental Simmental Simmental Simmental Simmental Simmental Simmental Angus Angus Angus Angus Charolais Charolais Angus Angus Angus Angus Charolais Charolais Charolais Charolais Charolais Charolais Simmental Simmental Angus Angus Charolais Charolais Hereford Hereford Holstein Holstein Hereford Hereford Limousin Limousin Simmental Simmental Simmental Simmental Simmental Simmental Hereford Hereford Angus Angus Angus Angus Hereford Hereford Simmental Simmental Angus Angus Charolais Charolais Angus Angus Angus Angus Angus Angus Charolais Charolais Charolais Charolais Hereford Hereford Angus Angus Charolais Charolais Ayshire Ayshire Hereford Hereford Holstein Holstein Angus Angus Angus Angus Angus Angus Angus Angus Charolais Charolais Charolais Charolais Hereford Hereford Limousin Limousin Angus Angus Hereford Hereford Hereford Hereford Hereford Hereford Hereford Hereford Hereford Hereford Charolais Charolais Charolais Charolais Charolais Charolais Hereford Hereford BelgianBlue BelgianBlue Charolais Charolais Charolais Charolais Hereford Hereford Hereford Hereford Angus Angus Hereford Hereford Charolais Charolais Hereford Hereford Holstein Holstein Holstein Holstein Holstein Holstein Charolais Charolais Charolais Charolais BelgianBlue BelgianBlue Charolais Charolais Charolais Charolais Hereford Hereford Holstein Holstein Holstein Holstein BelgianBlue BelgianBlue Gasconne Gasconne Holstein Holstein BelgianBlue BelgianBlue BelgianBlue BelgianBlue BelgianBlue BelgianBlue BrownSwiss BrownSwiss Hereford Hereford Hereford Hereford Holstein Holstein Limousin Limousin Simmental Simmental BelgianBlue BelgianBlue Hereford Hereford Hereford Hereford Hereford Hereford Hereford Hereford Hereford Hereford Hereford Hereford Charolais Charolais Hereford Hereford Hereford Hereford Hereford Hereford Hereford Hereford Holstein Holstein Holstein Holstein Holstein Holstein Holstein Holstein Holstein Holstein Holstein Holstein Limousin Limousin Limousin Limousin Limousin Limousin Limousin Limousin Hereford Hereford Hereford Hereford Hereford Hereford Limousin Limousin Limousin Limousin Hereford Hereford Hereford Hereford Charolais Charolais Charolais Charolais Charolais Charolais Limousin Limousin Limousin Limousin Limousin Limousin Simmental Simmental Simmental Simmental Limousin Limousin Charolais Charolais Charolais Charolais Limousin Limousin Limousin Limousin Limousin Limousin Simmental Simmental Charolais Charolais Charolais Charolais Charolais Charolais Limousin Limousin Limousin Limousin Simmental Simmental Charolais Charolais Charolais Charolais Charolais Charolais Charolais Charolais Limousin Limousin Limousin Limousin Limousin Limousin Limousin Limousin Limousin Limousin Limousin Limousin Limousin Limousin Charolais Charolais Limousin Limousin BelgianBlue BelgianBlue BelgianBlue BelgianBlue Freisan Freisan Hereford Hereford Hereford Hereford Charolais Charolais Freisan Freisan Hereford Hereford Hereford Hereford Limousin Limousin Charolais Charolais Charolais Charolais Charolais Charolais Charolais Charolais Charolais Charolais Charolais Charolais BelgianBlue BelgianBlue Charolais Charolais Charolais Charolais Hereford Hereford Hereford Hereford Limousin Limousin Hereford Hereford Ayshire Ayshire Hereford Hereford Limousin Limousin Limousin Limousin Limousin Limousin Charolais Charolais Charolais Charolais Hereford Hereford Hereford Hereford Holstein Holstein Limousin Limousin Limousin Limousin Angus Angus Ayshire Ayshire Charolais Charolais Charolais Charolais Charolais Charolais Charolais Charolais Charolais Charolais Guernsey Guernsey Hereford Hereford Holstein Holstein Holstein Holstein Limousin Limousin Limousin Limousin Limousin Limousin Angus Angus Hereford Hereford Hereford Hereford Hereford Hereford Hereford Hereford Charolais Charolais Charolais Charolais Charolais Charolais Limousin Limousin Limousin Limousin Limousin Limousin Charolais Charolais Charolais Charolais Hereford Hereford Hereford Hereford Limousin Limousin Limousin Limousin Limousin Limousin Limousin Limousin Limousin Limousin Limousin Limousin Limousin Limousin Angus Angus BelgianBlue BelgianBlue Hereford Hereford Hereford Hereford Hereford Hereford Hereford Hereford Hereford Hereford Limousin Limousin Hereford Hereford Charolais Charolais BelgianBlue BelgianBlue Charolais Charolais Charolais Charolais Angus Angus BelgianBlue BelgianBlue BelgianBlue BelgianBlue Charolais Charolais Charolais Charolais Charolais Charolais Charolais Charolais Charolais Charolais Holstein Holstein Holstein Holstein Charolais Charolais Charolais Charolais Charolais Charolais Charolais Charolais BelgianBlue BelgianBlue Charolais Charolais Charolais Charolais Hereford Hereford BelgianBlue BelgianBlue BelgianBlue BelgianBlue Hereford Hereford Limousin Limousin Limousin Limousin Hereford Hereford Hereford Hereford Charolais Charolais Holstein Holstein Holstein Holstein Holstein Holstein Limousin Limousin Limousin Limousin Freisan Freisan Limousin Limousin BelgianBlue BelgianBlue BelgianBlue BelgianBlue Hereford Hereford Hereford Hereford Hereford Hereford Hereford Hereford Ayshire Ayshire Limousin Limousin Limousin Limousin Simmental Simmental Simmental Simmental Charolais Charolais Charolais Charolais Limousin Limousin Limousin Limousin Limousin Limousin Limousin Limousin Simmental Simmental Charolais Charolais Limousin Limousin Limousin Limousin Angus Angus Charolais Charolais Charolais Charolais Charolais Charolais Limousin Limousin Limousin Limousin Limousin Limousin Limousin Limousin Angus Angus Angus Angus Charolais Charolais Charolais Charolais Charolais Charolais Freisan Freisan Freisan Freisan Hereford Hereford Angus Angus Charolais Charolais Charolais Charolais Limousin Limousin Limousin Limousin Limousin Limousin Limousin Limousin Limousin Limousin Angus Angus Charolais Charolais Hereford Hereford Hereford Hereford Angus Angus Hereford Hereford Hereford Hereford Hereford Hereford Charolais Charolais Holstein Holstein Holstein Holstein Holstein Holstein Holstein Holstein Limousin Limousin Angus Angus Angus Angus Charolais Charolais Charolais Charolais Charolais Charolais Charolais Charolais Angus Angus Ayshire Ayshire Charolais Charolais Charolais Charolais Charolais Charolais Charolais Charolais Charolais Charolais Charolais Charolais Hereford Hereford Hereford Hereford Hereford Hereford Hereford Hereford Limousin Limousin Limousin Limousin Angus Angus Hereford Hereford Charolais Charolais Charolais Charolais Limousin Limousin Ayshire Ayshire BelgianBlue BelgianBlue Charolais Charolais Charolais Charolais Charolais Charolais Hereford Hereford Hereford Hereford Limousin Limousin Angus Angus Angus Angus Angus Angus Ayshire Ayshire Charolais Charolais Hereford Hereford Limousin Limousin Hereford Hereford Hereford Hereford Hereford Hereford Holstein Holstein Angus Angus Holstein Holstein Holstein Holstein Holstein Holstein Holstein Holstein Angus Angus Holstein Holstein Holstein Holstein Holstein Holstein Holstein Holstein Angus Angus Angus Angus Ayshire Ayshire Holstein Holstein BelgianBlue BelgianBlue Limousin Limousin Simmental Simmental Limousin Limousin Limousin Limousin Limousin Limousin Angus Angus Limousin Limousin Angus Angus Angus Angus Angus Angus Angus Angus Limousin Limousin Angus Angus Angus Angus Angus Angus Angus Angus RedAngus RedAngus Charolais Charolais Holstein Holstein Limousin Limousin RedAngus RedAngus Limousin Limousin Limousin Limousin Hereford Hereford Limousin Limousin Angus Angus Limousin Limousin Angus Angus RedAngus RedAngus Simmental Simmental Simmental Simmental Angus Angus Angus Angus Holstein Holstein Hereford Hereford Charolais Charolais Holstein Holstein Holstein Holstein Ayshire Ayshire Hereford Hereford Hereford Hereford Angus Angus Hereford Hereford Angus Angus Charolais Charolais Hereford Hereford Limousin Limousin Angus Angus Hereford Hereford Hereford Hereford Angus Angus Angus Angus Holstein Holstein Holstein Holstein Holstein Holstein Holstein Holstein SwedishRed SwedishRed Limousin Limousin Holstein Holstein Simmental Simmental Limousin Limousin Limousin Limousin Limousin Limousin Limousin Limousin BelgianBlue BelgianBlue BelgianBlue BelgianBlue Angus Angus Limousin Limousin Hereford Hereford Hereford Hereford Angus Angus Hereford Hereford Limousin Limousin Hereford Hereford Hereford Hereford Hereford Hereford Holstein Holstein Angus Angus Angus Angus Angus Angus Angus Angus Hereford Hereford Hereford Hereford Angus Angus Angus Angus BrownSwiss BrownSwiss Simmental Simmental Simmental Simmental Limousin Limousin Angus Angus BelgianBlue BelgianBlue Angus Angus Angus Angus Angus Angus Angus Angus Angus Angus Hereford Hereford Angus Angus Freisan Freisan Limousin Limousin Angus Angus Angus Angus Ayshire Ayshire Ayshire Ayshire BelgianBlue BelgianBlue Limousin Limousin Angus Angus Hereford Hereford Angus Angus Angus Angus BelgianBlue BelgianBlue Holstein Holstein Angus Angus Angus Angus Angus Angus Angus Angus Angus Angus Angus Angus Angus Angus Angus Angus Angus Angus BelgianBlue BelgianBlue Angus Angus Hereford Hereford Hereford Hereford Angus Angus Angus Angus Angus Angus Angus Angus Angus Angus BelgianBlue BelgianBlue Angus Angus Angus Angus Angus Angus Angus Angus Ayshire Ayshire Angus Angus Angus Angus Hereford Hereford Angus Angus Limousin Limousin Limousin Limousin Limousin Limousin Limousin Limousin Limousin Limousin Limousin Limousin Limousin Limousin Charolais Charolais Charolais Charolais Limousin Limousin Charolais Charolais Limousin Limousin Limousin Limousin Limousin Limousin Limousin Limousin Limousin Limousin Charolais Charolais Limousin Limousin Charolais Charolais Charolais Charolais Limousin Limousin Limousin Limousin Limousin Limousin Limousin Limousin Limousin Limousin Limousin Limousin Limousin Limousin Limousin Limousin Limousin Limousin Limousin Limousin Limousin Limousin Limousin Limousin Limousin Limousin Limousin Limousin Limousin Limousin Limousin Limousin Charolais Charolais Limousin Limousin Limousin Limousin Limousin Limousin Charolais Charolais Limousin Limousin Limousin Limousin Limousin Limousin Charolais Charolais Limousin Limousin Limousin Limousin Charolais Charolais Charolais Charolais Charolais Charolais Charolais Charolais Charolais Charolais Limousin Limousin Limousin Limousin Limousin Limousin Charolais Charolais Limousin Limousin Limousin Limousin Limousin Limousin Limousin Limousin Limousin Limousin Limousin Limousin Limousin Limousin Limousin Limousin SwedishRed SwedishRed Charolais Charolais Limousin Limousin Limousin Limousin Limousin Limousin Limousin Limousin Limousin Limousin Holstein Holstein Holstein Holstein Charolais Charolais Holstein Holstein Holstein Holstein Charolais Charolais Holstein Holstein Holstein Holstein Holstein Holstein Holstein Holstein Holstein Holstein Holstein Holstein Holstein Holstein Holstein Holstein Limousin Limousin Holstein Holstein Holstein Holstein BelgianBlue BelgianBlue Freisan Freisan Holstein Holstein Limousin Limousin Holstein Holstein Holstein Holstein Limousin Limousin Limousin Limousin Charolais Charolais Limousin Limousin Limousin Limousin Limousin Limousin Charolais Charolais Limousin Limousin Charolais Charolais Limousin Limousin Charolais Charolais Limousin Limousin Limousin Limousin Limousin Limousin Limousin Limousin Limousin Limousin Limousin Limousin Limousin Limousin Limousin Limousin BelgianBlue BelgianBlue Charolais Charolais Charolais Charolais Charolais Charolais Charolais Charolais Limousin Limousin Holstein Holstein Holstein Holstein Holstein Holstein Limousin Limousin Limousin Limousin Limousin Limousin Limousin Limousin Limousin Limousin Limousin Limousin Limousin Limousin Limousin Limousin Limousin Limousin Limousin Limousin Limousin Limousin BelgianBlue BelgianBlue Charolais Charolais Limousin Limousin Limousin Limousin Limousin Limousin Charolais Charolais Limousin Limousin Limousin Limousin Piedmontese Piedmontese BrownSwiss BrownSwiss Simmental Simmental Holstein Holstein Limousin Limousin Limousin Limousin BelgianBlue BelgianBlue Charolais Charolais BrownSwiss BrownSwiss Charolais Charolais BrownSwiss BrownSwiss Hereford Hereford Holstein Holstein Limousin Limousin Angus Angus Charolais Charolais Charolais Charolais BrownSwiss BrownSwiss Limousin Limousin Limousin Limousin Angus Angus Limousin Limousin Charolais Charolais Limousin Limousin Simmental Simmental Hereford Hereford Hereford Hereford Charolais Charolais Holstein Holstein Holstein Holstein BrownSwiss BrownSwiss BrownSwiss BrownSwiss Freisan Freisan Holstein Holstein Charolais Charolais Holstein Holstein Holstein Holstein Charolais Charolais Charolais Charolais Holstein Holstein BelgianBlue BelgianBlue BelgianBlue BelgianBlue Holstein Holstein Limousin Limousin Limousin Limousin Holstein Holstein Limousin Limousin Limousin Limousin Limousin Limousin Limousin Limousin Charolais Charolais Limousin Limousin Charolais Charolais Charolais Charolais Charolais Charolais Limousin Limousin Charolais Charolais Limousin Limousin Limousin Limousin Limousin Limousin Charolais Charolais Charolais Charolais Charolais Charolais Limousin Limousin Charolais Charolais Charolais Charolais Limousin Limousin Holstein Holstein Charolais Charolais Holstein Holstein Holstein Holstein Holstein Holstein Limousin Limousin Charolais Charolais Charolais Charolais Charolais Charolais Charolais Charolais Hereford Hereford Holstein Holstein Holstein Holstein Limousin Limousin Limousin Limousin Charolais Charolais Limousin Limousin Limousin Limousin Limousin Limousin Limousin Limousin Limousin Limousin Charolais Charolais Charolais Charolais Limousin Limousin BelgianBlue BelgianBlue Holstein Holstein Limousin Limousin Limousin Limousin Limousin Limousin Limousin Limousin Charolais Charolais Hereford Hereford Hereford Hereford Piedmontese Piedmontese Hereford Hereford Charolais Charolais BelgianBlue BelgianBlue BelgianBlue BelgianBlue Freisan Freisan Charolais Charolais Charolais Charolais Charolais Charolais Charolais Charolais Angus Angus BrownSwiss BrownSwiss Charolais Charolais Charolais Charolais Charolais Charolais Charolais Charolais Charolais Charolais Charolais Charolais Charolais Charolais Charolais Charolais Charolais Charolais Holstein Holstein Angus Angus BelgianBlue BelgianBlue Charolais Charolais Charolais Charolais Charolais Charolais Holstein Holstein Holstein Holstein BelgianBlue BelgianBlue BelgianBlue BelgianBlue Charolais Charolais Holstein Holstein Limousin Limousin BrownSwiss BrownSwiss Charolais Charolais Freisan Freisan Hereford Hereford Hereford Hereford Limousin Limousin Limousin Limousin Charolais Charolais Limousin Limousin Limousin Limousin Limousin Limousin Simmental Simmental Charolais Charolais Limousin Limousin Charolais Charolais Charolais Charolais Charolais Charolais Charolais Charolais Limousin Limousin Limousin Limousin Limousin Limousin Limousin Limousin Charolais Charolais Charolais Charolais Charolais Charolais Charolais Charolais Charolais Charolais Limousin Limousin Simmental Simmental Charolais Charolais Charolais Charolais Charolais Charolais Charolais Charolais Limousin Limousin Limousin Limousin Limousin Limousin Limousin Limousin Charolais Charolais Charolais Charolais Angus Angus Charolais Charolais Charolais Charolais Limousin Limousin Limousin Limousin Limousin Limousin Limousin Limousin Limousin Limousin Limousin Limousin Charolais Charolais Charolais Charolais Charolais Charolais Freisan Freisan Freisan Freisan Limousin Limousin Angus Angus BrownSwiss BrownSwiss Charolais Charolais Charolais Charolais Charolais Charolais Charolais Charolais Charolais Charolais Charolais Charolais Charolais Charolais Limousin Limousin Limousin Limousin Limousin Limousin Limousin Limousin Charolais Charolais Holstein Holstein Holstein Holstein Holstein Holstein Limousin Limousin Limousin Limousin Charolais Charolais Charolais Charolais Charolais Charolais Charolais Charolais Charolais Charolais Charolais Charolais Limousin Limousin Limousin Limousin Limousin Limousin Limousin Limousin Limousin Limousin BelgianBlue BelgianBlue Charolais Charolais Charolais Charolais Charolais Charolais Charolais Charolais Charolais Charolais Charolais Charolais Charolais Charolais Charolais Charolais Limousin Limousin Limousin Limousin Limousin Limousin Limousin Limousin Limousin Limousin Limousin Limousin Limousin Limousin Charolais Charolais Charolais Charolais Charolais Charolais Charolais Charolais Angus Angus Angus Angus Hereford Hereford Hereford Hereford Holstein Holstein BelgianBlue BelgianBlue BrownSwiss BrownSwiss Holstein Holstein Charolais Charolais Angus Angus Holstein Holstein Freisan Freisan BelgianBlue BelgianBlue Charolais Charolais Charolais Charolais Charolais Charolais Limousin Limousin Simmental Simmental Limousin Limousin Angus Angus Limousin Limousin Limousin Limousin Limousin Limousin Limousin Limousin Limousin Limousin Angus Angus BrownSwiss BrownSwiss Limousin Limousin Angus Angus Angus Angus Charolais Charolais Limousin Limousin Limousin Limousin Charolais Charolais Charolais Charolais Charolais Charolais Limousin Limousin Limousin Limousin Charolais Charolais Limousin Limousin Charolais Charolais Limousin Limousin Charolais Charolais Charolais Charolais Limousin Limousin Charolais Charolais Limousin Limousin Limousin Limousin Limousin Limousin Charolais Charolais Limousin Limousin Charolais Charolais Charolais Charolais BrownSwiss BrownSwiss Charolais Charolais Charolais Charolais Holstein Holstein Charolais Charolais Charolais Charolais Charolais Charolais BelgianBlue BelgianBlue Charolais Charolais BrownSwiss BrownSwiss Holstein Holstein Limousin Limousin BrownSwiss BrownSwiss Holstein Holstein Holstein Holstein Normande Normande Limousin Limousin Limousin Limousin Limousin Limousin BrownSwiss BrownSwiss Limousin Limousin Charolais Charolais Charolais Charolais Charolais Charolais Limousin Limousin Charolais Charolais Limousin Limousin Charolais Charolais Limousin Limousin Limousin Limousin Limousin Limousin Limousin Limousin Charolais Charolais Charolais Charolais Charolais Charolais Charolais Charolais Limousin Limousin Limousin Limousin Charolais Charolais Charolais Charolais Limousin Limousin Charolais Charolais Charolais Charolais Freisan Freisan Limousin Limousin Charolais Charolais Limousin Limousin Charolais Charolais Holstein Holstein Limousin Limousin Holstein Holstein Limousin Limousin Charolais Charolais Charolais Charolais Limousin Limousin Charolais Charolais Charolais Charolais Limousin Limousin Limousin Limousin Limousin Limousin RedAngus RedAngus BelgianBlue BelgianBlue BelgianBlue BelgianBlue Holstein Holstein Charolais Charolais Simmental Simmental Angus Angus Angus Angus Angus Angus BelgianBlue BelgianBlue Charolais Charolais Angus Angus Holstein Holstein Holstein Holstein Charolais Charolais Angus Angus BelgianBlue BelgianBlue Holstein Holstein Limousin Limousin Simmental Simmental Simmental Simmental Simmental Simmental Freisan Freisan Holstein Holstein Limousin Limousin Charolais Charolais Guernsey Guernsey Limousin Limousin Limousin Limousin Simmental Simmental Limousin Limousin Simmental Simmental Limousin Limousin Charolais Charolais Charolais Charolais Limousin Limousin Limousin Limousin Limousin Limousin Limousin Limousin Simmental Simmental Simmental Simmental Simmental Simmental Simmental Simmental Simmental Simmental Simmental Simmental Simmental Simmental Simmental Simmental Charolais Charolais Limousin Limousin Limousin Limousin Limousin Limousin Limousin Limousin Charolais Charolais Limousin Limousin Limousin Limousin Simmental Simmental Simmental Simmental Limousin Limousin Limousin Limousin Limousin Limousin Limousin Limousin Limousin Limousin Limousin Limousin Limousin Limousin Limousin Limousin Simmental Simmental Limousin Limousin Limousin Limousin Limousin Limousin Limousin Limousin Simmental Simmental Simmental Simmental Simmental Simmental BelgianBlue BelgianBlue Limousin Limousin Angus Angus BelgianBlue BelgianBlue Limousin Limousin Limousin Limousin Angus Angus Angus Angus Limousin Limousin Limousin Limousin Charolais Charolais Limousin Limousin Simmental Simmental Angus Angus Charolais Charolais Charolais Charolais Jersey Jersey Limousin Limousin Limousin Limousin Limousin Limousin Limousin Limousin Limousin Limousin Charolais Charolais Holstein Holstein Limousin Limousin Limousin Limousin Limousin Limousin Limousin Limousin Limousin Limousin Angus Angus Charolais Charolais Limousin Limousin Limousin Limousin Limousin Limousin Limousin Limousin BelgianBlue BelgianBlue BelgianBlue BelgianBlue Limousin Limousin Limousin Limousin Limousin Limousin Limousin Limousin Limousin Limousin Limousin Limousin Limousin Limousin Angus Angus Gasconne Gasconne Limousin Limousin Limousin Limousin Limousin Limousin Limousin Limousin Limousin Limousin Limousin Limousin Angus Angus Limousin Limousin Limousin Limousin Simmental Simmental Simmental Simmental Simmental Simmental Simmental Simmental Simmental Simmental Simmental Simmental Simmental Simmental Simmental Simmental Simmental Simmental Simmental Simmental Simmental Simmental Simmental Simmental Holstein Holstein Limousin Limousin Angus Angus BrownSwiss BrownSwiss Angus Angus Angus Angus Angus Angus Angus Angus Angus Angus Charolais Charolais Angus Angus Angus Angus Angus Angus Angus Angus Charolais Charolais Jersey Jersey Simmental Simmental Simmental Simmental Simmental Simmental Simmental Simmental Jersey Jersey Jersey Jersey Jersey Jersey Jersey Jersey Jersey Jersey Jersey Jersey Angus Angus Angus Angus Ayshire Ayshire Angus Angus Holstein Holstein Jersey Jersey Jersey Jersey Jersey Jersey Jersey Jersey Jersey Jersey Jersey Jersey Angus Angus Charolais Charolais Angus Angus BrownSwiss BrownSwiss Angus Angus Limousin Limousin Angus Angus Guernsey Guernsey Holstein Holstein BelgianBlue BelgianBlue BelgianBlue BelgianBlue Holstein Holstein Angus Angus BelgianBlue BelgianBlue BelgianBlue BelgianBlue BelgianBlue BelgianBlue Charolais Charolais Charolais Charolais Charolais Charolais Holstein Holstein Holstein Holstein Holstein Holstein Holstein Holstein Holstein Holstein BelgianBlue BelgianBlue BelgianBlue BelgianBlue BelgianBlue BelgianBlue BelgianBlue BelgianBlue Charolais Charolais Limousin Limousin Angus Angus Angus Angus BelgianBlue BelgianBlue BelgianBlue BelgianBlue BelgianBlue BelgianBlue BelgianBlue BelgianBlue BelgianBlue BelgianBlue Limousin Limousin Limousin Limousin Limousin Limousin Limousin Limousin Simmental Simmental Angus Angus Limousin Limousin Limousin Limousin Limousin Limousin Limousin Limousin Limousin Limousin Charolais Charolais Limousin Limousin Limousin Limousin Limousin Limousin BrownSwiss BrownSwiss Limousin Limousin Limousin Limousin Limousin Limousin Limousin Limousin Limousin Limousin Limousin Limousin Simmental Simmental Simmental Simmental Simmental Simmental Simmental Simmental Simmental Simmental Simmental Simmental Simmental Simmental Charolais Charolais Limousin Limousin Limousin Limousin Limousin Limousin Limousin Limousin Limousin Limousin Limousin Limousin Limousin Limousin Limousin Limousin Limousin Limousin Limousin Limousin Limousin Limousin Charolais Charolais Limousin Limousin Limousin Limousin Limousin Limousin Limousin Limousin Simmental Simmental Simmental Simmental Limousin Limousin Limousin Limousin Limousin Limousin Limousin Limousin Limousin Limousin Limousin Limousin Limousin Limousin Simmental Simmental Simmental Simmental Limousin Limousin Limousin Limousin Angus Angus Jersey Jersey Limousin Limousin Limousin Limousin Limousin Limousin Limousin Limousin Charolais Charolais Limousin Limousin Limousin Limousin Limousin Limousin Limousin Limousin BelgianBlue BelgianBlue BelgianBlue BelgianBlue Charolais Charolais Limousin Limousin Limousin Limousin Limousin Limousin Limousin Limousin Charolais Charolais Guernsey Guernsey Jersey Jersey Jersey Jersey Limousin Limousin Limousin Limousin Limousin Limousin Limousin Limousin Guernsey Guernsey Holstein Holstein Jersey Jersey Jersey Jersey Jersey Jersey Limousin Limousin Limousin Limousin Limousin Limousin Limousin Limousin Limousin Limousin Ayshire Ayshire Ayshire Ayshire Holstein Holstein Limousin Limousin Limousin Limousin Limousin Limousin Montbeliarde Montbeliarde Limousin Limousin Limousin Limousin BelgianBlue BelgianBlue Limousin Limousin Limousin Limousin Limousin Limousin Limousin Limousin Limousin Limousin Limousin Limousin Limousin Limousin Limousin Limousin Limousin Limousin Limousin Limousin Angus Angus BelgianBlue BelgianBlue BelgianBlue BelgianBlue BelgianBlue BelgianBlue Charolais Charolais Limousin Limousin Limousin Limousin Hereford Hereford Limousin Limousin Limousin Limousin Limousin Limousin Limousin Limousin Simmental Simmental Simmental Simmental BelgianBlue BelgianBlue BelgianBlue BelgianBlue BelgianBlue BelgianBlue BelgianBlue BelgianBlue Gasconne Gasconne Charolais Charolais Charolais Charolais Freisan Freisan Angus Angus Angus Angus Angus Angus Angus Angus BelgianBlue BelgianBlue BelgianBlue BelgianBlue Charolais Charolais Charolais Charolais Holstein Holstein Limousin Limousin Limousin Limousin Angus Angus BelgianBlue BelgianBlue BelgianBlue BelgianBlue Charolais Charolais Charolais Charolais BelgianBlue BelgianBlue BelgianBlue BelgianBlue BelgianBlue BelgianBlue Angus Angus BelgianBlue BelgianBlue BelgianBlue BelgianBlue Freisan Freisan Gasconne Gasconne Limousin Limousin Simmental Simmental Simmental Simmental Simmental Simmental Simmental Simmental BrownSwiss BrownSwiss Charolais Charolais Charolais Charolais Holstein Holstein Simmental Simmental BelgianBlue BelgianBlue BelgianBlue BelgianBlue Charolais Charolais Limousin Limousin BelgianBlue BelgianBlue Limousin Limousin Charolais Charolais Limousin Limousin Limousin Limousin Limousin Limousin Simmental Simmental Simmental Simmental Simmental Simmental Simmental Simmental Limousin Limousin Limousin Limousin Limousin Limousin Limousin Limousin Limousin Limousin Limousin Limousin Limousin Limousin Simmental Simmental Simmental Simmental Charolais Charolais Charolais Charolais Charolais Charolais Charolais Charolais Limousin Limousin Limousin Limousin Limousin Limousin Limousin Limousin Limousin Limousin Limousin Limousin Limousin Limousin Limousin Limousin Limousin Limousin Limousin Limousin Simmental Simmental Simmental Simmental Charolais Charolais Charolais Charolais Charolais Charolais Limousin Limousin Limousin Limousin Limousin Limousin Limousin Limousin Limousin Limousin Limousin Limousin Simmental Simmental Simmental Simmental Limousin Limousin Limousin Limousin Limousin Limousin Limousin Limousin Limousin Limousin Limousin Limousin Limousin Limousin Limousin Limousin Limousin Limousin Limousin Limousin Limousin Limousin Simmental Simmental Limousin Limousin Angus Angus Angus Angus Angus Angus BelgianBlue BelgianBlue Limousin Limousin Angus Angus Ayshire Ayshire Charolais Charolais Charolais Charolais Limousin Limousin Limousin Limousin Limousin Limousin Limousin Limousin Limousin Limousin Limousin Limousin Limousin Limousin Angus Angus BelgianBlue BelgianBlue Charolais Charolais Limousin Limousin Limousin Limousin Limousin Limousin Limousin Limousin Angus Angus Angus Angus Angus Angus BelgianBlue BelgianBlue BelgianBlue BelgianBlue Limousin Limousin Limousin Limousin Limousin Limousin Limousin Limousin Limousin Limousin Angus Angus Charolais Charolais Charolais Charolais Limousin Limousin Angus Angus Angus Angus Angus Angus Limousin Limousin Limousin Limousin Limousin Limousin Limousin Limousin Limousin Limousin Limousin Limousin Limousin Limousin Limousin Limousin Angus Angus Angus Angus Angus Angus Angus Angus Holstein Holstein Limousin Limousin Limousin Limousin Limousin Limousin Limousin Limousin Limousin Limousin Limousin Limousin Limousin Limousin Limousin Limousin Limousin Limousin Angus Angus Angus Angus Limousin Limousin Limousin Limousin Limousin Limousin Limousin Limousin Limousin Limousin Limousin Limousin Limousin Limousin Limousin Limousin Angus Angus BelgianBlue BelgianBlue Charolais Charolais Hereford Hereford Limousin Limousin Limousin Limousin Limousin Limousin Angus Angus Limousin Limousin Limousin Limousin Angus Angus BelgianBlue BelgianBlue BelgianBlue BelgianBlue Charolais Charolais Charolais Charolais Limousin Limousin Limousin Limousin Limousin Limousin Limousin Limousin Angus Angus Limousin Limousin Angus Angus Angus Angus Holstein Holstein Angus Angus BelgianBlue BelgianBlue BelgianBlue BelgianBlue Angus Angus BelgianBlue BelgianBlue BelgianBlue BelgianBlue Angus Angus Angus Angus BrownSwiss BrownSwiss BelgianBlue BelgianBlue Angus Angus Angus Angus Angus Angus BelgianBlue BelgianBlue BelgianBlue BelgianBlue BrownSwiss BrownSwiss BelgianBlue BelgianBlue BelgianBlue BelgianBlue BelgianBlue BelgianBlue BelgianBlue BelgianBlue Charolais Charolais Limousin Limousin Limousin Limousin Simmental Simmental Limousin Limousin Simmental Simmental Angus Angus Angus Angus BelgianBlue BelgianBlue Angus Angus Angus Angus Limousin Limousin Limousin Limousin Limousin Limousin Limousin Limousin Angus Angus Angus Angus Angus Angus Angus Angus Angus Angus Limousin Limousin Limousin Limousin Limousin Limousin Angus Angus Holstein Holstein BelgianBlue BelgianBlue Angus Angus Angus Angus Angus Angus Charolais Charolais Charolais Charolais Limousin Limousin Limousin Limousin Limousin Limousin Limousin Limousin Limousin Limousin Limousin Limousin Limousin Limousin Limousin Limousin Limousin Limousin Limousin Limousin Limousin Limousin Limousin Limousin Limousin Limousin Limousin Limousin Limousin Limousin Charolais Charolais Limousin Limousin Limousin Limousin Charolais Charolais Limousin Limousin Limousin Limousin Limousin Limousin Limousin Limousin Limousin Limousin Limousin Limousin Limousin Limousin Limousin Limousin Limousin Limousin Limousin Limousin Limousin Limousin Charolais Charolais Limousin Limousin Charolais Charolais BrownSwiss BrownSwiss Charolais Charolais BelgianBlue BelgianBlue BelgianBlue BelgianBlue BelgianBlue BelgianBlue BrownSwiss BrownSwiss Charolais Charolais Charolais Charolais BelgianBlue BelgianBlue Charolais Charolais BelgianBlue BelgianBlue Charolais Charolais Charolais Charolais Holstein Holstein Limousin Limousin BelgianBlue BelgianBlue Charolais Charolais BelgianBlue BelgianBlue BelgianBlue BelgianBlue Charolais Charolais Charolais Charolais Charolais Charolais Simmental Simmental Limousin Limousin Simmental Simmental Limousin Limousin Holstein Holstein Limousin Limousin BelgianBlue BelgianBlue BrownSwiss BrownSwiss Charolais Charolais Charolais Charolais Holstein Holstein Limousin Limousin Charolais Charolais Limousin Limousin Simmental Simmental Charolais Charolais Limousin Limousin Limousin Limousin Limousin Limousin Limousin Limousin Limousin Limousin Charolais Charolais Charolais Charolais Limousin Limousin Limousin Limousin Limousin Limousin Limousin Limousin Limousin Limousin Limousin Limousin Limousin Limousin Limousin Limousin Limousin Limousin Limousin Limousin Limousin Limousin Simmental Simmental Charolais Charolais Charolais Charolais Limousin Limousin Limousin Limousin Limousin Limousin Limousin Limousin Limousin Limousin Limousin Limousin Limousin Limousin Limousin Limousin Charolais Charolais RedAngus RedAngus Limousin Limousin Limousin Limousin Charolais Charolais Charolais Charolais Holstein Holstein Limousin Limousin Limousin Limousin Limousin Limousin Limousin Limousin BelgianBlue BelgianBlue Charolais Charolais Limousin Limousin Limousin Limousin Limousin Limousin Limousin Limousin Limousin Limousin Limousin Limousin Limousin Limousin Limousin Limousin Angus Angus Charolais Charolais Hereford Hereford Limousin Limousin Limousin Limousin Limousin Limousin Limousin Limousin Limousin Limousin Limousin Limousin Limousin Limousin Limousin Limousin Limousin Limousin Limousin Limousin Limousin Limousin Limousin Limousin Limousin Limousin Limousin Limousin Limousin Limousin Limousin Limousin Limousin Limousin Limousin Limousin Limousin Limousin Limousin Limousin Limousin Limousin BelgianBlue BelgianBlue Charolais Charolais Limousin Limousin Limousin Limousin Limousin Limousin Limousin Limousin Angus Angus Angus Angus Angus Angus Angus Angus BelgianBlue BelgianBlue Holstein Holstein Simmental Simmental BelgianBlue BelgianBlue BelgianBlue BelgianBlue BelgianBlue BelgianBlue BelgianBlue BelgianBlue BelgianBlue BelgianBlue BrownSwiss BrownSwiss Freisan Freisan BelgianBlue BelgianBlue BelgianBlue BelgianBlue BelgianBlue BelgianBlue BelgianBlue BelgianBlue BelgianBlue BelgianBlue Freisan Freisan Limousin Limousin Limousin Limousin Limousin Limousin Freisan Freisan Limousin Limousin Simmental Simmental Piedmontese Piedmontese BelgianBlue BelgianBlue Limousin Limousin Simmental Simmental Simmental Simmental Simmental Simmental Simmental Simmental Simmental Simmental Simmental Simmental Simmental Simmental Simmental Simmental Limousin Limousin Limousin Limousin Limousin Limousin Limousin Limousin Limousin Limousin Limousin Limousin Limousin Limousin Limousin Limousin Limousin Limousin Limousin Limousin Limousin Limousin Limousin Limousin Limousin Limousin Limousin Limousin Limousin Limousin Limousin Limousin Limousin Limousin Limousin Limousin Limousin Limousin Limousin Limousin Limousin Limousin Limousin Limousin Limousin Limousin Limousin Limousin Limousin Limousin Limousin Limousin Limousin Limousin Simmental Simmental Piedmontese Piedmontese Limousin Limousin Limousin Limousin Limousin Limousin Limousin Limousin Limousin Limousin Limousin Limousin Limousin Limousin Simmental Simmental Piedmontese Piedmontese Limousin Limousin Limousin Limousin Jersey Jersey Jersey Jersey Limousin Limousin Limousin Limousin Limousin Limousin Limousin Limousin Limousin Limousin Charolais Charolais Charolais Charolais Limousin Limousin Limousin Limousin Limousin Limousin Limousin Limousin Limousin Limousin BelgianBlue BelgianBlue BelgianBlue BelgianBlue Limousin Limousin Limousin Limousin Limousin Limousin Limousin Limousin Limousin Limousin Limousin Limousin Angus Angus Limousin Limousin Limousin Limousin Limousin Limousin Angus Angus Charolais Charolais Jersey Jersey Jersey Jersey Jersey Jersey Limousin Limousin Limousin Limousin Angus Angus Charolais Charolais Limousin Limousin Limousin Limousin Limousin Limousin Limousin Limousin Limousin Limousin Limousin Limousin Limousin Limousin Limousin Limousin Piedmontese Piedmontese Charolais Charolais Limousin Limousin Limousin Limousin Limousin Limousin Limousin Limousin Limousin Limousin Limousin Limousin Simmental Simmental Angus Angus Limousin Limousin Limousin Limousin Charolais Charolais Limousin Limousin Simmental Simmental Angus Angus BelgianBlue BelgianBlue Limousin Limousin Limousin Limousin Limousin Limousin Limousin Limousin BelgianBlue BelgianBlue BelgianBlue BelgianBlue Charolais Charolais Limousin Limousin Limousin Limousin Limousin Limousin Limousin Limousin Limousin Limousin Limousin Limousin Limousin Limousin Charolais Charolais Piedmontese Piedmontese Charolais Charolais Simmental Simmental Simmental Simmental Simmental Simmental Simmental Simmental Simmental Simmental Charolais Charolais Charolais Charolais Simmental Simmental Charolais Charolais Charolais Charolais Charolais Charolais Simmental Simmental Simmental Simmental Simmental Simmental Charolais Charolais Freisan Freisan Charolais Charolais Charolais Charolais Charolais Charolais Charolais Charolais Charolais Charolais Charolais Charolais Charolais Charolais Charolais Charolais Charolais Charolais Charolais Charolais BrownSwiss BrownSwiss BrownSwiss BrownSwiss Charolais Charolais Charolais Charolais Charolais Charolais Charolais Charolais Freisan Freisan BrownSwiss BrownSwiss Charolais Charolais Charolais Charolais BrownSwiss BrownSwiss Freisan Freisan Simmental Simmental Simmental Simmental Simmental Simmental Charolais Charolais Charolais Charolais Freisan Freisan Limousin Limousin Simmental Simmental Charolais Charolais Simmental Simmental Charolais Charolais Limousin Limousin Charolais Charolais Limousin Limousin Limousin Limousin Limousin Limousin Limousin Limousin Limousin Limousin Charolais Charolais Limousin Limousin Charolais Charolais Charolais Charolais Simmental Simmental Charolais Charolais Hereford Hereford Charolais Charolais Charolais Charolais Charolais Charolais Unknown Unknown Limousin Limousin Limousin Limousin Limousin Limousin Limousin Limousin Guernsey Guernsey Guernsey Guernsey Limousin Limousin Limousin Limousin Charolais Charolais Charolais Charolais Charolais Charolais Charolais Charolais Charolais Charolais Limousin Limousin Limousin Limousin Charolais Charolais Charolais Charolais Limousin Limousin Limousin Limousin Charolais Charolais Charolais Charolais Charolais Charolais Charolais Charolais Charolais Charolais Charolais Charolais Charolais Charolais Charolais Charolais Limousin Limousin Charolais Charolais Limousin Limousin Charolais Charolais Limousin Limousin Limousin Limousin Limousin Limousin Limousin Limousin Limousin Limousin Charolais Charolais Charolais Charolais Limousin Limousin Limousin Limousin Limousin Limousin Limousin Limousin Limousin Limousin Charolais Charolais Charolais Charolais Limousin Limousin Hereford Hereford Angus Angus Limousin Limousin Freisan Freisan Limousin Limousin Charolais Charolais Charolais Charolais Charolais Charolais Limousin Limousin Limousin Limousin Charolais Charolais Charolais Charolais Charolais Charolais Limousin Limousin Limousin Limousin Charolais Charolais Limousin Limousin Limousin Limousin Charolais Charolais Charolais Charolais Limousin Limousin Limousin Limousin Charolais Charolais Limousin Limousin Limousin Limousin Limousin Limousin Charolais Charolais Charolais Charolais Limousin Limousin Limousin Limousin Charolais Charolais Limousin Limousin Limousin Limousin Charolais Charolais Limousin Limousin Simmental Simmental Limousin Limousin Charolais Charolais Charolais Charolais Limousin Limousin Charolais Charolais Limousin Limousin Limousin Limousin Charolais Charolais Limousin Limousin Limousin Limousin Limousin Limousin Limousin Limousin Limousin Limousin Freisan Freisan Limousin Limousin Limousin Limousin Limousin Limousin Piedmontese Piedmontese Limousin Limousin Limousin Limousin Limousin Limousin Limousin Limousin Limousin Limousin Limousin Limousin Limousin Limousin Limousin Limousin Limousin Limousin Limousin Limousin Charolais Charolais Limousin Limousin Limousin Limousin Charolais Charolais Charolais Charolais Charolais Charolais Charolais Charolais Charolais Charolais Limousin Limousin Limousin Limousin Piedmontese Piedmontese Angus Angus Angus Angus Charolais Charolais Charolais Charolais Hereford Hereford Limousin Limousin Hereford Hereford Hereford Hereford Holstein Holstein Holstein Holstein Charolais Charolais Holstein Holstein Holstein Holstein Limousin Limousin Angus Angus Charolais Charolais Holstein Holstein Holstein Holstein Holstein Holstein BelgianBlue BelgianBlue Charolais Charolais Charolais Charolais Simmental Simmental Limousin Limousin Simmental Simmental Charolais Charolais Jersey Jersey Limousin Limousin Hereford Hereford Angus Angus Charolais Charolais Limousin Limousin Holstein Holstein Limousin Limousin Angus Angus Limousin Limousin Angus Angus Limousin Limousin Freisan Freisan Limousin Limousin Angus Angus Angus Angus Braunvieh Braunvieh Braunvieh Braunvieh Braunvieh Braunvieh Braunvieh Braunvieh Braunvieh Braunvieh Braunvieh Braunvieh Braunvieh Braunvieh Braunvieh Braunvieh Braunvieh Braunvieh Braunvieh Braunvieh Braunvieh Braunvieh Braunvieh Braunvieh Braunvieh Braunvieh Braunvieh Braunvieh Braunvieh Braunvieh Braunvieh Braunvieh Charolais Charolais Charolais Charolais Charolais Charolais Charolais Charolais Charolais Charolais Charolais Charolais Charolais Charolais Charolais Charolais Charolais Charolais Charolais Charolais Charolais Charolais Charolais Charolais Charolais Charolais Charolais Charolais Charolais Charolais Gelbvieh Gelbvieh Gelbvieh Gelbvieh Gelbvieh Gelbvieh Gelbvieh Gelbvieh Gelbvieh Gelbvieh Gelbvieh Gelbvieh Gelbvieh Gelbvieh Gelbvieh Gelbvieh Gelbvieh Gelbvieh Gelbvieh Gelbvieh Gelbvieh Gelbvieh Gelbvieh Gelbvieh Gelbvieh Gelbvieh Gelbvieh Gelbvieh Gelbvieh Gelbvieh Gelbvieh Gelbvieh Gelbvieh Gelbvieh Gelbvieh Gelbvieh Gelbvieh Gelbvieh Gelbvieh Gelbvieh Gelbvieh Gelbvieh Gelbvieh Gelbvieh Gelbvieh Gelbvieh Gelbvieh Gelbvieh Hereford Hereford Hereford Hereford Hereford Hereford Hereford Hereford Hereford Hereford Hereford Hereford Hereford Hereford Hereford Hereford Hereford Hereford Hereford Hereford Hereford Hereford Hereford Hereford Hereford Hereford Hereford Hereford Hereford Hereford Hereford Hereford Hereford Hereford Hereford Hereford Hereford Hereford Hereford Hereford Hereford Hereford Hereford Hereford Hereford Hereford Hereford Hereford Hereford Hereford Hereford Hereford Hereford Hereford Hereford Hereford Limousin Limousin Limousin Limousin Limousin Limousin Limousin Limousin Limousin Limousin Limousin Limousin Limousin Limousin Limousin Limousin Limousin Limousin Limousin Limousin Limousin Limousin Limousin Limousin Limousin Limousin Limousin Limousin Limousin Limousin Limousin Limousin RedAngus RedAngus RedAngus RedAngus RedAngus RedAngus RedAngus RedAngus RedAngus RedAngus RedAngus RedAngus RedAngus RedAngus RedAngus RedAngus RedAngus RedAngus RedAngus RedAngus RedAngus RedAngus RedAngus RedAngus RedAngus RedAngus RedAngus RedAngus RedAngus RedAngus RedAngus RedAngus RedAngus RedAngus RedAngus RedAngus RedAngus RedAngus RedAngus RedAngus RedAngus RedAngus RedAngus RedAngus RedAngus RedAngus RedAngus RedAngus RedAngus RedAngus RedAngus RedAngus RedAngus RedAngus RedAngus RedAngus RedAngus RedAngus RedAngus RedAngus RedAngus RedAngus RedAngus RedAngus RedAngus RedAngus RedAngus RedAngus RedAngus RedAngus Shorthorn Shorthorn Shorthorn Shorthorn Shorthorn Shorthorn Shorthorn Shorthorn Shorthorn Shorthorn Shorthorn Shorthorn Shorthorn Shorthorn Shorthorn Shorthorn Shorthorn Shorthorn Shorthorn Shorthorn Shorthorn Shorthorn Shorthorn Shorthorn Shorthorn Shorthorn Shorthorn Shorthorn Shorthorn Shorthorn Shorthorn Shorthorn Shorthorn Shorthorn Simmental Simmental Simmental Simmental Simmental Simmental Simmental Simmental Simmental Simmental Simmental Simmental Simmental Simmental Simmental Simmental Simmental Simmental Simmental Simmental Simmental Simmental Simmental Simmental Simmental Simmental Simmental Simmental Angus Angus Angus Angus Angus Angus Angus Angus Angus Angus Angus Angus Angus Angus Angus Angus Angus Angus Angus Angus Angus Angus Angus Angus Angus Angus Angus Angus Angus Angus Angus Angus Angus Angus Angus Angus Angus Angus Angus Angus Angus Angus Angus Angus Angus Angus Angus Angus Angus Angus Angus Angus Angus Angus Angus Angus Angus Angus Angus Angus Angus Angus Angus Angus Angus Angus Angus Angus Angus Angus Angus Angus Angus Angus
M BovineHD1600007053 A A A A A B B B A A B A B B A A A A A A B A A B B B A B A A B A A A A A B B B B A B B A A A A A B A B A A A A A B A A B A A A A A A A A B A A A A A A A A B A A B A A A B B B B B A A B A A A B A A B A A A A A A B A B B A A A B A A A A A A A A B A A A A A A A A A B A A A A A A B A B B A B B A A B A A B A B B A A A B A B B A B A B A B B A B A A A B A A A B B A A A A A A B A A B B B B A A B B A B A A A A B B B A A B B A A A A B B A A A B B B A B B B B B B A B A B A A A A A A A A B B B B B A A A A B A A A B A A A A B A A B B A A A A A A A A B A B A A B A B B A B B A A A A A A A A A A A A A B A A A A B B A A A A A B A A A A B A B A A A B A B B B A A A B B A A A B A B B B A B A A A B B B A B A A B B A B B A A B B A A B B A B B A A A A B A A A A B A A B B B A A B A A A B B B A A A A B B A A B A A B A A A A A B B A A A A B B B A A B A B B A A A A A A B A A B A A A B A A A A A B B A A B A A A A A B A A B B A B B A B A B B A A A B A A B A B B B B A A A B B B A B B B A A B B A A A A A B B A B A A A A A B A B A A A A A B A B B A A A A A B A A A A A A B B B A A B A A B A A A B B B B A B A B B B B B B A B A A A A B B A B A A A A A A A A A A A A A B A B A A A A A A B B A A A A B A B B A A B B A B B A B B A B A B A A A A B A A A B A A A B B A B B B B B A A B A A A B A A B A A A A B B B A A A A B A A B A B A B A A A B A B B A A A A A A B B B A A A A B A A B B B B B A A A A A B B A B B A B B A A A A A A B B B B A B B A B A A B A B A B A B B A B A B B B A B A B B A A A A B A A A A B A A B B A A A B A B A A A A B B A B A A B B A B B A A B B A B B A A A B B A B A B A B B B A A A B A A A A A A A A A A A A A A A B A A A A A A B A B B A B A A A A B B B A B A B B B B B B A A B B A B B B A A B A B A A B A A A A A B A A A A B B B A A B B A A A A A A A A A A A B B A B A B B A A B B A A B B A B B B A B B B A B A B A B A A A B A A A B B B A B A B A A B A A B B A A A A A B B A A A A B A B B A A A B A B A A A A A A B B B A A A A A A A B A A A A A B A B B A B A B B A A B B A B B B A A B B B A A A B B A A A A B B B A B A B A A B A B A B A A B A B B B A B A B B A B B A A A A B A B A A B B B A B B B A B B A B A A A B A B A B B A B A A B A B A B A A A B B A B A A B B B A A A B B A A A A B B A B A A A A A A A A A A A A A A A B B A A A A A A A B A A B A A A B B B B B A B A B A A B A A A B A A A A A A B A A B A A A A A A A B A A B B A A A A A A A A B B A B A A A A A A A A A A A B A A B B A A A A A B B A A A A A A A B B A A B A B A A A A A A A A A A A A A B B B B A B B B B B B A A A A A A A B B A A B A A A A A B A B A A A A A B A A A B A A B B A B B B A A A A A A A A A A A B B A A A B A A B B A A A B A B B B A A A A A B A A B B B B A B B B A A A A A B A A A B B A A A A A B B A A B A A B B B B A A A B B A B A A A B B A A A B A B B B B A A A B B A A A A A A B A B B A B A B A B B B A A B A A A A B A A B B B B A A B B B A A A A B A B B B B A A A A B A A B A B A B B B A A A B B B A A A A A A A A B B A A A A A B B B B B A B B A A A A A A A B A A A A B A A B A A B B A A B A B B A A B A A B A A A A A B A A B B A A A A A A A A A A A B A B A A A B B B B B B B A B A A B A B A B A B A A A A B A A A A A B A A A A B A B A A B B A B B B B B A A B A A B A A A B A A A B B B A B A A B B B A A A A A B A A B A A B A A A A B B A A A A A B A B A A A A A B A B A A B A B B B B B B B B A A A A A A B B A A A A A B B B A B A A B A B B A A A B B A B B A B A B A B A B B B A B B A B A B A A B B B B A B B A A A A B A A B B A B B B A A A A A A A B A B B B B A B A A B A A A B A B A B A A A B B A B A A B B A B B B B A B B A A A B B A A A A A B B B A B A B B A B A A B A B A A B A B A A A A A A A A B A B B B A A A B A B A B B B A A A A A B A B B A B A A B B A A A A A A B B B B A A B A B A B B B B B A A A B A B B A A B B A A A B A A B A A A B A A A B B A A B A A A A A B B B B A A A A A A A A A A A B A A B B A A A A A A A A A A B B A A B A A A A B B B B A B B A A A A A A A A A B A B A A A B B A A A A A A B A A B B A A A A A A A A B A B B A A A B A A A A A B A A A B A A A A A A B A B B A A B A B A B B A B B A A A A A A A A A A A A A A A A A B A A B A B B B A A A A A A B B A A A A B A A B A A B A B A A B B B A A A A B A A B A A A A A A A A A B A A B A B B A B A A A B A B A A B A B A A A A A A A B A A A A A A A A A A A A A A A A A B B B B A A A A B B A A A A B A A A B A A A A A A A B A A A A A A A A A A A A B A A A A A B A B B A B A A A A A A A A B A A A B A A A A B B B A B A A B B B A A A B A A B A B A B A B B A B A A A B A A B A B A A B A A B A B A A A A B A B B A A A A A B B B B B A B A B A A B B A B A B A B A A A A A B B A B A A B A A B B A B B B B A B B A B A B A B A A B A B A B A A A B B A A A A A A A A B A B A B A A A A A A B B B A A A A A A A A A A A B B B B B A A A A A A A B A A A A A A B B A B B A B B A B B A A B B B A A B B B A A A A A A A A B A A A B B A A A B B A A B A A B A A A B A B B A B B B A B A A B A A A A A A A B A A B A A B A B A B A A A A A A A B B B B A A A A B B A B A A A B B B A A B B B A A B B A A A A B B B B B B B A A A A A A A B A A A A A A A A A A A A B A B B B B B B A A A A A A B A A B A A A B A A A A A A A B A A A A B A A A A A B A B B A A A A A B B B B A A A B A A A A B A B A A B A A B B B A B A A A A B A B A A A B A B B A A A A A A A A B B A A A A A A A A A A A A B A A A A B A A A A A A A A A A A B A B B A A B B A B A A A A A A B A A B B B A A A B B A A B A A B A A A A B A B A B B A B B A A A A B B A A A A A A A A A A A A B B A A B A A A A A A A A A A B B A B B B A A B B B A B A A B A B A B B A B A A B A A A A B B B B B B B B B B B A A A B A A B A B A A A B A A A A A B A A B B A A B B A A A A B A A B B A A B A B A A A B B B B B B A B A B A B B A A B B A B B B A B B A A B A A B B B A B B B B B B A B A B A B A A A A B B B B B A A A A A B A B A A B B B A A B B A A B B A B A B A B A B A B A A A A B A A B A A B A A B B B A A A B B B B A A B A A A B B B B B B B B A A A B B A A A A A A A A A B B A B B A B A A B B B A A A A A A A B A B B B A B A A A A B A B A A A B B B A A A A B B B A A A A B A B A B B A A B B B B B A A B A A B B A A B B B B A A A A A A A A A B B A A B A B B A A A B B B B B B B A A B A B A A A A A B B B B A A B A B B A A A A B A B A B A A A A B B A B B A A B B B A A B A A B B A B A B A A A A B A B B A A B B B A A B B B B B B B B B B A B B B B A A A B B A A A B A A A A A A A A A A B A A A A A A B A B A B A A B A A B B A A B A A A A A A A A A A A A A A B A B B B A A A A B B A B B B B A B A A B A B B A B B B B B B A B A A B B A A A A A A A A B B A B B A B B A A A B A A B A A A A A B A A A A A B B B B A B B A B B A A A B A B A A A B B A B A A A B A B A A B B A A A A B B B A A B A A A A A A A A B A A A B A B B B A B A A A A A B A A B B B A A A A A A A B A A A A B B B B B B A A B B B A B A B B A B A B B A A A B B B A B A B A B A B A A A A A B A B A A A B A B B A A A A A B A B A B B A A A A B A A B A B A A B B B A A B A B A A A A A A B A A A A B A A A A A A B B B A A A B B A A A A A B A A A A A A A A A A A A B A A A B A A A A A A A A A B A A A B B B B A B A B A A A A B B A A B A B B B B B A B A B B A B A A A A A A B B A B A B A A A B A B A A A A A A A A B A A A B A A B A A B B A A A B A B B B A B A A B B B B B B B B B B A A A A A A A A A A A A B B B A A B A B B B A A A A B B B B A A B B A A A A B A B B B A A B A A B B B A A B B A B A B A A B A B A B B A A A A A A B A B A A B B A A B A B A A A A A B A A A B B A B A A B A A A B B B A A A A A A A B A A A B A B A A A A A A A A A B B A A B B B A A B B A B B B B B A A B A A B A A A A A B A B A B B B B A A A A B A B B A B A B A B B A A B B B A B B A B A A B A A A A A B A B A B B A A B A A A A A A B B B B B B B B A A B B B A A A B B B A A B B A A B B A A B A A B A A A A A A B B A A B A B B B B A A B B A A A B A A A A A A A A A A B A A A B B B A A A A A B A A B B A A B A A B B A A A A B A A A A A B A A A B A B A A B A A A B A A B B B B B A A B B B B A A A A B B B A A B B A B B B A A A B B A A B A B B B B A B B B A A A B A A A A A A A B B B B A A B A B A B A A A B B B A A B A B A A A A B B B B A A A A A A B B B B B A A B A A A A A B A B B B B B A A B A B B A A A A B A A A A B A B A B A A B A B B A B B B A B B A B A B A B A B A A A B A A A A B B A A A B A B A B B A B B A B A B B B B B A B A A A A A B A B A A B B B A A A A A B B A A A A A B A B B B A B B B A A B A A B A B A B A B A A A A B B B A B A A A B B A A B B A A A A A A A A B A A B A B B A A B A A B B A A A B A B A A A A B B B A B A B B B B A A B B A B A A A B B A B A A A B A A B A A A B B B A B A B A A A A A B A A A A A B B B A A A B A A A B A A A A A A A A A A A A A A A A B A B B A A A A A A A A A A A A B B B A A A A B A A B A B B A B A A B A A B A B A A A A A A A A A B A A B A B A B A A B A A A A A A B A A A A B A B B A B A A B A A A A B A B A A A B B A B B B A B B A B A A B B B A B A B A B A B B A B B A A A B A A B A A B B B B A A A B B A A B A A B A B A B B A A B B A A B B B A B B B B A A B B B A B A B A A A B A A B B A B A A B A A A A A A A A B B A B A B B A A B A A B A B A A B A A A B B A B A B B B A A A A B A A A B A B B A A A A A A A A B A A B B A A B B A A B B B A A A A A B B B A A A B A A B B A A B B A B B B A A B B B A B B A B A A B A B A A A A B A A A A A A A B A A A B A A B A A A A A B B A A B B A A B B B B A A A B A B B B A B B A A A B A B A B A B B A A B A A B A B A A A B B B B A B A B A B A A B B B A A A B B B A B A B A A A A B B A A A B A A A A A A A A A A A A A A A A B B B B A A A A A A B A B A B B A A A B B B B B A B A A B B A A B B A A A A A A A A A A A A A A A B A A A B B B A A A A B A B A B B B A B A A B A A A A A B B B A B A B A A A A B A A A B B B B A B B A A B A A A A B B B A A B A A B A A A A A A A A A A B B B B B A A B B A B B B B A A B B A A A B B A B A B B A A B A B A A A A A A B B A B B B A A B B A A B A B A A A A A B A B A B A B A B B B B B A A B B A A B B A B A A A A A B B B A B A A B B B B B B A A A A B A B A B A A A B B A A A A A A A A A A A B B B A B B A B A A A B B B A B A B A A B B A A B B B A B A A B B B B A A A B A A A A A A A A B A A A B B A B A A A A A A A B B B B A A B B A A B A B A A B B B B B A B A B A B B A A B A B B B B A B A B B A B A B A B A B A A A A A A B A B A B B A B B B B A A B A B A B A B A B A B A B A A A A B B A A A A B B A A B A B A A A B A A B A A A B A A B A B B A B A B B A A B B A B B B B A B A B B B A A B B B A B B A B B B B B B A B A A A B A B A B A B A A B A B B B A A A A A B B A A B A A A A B A B B B B B A A A B A B A A A A A A A A B A B B A A A A B A A A B A A A A B B A B B B A B A B A B A A A A A B B A A B B B A A A A B B A A B B A B B B A A A B B A B B B B A B B A B B A A A B B B A A B B B B A B A A A B A A B A B A A B B B B B B B A A B B A B B B A A A B B A A B B B A B B B A A A A A B A B A B B A B B A A B B A A A A A A A B B A A A A A A B A A B A B A B A B A B A B B B A A A B B B A A A A B A B B B A A A B A A B A B B A B B A A A A A A B B B B A A B B A B A B A B B A B A A A A A A A A B B A B B B B A B B B A B B B A B B B A A A B B B B B A A A B A A B A B A B A B B A A A A B A A A A A B B A A B A A B A A B A A A A A A A A B B B A B A A B A B A B B B A B A A B A A A A A B B B B B B A B A A B B A A A A A A A A A A A A A A A A A A B B A B A B A A A A A A A A A A A A A A A B B A A A A A A A B B A A A A A A A A B A A B A B B B B B A A A B B B B A B B B A A B B B A A B B A A A A A A A A B A B A A A A A B A A B A A A B B A A A A A B A A A A B A A A A A B B A A A A B B A A A A A B A A A A A A A A A A B A A B B A B A A A A A A B A B B A A A B A A A A A A A B B B B A A B A A A B A A B A A A B A A A A A A A A A A A A A A A A B A A A B A A A B B A A A A A A A B A A A B B A A A B A A A A A A A A B A A B B A A A A A A A A A A A A A A B A A B A A B A A A A A A A B A A A A A A A A A B
M BovineHD1600007054 B B B B B A B B B B A B A B B B B B B B B B B B B A B A B B A B B B B B B B B A B A B B B B B B A B A B B B B B B B B A B B B B B B B B A B B B B B B B B A B B A B B B B A B B A B B B B B B B B B A B B B B B B A B B B B B B B B B B B B B B B B B B B B B B B B B B B B B B B B B B B B B A B B B B B B A B A B B B B B B B A B B B B B B B B B B B B B B B B A B B B B B B B B B B A A A B B B A B B B B B B B A A A B B B B B B B B B B B B B B B B B B B B A B A B A B B B B B B B B B B B B A B B B B B B A B B B B B B B B B B B A A B B B B B B B B B B A B B A B B B B B B B B B B B B B B B B B B B B B B B B A B B B B B B B B B B B B B B B B B B B B B B B B B A A B B B A B B B B B A B B B B A A B B B B B A B B A B B A B B B B B B A B B B B B B B B B B B B B B A B B B B B B B A B B B B B B B B B B A B B B B B B B B B B B B B B A B B B B A B A B B B B B B B B B B B B B B B B B B B B B B B B B B B B B B B B B B A B B B B B B B A B B B A B B A B B B B B B B B B B A B B B B B B B A B B B B B A A B B B B B B B B B B B B B B B B B B B B B B B B B B B B B B B A A B B B A B B A B B B B B B A B B B A A B B A A B B B B B B B B B B B B B B B B B B B B B B B B B B B B B B B B B B B B B B B B A B B B B B B B B B B A B B B B B B B B B B B B B B B B A B B B B B B B B B B B B B B B B B B B B B B B B B B B B B B B A B A B B B B B B B B B B B B B B B B B B B B B B B B B B B A B B B B B B B B A B A A B B B B B B B B B B B A B B A A B B B B A B B B B B B A B B B A B B B B B B B B B B B A B B B B A B B A B B B B B B B B B B B B B B A B B B B B B B B B B B B B B B B B A A B B B B B B A B B B B B B B B B B B B B B B B B B B B B B B B B B B B B B A B B B B B B A B A B A B B A A A B B B B B B B A B A B B B B B B B B B B B B B B B B B B B B A B B A B B B B B B B B B B B B B B B B B B B B B B B B B B B B B A B B B B B B B B B B A B B B B B B B A B B B B B B B B A B B A A B B B B B A B B B B B B B B B B B B A B B B B B B B B A A B B B B B B B B B B B B B B A B A B B B B B B B B A B B B A B B B B B B B B B B B B B B A A B B B A B B B B B B B B B B B B B B B B B B B B B B B B B B B B A B B B B B A B B A B B B B B B B B B B B B B B B B B B B B A B A B A B B B A A B A B B A B A B B B B B B B B B A A B A B B B B B B B B B B B B B B B B B B B B B B B B B B B B B B B B B B B B B A B B B B A B B B A B B B B B B A B B B B B B B B B B B B B A B B B B B B B B B B A B B B B B B B B B B B B B B B B B B B B B B B A A B B B B B B B B B B B B B B B B B B B B B B B B B B B B B B B B A B B A B A B B B B B B B B B B B A B B B B B B B A B B B B B A B B B B B B B B B B B B B B B B B B B B B B B A A B B B B B B B A B B B A B A B B B B B B B B B B B B B B B B B B B B B B B B B B B B B B B B B B B B B B B B B A B B B B B B B B B B B B B B A B B B B B B B B B B B B B B B B B B B B A B B B B B B B B A B A B B B B B B B B B B B B A B B B B A A B B B B B B B B A B B B B B B B B B B B B B B B B B B B B B B B B B B B B B A B B B B B B B A B A A B B B B B B B B B B B B B B B B B B B B B B B B B B B A A B B B B B B B B B B B B B B B B B B B B B B B B B B B B B B B B B B B B B B B A B A B B B B B B A B A B B B B B B B B B B B B B B B B B A B B B A B B B A B B B B B B B B B B B B B B B B B A B B B B B A A B B B B B B B B B B B B B B B B B A B B B B B B B A B B B B B B B A B B A B B B B B B B B B B B B B B B B A B B B B B B B B B B B B B B B B B B B B B B B B B B B B B B B B B A B B B B B B A B B B B B B B B B B B B B B B B B B B B B B B B B B B B B B B B B B B B B B B B B B B B B A B B B B B A B B A B B B B B A B A A B B B B B B B A B B B B B B B B B A B B B B B B B B B B B B B B B B B B B B B B B A B B B B B B B B B B B B B B B B B B B B B B B B A B B B A B B B B B B B B B A B B B B B B B A A B B B B B A B B A B B A B B B B A B B B B B B A B B B B A B B B B B B B B B B B B B B B B B B B B B B B B B B B B B B B B B B B B B B B B B B B B B B B A B B B B B B B B B B B B B B B B B B B B B B A B B B B B B A B B B B B B B B B B B B A B B B B B B B B B B B B B B B B B B B B B B B A B B B B B A B A B B B B B B B B B B B B B B B B B B B B B B B B B B B B A A A B B B B B B B B B B B B A B B A B B A B B B B B B B B B B B B B B B B B B B B B B B B A B B B B B B B B B B B B B B B B B B A B B B B B B B B B B B B B B B B B B B B B B B B B B B A B B B B B B B B B B B B B B B A B B B B B B B B B B B B B B B B B B B B B B B B B B B B B A B B B B B B B B B B B B B B B B B B B B B A B A B B A A B B B B B B B B B B B B B B B B B B B B A B B B B B B B B B B B B B B B B B B B B B B B B B B B B B B A B B B B B B B B B B B B B B B B B B B B B B B B B B B B B B B B B A B B B A B B B B B B B B A B B B B B B B B A B B B B B B B B B B B B B B B B B B B A B A B B B B B B B B B B B B B B B B B B B B B B B B B B B B B B B B B B B B B B B B B B B B B B B B B B B B B B B B B B B B B B B B B B B B B A B B B B B B B B B B B B B B B B B B B B B B B B B B B B B B B B A B B B B B B B B B B B B B B B A B B B B B B B B B B B B B B B B B B B B A B B A B B B B B B B B B B B B B B B B B B B B B B B B B B B B B B B B A B B B B B A B B B B B B B B B B B B B B A B B B B B B B B B B B B B B B B B B B B B B B B B B B B B B B B B B B B B B B B B B B B B B B B B B B B B B B B B B A B B B A B B A B B B B B B B B A B B B B B B B B B B B B B B B B B B B B B B B B B B B B B B B B B A B B B B B B B B B B B B B B B B B A B B B B A B B B B B B B B B B B B B B B B B B B B B B B B B B B B B B B B B B B B B B B B B B B B B B B B B B B B A A B B B B B B B B A B A B B B B B B B B B B B B B B B B B B B B B B A B B B B B B B B A B B B B B B B B A B B B B B A B B B B B B B B B B B B B B B B B B B B B B B B B A B B B B B B B B B B B B B B B B B B B B B A A B B B B B B B B B B B B B B B B B B B B B B B B B B B B B B B B B B B B B B B B B B B B B B B B B B B B B B B B B B B B B B B B B B B B B B B B B B B B B B B B B B B B B B B B B B B B B B B B A B B B B B B B B B B B B B B B A A B B B B B B B B B A B B B B B B B B B B B B B A B B B B A B B B B B B B B B B B B B B B B B B B A B B B B B B B B B B B B B B B B B B B B B B B B B B B B B B B B B B B B B B B B B B B B B B B B B B B B B B B B B B B B B B B B B B B B B B B B B B B B B B A B B B B B B B B B B B B B B B B B B B B B B B B B B B B B B B B B B B B B B B B B B B B B B B B B B B B B B B B A B B B B B B B B B B B B B B B B B B B B B B B B B B B B B B B B B B B B A B B B B B B B B B B B B B B B B B B B B B B B B B B B B B B B A A A B A B B A B B B B B A A A B B B A B B B B B B B B B B B B B B B B B B B B B B B B B B B B B B B B B B B B B B B B B B B B B B B B B B B B B B B B B B B B B B B B B B B B B B B B B B B B B B B B B B B B B B B B B B B B A A B B B B B B B B B B B B B B B B B B B B B B B B B B B B B B B B B A B B B B B B B A B B A B B B B B B B B B B B B B B B B B B B B B B B B A A B B B B B B B B B B B B B A B A B B B B B B B B B B B B B B B B B B B B B B B B B B B B B B B B B B B B B B B B B A B B B B B B B B B B B B B B B B B B B B B B B B B B B B B A B B B B B B B B B A B B B B B B A B B B A B B B B B A B B A B B B B B A B B B B B B B B B B B B B B B B B B B B B B A B A B B B B B B B B A B B B B B B B B B B B B B B B B B B A B A B B B B B B B B B B B B B B B B B B B B B B B B B B B B B B B B B B B B B B B B B A B B B B B B B B B B B B B B B B B B B B B B B B B B B B B B B A B B B B A B B B B B B B B B B B B B B B B B B B B B B B A B B B A B B B B B A B B B B B A B B B B B B B B B B B B B B B B B B B B B B B B B B B B B B B B B B B B B B B B B B B B B B B B B B B B B B B B B B B B B B B A B B B B A B A B B B B B A A A B B A B B B B B B B B B B A B B B B B B B B B B B B B B A B B B B B B B B B B B B B B B B B B B B B B B B B B B B B B B A B B B B B B A B B B A B A B B B B B B B B B B A B B B B B B B B B B B B B B B A A B B B B B B B B B B B B B B B B B B B B B B B B B B B B B B B B B A B B A B B B B B B B A A A A B B A B A B B B B B B B B B B B B B B A A B B B B B B B B B B A B B B B A A B B B A B B B B B B B B B B B B B B B B B B B B B B A B B B A B B B B B B B B B B B B B B B B B B B B B B B B B B B B B B B B B B B A B B B B B B B B B B B B B B B B B B B B B B B B B B B B B B B B B B B B B B A B B B B A A B B B B A B B B B B B B B B B B B B A B B A B B B B B B B B B B B B B B B B B B B B B B B B B A B B B B B B B B B B B B B A B B B B B B B B A A B A B B B B B B B B B B B B B B B B B B B B B B B B B B A B B B B B B B B B B B B B B B B B B B B B B B B B B B B B B B A B B B B B B B B B B B A B B B B B B B B B B B B B B B B B B B B B B B B B B B B B B B A B B B B B B B B B B B B B B B B B B B B B B B B B A B B B B B B B B B B B B B B B B B B B B B B A B B B B B B B B B B B B B A B B B B B B B B B B B B B B B B B B A B B B B B B B B B B B B B B B B B A B A B B B B B B B B B A B B B B B B B B B B A B B A B B B B B B A B B B B B B A B B B B B B A B B B B B B B B A B B B B B B B A B B B B A B A B B B B B B B B B B B B A B A B B A B B B B B B B B B A B B B B B B B B B B B B B B B B B B B B B B B B B B B B B B B A B B B B B B B B B B B A B A B B B B B B B B B B B B B B B B B B B B A B B B B B B A B B B B B B B B B B B B B B B B B B B B B B B B B B B B B B B B B B B B B B B B B B A B B B B B B B B B B B B B B B B B B B B B B B B B B B B B B B A B B B B A B B B B B B B B B B B B B B B B B B B B A B B B B B B B B A B B B B B B B B B B B B B B B B B B B B B B B B B A B B B B B B B B B B B B B B B B B B B B B B B B B B B B B B B B A A B B B B B B B B B B B B B B B B B B A A B B B B B A B B B B B B B B B B B B B B B B B B B B B B B B B B B B B B B B B B B A B B B B B B B B B B B B B B B B B B B B B B B B B B B B B B B B B B B B B B B B A A B B B A B B B B B B B B B B B B B B B B B B B B A B B A A A B B B A B B B B B B B B B B B B B B B B B B B B B B B B B A B B B B A B B B B B B B B B B B B B A B A B B B B B B B B B B B B B B A B B B B B B B B B B B B A B B A B B A B B B B B B B B B B B B B B B B B B B B B B B B B B B B B B B B B B B B B B A B B B B B B B B B B B B B B B B B B B A B B A B B B B B B B B B B B B B B B B B B B B B B B B B B B B B A A B B B B B B B B B B B B B B B B B B B B B B B B B B B B B B A B A B B B B B B B B B B A B B B B B B B B B B B A B B B B B B B B B B B B B B B B B B B B B B B B B B B B B B B A B B B B B B B B B B B B B B B B B B B B B B B A B A A B B B B B B B B B B B B B B A B B B B B B B B B B B B B B B B B B B B B B B B B B B B B A B B B B B B B B B B B B B B B B B B B B B B B B A B B B A B B B B B B B B B B B B B B B B B B B B B B B B B B B B B B B B A B B B B B B B B B B B B B B B B B B B B B B B B B B B B B B B B B B B B B B B B B B B B B B B B B B B B B B B B B B B B B B B B B B B B B B B B B B B B B B B B B B A B B A B B B B B B B B B B B B B B B B B B B B B B B B B B B B B A B B B B B B B B B B B B B B B B B B B B B B B B B B B B A B B B B B B B B B B A B B B B B B B B B B B B B B B B B B A A B B B B B B B B B B A B B B A A B B B B B B B A B B B B B B B B B B B A B A A B B B B A B B A B B B B B A B B B B B B A A B B B B B B B B A B A B B B B B B B B B B B B B A A B B B B B A B B B B B B B B B B B B B B B B B B B B B B B B B B A B B B B B B B B B A B B B B B B B B B A B B B B B B B B B B B B B B B B B B B B A A B B B B B B B B B B B B B B B B B B B B B B B B B B B A B B B B B B B B B B B B B B B B B B B B B B B B B B B B B B B B B B B B B B B B B B B B B B B B B B B B B B A A B B B B A A A B B B B B B B B B B A B B B B B B B B B B A A B B B B B B A B B B B B B B B B B A B B B A B B B B B B B B B B A A B B B B B B B B B B B B A A B B B B B B B B B B A B B B A B B B B B B B B B B B B B B B B A B B B A B B B A A B B B B B B B A B B B A B B B A A B B B B B B B B A B B B B B B B B B B B B B B B B B B B B B A B A A B B B B B B B B B B B B B B B B B B
M BovineHD1600007055 A B B B B B B B A A B A B B B B B B A B A B B B B B B B A A B B A B A A B B B B B B B B B B A B B A B A B B B B B B B B A A B A B B A B B B A B B B B A B B B B B B B B B B B B B B B B B A B B A B B B B B A B A B A B B A A A B B A A B B B B B B B B A B A A B B B B A A A B B A B A B B B B B B A B B B B B B B B B A B B B B B A B B A A B B B B B B B B B A B A A A B A B B B B B B B B B A A B A B B A A A A B B B A A B B A A A A A B B A A B A B B B A B B A B B B B B B B B A B B B B B B B B B B B A B B A A B B A A B B B A A B B A B A A B B A A B B B B A B B B B A B B B A A B A B A A A A B B A B B A A B B B B A A B A B A A A B B B B B A B B B B B B A A B B B B A A B B B B B B B B B B B B B B B B B B B B B B B B B B B A B B B B B A B B B B A B B A B A B B B B B A B A B A B A A B B B A B B B A B A B B A A A B B A A A A B B B B B B B B A B A A B A B B B B B A B B B B B B B A A A B B B B B B A A A A B B B B B A B B B B B B B A A A B B B B A A B B B B A A B B B A B B A A B B B B B B B B B B A B A A B B B B A B A A A B B B A B B B A B B B B B B B B B A B B B B A B B A B A A A B B B B A B B B B B B B B A B A A B A B B A A B B A B A A B A A B A A A B B B A B B B B B B B B A A B B A B B A B B B B B B B B B B B A A B A A B B B A A A A A A B B B B B B B B A A B A A B B B B B A A A A A B A A B B A A B A B A B B B A A B A B B B B B A B A A B B B B B A B B A A B B B B B A B B A B B B B B B A B A A B B B B A B B B B B B B B B A A B B B B B A B B A A A B B B B B B B B A B A A B A A B A B A A B A A A B B A A A A B B B B B B B B B B B B B B A B B B B B A B A B B B B B B A B B B B A B B A A A A A B B B B A A A A B B B B A A B A A B B B B A B A B B A B B B A B B B B B B B B A B B B A B B B B B B A B A A B A A A A A B B B A B B B B A B B B A A B A B A A A B A B B B B B B B B B A B B A B B B A B B B B B B B B B A B A B B A A B B A A B B B B B A B A A B A A B B A A A A A B B B A A A B A B B B B B B B B A A A A A A B B B A A B A B B B A A B B B B B B B B A B B B B B B B B A B B B B A B B B B A A B B A B B A B B B B B B B A B B B B B B B B B B B B B B B B B B B B B A B B B B B B A B B B B B B B B B B B B A B A B B A B B B B A B A B B B B B B A B B B B A B B B B B B A B B B B A A B A B B A B A A B B B A A B B A B A A A A B B A A A A B A A B A A B A A B B B B A B B B B B B B B A A A B A B A A A A B A A B A B B A A A A B A B B B B B A A A A A B B B B B B B B A A A B A A B B B B A A B B B A A A B B A A B A A A A B B B B A B B B B B B B A A A A A A A A B B B A A B B B B A B B A A A B B A B B A A B B B B B B B A B B B A B A B B B B B A A A B A A B B B B A B A B A B A A A B B B B A B A A B B A A A B A B A B A B B B B A B A B B B B B B B B A A A A A B A B B B B A A A B A B B B A B A B B B B B B B A B B A B B B B B B A A A B B B B B B A A B B B B B B B B A B B B B A B B B A B B B B B B B A B B B B A B B B B B B B B B B A A A B B B B B B A B B A B A B B B A B B B B A A B B B B A A A A A B A A B B A A B B A B B B B B A B B B A B A B B B B A B A A B B A B B A B B B B B A B B A B B B A B A B A B B B A A B B A B A B A B B A A A A B B B B B B B B B B B B B A B A B B A B B B B B A B B A B A A B B B B A A A B A B B A B B B B B A B B B B B B B B B B A A B A A A B B B A B A B B B B B A A B A A B A B A A B B B A A B B A B A A B B B B A A A B B B B B B B B B B B B B B B B B B B B B A A B B A A B A A B B B B B B B B B B B B A B B B B B B B B B B B B B B B B A B B B B B B A B B B B B A B B A A A A B A B B B B B B B B A A A A A B B A B B B B B B B B B B A A B B B B A A A A B B B B B A B B B B B B B B B B A A A B B A A A A A B B B A B B B B B B B A B A B B A B B B A A A B A A A A B A B B B A A A B B B A B B B A B B B A B A B B B B A B B B A A A A A A B B B B A A B B B A B B B B B B B A B B B B B B B B B A B B A B B A B B B A A B B B B B B B B B B B B B B B A B B A B B B A A A A B B A B B A A A A A A A A A A B B A A B B A A B B B B B B B B A A B B A A B A B B A B A B A B B B A A B B B B B A B B A A A A A A B B B A B B B A B B B A A A B B A B A B B B B B B B B B B B B B B A B A B B B B B A B A B A B B A A B B A A A B A A B A B B B B B B B A B B A B B B A A A A B B B B B A B A B B A B B B A B A A B A A B A A A A A B B A A B A A B B B B A B A A B B B B B B B B B A A A A A A A B B A B A A A A B A B A A A A B A A B B B A B A A B B B A B A A B B A A B B A B B B A B B A B A B B B A A B A A B B A A B B B B B B B B B B A B B B B B A B A B A B B B A B B B B B B A A B B B B A A B A B B A B B B A B B B B B A B B A A B B B B A B A A B B B B A A B B A B B B A A A A B B B B B B B A B B B B B B B B B B B B A A B A B B A B B A B B B B B B A B B B B B B B B B B A B B B B B B B B A B B B B B B B B A B B B B B B B B B B B B A B B A B B A B B B A A B A A B B B A B B B B B B B B B B B B B A B B B B B B B B A B B B B A A A B B B B B B B B B B B B B B A B B A A B B B B A B B A B B A A B B B B B B B B B B B B B B B B B B B B B B B A B A B B B A B B B B B B B A B B A B B B B B A A B A B B B B A A B B B B B A B B B A B B B B A A A B B B B B B B B B A B B B B B B B A B A A A A A A A B B B B B B B B A A B A B A A B B A B B A A B A A B A A B B B B B A A B B B B B B B B B B A B A A B B B B B B B B B B A B A B A A B B B A B B B B B B B B B A B A B B B B B B B B A A B A B B A B B B B B B B B B A B A B B B B B B B B B B A B B B A B B B A B B B B B A B B B B B B A A A B A B A A B B B B A A B B A B B A B B B A A A B A B B B B A B B A A B A B B B B B A A B B A A A B B B B A A B B B B B B B B B B B B B A B B B B A B B B A B A B B B B B B B B B A A B A A B A B B B B B B B A B B B B B B B A A B A B A A A B A A B A A B A A B A B B B B B B B B B B A B B B B B B B A A A B B B B B B B B B B A B B A B B B B B B B B B B B B B A A B B B B B B B B B B B B B B B B A B B B B B B B B B B B B B B A B B B B B B A A B B A B B B B B B A B B B B B B B A A B B B A B A B A A B B B B A B B B B B B B B B A B B B B B B B B B B B B B B B A A A B A A A A B B B B B B A B A A B B B B B B A A B B B A B B B B B A B B A B B B B B B B B B B A A A B B B B A A A B A A B B B A A B B B B B B B B A B B B B B B B B B A A A B B B A B B B B B B B A B B B B B B B B B B B B B B B B B B A A A A B B B B A B B B B B B B A B A B B B B B B B B B B B B B A A B B B A B B B B A B A B A B B A B A B A B B A A B B B B A B B B B B B B B B B B B B B B A B B B B B B B B B B B A B B A B A B B B A B A B B B B B B A A A B A A B B A B B B B B A A A A B B B B A A A B A B B B A B A A B B A B B B B B B A B B B B B B A B B B B B B B B A B B A B B B B B A B B B B B B B B B A B B B A A B B B A A A B B B B B B B B B B B B B B B B B B B B B B B A B B B B B B A B B B B A B B B B A B B B B B B B B B B A A A B A B B A B A B B B B B A B A A A A B B A B B B B A A A A A A B A B A B B B B B A B B A B B A B A B B B B A B B B B B A A B B B B B B B B B B B B A A B B B B B A B B B B B B B B B A B B B B B B B B A A B B B B B A B B B B B B A A B A B A B B A B B B A A A B B B B B A A B B B B B A A B B A A A A A B A A A B B A A A A A A A B B B B B B B A A A A B A A B A B B B B B B B B B B A A B A B B A A B B B B B B B B B B B B B B A A B B A B B B A B A B B A B B B B A A B B A A A A B A B B B B A B B B B B B A A A A A A B B B A A B B B B B B B B B B A A A A B B B B B B B B B B B B B B B B B B B B A A B B B B B B B B B A B A B B B B B A B B B B B B B A A B B B B A B B A B A B B B B B A A A A A B B B B B B B A B B B B A A B B B B B B B B B B B B B B B B B B B B B B A B B B B B A B A B A B A A A B B A B B B B B A A B B B A B B B B B B B A B B B B B B B B B A B B B B B B B B B B B B A A B B B B A B B B B B A B A B B B A B B A B B B B B B B B B B B B B B B A B B A B B B B B B B B B B B B B A A B B B B A B B B B A B B B A B B B B B B A A B A B A B A B B B B B B B B B B B B B B B B A A B A B B A A A A B B B B A B B B B B A A B A A B A B B B A B B A B B B B B B B B A A A B A B B A A B B B B A B A A A B A B B B B B B B B B B B B B B A A B B B B A B B B B B B A B B B B B B B A B B B B B B B B B B A B B A A A B A A B B B B A B B B B B B A A A B B B B B B A B B B B A B B B B B A B A B B B B B B B B B B A A B A A B A B B B B B B B B B B B B B B B B B B B B B A A B B A B B B B B B B B B A B B A B B B B B A B B B A B A A B B B B A A B B A B A B B B B B B B B B B B B B B B A A A A A B B B B B B B B A A A A A B B B B A A B B B B B B B B B B A A B A A B B B A B A B A A B B B B B B B B B B B B B B B B A B A A A B A A B B A B B B B B B B B B B B B B B B A B A B A A B B A B B B B B B B B A B B B B A A A B B B B B B A B B B B A A A B B B A B A B B A A B A B B B B B A B B B A B B B A A A B B B A A B B B A B A B B B B A A B A B B B B A A B B B A B B A B B B B B A B B B A B B B B B B B B A B B A B A B A A B B A A A A B B A A B B B B B A A B A A A A A B B B B A B B B B B B B B A B A A B A B A B A A B B B A B B B A B B B B A A B B B A B B B B B B B B B B B B B B B B B B A B B B B B B B A B B B A B B B B B B B B B B A B B B B B B B A B B B B B B B B B B B B B B B B B B B B B B B A A B B A A A A A A B B B B B B B B A B B B A B B B B B B B A A B B A B B B A B B B A A B A A A B B B B B A B B A B A A B B B B B A B B B A A B B B A B B A B B B B B B B B A B B B A A B B B B B B B B B B B B B B B B A B B A B B B B B B A A B B B B B B A B A B B B B A B B B A B B A B B B B A B B B B A A A A B B B B B B B B B B B B B B B B B B B B B B B B B B A B B B B B B B B B B A B B A B B B B A A B B B B B B B B B B A B B A A A B B B A A B B B B B B B B A A A A B B B B B A A B A A B A B B B B B B B B B B B B B B B B B B B A B B A A A A A A B A A A A A A B B B B B B B B B A A B A B A B B B B B B B A A B B B A B B B B B A B B B B B B A B B B B B B B B B B B B B B B B A B B B B B A B B B B B B A B B B B A B A B B B B B B B B B A B B B B B B B B B A B B B A B B B B A B B A B A A B A B A B B A B B B B B B B A B B A B B A B B A B B B B B B B B B B B B B A A B B B B B B B B B B B B A B B B B B A B B B B B B B B B A B B B B B B A A A B B B A A B B A A A A B A B B B B B B B B B A A B B B B B B B A B B B A B B B B B B B B B B B B B A A B B B B A B A A A A B B A B B A B A B B B A A A B A B B B B B B B B B B B B A B B B B B A B A B B B B B A B A B B B B A B B B B B B B B B B A B B A A B A A B B B A B B A B B B A A B B A B B B B A A B B B B B B B B B B B A A A A B B A B A B B A B B B A B A B B B B B A B B B B B B B B B B B B B A B B B B B B B B B B B A B A B B B B A B B A B B B A B A A A B B B A B B B B B B B B B B B A A A A B B A A B B B A B B B B B B B B B A B B B B B B B A A A A B B B B B A B A B B A A A B B A B A B B B A A B B B B B B B B A B B B B B A B B B B A B B B B B A A B A B B B B A A B B B B B B B B A B B A B B A B B B B B B A B B B B B B B B B B B A B B B B B B B B B B B B A B B B A B B B A A A B B B A B B B B B B B A B B B A B B A B B B B B B A B B B B B A A A A A B B B B B B B A A A A A A B A B B B A B B B B B A B B B B B A B A B B B B B B A B B B B A B B B B B B A A B B A A A B B B B A A B B A B B B B B B B B B B A A B B B A B B B B B B B B B B B B B B B A B B B A B A B B B B B A A B B B B A B B B B A B A B A A B B B B B B B B B B B A A A B B A B A A B A A B B B B B B A B A B B A B A B B B A B B A B A A B A B B B B B B B A B A A B B A A A A A A B A A A A A A A B B A A A B A B B A A B A A A A A A B B A A A A A B B A A A A B A A B B A A A A A A B B B B B B A B B B B B A B B B B B B A B B B A B B B B B B B B B A A B A A B B B A A A B A A A B A A B A B A B B A A A A A B B B B A B B A A A A B B A B A A B A A B A A B B A B B A A B A A B A B A A B B B A B B B B B B A A B B A A A B B A A A A B A B B B B B A B B B A B A A B A A B B B A B B B A B A B A B A B B B B B B A A B B B B A B A B A B A A A B A A A B B B A A B B A A A A A A B B A B B B B A A A A A A A B A A A A A B A A B B A B B A A A A B A B A A A B B A A A A B
M BovineHD1600007056 A A A A A A A A A A A A A A A A A A A A A A A A A A A A A A A A A A A A A A A A A A A A A A A A A A A A A A A A A A A A A A A A A A A A A A A A A A A A A A A A A A A A A A A A A A A A A A A A A A A A A A A A A A A A A A A A A A A A A A A A A A A A A A A A A A A A A A A A A A A A A A A A A A A A A A A A A A A A A A A A A A A A A A A A A A A A A A A A A A A A A A A A A A A A A A A A A A A A A A A A A A A A A A A A A A A A A A A A A A A A A A A A A A A A A A A A A A A A A A A A A A A A A A A A A A A A A A A A A A A A A A A A A A A A A A A A A A A A A A A A A A A A A A A A A A A A A A A A A A A A A A A A A A A A A A A A A A A A A A A A A B A A A A A A A A A A A A A A A A A A A A A A A A A A A A A A A A A A A A A A A A A A A A A A A A A A A A A A A A A A A A A A A A A A A A A A A A A A A A A A A A A A A A A A A A A A A A A A A A A A A A A A A A A A A A A A A A A A A A A A A A A A A A A A A A A A A A B A A A A A A A A A A A A A A A A A A A A A A A A A A A A A A A A A A A A A A A A A A A A A A A A A A A A A A A A A A A A A A A A A A A A A A A A B A A A A A A A A A A A B A A A A A A A A A A A A A A A A A A A A A A A A A A A A A A A A A A A A A A A A A A A A A A A A A A A A A A A A A A A A A A A A A A A A A A A A A A A A A A A A A A A A A A A A A A A A A A A A A A A A A A A A A A A A A A A A A A A A A A A A A A A A A A A A A A A A A A A A A A A A A A A A A A A A A A A A A A A A A A A A A A A B A A A A A A A A A A A A A A A A A A A A A A A A A A A A A A A A A A A A A A A A A A A A A A A A A A A A A A A A A A A A A A A A A A A A A A A A A A A A A A A A A A A A A A A A A A A A A A A A A A A A A A A A A A A A A A A A A A A A A A A A A A A A A A A A A A A A A A A A A A A A A A A A A A A A A A A A A A A A A A A A A A A A A A A A A A A A A A A A A A A A A A A A A A A A A A A A A A A A A A A A A A A A A A A A A A A A A A A A A A A A A A A A A A A A A A A A A A A A A A A A A A A A A A A A A A A A A A A A A A A A A A A A A A A A A A A A A A A A A A A A A A A A A A A A A A A A A A A A A A A A A A A A A A A A A A A A A A A A A A A A A A A A A A A A A A A A A A A A A A A A A A A A A A A A A A A A A A A A A A A A A A A A A A A A B A A A A A A A A A A A A A A A A A A A A A A A A A A A A A A A A A A A A A A A A A A A A A A A A A A A A A A A A A A A A A A A A A A A A A A A A A A A A A A A A A A A A A A A A A A A A A A A A A A A A A A A A A A A A A A A A A A A A A A A A A A A A A A A A A A A A A A A A A A A A A A A A A A A A A A A A A A A A A A A A A A A A A A A A A A A A A A A A A A A A A A A A A A A A A A A A A A A A A A A A A A A A A A A A A A A A A A A A A A A A A A A A A A A A A A A A A A A A A A A A A A A A A A A A A A A A A A A A A A A A A A A A A A A A A A A A A A A A A A A A A A A A A A A A A A A A A A A A A A A A A A A A A A A A A A A A A A A A A A A A A A A A A A A A A A A A A A A A A A A A A A A A A A A A A A A A A A A A A A A A A A A A A A A A A A A A A A A A A A A A A A A A A A A A A A A A A A A A A A A A A A A A A A A A A A A A A A A A A A A A A A A A A A A A A A A A A A A A A A A A A A A A A A A A A A A A A A A A A A A A A A A A A A A A A A A A A A A A A A A A A A A A A A A A A A A A A A A A A A A A A A A A A A A A A A A A A A A A A A A A A A A A A A A A A A A A A A A A A A A A A A A A A A A A A A A A A A A A A A A A A A A A A A A A A A A A A A A A A A A A A A A A A A A A A A A A A A A A A A A A A A A A A A A A A A A A A A A A A A A A A A A A A A A A A A A A A A A A A A A A A A A A A A A A A A A A A A A A A A A A A A A A A A A A A A A A A A A A A A A A A A A A A A A A A A A A A A A A A A A A A A A A A A A A A A A A A A A A A A A A A A A A A A A A A A A A A A A A A A A A A A A A A A A A A A A A A A A A A A A A A A A A A A A A A A A A A A A A A A A A A A A A A A A A A A A A A A A A A A A A A A A A A A A A A A A A A A A A A A A A A A A A A A A A A A A A A A A A A A A A A A A A A A A A A A A A A A A A A A A A A A B A A A A A A A A A A A A A A A A A A A A A A A A A A A A A A A A A A A A A A A A A A A A A A A A A A A A A A A A A A A A A A A A A A A A A A A A A A A A A A A A A A A A A A A A A A A A A A A A A A A A A A A A A A A A A A A A A A B A A A A A A A A A A A A A A A A A A A A A A A A A A A A A A A A A A A A A A A A A A A A A A A A A A A A A A A A A A A A A A A A A A A A A A A A A A A A A A A A A A A A A A A A A A A A A A A A A A A A A A A A A A A A A A A A A A A A A A A A A A A A A A A A A A A A A A A A A A A A A A A A A A A A A A A A A A A A A A A A A A A A A A A A A A A A A A A A A A A A A A A A A A A A A A A A A A A A A A A A A A A A A A A A A A A A A A A A A A A A A A A A A A A A A A A A A A A A A A A A A A A A A A A A A A A A A A A A A A A A A A A A A A A A A A A A A A A A A A A A A A A A A A A A A A A A A A A A A A A A A A A A A A A A A A A A A A A A A A A A A A A A A A A A A A A A A A A A A A A A A A A A A A A A A A A A A A A A A A A A A A A A A A A A A A A A A A A A A A A A A A A A A A A A A A A A A A A A A A A A A A A A A A A A A A A A A A A A A A A A A A A A A A A A A A A A A A A A A A A A A A A A A A A A A A A A A A A A A A A A A A A A A A A A A A A A A A A A A A A A A A A A A A A A A A A A A A A A A A A A A A A A A A A A A A A A A A A A A A A A A A A A A A A A A A A A A A A A A A A A A A A A A A A A A A A A A A A A A A A A A A A A A A A A A A A A A A A B A A A A A A A A A A A A A A A A A A A A A A A A A A A A A A A A A A A A A A A A A A A A A A A A A A A A A A A A A A A A A A A A A A A A A A A A A A A A A A A A A A A A A A A A A A A A A A A A A A A A A A A A A A A A A A A A A A A A A A A A A A A A B A A A A A A A A A B A A A A A A A A A A A A A A A A A A A A A A A A A A A A A A A A A A A A A A A A A A A A A A A A A A A A A A B A A A A A A A A A A A A A A A A A A A A A A A A A A A A A A A A A A A A A A A A A A A A A A A A A A A A A A A A A A A A A A A A A A A A A A B A A A A A A A A A A A A A A A A A A A A A A A A B A A A A A A A A A A A A A A A A A A A A A A A A A A A A A A A A A A A A A A A A A A A A A A A A A A A A A A A A A A A A A A A A A A A A A A A A A A A A A A A A A A A A A A A A A A A A A A A A A A A A A A A A A A A A A A A A A A A A A A A A A A A A A A A A A A A A A A A A A A A A A A A A A A A A A A A A A A A A A A A A A A A A A A A A A A A A A A A A A A A A A A A A A A A A A A A A A A A A A A A A A A A A A A A A A A A A A A A A A A A A A A A A A A A A A A A A A A A A A A A A A A A A A A A A A A A A A A A A A A A A A A A A B A A A A A A A A A A A A A A A A A A A A A A A A A A A A A A A A A A A A A A A A A A A A A A A A A A A A A A A A A A A A A A A A A A A A A A A A A A A A A A A A A A A A A A A A A A A A A A A A A A A A A A A A A A A A A A A A A A A A A A A A A A A A A A A A A A A A A A A A A A A A A A A A A A A A A A A A A A A A A A B A A A A A A A A A A A A A A A A A A A A A A A A A A A A A A A A A A A A A A A A A A A A A A A A A A A A A A A A A A A A A A A A A A A A A A A A A A A A A A A A A A A A A A A A A B A A A A A A A A A A A A A A A A A A A A A A A A A A A A A A A A A A A A A A A A A A A A A A A A A A A A A A A A A A A A A A A A A A A A A A A A A A A A A A A A A A A A A A A A A A A A A A A A A A A A A A A A A A A A A A A A A A A A A A A A A A A A A A A A A A A A A A A A A A A A A A A A A A A A A A A A A A A A A A A A A A A A A A A A A A A A A A A A A A A A A A A A A A A A A A A A A A A A A A A A A A A A A A A A A A A A A A A A A A A A A A A A A A A A A A A A A A A A A A A A A A A A A A A A A A A A A A A A A A A A A A A A A A A A A A A A A A A A A A A A A A A A A A A A A A A A A A A A A A A A A A A A A A A A A A A A A A A A A A A A A A A A A A A A A A A A A A A A A A A A A A A A A A A A A A A A A A A A A A A A A A A A A A A A A A A A A A A A A A A A A A A A A A A A A A A A A A A A A A A A A A A A A A A A A A A A A A A A A A A A A A A A A A A A A A A A A A A A A A A A A A A A A A A A A A A A A A A A A A A A A A A A A A A A A A A A A A A A A A A A A A A A A A A A A A A A A A A A A A A A A A A A A A A A A A A A A A A A A A A A A A A A A A A A A A A A A A A A A A A A A A A A A A A A A A A A A A A A A A A A A A A A A A A A A A A A A A A A A A A A A A A A A A A A A A A A A A A A A A A A A A A A A A A A A A A A A A A A A A A A A A A A A A A A A A A A A A A A A A A A A A A A A A A A A A A A A A A A A A A A A A A A A A A A A A A A A A A A A A A A A A A A A A A A A A A A A A A A A A A A A A A A A A A A A A A A A A A A A A A A A A A A A A A A A A A A A A A A A A A A A A A A A A A A A A A A A A A A A A A A A A A A A A A A A A A A A A A A A A A A A A A A A A A A A A A A A A A A A A A A A A A A A A A A A A A A A A A A A A A A A A A A A A A A A A A A A A A A A A A A A A A A A A A A A A A A A A A A A A A A A A A A A A A A A A A A A A A A A A A A A A A A A A A A A A A A A A A A A A A A A A A A A A A A A A A A A A A A A A A A A A A A A A A A A A A A A A A A A A A A A A A A A A A A A A A A A A A A A A A A A A A A A A A A A A A A A A A A A A A A A A A A A A A A A A A A A A A A A A A A A A A A A A A A A A A A A A A A A A A A A A A A A A A A A A A A A A A A A A A A A A A A A A A A A A A A A A A A A A A A A A A A A A A A A A A A A A A A A A A A A A A A A A A A A A A A A A A A A A A A A A A A A A A A A A A A A A A A A A A A A A A A A A A A A A A A A A A A A A A A A A A A A A A A A A A A A A A A A A A A A A A A A A A A A A A A A A A A A A A A A A A A A A A A A A A A A A A A A A A A A A A A A A A A A A A A A A A A A A A A A A A A A A A A A A A A A A A A A A A A A A A A A A A A A A A A A A A A A A A A A A A A A A A A A A A A A A A A A A A A A A A A A A A A A A A A A A A A A A A A A A A A A A A A A A A A A A A A A A A A A A A A A A A A A A A A A A A A A A A A A A A A A A A A A A A A A A A A A A A A A A A A A A A A A A A A A A A A A A A A A A A A A A A A A A A A A A A A A A A A A A A A A A A A A A A A A A A A A A A A A A A A A A A A A A A A A A A A A A A A A A A A A A A A A A A A A A A A A A A A A A A A A A A A A A A A A A A A A A A A A A A A A A A A A A A A A A A A A A A A A A A A A A A A A A A A A A A A A A A A A A A A A A A A A A A A A A A A A A A A A A A A A A A A A A A A A A A A A A A A A A A A A A A A A A A A A A A A A A A A A A A A A A A A A A A A A A A A A A A A A A A A A A A A A A A A A A A A A A A A A A A A A A A A A A A A A A A A A A A A A A A A A A A A A A A A A A A A A A A A A A A A A A A A A A A A A A A A A A A A A A A A A A A A A A A A A A A A A A A A A A A A A A A A A A A A A A A A A A A A A A A A A A A A A A A A A A A A A A A A A A A A A A A A A A A A A A A A A A A A A A A A A A A A A A A A A A A A A A A A A A A A A A A A A A A A A A A A A A A A A A A A A A A A A A A A A A A A A A A A A A A A A A A A A A A A A A A A A A A A A A A A A A A A A A A A A A A A A A A A A A A A A A A A A A A A A A A A A A A A A A A A A A A A A A A A A A A A A A A A A A A A A A A A A A A A A A A A A A A A A A A A A A A A A A A A A A A A A A A A A A A A A A A A A A A A A A A A A A A A A A A A A A A A A A A A A A A A A A A A A A A A A A A A A A A A A A A A A A A A A A A A A A A A A A A A A A A A A A A A A A A A A A A A A A A A A A A A A A A A A A A A A A A A A A A A A A A A A A A A A A A A A A A A A A A A A A A A A A A A A A A A A A A A A A A A A A A A A A A A A A A A A A A A A A A A A A A A A A A A A A A A A A A A A A A A A A A A A A A A A A A A A A A A A A A A A A A A A A A A A A A A A A A A A A A A A A A A A A A A A A A A A A A A A A A A A A A A A A A A A A A A A A A A A A A A A A A A A A A A A A A A A A A A A A A A A A A A A A A A A A A A A A A A A A A A A A A A A A A A A A A A A A A A A A A A A A A A A A A A A A A A A A A A A A A A A A A A A A A A A A A A A A A A A A A A A A A A A A A A A A A A A A A A A A A A A A A A A A A A A A A A A A A A A A A A A A A A A A A A A A A A A A A A A A A A A A A A A
M BovineHD1600007057 B B B B B B B B A B B B B B B B B B B B B B B B B B B B B A B B B B B B B B B B B B B B B B B B B B B A B B B B B B B B B A B B B B B B B B A B B B B A B B B B B B B B B B B B B B B B B B B B B B B B B B B B A B B B B A B B B B B B B B B B B B B B A B A A B B B B A A B B B B B B B B B B B B A B B B B B B B B B B B B B B B B B B A B B B B B B B B B B A B B B B B A B B B B B B B B B A A B B B B A A A B B B B A A B B A A A B B B B A B B B B B B A B B B B B B B B B B B A B B B B B B B B B B B B B B A A B B A A B B B A A B B A B B A B B A A B B B B A B B B B A B B B A A B A B A A B A B B A B B A A B B B B A A B A B B A A B B B B B B B B B B B B A B B B B B A B B B B B B B B B B B B B B B B B B B B B B B B B B B B A B B B B B A B B A B B B B B B A B B B B B B B B B B B B B B B B B B B B A B B B B B A A B B B B B B B B B B B B B B A B B A B A B B B B B A B B B B B B B A A A B B B B B B B A A B B B B B B A B B B B B B B A A A B B B B A B B B B B A A B B B A B B B A B B B B B B B B B B A B B A B B B B B B A A A B B B A B B B A B B B B B B B B B A B B B B A B B A B B B A B B B B B B B B B B B B B A B B B B B B B A B B B A B A A B A A B A A A B B B A B B B B B B B B A B B B A B B A B B B B B B B B B B B A B B A A B B B A A B A A A B B B B B B B B A A B A A B B B B B A A A A B B B B B B B B B B B B B B B A B B B B B B B B B B B B B B B B B A B B B A B B B B B A B B B B B B B B B A B B A B B B B B B B B B B B B B B A A B B B B B A B B A B A B B B B B B B B A B A A B A A B A B A A B B A B B B A B A B B B B B B B B B B B B B B B A B B B B B A B B B B B B B B A B B B B B B B B A A A A B B B B A A A A B B B B A A B A A B B B B B B B B B A B B B A B B B B B B B B A B B B A B B B B B B A B A A B A A A A A B B B A B B B B A B B B A A B B A A A A B A B B B B B B B B B B B B A B B B A B B B B B B B B B A B A B B A A B B A A B B B B B B B A A B A A B B A A A B A B B A B A A B A B B B B B B B B A A A A A A B B B A A B A B B B B A B B B B B B B B B B B B B B B B B B B B B B A B B B B A A B B B B B A B B B B B B B B B B B B B B B B B B B B B B B B B B B B B A B B B B B B A B B B B B B B B B B B B B B A B B A B B B B A B B B B B B B B A B B B B A B B B B B B B B B B B A A B A B B A B A B B B B B B B B A B A A A A B B A A A B B B A B A A B A A B B B B B B B B B B B B B A A A B A B A A A A B B B B A B B A A A A B A B B B B B A A A B B B B B B B B B B A A A B A A B B B B A B B B B A A A B B A A B A A A B B B B B B B B B B B B B B A A A A A A A B B B B A B B B B B B B B B B B B B B B A A B B B B B B B B B B B B B A B B B B B A A B B A B B B B B A B A B A B A A A B B B B A B B A B B A A A B A B B B A B B B B B B A B B B B B B B B B A A A A B A B B B B A A A B A B B B B B A B B B B B B B A B B B B B B B B B A A A B B B B B B B A B B B B B B B B B B B B B A B B B B B B B B B B B A B B B B A B B B B B B B B B B A A A B B B B B B A B B A B B B B B B B B B B A B B B B B A A A A A B A A B B B A B B A B B B B B A B B B A B A B B B B A B A A B B B B B A B B B B B B B B A B B B B B A B A B B B A A B B A B A B A B B B A B B B B B B B B B B B B B B B A B A B B B B B B B B B B B A B A A B B B B A A A B B B B A B B B B B B B B B B B B B B B B A A B B B A B B B B B A B B B B B B B B B B B A B B A B B B A A B B B B A B B B B B B A A B B B B B B B B B B B B B B B B B B B B B A A B B A A B A A B B B B B B B B B B B B B B B B B B B B B B B B B B B B B A B B B B B B B B B B B B A B B A A A A B A B B B B B B B B A A A A A B B A B B B B B B B B B B A A B B B B B A A B B B B B B A B B B B B B B B B B A B A B B A A B B A B B B B B B B B B B B B B B B B A B B B A A A B A A A A B A B B B A A A B B B A B B B B B B B A B B B B B B A B B B A A A A A A B B B B A A B B B A B B B B B B B A B B B B B B B B B A B B A B B B B B B A A B B B B B B B B B B B B B B B B B B A B B B A A A A B B A B B A A A A A A A A A A B B A A B B A A B B B B B B B B A A B B A A B A B B A B A B A B B B A A B B B B B A B B A A A A A A B B B A B B B A B B B A A A B B A B A B B B B B B B B B B B B B B A B B B B B B B A B B B B B B A A B B A A A B A A B A B B B B B B B A B B A B B B A A A A B B B B B A B A B B A B B B A B A A B A A B A A A A A B B A A B A A B B B B A B A A B B B B B B B B B A A A A A A A B B B B A A A A B A B A A A A B A A B B B B B A A B B B A B A A B B A A B B A B B B A B B A B A B B B A A B A A B B A A B B B B B B B B B B A B B B B B A B B B B B B B A B B B B B B A B B B B B A A B A B B A B B B B B B B B B A B B B A B B B B A B A B B B B B A A B B A B B B B A A A B B B B B B B B B B B B B B B B B B B B B B B A B B B B B A B B B B B B B B B B B B B B B B B A B B B B B B B B B B B B B B B B B B B B B B B B B B B B B B B B B B B B B B B B A A B A A B B B B B B B B B B B B B B B B B B B B B B B B B B B B B B B A B B B B B B B B B B B B B B A B A B B B A B B B B A B B B B B B B B B B B B B B B B B B B B B B B B B B B B B B A B A B B B A B B B B B B B B B B B B B B B B A A B A B B B B A A B B B B B A B B B A B B B B A A B B B B B B B B B B A B B B B B B B B B A A A A B B B B B B B B B B B B B B A B A A B B B B B B A B B A B A A B B B B B B B B B B B B B B B B B B B B A B B B B B B B B B B B B A B B B B B B A B B B B B B B B B A B A B B B B B B B B B B B B B B A B B B B B B B B B A B B B B B B B B B B B B B B B B B B B B A B B B B B A B B B B B B B A A B A B A A B B B B A A B B B B B A B B B B A A B A B B B B B B B B B B A B B B B B B B B B A A A B B B B A B B B B B B B B B B B B B B A B B B B B B B B A B A B B B B B B B B B A A B B B B B B B B B B B B B B B B B B B B A B B B B B B A B A B B A A B A A B B B B B B B B B B B B B B B B B B B B B A B B B B B B B B B B B B B B B B B B B B B B B B B B B B B A B B B B B B B B B B B B B B B B A B B B B B B B B B B B B B B A B B B B B B B B B B B B B B B B B B B B B B B B B A A B B B B B B B B B B B B B B B B B B B B B B B A B B B B B B B B B B B B B B B A A A B A A A A B B B B B B B B B A B B B B B B A A B B B B B B B B B A B B A B B B B B B B B B B A A A B B B B A A A B B B B B B A B B B B B B B B B A B B B B B B B B B B B B B B B B B B B B B B B B B B B B B B B B B B B B B B B B B B B B A A B B B B B B B B B B B B A B B B B B B B B B B B B B B B A A B B B A B B B B B B A B B B B A B B B B B B A B B B B B A B B B B B B B B B B B B B B B A B B B B B B B B B B B B B B B B A B B B B B B B B B A B A B A A B A A B B B B B B B B A A A A B B B B A A A B B B B B A B A A B B A B B B B B B A B B B B B B B B B B B B B B B B B B A B B A B B B B B B B B B B B B A B B B A A B B B B A B B B B B B B B B B B B B B B B B B B B B B B B B B B B B B B B B B B B A B B B B B B B B B B B B B B B B B B B B B B A B A B B B B B A B A A A A B B A B B B B A A A A A A B B B B B B B B B A B B B B B B B B B B B B A B B B B B B A B B B B B B B B B B B B A A B B B B B A B B B B B B B B B A B B B B A B B B A A B B B B B A B B B B B B B B B B B A B A B B B B A A B B B B B B A A B B B B B A A B B A A A A A B A A A B B B A A A A A A B B B B B B B A A B A B A B B A B B B B B B B B B B A A B B B B A A B B B B B B B B B B B B B B A A B B A B B B A B A B B A B B B B B B B B B B A A B A B B B B A B B B B B B A B B A B B B B B A A B B B B B B B B B B A A A A B B B B B B B B B B B B B B B B B B A B A A B B B B B B B B B A B A B B B B B A B B B B A B B A A B B B B B B B A B A B B B B B A B B B A B B B B B B B B B B B B A B B B B B B B B B B B B B B B B B B B B B B B B B B B B B B B A B B B A A A A B B B B B B B A A B B B A B B B B B B B B B B B B B B B B B B B B B B B B B B B B B B A B B B B B B B B B B B B B B B B B B B B B B B B B B B B B B B B B B B B A B B A B B B B A B B B B B B B B B A B B B B B B B B B A B B B A B B B B B B A A B A B A B A B B B B B B B B B B B B B B B B B B B A B B A A A A B B B B A B B B B B A A B A A B A B B B B B B B B B B B B B B B A A A B A B B B B B B B B A B A A A B A B B B B B B B B B B B B B B B B B B B B B B B B B B B A B B B B B B B A B B B B B B B B B B B B B A B B B A B B B B B B B B B B B B A B B B B B B B B A B B B B A B B B B B A B A B B B B B B B B B B A A B B B B B B B B B B B B B B B B B B B B B B B B B B A A B B A B B B B B B B B B A B B B B B B B B A B B B A B A A B B B B A A B B B B A B B B B B B B B B B B B B B B A A A A B B B B B B B B B B A A A A B B B B A A B B B B B B B B B B A A B A A B B B A B A B A A B B B B B B B B B B B B B B B B A B A A A B A A B B A B B B B B B B B B B B B B B B B B A B A A B B B B B B B B B B B A B B B B A A A B B B B B B B B B B B A A A B B B A B A B B A B B B B B B B B A B B B A B B B A A A B B B A A B B B A B A B B B B A B B A B B B B A A B B B A B B A B B B B B A B B B A B B B B B B B B A B B A B A B A A B B A A A A B B B A B B B B B A A B A A A A A B B B B B B B B B B B B B A B A A B A B A B B A B B B A B B B A B B B B A A B B B A B B B A B B B B B B B B B B B B B B B B B B B B A B B B B B A B B B B B B B B B B B B B B B B B B B B B B B B B B B B B B B B B B A B B B B B B B B B B B A B B A A A B B B B B B B B B B B B B B B B B B B B A A B B B B B B B B B B B A B A A B B B B B B B B B B B A B B B B B B A B B B A A B B B B B B A B B B B B B B B A B B B B B B B B B B B B B B B B B B B B B A B B A B B B B B B B B B B B B B B A B A B B B B A B B B A B B A B B B B A B B B B A A B B B B B B A B B B B B B B B B B B B B B B B B B B A B B B B B B B B B B B B A B B B B B B B A A B B B B B B B B B B A B B A A A B B B A B B B B B B B B B A A B A B B B B B A A B A A B A B B B B B B B B B B B B B B B B B B B A B B B A A B A B B B A A B A A B B B B B B B B B A B B A B A B B B B B B B A B B B B A B B B B B B B B B B B B B B B B B B B B B B B B B B B B B A B B B B B B B B B B B B B B B B B A B A B B B B B B B B B A B B B B B B B B B A B B B A B B B B A B B A B B A B A B B B B A B B B B B B B A B B A B B A B B A B B B B B B B B B B B B B A B B B B B B B B B B B B B A B B B B B B B B B B B B B B B B B B B B B B A A A B B B B B B B A A A A B A B B B B B B B B B A A B B B B B B B A B B B A B B B B B B B B B B B B B A A B B B B A B B B B B B B A B B B B A B A B B A B B B B B B B B B B B B B B B A B B B B B B B B B B B B B A B A B B B B A B B B B B B B B B B A B B A B B A A B B B B B B A B B B B A B B A B B B B B A B B B B B B B B B B B A A A B B B A B B B B A B B B A B B B B B B B A B B B B B B B B B B B B B B B B B B B B B B B B B A B B B B B B B B B B B B B A B B B A B B B B B B B B B B B B B B B B A A B B B A A B B B B B B B B B B B B B A B B B B B B B A A A A B B B B B B B B B B B B A B B A B B B B B B A B B B B B B B B A B B B B B A B B B B A B B B B B A A B B B B B B A B B B B B B B B B B B B B B B A B B B B B B A B B B B B B B B B B B A B B B B B B B B B B B B B B B B A B B B B B A B B B A B B B B B B B A B B B A B B B B B B B B B B B B B B B A A A A B B B B B B B B A B A A B B B B B B B B B B B B B A B B B B B B B A B B B B B B A A B B B A B B B B B B B A B B B A B B B B B B A B B A B B B B B B B B B B A A B B B B B B B B B B B B B B B B B B B B B B B B B B B B B B B A B B B B B B B B B B A B B B A A B B B B B B B B B B B B A A B B B B A B B B A B B B B B B B B A B B B B A B B B A B B B B A B B B B B B B B B B A B A B B B A A A A A A B A A A A A A A B B A A B B A B B A A B A A A A A A B B A A A A A B B A A A A B A A B B A A A A A A B B B B B B B B B B B B A B B B B B B B B B B B B B B B B B B B B A A B A A B B B A B A B A A A B A A B A B A B B A A A A A B B B B A B B A A A A B B A B A A B B A B A A B B A B B A A B A A B B B A A B B B B B B B B B B B B B B B A A B B B B A B B B B B B B B A B B B A B A B B A B B B B A B B B A B A B A B A A B B A B B B A B B B B A B A B A B A A A B A A B B B B A A B B A A A A A A B B A B B B B B A A A A A A B A A A A A B A A B B A B B A A A A B A B A A A B B A A A A B
M BovineHD1600007058 B A B B B A A A B B A B A A A B A B B B B B B B A A B A B B A B B B B B A A B A B A B B A A B A A B A B A B B B A B B A B B B B B B B B A B B B B B B B B A A B A A B B A A B B A B B B B B A B B B A A A B B B B A B A B B B B A B B B A A A A B B A A B A B B B A B A B B B B A B B B A B B A B B B B A B A B A B B A B B A A A B B B B B B B A A A B B B B B B A B B B B B B B A B B B A A B B B B B B B B B B B B A A B B B B B B B B B A A B B B B B A A A B A B A A A B B B B A B A B A A B A A B B B A B B A B B B B B B A A B B B A A B A B B A A B B B B A B B A B B B B B B A B B B B B B B B B B B B B B B B B A B A B B A B B B B B A B B B B B B B A B B B B B A A A B B B A B B B B A A B B B B A A A B A A B A A B A A A A B A B B B B A B B A A B B B A B B A B B A A B A B B B A B A B B B A A B B B B B A B A A B B B B B B B B B B B A B B A B A B B B B B B A B B B B B B B A A B B B B B B B B B B B B B B B B B B B A A B B A A A B B A B B B A B B A B B B B B B B B B B A B B B B B A A A B A B A A A A B A B B B B A B B B B B B B B B B B A B B B B B B A B B A B B A A B B B B B B A B B B B B B B B B B A A B B B B B B B B B B B B B B A B B B B B A B B B B B B B A B B B B B A A B B A B B A B B B B B B B B A B B A B A A B B B B B B B B A B B B B B B A B A B B B B B B B B B B B B A B B B B B B B B B B A B B B B B A B B B B B B A B B B B A B B B B B A B B A B B B B B B B B A B B B B B B B B B B A A B B B B B A B A A A B A B B B A B A B B A B A A B B B B B B B A B B B B A B B B B B B A B B B B A B B A B B B B B B B B B B B A B A A B A B B B B A A B B B B A B B B B A A B B A B B A A B B B B B B B B B B B A B B B B B B B B B B B B B B B B A B A B B B B B B A A A B A B B A A A B B B A B B B B B A A B B B B B B B B B B B B A B B B B B B B B B A B B B B B B B B B B B B B B A B B B B B B B B B B B B B B A B A B B B A B B B B A A B B B A B B A B B B A B B B B A B B A B B B B B B A B B B B B B B B B A B A A A B B B B B B B B A B B B B B A A A B B B B B A A B A B B B B B B B B A B B B A B A B B B B A B B B B B B B B A B B B A A B B B B A B A B A A B B B B B A B B B B A B B B A A B A A B B A B A B B A B B A B B A B B B A B B A B B B B B B B A B A B A B A A B A B B A A A B A B B A A B B B A B A A B A B B A A A B B A A B A B B B B B B B B B B A B B B B B B B B B B B B B B B A A B A A A B B B A B A B B B B A B B B B A A B B B B B B A A B A B B B B B B A B B B A B A A B B B A B B B A B B B B B A B B B B B A B B B B B B B B B A B B B B A B B B A B B B B B B B B B B B B B A B B A B A A B B B B B B B B B B A B A B A A B B A B A B B B A A B A B B B B B B B B B A A B A B B B A B B B A A B A B B B B B B B B B A B A B B B B B B B B B B A B B B B A B B B B B B B B B B B B B B B B B B B B B B B B B A B B B A A B B B B B A B A B A B B B B A A B B B B B A B B A B A A A B A A B B B B A B B A B A B A B A B A B B B B B B A B A A B B B B B B B B B B B B B B B A B B B B B B B A B B B B B B B B B B B B B B B B B B B B B B A B A B B A A B B B B B B B B B B B B A B B B A B B B B B B A B B B A B B B B B B B B A B A A B B B B B B B B B B B B B B B B B A B A A B B B B B B B A B A B B B B B B B A A B B A B B B B B B B B B B B B B B B B A B A B B B A B B A B B A A B B B B B B B B B A A B B B B A A A B B B B B B B B B B B B B A B B B A B A B B B B A A B B B B B B B A B B A B A B B B B B B B B B B B B B B A B B B B B B A B B B A B B B B B A B A B B A B B A B A B A B A B B A B B B B B A A B B B B B B B B B B B B B A B B B B B B B B B B B B B B A B B B B B A A B A A B A B B B B A B B B B B A B A A B B B B A A B A A B B B B B B B A B B B B B B B B B A A B B B B B B B B B B B B A B B B B B B B B B A B B B B B B B B B B B B B B B B B B B B B A B B A B B A A B B B B B B B B B A B B B A B B B A A B A A A B A B A A A B A A A B B A B A B B B B A B B A B A B B B B B B A A B A B B B B A B B A A B B B B B A B A B B B B B B B B B B B B B B B B A B B B A B B B B B B B B B A B B A B A B B B B A B B A B B B A A B A A B B B B B B B B B B B A B B B B B A B A B B B B B B B B B B A A B A A A B B B A A A B A B B B A A B B A B A B B B B B A B B B B B B B B B B B B B A B B B B A B A B B B B B B A B B A A B A B B B B B B B B B B B B B B B B B B B B A A B B A B B B B B A B B B B B B B B B B B A A B B B B B B B B B B B B B B B A B A B B B B A B B B B A B B B B B B B B B B B B A B B B A B A B B B A B B A B A A B B B A B B B B B B B B A B A B A A B B B B B A A B B B B A B B A A B B B B A B A B B A A A A B B B B A B B B B A B B B B A A B B A B B B A B B B B B B B B B B B B B B B B B A B B B B B B B B A B B B B B B A B B A B B B B B B B A B B A B B B B B B A A B B A B B B A A A B A B B B B A A A A B A B B A B B A B A A B B B A A A B B B A B A A B B B A B A B B A B A B B B B B A B B B A A A B B A A A A B A A B B B B B B A B A B B B A B B B B B A A B A B B B A B A B A B A B B B B B B B B B B B A B A B B B B A A A B A B B B A A B A A A B B A A A B B A B B B B A B B B A B B B A B B B B B A B A B B B B B B B B B B B B A B B B A B B B B B B A B A B B B B B B B B B B A B B A A B B B A B B B B B B B B B B B A A B B B B A B B B B B B B B B B B B B B A B B A B B A B B B B B B B B A B B B B B B B B B B B B B B B B A A A B B B B B B B B B A B B B B B B B B A A B B B B A B B A A B B A B B A B B B B B B B A B B A A B B A B A A A B A B A A B A B B B B B B A B B B B A B A B B B B A B B B B B B B B B B B B A A B B B B B B B B B B A B B B B B B A B B B B B B B A B B B B A B B B A A B B B A A B B B B B A A B B A B B B B A A A B B B B A B B B B B A B B B A B B B B B A B B B B B B B B B B B B A B B B B B A B B A B B B B B B B B A B B A B B A B B B B A B B B B B A A B A B B A A B A B B B B B A B B B B B A A A B B A B B A B B B B B A B B A B B B B B B B B A B B B B B B B B A B A B B B B A B B B A B A A B B A B B B A A B B A B B B B B B B B B B A B B A B B B B A B B A B B B B B A B B B B B B B A B B B B B A B B B A B B B B B B B A B B B A B B B B B A B B B B B A A B B B B A B B B B A A A B B B B A B B B B B A A B A A B A B B B A B B B B A B B B B B B A B B B A B B A B B B B B B A B B B B B B B B B A A B B B B B B B A B A B A B B B B B B B A A B B B B B B B B A B B B B A B B B B B B B B B B B A B A B B B B B B B A B B B A B B A B B B A B B B B B B B B B B A B B B B B B B B B B B B B B B B B A B A B B B B B B B B B B A B B B B A B A B B B B B A B B B A B A A B B B B B B B A B B B B B B B B B B A B B A A B B B B A A B B B B B B B B B B B A B A B B B A B B B B B B A A A A A B B B B B B B B A B A B B A A B B B B B B A B B B B A B A A B B B B A B A A B B B B A A B B B B A A A B B B B B B A B B B B B A B B B A B A B A B B B B B B B B A B B B B B B B B A B B B B A B B A B B B A B B B B B B B A B B B B B B B B B B A B B B B B B B B B B B A B A B A A B B B A A B B A B B B B A A B A B B A B A A B B B B B B A B B A B A B B B B B A A A A B B A B B B B B B A B A A B A B B B B B B B B B A B B B B B B B B B B B B B B A B B B A A B B B B B A A A B B B A A B B B B B B B B B B B B B B B B A B B B B B B B B A B A A A A B B B B A B B A B A A B B B A B B B A B B A B B A B B A B B B B B A A B A B B B B B B B B B A B B B B B A B B A B B A B B B B B B B B A B B B B B B B B B B B B B B B B B B A A A B B B B B B B B B B B B B B B B A B A B B A A B B B B A B B A B B B B A B B B B A B B A B B B B A B B A B B B B A B A B A B B B B A B B A B B A B A B B A B A A B B B B B B A B B B A B B B A B B B B A B A A A A B A B A B A A A A B B B B A A A B A B B A B B A B B B B B B B B A B A A B B A B B B B A B B B B B B B B B B B A A A B A A B B B B B A B B B A B B B A B B B B B B B A B A B B A A B B A B B A A B B A A B A B B B A A B B B B B B B B B A A A A B A B B B B B B B B B A B B A B B B B B B A B B B B B B B B B B B A B A B B B A A B A B A B A B B B A B B B B B B A B B B B B B B B B A B B A B B B A B B A B B B B A B B B B B B A B A B A B A B B B B A B B B B B B B A B B A B B B B B B B B A A A B B A B A B A B B B B B B B B B B B B A A B B A B B A A B B A A B B A B B A B B B A A B B B B B B B B B A B A B B A A B B B B A A A B B A B B A B B B A B B B B B A B B A B B B B B A A A B B A B B B B B B B B A B B B A B A B A B B A A A B A B B A B A B B B A B A A B B B B B B B B A B B A B A A A B A B B A B A B B B B B B B B B B B A B A A B A B B B B A B B B B B B B A A A A B B B B B B B B B A B B B B A B B A B B A A A A B B B B B B A B B A B B B B A A B B B A B B A A B B A A B B B A B B B A B B A A B B A B B A A B B A B B A A A A B B B A B B B B B B A A B B A B A B B B A B B B B B A A B B A B B A A B B B B B B B B B B B A B B B B B A A B B B B A A B A B B B B B B A B B B B B A B A B B B B B B B A B B B B A B B A A A B B B B B B B B B B A B A B A B B B A A B A B A A B A B B B B B A B B B B A B B B B A B B B B B B B B B B B A B B A B B B B B A B A B B B B B A B B B A B B A B B B B B B B A B A A B B B B B B A B B B B B B A A B B B B A A B B B B B A B A A B A B B B B B A A A B A A B A A A B B B B B B B B B B A B A B B A B B A B B B B A B A B B B B B B B B B A B B B B B B B B B B A B B B B A B B B B A A B B B A B B B B B B B A B A A A B B B B B B B A B B A B A B B A B B A B A B B B B A B B B A B B B A A B A B B B B A A B B A B B B B B B A B B B B B B B B A B B A B B A A B B A B B B B B B B B A A B B B A B B B A B B A A B B B B B A A B A B B B B B B B B B B B A B B B B A B A B B A A A A B B A A B A A A B B B A A A B B B B B B B B B A B B A B B B B B B A A B B B A A A B B B B B B B B B B B A B A B B B B B B B B B B B A B B B B B B B B B B B B B B A B B B B A B B B A A A A B B B B B B B B B B B B B B B B B A B B B A B A B B B B A B B B A A B B B B B B B A B A B B B B A B B A B A A B A B B B B B B A B B B A B A B B B B B B A A B B B A B A B A B B A A B B B A B B B B B B A A A B B A A A B B A A B A B A B B B B B B B B B B B B B B B B A B B B B A B B B A A B B A B B B A B A A B B A A A A A B A B B B B B B B B A B A A B B B B B A A B B B B A A B A A B B A B B B A B A B A B A B B B B B B B B B A A B B B B B B B B B A B B B B B B B B B B B A B A B B B B B B B A B B B A A A B B A A B B B A A A B B B B B B A B B B B B B B B B A B B B B B A A A B B B B A B B B B B B B B B B B B B B A B B A B B B B B B A B A B B B B B B B A B B A A B B A B B B A B B A B B B B B B B A B B B A B B B B B B A A B A A A B B B B B B B B A B A B B B B A B B B B B B B A B B B B B B B B A B B A A B B B B A B B B B A B A B A A B B B B B A A B A B B B B B B B B B B B B B B B B B A B A A B B B B B B B B B B B B B B B B A B A A B B B A A B B A B B B B A B B B B B B B A B B A B B B B B B B A B B B B B A B A A A B B B B B B B B A A B B B A B B B B B A B B A B B A B B A A A B B B A B A B B A B B B B B B B B B A B B B B B A B B B B B B A B A A B B B B B B B B B B B B B B A B B B A B A B B B A B A B B B B A B B B B B A A B B A B B B B B B A B A B B A A B B B B B B B B B B A B B B B B B B A B B A A B B B B A B B B B B A B B B B B B B B B B B B B B A B B B A A A B B B A A B B B B A B B B B B B B B B B A B A B B A A B B A A A B B A A A A B B A B A B A A B B B B B A B A B B B B A A B B B B B B B B A A A B B B B B B B B B B B A B A A A A B B B A B B B B B B B B A B B B B B B B B B B B B B B B B B A B B B B B B B A B A B B B B B B B B B A B B B B B B B B B B B B B B B B B B B B B A B B B B B B B B B B B B B B B B B B B B B B B A B B B A B B B B B B A B B A A B B A B B A B B B B B A B A B B A B B B B B B B A B B A B B A B B A B B B B B A B B B B B B B B B B A B B B B B B B B A B B A B B B B B B B B A B B B B B B B B A B B A A B B A B B B B A B B B B B B B B B B B B B B B A B B B B B B B B B B B B A B B B B B B B B B B B B B B A A B B A A A B A B A B A B B A B B A B B B A A A A B A B A B B B B B A B B B A B A B B B A B B B B B B A A B A B B A B B B B B B B A B B B B B B B B A A B B B B B B B A B B B B B A B B B B B B
M BovineHD1600007059 B B B B B B B B B B B B B B B B B B B B B B B B B B B B B B B B B B B B B B B B B B B B B B B B B B B B B B B B B B B B B B B B B B B B B B B B B B B B B B B B B B B B B B B B B B B B B B B B B B B B B B B B B B B B B B B B B B B B B B B B B B B B B B B B B B B B B B B B B B B B B B B B B B B B B B B B B B B B B B B B B B B B B B B B B B B B B B B B B B B B B B B B B B B B B B B B B B B B B B B B B B B B B B B B B B B B B B B B B B B B B B B A B B B B B B B B B B B B B B B B B B B B B B B B B B B B B B B B B B B B B B B B B B B B B B B B B B B B B B B B B B B B B B B B B B B B B B B B B B B B B B B B B B B B B B B B B B B B B B B B B A B B B B B B B B B B B B B B B B B B B B B B B B B B B B B B B B B B B B B B B B B B B B B B B B B B B B B B B B B B B B B B B B B B B B B B B B B B B B B B B B B B B B B B B B B B B B B B B B B B B B B B B B B B B B B B B B B B B B B B B B B B B B B B B B B B B B A B B B B B B B B B B B B B B B B B B B B B B B B B B B B B B B B B B B B B B B B B B B B B B B B B B B B B B B B B B B B B B B B B B B B B B B B A B B B B B B B B B B B A B B B B B B B B B B B B B B B B B B B B B B B B B B B B B B B B B B B B B B B B B B B B B B B B B B B B B B B B B B B B B B B B B B B B B B B B B B B B B B B B B B B B B B B B B B B B B B B B B B B B B B B B B B B B B B B B B B B B B B B B B B B B B B B B B B B B B B B B B B B B B B B B B B B B B B B B B B B B B B B B B B B A B B B B B B B B B B B B B B B B B B B B B B B B B B B B B B B B B B B B B B B B B B B B B B B B B B B B B B B B B B B B B B B B B B B B B B B B B B B B B B B B B B B B B B B B B B B B B B B B B B B B B B B B B B B B B B B B B B B B B B B B B B B B B B B B B B B B B B B B B B B B B B B B B B B B B B B B B B B B B B B B B B B B B B B B B B B B B B B B B B B B B B B B B B B B B B B B B B B B B B B B B B B B B B B B B B B B B B B B B B B B B B B B B B B B B B B B B B B B B B B B B B B B B B B B B B B B B B B B B B B B B B B B B B B B B B B B B B B B B B B B B B B B B B B B B B B B B B B B B B B B B B B B B B B B B B B B B B B B B B B B B B B B B B B B B B B B B B B B B B B B B B B B B B B B B B B B B B B B B B B B B B B B B B B B A B B B B B B B B B B B B B B B B B B B B B B B B B B B B B B B B B B B B B B B B B B B B B B B B B B B B B B B B B B B B B B B B B B B B B B B B B B B B B B B B B B B B B B B B B B B B B B B B B B B B B B B B B B B B B B B B B B B B B B B B B B B B B B B B B B B B B B B B B B B B B B B B B B B B B B B B B B B B B B B B B B B B B B B B B B B B B B B B B B B B B B B B B B B B B B B B B B B B B B B B B B B B B B B B B B B B B B B B B B B B B B B B B B B B B B B B B B B B B B B B B B B B B B B B B B B B B B B B B B B B B B B B B B B B B B B B B B B B B B B B B B B B B B B B B B B B B B B B B B B B B B B B B B B B B B B B B B B B B B B B B B B B B B B B B B B B B B B B B B B B B B B B B B B B B B B B B B B B B B B B B B B B B B B B B B B B B B B B B B B B B B B B B B B B B B B B B B B B B B B B B B B B B B B B B B B B B B B B B B B B B B B B B B B B B B B B B B B B B B B B B B B B B B B B B B B B B B B B B B B B B B B B B B B B B B B B B B B B B B B B B B B B B B B B B B B B B B B B B B B B B B B B B B B B B B B B B B B B B B B B B B B B B B B B B B B B B B B B B B B B B B B B B B B B B B B B B B B B B B B B B B B B B B B B B B B B B B B B B B B B B B B B B B B B B B B B B B B B B B B B B B B B B B B B B B B B B B B B B B B B B B B B B B B B B B B B B B B B B B B B B B B B B B B B B B B B B B B B B B B B B B B B B B B B B B B B B B B B B B B B B B B B B B B B B B B B B B B B B B B B B B B B B B B B B B B B B B B B B B B B B B B B B B B B B B B B B B B B B B B B B B B B B B B B B B B B B B B B B B B B B B B B B B B B B B B B B B B B B B B B B B B B B B B B B B B B B B B B B B B B B B B B B B B B B B B B B B B B B B B B B B B B B B B B B B B B B B B B B B B B B B B B B B B B B B B B B B B B B B B B B B A B B B B B B B B B B B B B B B B B B B B B B B B B B B B B B B B B B B B B B B B B B B B B B B B B B B B B B B B B B B B B B B B B B B B B B B B B B B B B B B B B B B B B B B B B B B B B B B B B B B B B B B B B B B B B B B B B B A B B B B B B B B B B B B B B B B B B B B B B B B B B B B B B B B B B B B B B B B B B B B B B B B B B B B B B B B B B B B B B B B B B B B B B B B B B B B B B B B B B B B B B B B B B B B B B B B B B B B B B B B B B B B B B B B B B B B B B B B B B B B B B B B B B B B B B B B B B B B B B B B B B B B B B B B B B B B B B B B B B B B B B B B B B B B B B B B B B B B B B B B B B B B B B B B B B B B B B B B B B B B B B B B B B B B B B B B B B B B B B B B B B B B B B B B B B B B B B B B B B B B B B B B B B B B B B B B B B B B B B B B B B B B B B B B B B B B B B B B B B B B B B B B B B B B B B B B B B B B B B B B B B B B B B B B B B B B B B B B B B B B B B B B B B B B B B B B B B B B B B B B B B B B B B B B B B B B B B B B B B B B B B B B B B B B B B B B B B B B B B B B B B B B B B B B B B B B B B B B B B B B B B B B B B B B B B B B B B B B B B B B B B B B B B B B B B B B B B B B B B B B B B B B B B B B B B B B B B B B B B B B B B B B B B B B B B B B B B B B B B B B B B B B B B B B B B B B B B B B B B B B B B B B B B B B B B B B B B B B B B B B B B B B B B B B B B B B B B B B B B B B B B B B B B B B B B B B B B B B B B B B B B B B B B B B B B B A B B B B B B B B B B B B B B B B B B B B B B B B B B B B B B B B B B B B B B B B B B B B B B B B B B B B B B B B B B B B B B B B B B B B B B B B B B B B B B B B B B B B B B B B B B B B B B B B B B B B B B B B B B B B B B B B B B B B B B B B B B B B A B B B B B B B B B A B B B B B B B B B B B B B B B B B B B B B B B B B B B B B B B B B B B B B B B B B B B B B B B B B B B B B B A B B B B B B B B B B B B B B B B B B B B B B B B B B B B B B B B B B B B B B B B B B B B B B B B B B B B B B B B B B B B B B B B B B B B B B A B B B B B B B B B B B B B B B B B B B B B B B B A B B B B B B B B B B B B B B B B B B B B B B B B B B B B B B B B B B B B B B B B B B B B B B B B B B B B B B B B B B B B B B B B B B B B B B B B B B B B B B B B B B B B B B B B B B B B B B B B B B B B B B B B B B B B B B B B B B B B B B B B B B B B B B B B B B B B B B B B B B B B B B B B B B B B B B B B B B B B B B B B B B B B B B B B B B B B B B B B B B B B B B B B B B B B B B B B B B B B B B B B B B B B B B B B B B B B B B B B B B B B B B B B B B B B B B B B B B B B B B B B B B B B B B B B B B B B B B B B B B B B B B B B A B B B B B B B B B B B B B B B B B B B B B B B B B B B B B B B B B B B B B B B B B B B B B B B B B B B B B B B B B B B B B B B B B B B B B B B B B B B B B B B B B B B B B B B B B B B B B B B B B B B B B B B B B B B B B B B B B B B B B B B B B B B B B B B B B B B B B B B B B B B B B B B B B B A B B B B B B B B B B B A B B B B B B B B B B B B B B B B B B B B B B B B B B B B B B B B B B B B B B B B B B B B B B B B B B B B B B B B B B B B B B B B B B B B B B B B B B B B B B B B B B B B B B B B B A B B B B B B B B B B B B B B B B B B B B B B B B B B B B B B B B B B B B B B B B B B B B B B B B B B B B B B B B B B B B B B B B B B B B B B B B B B B B B B B B B B B B B B B B B B B B B B B B B B B B B B B B B B B B B B B B B B B B B B B B B B B B B B B B B B B B B B B B B B B B B B B B B B B B B B B B B B B B B B B B B B B B B B B B B B B B B B B B B B B B B B B B B B B B B B B B B B B B B B B B B B B B B B B B B B B B B B B B B B B B B B B B B B B B B B B B B B B B B B B B B B B B B B B B B B B B B B B B B B B B B B B B B B B B B B B B B B B B B B B B B B B B B B B B B B B B B B B B B B B B B B B B B B B B B B B B B B B B B B B B B B B B B B B B B B B B B B B B B B B B B B B B B B B B B B B B B B B B B B B B B B B B B B B B B B B B B B B B B B B B B B B B B B B B B B B B B B B B B B B B B B B B B B B B B B B B B B B B B B B B B B B B B B B B B B B B B B B B B B B B B B B B B B B B B B B B B B B B B B B B B B B B B B B B B B B B B B B B B B B B B B B B B B B B B B B B B B B B B B B B B B B B B B B B B B B B B B B B B B B B B B B B B B B B B B B B B B B B B B B B B B B B B B B B B B B B B B B B B B B B B B B B B B B B B B B B B B B B B B B B B B B B B A B B B B B B B B B B B B B B B B B B B B B B B B B B B B B B B B B B B B B B B B B B B B B B B B B B B B B B B B B B B B B B B B B B B B B B B B B B B B B B B B B B B B B B B B B B B B B B B B B B B B B B B B B B B B B B B B B B B B B B B B B B B B B B B B B B B B B B B B B B B B B B B B B B B B B B B B B B B B B B B B B B B B B B B B B B B B B B B B B B B B B B B B B B B B B B B B B B B B B B B B B B B B B B B B B B B B B B B B B B B B B B B B B B B B B B B B B B B B B B B B B B B B B B B B B B B B B B B B B B B B B B B B B B B B B B B B B B B B B B B B B B B B B B B B B B B B B B B B B B B B B B B B B B B B B B B B B B B B B B B B B B B B B B B B B B B B B B B B B B B B B B B B B B B B B B B B B B B B B B B B B B B B B B B B B B B B B B B B B B B B B B B B B B B B B B B B B B B B B B B B B B B B B B B B B B B B B B B B B B B B B B B B B B B B B B B B B B B B B B B B B B B B B B B B B B B B B B B B B B B B B B B B B B B B B B B B B B B B B B B B B B B B B B B B B B B B B B B B B B B B B B B B B B B B B B B B B B B B B B B B B B B B B B B B B B B B B B B B B B B B B B B B B B B B B B B B B B B B B B B B B B B B B B B B B B B B B B B B B B B B B B B B B B B B B B B B B B B B B B B B B B B B B B B B B B B B B B B B B B B B B B B B B B B B B B B B B B B B B B B B B B B B B B B B B B B B B B B B B B B B B B B B B B B B B B B B B B B B B B B B B B B B B B B B B B B B B B B B B B B B B B B B B B B B B B B B B B B B B B B B B B B B B B B B B B B B B B B B B B B B B B B B B B B B B B B B B B B B B B B B B B B B B B B B B B B B B B B B B B B B B B B B B B B B B B B B B B B B B B B B B B B B B B B B B B B B B B B B B B B B B B B B B B B B B B B B B B B B B B B B B B B B B B B B B B B B B B B B B B B B B B B B B B B B B B B B B B B B B B B B B B B B B B B B B B B B B B B B B B B B B B B B B B B B B B B B B B B B B B B B B B B B B B B B B B B B B B B B B B B B B B B B B B B B B B B B B B B B B B B B B B B B B B B B B B B B B B B B B B B B B B B B B B B B B B B B B B B B B B B B B B B B B B B B B B B B B B B B B B B B B B B B B B B B B B B B B B B B B B B B B B B B B B B B B B B B B B B B B B B B B B B B B B B B B B B B B B B B B B B B B B B B B B B B B B B B B B B B B B B B B B B B B B B B B B B B B B B B B B B B B B B B B B B B B B B B B B B B B B B B B B B B B B B B B B B B B B B B B B B B B B B B B B B B B B B B B B B B B B B A B B B B B B B B B B B B B B B B B B B B B B B B B B B B B B B B B B B B B B B B B B B B B B B B B B B B B B B B B B B B B B B B B B B B B B B B B B B B B B B B B B B B B B B B B B B B B B B B B B B B B B B B B B B B B B B B B B B B B B B B B B B B B B B B B B B B B B B B B B B B B B B B B B B B B B B B B B B B B B B B B B B B B B B B B B B B B B B B B B B B B B B B B B B B B B B B B B B B B B B B B B B B B B B B B B B B B B B B B B B B B B B B B B B B B B B B B B B B B B B B B B B B B B B B B B B B B B B B B B B B B B B B B B B B B B B B B B B B B B B B B B B B B B B B B B B B B B B B B B B B B B B B B B B B B B B B B B B B B B B B B B B B B B B B B B B B B B B B B B B B B B B B B B B B B B B B B B B B B B B B B B B B B B B B B B B B B B B B B B B B B B B B B B B B B B B B B B B B B B B B B B B B B B B B B B B B B B B B B B B B B B B B B B B B B B B B B B B B B B B B B B B B B B B B B B B B B B B B B B B B B B B B B B B B B B B B B B B B B B B B B B B B B B B B B B B B B B B B B B B B B B B B B B B B B B B B B B B B B B B B B B B B B B B B B B B B B B B B B B B B B B B B B B B B B B B B B B B B B B B B B B B B B B B B B B B B B B B B B B B B B B B B B B B B B B B B B B B B B B B B B B B B B B B B B B B
M BovineHD1600007060 B B B B B B B B B B B B B B B B B B B B B B B B B B B B B B B B B B B B B B B B B B B B B B B B B B B B B B B B B B B B B B B B B B B B B B B B B B B B B B B B B B B B B B B B B B B B B B B B B B B B B B B B B B B B B B B B B B B B B B B B B B B B B B B B B B B B B B B B B B B B B B B B B B B B B B B B B B B B B B B B B B B B B B B B B B B B B B B B B B B B B B B B B B B B B B B B B A B B B B B B A B B B B B B B B B B B B B B B B B B B B B B A B B B B B B B B B B B B B B B B B B B B B B B B B B B B B B B B B B B B B B B B B B B B B B B B B B B B B B B B A B B B A A B A B A B B B B B A B B B A B B B B A A B A B B B A B B B B B B B B B B B B B B B B B B A B B B B B B B B B B B B B B B B B B B B B B B B B B B B B B B B B B A B B B B B B B B B B B B B B B B B B B B B B B B B B B B B B B B B B B B A B B B B B B B B B B B B B B B A B B B B B B B B B B B B B B B B B B A B B B B B B B B B B B B B B B B A B B B B B B B B A A B B B B B A B B B B B B B B B B B B B B B B B B B B B B B B B B B B B B B B B B B B B B B B B B B B B A B B B B B B B B B B A B B B B B B A B B B A B B B B B B B B B B B B B A B B B B B B B A B B B A B A A B A A B A A A B B B A B B B B B B B B B B B B A B B A B B B B B B B B B B B A B B A A B B B A A B A A A B B B B B B B B A A B A A B B B B B A A A A B B B B B B B B B B B B B B B B B B B B B B B B B B B B B B B B B A B B B A B B B B B B B B B B B B B B B A B B A B B B B B B B B B B B B B B A B B B B B B A B B A B A B B B B B B B B A B A A B A A B A B A A B B B B B B B B B B B B B B B B B B B B B B B B B B B B B B B B B B B B B B B A B B B B B B B B B A A B B B B B B B A A B B B B A A B B B B B B B B B B B B B B B B B B B B B B B B B B B B B B B B B B B B B B A B B B A A A A B B B B B B B B A B B B B B B B B B B A B A B B B B B B B B B B B B B B B B B B B B B B B B B B B B B B B B B B B B B B B B B B B B B A B B B B B B A B B B B B B B A A B A B B B B B B B B B B B B B A B B B B B B B B B B B B B B B B B B B B B B B B B B B B B B B B B B B B B B B B B B B B B B A B B B B B B B B B B B B B B B B B B B B B B B B B B B B B B B B B B B B A B B B B B B B B B B B B B B B B B A B B B B A B B B B B B B A B B B B B A B B B B B B B B B B B B A B A B B A B B B B B B B B B B B B B B B B B B B A B B B B A B A B B B A B B B B B B B B B B B B B B B B B A B B A A A B B B B A B B A B A A B A B B B B B A A B B B B B B B B B B B A B A B B A B B B B A B B B B A A A B B A A B A A A B B B B B B B B B B B B B B A A A A B B A B B B B A B B B B B B B B B B B B B B B A A B B B B B B B B B B B B B B B B B B B A A B B B B B B B B B B A B A B A A A B B B B A B B A B B A A A B B B B B B B B B B B B B B B B B B B B B B A A A A B A B B B B A A A B A B B B B B A B B B B B B B B B B B B B B B B B B B B B B B B B B B A B B B B B B B B B B B B B A B B B B B B B B B B B A B B B B A B B B B B B B B B B A A A B B B B B B A B B A B B B B B B B B B B A B B B B B A A A B A B B A B B B A B B B B B B B B A B B B A B A B B B B B B A B B B B B B A B B B B B B B B A B B B B B B B B B B B A B B B B B A B A B B B A B B B B B B B B B B B B B B B A B B B B B B B B B B B B B B B A A B B B B A A A B B B B B B B B B B B B B B B B B B B B B B B B B B A B B B B B A B B B B B B B B B B B A B B A B B B A A B B B B A B B B B B B A A B B B B B B B B B B B B B B B B B B B B B A A B B A A B A B B B B B B B B B B B B B B B B B B B B B B B B B B B B B B B B B B B B B B B B B B B A B B B B A B B A B B B B B B B B A A B B A B B A B B B B B B B B B B A B B B B B B A A B B B B B B A B B B B B B B B B B B B B B B B A B B A B B B B B B B B B B B B B B B B A B B B A A B B A A A A B B B B B B A A B B B A B B B B B B B A B B B B B B A B B B A A B A B A B B B B A A B B B A B B B B B B B B B B B B B B B B B B B B B B B B B B B B A B B B B B B B B B B B B B B B B B B A B B B A B B B B B A B B B A B B B A A B A A B B B B B B A A B B B B B B B B B B B B A A B A B B B B B B A B B B A A B B B B B B B B A A A A B B B B B B B B B A B B B B A A B B A B A B B B B B B B B B B B B B B B B B B B B B B B B B B B B B A A B B A A A B A A B A B B B B B B B A B B B B B B A A B B B B B B B A B B B B B B B B B B A B B B A B B A A B B B B A A B A B B B B B B B A B B B B B B B B B B B A A B A A B B B B B A B B A B A B B A B B B A B B B B B B B B B B B A B B B B B A A B B B B B B A B B B B A B B B B B B B A B B B B B B B B B B B B B B A B B B B B B B B B B B B B B B B B B B B B B B B B B A A B B B B B B B B B B B B B B B B B B B B B B B B B B B B B B B B B B B B B B B B B A A B B B B B B B B B B B B B B B B B B B B B B B B B B B B B A B B B B B B B B B B B B B B B B B B B B B B B B B B B B B B B B B B B B B B B B B B B B B B B B B B B B B B B B B B B B B B B B B B B B B B B B B B B B B B B B B B B B B B B B B B B B B B B B B B B B B B B B B B B B B B B B B B B B B B B B A B B B B B B B B B B B B B B B B B B B B B B B B B B B B B B A B B B B B A B B B B B B B B B B B B B B B B B B B B B B B B B B B B B B B A B B B A B B B B B A B B B B B B B B B B B B B B B B B B B B A A A A B B B B B B B B B B B B B B A B B B B B B B B B B B B B B B B B B B B B B B B B B B B B B B B B B B B A B B B B B B B B B B B B B B B B B B B A B B B B B B B B B B B A B B B B B B B B B B B B B B A B B B B B B B B B B B B B B B B B B B B B B B B B B B B B B B B B B B A B B B B B B B B A A B B B A A B B B B B B B B B B B A B B B B B B B B B B B B B B B B B B A B B B B B B B B B A B B B B B B A B B B B B B B B B B B B B B B B B B B B B B B A B A B B B B B B B B B B A B B B B B B B B B B B B B B B B B B B B B B B B B B B A B A B B A B A B B B B B B B B B B B B B B B B B B B B B B B B B B B B B B B B B B B B B B B B B B B B B B B B B B B B B A B B B B B B B B B B B B B B B B B B B B B B B B B B B B B B B B B B B B B B B B B B B B B B B B B B B B B B B B B B B B B B B B B B B B B B B B B B B B B B B B B B A B B B B B B B B B B B B B B B B A B B A A A A B B B B B B B B B B B B B B B B A B B B B B B B B B B B B B B B B B B B B B B B B A B A B B B B B A B B B B B B B B B B B B B B B B B B B B B B B B B B B B B B B B B B B B B B B B B B B B B B B B B B B B B B B B B B B B B B B B B B B B B B B B B B B B B B B B B B B B B B B B B B B B A A B B B B B B B B B B B B B B B B B B B B B B A B B B B B B B B B B B B B B B B B B B B B A B B B B B B B B B B B B B B B B A B B B B B B B B B B B B B A A B A B B B B B B B B B A B A A B B B B B A B B B B B B B B B B B B A B B B B B B B B B B B B B B B B B B B B B B B B B B B B B B B B B B B B B B B B B B B B B B B B B B B B B B B B B B B B B B B B B B B B B B B B B B B B B B B B B B B B B B B B A B B B B B B B B B B B B B B B B B B B B B B B B A B B B B B B B B A B B B B B B B B B B B B B B A B B B B B B B B B A B B B B B B B B B B B A B B B B B B B B B B B B B B B B B B B B B B B B B B B B B B B B B B B B B B B B B B B B B B B B B B B B B A B B B B B B B B B B B B B B B B B B B B B B B B B B B B B B B B B B B B B A A A A A B B A B B B B B B A B B A B B B B B B B B B B B B B B B B B B B B B B B B B B B B B B B B A B B B B B B B B B B B B B B B B B B B A B B B B B B B B B B B B B B B B B B B A A B B B B B B A B B B B B B B B B B B B B B B B B B B B B B B B B B B B B A A B B B B B B B B B B B B B B B B B B B B B A B B B B B B B B B A B A B B B B B B B B B B B B B A B B B B B B B B B B B B B B B B B B B B A B B B B B B B B B B B B B B B B B B B B B B B B B B B B B B B B B B B B B B B B B B B B A B B B B B B B B B B B B B B A A B B B B B B B B B B B B B B B B B B B B B B B B B B B B B B B B B B A B B B B B B B B B B B B B B B B B B B B B B B B B B B B B B B B B B B B B B B B B B B B B B B B B B B B B B B B B B B B B B B B B B B B B B B B B B B A A B B B B B B B B B B B B B B B B B B B B B B B B B B B B B B A B B B B B A B B B B B B A B A B B B B B B B B B B B B B B B B B B B B B B B B B B B B B B B B B B B B B B B B B B B B B B B B B B B B B B B B B B B B B B B B B A B B B B B B B B B B B B B B B B B B B B B B B B B B B B B B B B B B B B B B B B B B B B B B B A B B B B B B B B B B B B B B B B B B B B B B B B B B B B B B B B B B B B B B B B B B B B B B B B B B B B A B B A B B B B B B B B B B B B B B B B B B B B B B A B A B B B B B B A B B B B A B B B B B B B B B B B B B B B B B B B B B B B B B B B B B B A B B B B B B B B B B B B B B B B B B B B B A A B B B A B B B A A B B B B B B B B B B B B B B B B A B A B B B A B B B B B B B B B B B B B B B B B B B B B B B B A B B B B B B B B B B B B B B B B B B B B B B B B B B B B B B B B B B B B A B B B B B B B B B B B B B B B B B A B B B A B B B B B B A B B B B B A B B B B B B B B B B B B A A B B B A B B B B B B B B B B B B B B B B B B B B B B B B B B B B B A B B B A A A B B B B B B B B B B A B B B B A B B B B B B B B B B B B B B A B B A B B B A B B B B B B B B B B B B B B B B B B B B B B B B B B B B B B B B B B B B B B B B B B B B B B B B B B B B B B B B B B B B B B B B B B B B B B B B B B B B B B B B B B B B B B B B B B B B B B B B B B B B B A B B B B B B B B B B B B B B B B B B B B B B B A B B B B B B B B B B B A B B B B B B B B B B B B B B B B B B B B B B B B B B B B B B B B B B B B B B B B B B B B B B B B B B B B B B B B B B B B B B B B A B B B B B B B B B B B B B B B B B B B B B B B B A B B B A B B B B B B B B B B B B A B B B B B B B B B B B B B B B B B B B B B B B B B B B B B B B B B B B B B B B B B B B B B B B B B A B B B B B B B B B B A B B B A B B B B B B B B B B B B B B B A B B B B B B B B B B B B B B B B B B B B B B B B B B B B B B B B B B B B B B B B B B B B B B B B B B B B B B B B B B B B B B B B B B B B B B B B B B B B B B B B B B B B B B B B B B B B B B B B B B B B B B B B B B B B B B B B B B B B B B B B B B B B B B A B B B B B B B B B B B B B B B B B B B A B B B B B B B B B B B B B B B B B B B B B B B B B B B B B B B B B B B B B B B B B B B B B B B B B B B B A B B B B B B B B B B B B B B B B B B B B B B B B B B B B B B B B B B B B B A B B B B B B B B B B B A B B B B B B B B B B B B B B B B B B B B B B B B B B B B B B B B B B B B B B B B B B B B B B B B B B B B B B B B B A B B B B B B B B B B B B B B B B B B B B A B B B B B B B B B B B B B A B A B B B B A B B B B B B B B B B B B B B B B B B B B B B B B A B B B B A B B A B B B B B B B B B B B B B B B B B B B A B B B B B B B B B B B B A B B B B B B B B B B B B B B B B B B B B B B B B B B B B B B B B B B B B B B B B B B B B B B B B B B B A B B B B B B B B B B B B B B B B B B B B B B B B B B B B B B B B B B B B B B B B B B B B A A A B B B B B B B B B B B B B B B B B B B B B B B A B B B B B B B B A B B B B B B B B B B B B B B B B A A B B B B B B A B B B B B B B B B B B B B B B A B B B B B B B B B B B B B B B B B B B B B B B B B B B B B B B B B B B B B B B B B B B B B B B B B B B B B A B B B A B B B B B B B B B B B B B B B B B B A B B B B B B B B A B A A B B B B B B B B B B B B B A B B B B B B B B B B B B B B B B B B B B B B B B B B B A B B B A B B B B B B A B B B B B B B B B B B B B A B B B B B B B B B B B B B B B B B B B B B B B B B B B B B B B B B B B B B B B B B B B A B B B A A B B B B B B B B B B B B A A B B B B A B B B B B B B B B B B B B B B B B B B B B A B B B B A B B B B B B B B B B A B B B B B A A A A A A B A A A A A A A B B A A B B A B B A A B A A A A A A B B A A A A A B B A A A A B A A B B A A A A A A B B B B B B B B B B B B A B B B B B B B B B B B B B B B B B B B B A B B A A B B B B B A B A A A B A A B A B A B B B A B B A B B B B B B B A B B A B B A B A A B B A B B A B B A B B A A B A A B B B A B B B B B B B B B B B B B B B B B A B B B B A B B B B B B B B A B B B B B B B B B B B B B B B B B B B B B A B A B B B B B B B B B B B B B B B B B B A A A B B A B B B B A A B B B B A B A B B B A B B B B B A A A B B A B B B A A B B B B B B A B B B B A B B B B B B A B B A A A A B
M BovineHD1600007061 A A A A A A A A A A A A A A A A A A A A A A A A A A A A A A A A A A A A A A A A A A A A A A A A A A A A A A A A A A A A A A A A A A A A A A A A A A A A A A A A A A A A A A A A A A A A A A A A A A A A A A A A A A A A A A A A A A A A A A A A A A A A A A A A A A A A A A A A A A A A A A A A A A A A A A A A A A A A A A A A A A A A A A A A A A A A A A A A A A A A A A A A A A A A A A A A A A A A A A A A A A A A A A A A A A A A A A A A A A A A A A A A A A A A A A A A A A A A A A A A A A A A A A A A A A A A A A A A A A A A A A A A A A A A A A A A A A A A A A A A A A A A A A A A A A A A A A A A A A A A A A A A A A A A A A A A A A A A A A A A A B A A A A A A A A A A A A A A A A A A A A A A A A A A A A A A A A A A A A A A A A A A A A A A A A A A A A A A A A A A A A A A A A A A A A A A A A A A A A A A A A A A A A A A A A A A A A A A A A A A A A A A A A A A A A A A A A A A A A A A A A A A A A A A A A A A A A B A A A A A A A A A A A A A A A A A A A A A A A A A A A A A A A A A A A A A A A A A A A A A A A A A A A A A A A A A A A A A A A A A A A A A A A A B A A A A A A A A A A A B A A A A A A A A A A A A A A A A A A A A A A A A A A A A A A A A A A A A A A A A A A A A A A A A A A A A A A A A A A A A A A A A A A A A A A A A A A A A A A A A A A A A A A A A A A A A A A A A A A A A A A A A A A A A A A A A A A A A A A A A A A A A A A A A A A A A A A A A A A A A A A A A A A A A A A A A A A A A A A A A A A A A A A A A A A A A A A A A A A A A A A A A A A A A A A A A A A A A A A A A A A A A A A A A A A A A A A A A A A A A A A A A A A A A A A A A A A A A A A A A A A A A A A A A A A A A A A A A A A A A A A A A A A A A A A A A A A A A A A A A A A A A A A A A A A A A A A A A A A A A A A A A A A A A A A A A A A A A A A A A A A A A A A A A A A A A A A A A A A A A A A A A A A A A A A A A A A A A A A A A A B A A A A A A A A A A A A A A A A A A A A A A A A A A A A A A A A A A A A A A A A A A A A A A A A A A A A A A A A A A A A A A A A A A A A A A A A A A A A A A A A A A A A A A A A A A A A A A A A A A A A A A A A A A A A A A A A A A A A A A A A A A A A A A A A A A A A A A A A A A A A A A A A A A A A A A A A A A A A A A A A A A A A A A A A A A B A A A A A A A A A A A A A A A A A A A A A A A A A A A A A A A A A A A A A A A A A A A A A A A A A A A A A A A A A A A A A A A A A A A A A A A A A A A A A A A A A A A A A A A A A A A A A A A A A A A A A A A A A A A A A A A A A A A A A A A A A A A A A A A A A A A A A A A A A A A A A A A A A A A A A A A A A A A A A A A A A A A A A A A A A A A A A A A A A A A A A A A A A A A A A A A A A A A A A A A A A A A A A A A A A A A A A A A A A A A A A A A A A A A A A A A A A A A A A A A A A A A A A A A A A A A A A A A A A A A A A A A A A A A A A A A A A A A A A A A A A A A A A A A A A A A A A A A A A A A A A A A A A A A A A A A A A A A A A A A A A A A A A A A A A A A A A A A A A A A A A A A A A A A A A A A A A A A A A A A A A A A A A A A A A A A A A A A A A A A A A A A A A A A A A A A A A A A A A A A A A A A A A A A A A A A A A A A A A A A A A A A A A A A A A A A A A A A A A A A A A A A A A A A A A A A A A A A A A A A A A A A A A A A A A A A A A A A A A A A A A A A A A A A A A A A A A A A A A A A A A A A A A A A A A A A A A A A A A A A A A A A A A A A A A A A A A A A A A A A A A A A A A A A A A A A A A A A A A A A A A A A A A A A A A A A A A A A A A A A A A A A A A A A A A A A A A A A A A A A A A A A A A A A A A A A A A A A A A A A A A A A A A A A A A A A A A A A A A A A A A A A A A A A A A A A A A A A A A A A A A A A A A A A A A A A A A A A A A A A A A A A A A A A A A A A A A A A A A A A A A A A A A A A A A A A A A A A A A A A A A A A A A A A A A A A A A A A A A A A A A A A A A A A A A A A A A A A A A A A A A A A A A A A A A A A A A A A A A A A A A A A A A A A A A A A A A A A A A A A A A A A A A A A A A A A A A A A A A A A A A A A A A A A A A A A A A A A A A A A A A A A A A A A A A A A A A A A A A A A A A A B A A A A A A A A A A A A A A A A A A A A A A A A A A A A A A A A A A A A A A A A A A A A A A A A A A A A A A A A A A A A A A A A A A A A A A A A A A A A A A A A A A A A A A A A A A A A A A A A A A A A A A A A A A A A A A A A A A B A A A A A A A A A A A A A A A A A A A A A A A A A A A A A A A A A A A A A A A A A A A A A A A A A A A A A A A A A A A A A A A A A A A A A A A A A A A A A A A A A A A A A A A A A A A A A A A A A A A A A A A A A A A A A A A A A A A A A A A A A A A A A A A A A A A A A A A A A A A A A A A A A A A A A A A A A A A A A A A A A A A A A A A A A A A A A A A A A A A A A A A A A A A A A A A A A A A A A A A A A A A A A A A A A A A A A A A A A A A A A A A A A A A A A A A A A A A A A A A A A A A A A A A A A A A A A A A A A A A A A A A A A A A A A A A A A A A A A A A A A A A A A A A A A A A A A A A A A A A A A A A A A A A A A A A A A A A A A A A A A A A A A A A A A A A A A A A A A A A A A A A A A A A A A A A A A A A A A A A A A A A A A A A A A A A A A A A A A A A A A A A A A A A A A A A A A A A A A A A A A A A A A A A A A A A A A A A A A A A A A A A A A A A A A A A A A A A A A A A A A A A A A A A A A A A A A A A A A A A A A A A A A A A A A A A A A A A A A A A A A A A A A A A A A A A A A A A A A A A A A A A A A A A A A A A A A A A A A A A A A A A A A A A A A A A A A A A A A A A A A A A A A A A A A A A A A A A A A A A A A A A A A A A A A A A A A A A B A A A A A A A A A A A A A A A A A A A A A A A A A A A A A A A A A A A A A A A A A A A A A A A A A A A A A A A A A A A A A A A A A A A A A A A A A A A A A A A A A A A A A A A A A A A A A A A A A A A A A A A A A A A A A A A A A A A A A A A A A A A A A A A A A A A A A A B A A A A A A A A A A A A A A A A A A A A A A A A A A A A A A A A A A A A A A A A A A A A A A A A A A A A A A B A A A A A A A A A A A A A A A A A A A A A A A A A A A A A A A A A A A A A A A A A A A A A A A A A A A A A A A A A A A A A A A A A A A A A A A A A A A A A A A A A A A A A A A A A A A A A A A A A A A A A A A A A A A A A A A A A A A A A A A A A A A A A A A A A A A A A A A A A A A A A A A A A A A A A A A A A A A A A A A A A A A A A A A A A A A A A A A A A A A A A A A A A A A A A A A A A A A A A A A A A A A A A A A A A A A A A A A A A A A A A A A A A A A A A A A A A A A A A A A A A A A A A A A A A A A A A A A A A A A A A A A A A A A A A A A A A A A A A A A A A A A A A A A A A A A A A A A A A A A A A A A A A A A A A A A A A A A A A A A A A A A A A A A A A A A A A A A A A A A A A A A A A A A A A A A A A A A A A A A A B A A A A A A A A A A A A A A A A A A A A A A A A A A A A A A A A A A A A A A A A A A A A A A A A A A A A A A A A A A A A A A A A A A A A A A A A A A A A A A A A A A A A A A A A A A A A A A A A A A A A A A A A A A A A A A A A A A A A A A A A A A A A A A A A A A A A A A A A A A A A A A A A A A A A A A A A A A A A A A B A A A A A A A A A A A A A A A A A A A A A A A A A A A A A A A A A A A A A A A A A A A A A A A A A A A A A A A A A A A A A A A A A A A A A A A A A A A A A A A A A A A A A A A A A B A A A A A A A A A A A A A A A A A A A A A A A A A A A A A A A A A A A A A A A A A A A A A A A A A A A A A A A A A A A A A A A A A A A A A A A A A A A A A A A A A A A A A A A A A A A A A A A A A A A A A A A A A A A A A A A A A A A A A A A A A A A A A A A A A A A A A A A A A A A A A A A A A A A A A A A A A A A A A A A A A B A A A A A A A A A A A A A A A A A A A A A A A A A A A A A A A A A A A A A A A A A A A A A A A A A A A A A A A A A A A A A A A A A A A A A A A A A A A A A A A A A A A A A A A A A A A A A A A A A A A A A A A A A A A A A A A A A A A A A A A A A A A A A A A A A A A A A A A A A A A A A A A A A A A A A A A A A A A A A A A A A A A A A A A A A A A A A A A A A A A A A A A A A A A A A A A A A A A A A A A A A A A A A A A A A A A A A A A A A A A A A A A A A A A A A A A A A A A A A A A A A A A A A A A A A A A A A A A A A A A A A A A A A A A A A A A A A A A A A A A A A A A A A A A A A A A A A A A A A A A A A A A A A A A A A A A A A A A A A A A A A A A A A A A A A A A A A A A A A A A A A A A A A A A A A A A A A A A A A A A A A A A A A A A A A A A A A A A A A A A A A A A A A A A A A A A A A A A A A A A A A A A A A A A A A A A A A A A A A A A A A A A A A A A A A A A A A A A A A A A A A A A A A A A A A A A A A A A A A A A A A A A A A A A A A A A A A A A A A A A A A A A A A A A A A A A A A A A A A A A A A A A A A A A A A A A A A A A A A A A A A A A A A A A A A A A A A A A A A A A A A A A A A A A A A A A A A A A A A A A A A A A A A A A A A A A A A A A A A A A A A A A A A A A A A A A A A A A A A A A A A A A A A A A A A A A A A A A A A A A A A A A A A A A A A A A A A A A A A A A A A A A A A A A A A A A A A A A A A A A A A A A A A A A A A A A A A A A A A A A A A A A A A A A A A A A A A A A A A A A A A A A A A A A A A A A A A A A A A A A A A A A A A A A A A A A A A A A A A A A A A A A A A A A A A A A A A A A A A A A A A A A A A A A A A A A A A A A A A A A A A A A A A A A A A A A A A A A A A A A A A A A A A A A A A A A A A A A A A A A A A A A A A A A A A A A A A A A A A A A A A A A A A A A A A A A A A A A A A A A A A A A A A A A A A A A A A A A A A A A A A A A A A A A A A A A A A A A A A A A A A A A A A A A A A A A A A A A A A A A A A A A A A A A A A A A A A A A A A A A A A A A A A A A A A A A A A A A A A A A A A A A A A A A A A A A A A A A A A A A A A A A A A A A A A A A A A A A A A A A A A A A A A A A A A A A A A A A A A A A A A A A A A A A A A A A A A A A A A A A A A A A A A A A A A A A A A A A A A A A A A A A A A A A A A A A A A A A A A A A A A A A A A A A A A A A A A A A A A A A A A A A A A A A A A A A A A A A A A A A A A A A A A A A A A A A A A A A A A A A A A A A A A A A A A A A A A A A A A A A A A A A A A A A A A A A A A A A A A A A A A A A A A A A A A A A A A A A A A A A A A A A A A A A A A A A A A A A A A A A A A A A A A A A A A A A A A A A A A A A A A A A A A A A A A A A A A A A A A A A A A A A A A A A A A A A A A A A A A A A A A A A A A A A A A A A A A A A A A A A A A A A A A A A A A A A A A A A A A A A A A A A A A A A A A A A A A A A A A A A A A A A A A A A A A A A A A A A A A A A A A A A A A A A A A A A A A A A A A A A A A A A A A A A A A A A A A A A A A A A A A A A A A A A A A A A A A A A A A A A A A A A A A A A A A A A A A A A A A A A A A A A A A A A A A A A A A A A A A A A A A A A A A A A A A A A A A A A A A A A A A A A A A A A A A A A A A A A A A A A A A A A A A A A A A A A A A A A A A A A A A A A A A A A A A A A A A A A A A A A A A A A A A A A A A A A A A A A A A A A A A A A A A A A A A A A A A A A A A A A A A A A A A A A A A A A A A A A A A A A A A A A A A A A A A A A B A A A A A A A A A A A A A A A A A A A A A A A A A A A A A A A A A A A A A A A A A A A A A A A A A A A A A A A A A A A A A A A A A A A A A A A A A A A A A A A A A A A A A A A A A A A A A A A A A A A A A A A A A A A A A A A A A A A A A A A A A A A A A A A A A A A A A A A A A A A A A A A A A A A A A A A A A A A A A A A A A A A A A A A A A A A A A A A A A A A A A A B A A A A A A A A A A A A A A A A A A A A A A A A A A A A A A A A A A A A A A A A A A A A A A A A A A A A A A A A A A A A A A A A A A A A B A A A A A A A A A A A A A A A A A A A A A A A A A A A A A A A A A A A A A A A A A A A A A A A A A A A A A A A A A A A A A A A A A A A A A A A A A A A A A A A A A A A A A A A A A A A A A A A A A A A A A A A A A A A A A A A A A A A A A A A A A A A A A A A A A A A A A A A A A A A A A A A A A A A A A A A A A A A A A A A A A A A A A A A A A A A A A A A A A A A A A A A A A A A A A A A A A A A A A A A A A A A A A A A A A A A A A A A A A A A A A A A A A A A A A A A A A A A A A A A A A A A A A A A A A A A A A A A A A A A A A A A A A A A A A A A A A A A A A A A A A A A A A A A A A A A A A A A A A A A A A A A A A A A A A A A A A A A A A A A A A A A A A A A A A A A A A A A A A A A A A A A A A A A A A A A
M BovineHD1600007062 B A B A A A A A A B A B A A A A A A B A A A A A A A A A B A A A A B B B A A A A A A A A A A B A A B A A A A A A A B A A B A A B A A B A A A A A A A A A A A A A A A A A A A A A A A A A A B A A B B A A A A B A A A B A A A B B A A B B A A A A A A A A A A A A A A A A A A B A A B A B A A A A A A A A A A A A A A B A B A A A A A A A B A A A A A A A A A A A A A A B B B A A A A A B A A A A A A A A A A A A A A A A A A A A A A A A B A A A A B A B A A A A A A A A A A A A A A A A A A A A A A B A A A A A A A A A A A A A A A B A A A A A A A A A A A A A A A A A A A B B A A A A A A A A A A A A A A A A B A A A A A A A A A A A A B A A A B B A B B A A A B A A A A A A A A A A A A B B A A A A B B A A A A A A A A A A A A A A A A A A A A A A A A A A A A B A A B A A A A A A A B A A A B A A A A A A B A A A A A B A A B A A A B A A B B A A A A A A B A A A A A A A A A A A A A A A A A A A A A A A A A A A A A A A A A A A A A B A A A A A A A A A A A A A A A A A A B A A A A A A A A A B A A A A A A A A A A A A A A B A A A A A A A A A A A A A A A A A A A A A A A A A A A A B A A A A A B A A B B A B A A A A A A A A A A A A A A B B A A B A A A A A A A A A A A A A A A A B A A A A A A A A A A A A A A A A A B A A A B A A A A A A A A A A B A A A A A A A A A A A A A A A B A B A A A A A A A A A A A A A A A A A A B A A B A A A A A A A A A A A A B A A A A A A A A A A A A A A A A B A A A A A A A A B A A A A A A A A A A A B A B A A A A A A A B A A A A A A A A A A A A A A A A A A A A A A A A A B A A A A A A A A A A A A A A B A A A A A A A A A A A A A A A A A A A A A B A A A A A B A A A A A A A A A B A A A B A A A A A A A A B A A A A A A A A A A B A A A A A A B A B A B A A A A A A A A A A A A A A A A B A A A A A A A A A A A B A A A A A A A A A A A A A A A A A A A A A A A A A A A A A A A A A A A A A A A A A A A A A A A A A A A A A A A A A A A A B A A A A A A A A A A A A A A A A A A A A A B A A A A A A A A B A A A A A A A A A A A A A A A A A A A A A A A A A A A A A A A A A B A A A A A A A A B A A A A A A A A A A A A A A A A A A A A B A A A B A A A A A A A A A A A A A A A A A A A A A A A A A A A A A A A A B A A A A A A A A A A A A A A A A A A A A A A A A A A B A A A A A A A A A A A A B A A A A A A A A A A A A A A A A A A A A A A A A A A A A A A A A B A A A A A A A A A A A A A A A A A A A A A A A A A A A A A A A A A A A A A A A A A A A A A A A B A A A A A A B A A A A A A A A A A A A A A A A B A A A A A A A A A A A A A A A A A A B A A A A A B A B A A A A A A A A A A A A B A A A A A A A A A A A B A A B B B A A A A A A A A A B A A A A A A A A A B B A A A A A A A A A A A A A A A A A A A A A A A A A B A A A A A A A A A A A A A A A B A A B A A A A A A A A A A A A A A A A A A A A A A A A A B A A A A A A A A A A A A A A A B A A A A A A A A A A A A A A B A A A A A A A A A A A A A A B A A A A A A A A A A A A A A A A A A A A B B A A A A A B A A A B A A A A B A A A A B B A A A A A A B A A A B B A A A A A A A A A A A A A A A A A A A A A A A B B A A A A A A A A A A A A B A A B A A A B A A A B A A A A A B B A A A A A A A A A A A A A A A A A A A A A A A A A A A A A A A A A A A A A A A A A A A A A A A A A A A A A A B A A A A A A A A A A A A A A A A A B B A A A A A A A A A A A A A A A A A A A A A A A A A A A A A A A A A A B A A A A B A A A A A A A A A A A A A A A A A A A A A A A A A A A A A A A A B A A A A A A A A B A A A A A A A A A A B A A A A A A A A A A A B A A A A A A A A A A A A A B A A A A A A A A A A A A A A A A A A A A B A A A A A A A A A A A A A A A A A A A A A A A A B A A A A A A A A A A A A A A A A A A A A A B A A A A A A B A A A A A A A B B A B A A A A A A A B A A A A A A A A A A A A A A A A A A A A A A A A B B B A A A B A A A A A A B A A A A A A A A B B A A A A A A A A A A A A A A A A A A A A A A A A A A A A A A A B A A A A A A B A A A B A A A A A A A A A A A A A A A A A A A A A A A A A A A A A A A A A A A A A A A A A A A A A A A A A A A A A A A A A A A A B A B A A A A A A A A A A A A A A B A A A A A A A A A A A A A A A A A A A A A A A A A A A A A A A A A A A A A A A A A A A A A A A A B A A A A A B A A A A A A A A A A A A A A A A A A A A A A A A A A A A A A A A A A A A A A A A A A B A A A A A B A A A A A A A A A A A A A A A B B A A A A A A A B A B A A A A A A A A A A A A A B B A A A A A A A A A A A A A A A A A A A A A A A A A A A A A A A A A A A A A A A A A A A A A A A A B A A A A A A A A A A A A A A A A A A A A A A A A A A A A A A A A A A A A A A A A A A B A A A A A A A A A A A A A A A A A A A A A A A A A A A A A A A A A A A A A A A A A A A A A A A A A A A A A A A A A A A B A A A B A B A A A A A A A A A A A A A A A A A A A A A A A A A A A A B A A A A A A A A A A A A A A A A A A B A A A A B B A A A A A B A A A A A B A A A A A A A A A B B A A A A A A A A A A A A A A A A A A A A A A A A A A A A A A A A A A A A A A A A A A A A A A A A A A A A A A A A A A A A B B A A A A A A A A A A A A A A A A A A A A A A A A A A B A A A A A A A A A A A A A A A A A A A A A A A A A A A A A A A A A A A A A A A A A A A A A A B A B A A A A A A A A A A A A A A A A A A A A A A B B A A A A A A A A B A A A A A A A A B B A A A A A A A A A A A A A B B A A A A A A A A A B B A A A A A B A A A A A A A B A A A A A A A B A A A A A A A A A A A A A A A A A A A A A B A A A A A A A A B A A A A A A A A A A A A A A A A A A A A A A A B A A B A A A A A B A A A A A A A A A A B A A A B A A B A A A A A A A A A A A A A A A A A A A B B A B B A A A A A A A A A A A A A A A A A A A B A A B A A A A A B A A A A A A A A A A A A B A A A A A A A A A A A A A A A A A A A A B A A B A A A B A A A A A A A A A B A A A A A A A A A A A A B A A A A A A A A A A A A A A B A A A A A A B A A B A A A A A A A A A A B A A A A B A A A A A B A A B A A A A B A A A A A A A A A A A A A A A A A A A A A A A A A A B A A A A A A A A A A A A B A B A A A A A A B A A A A A A A A A A A A A B A A A A A A A A A A A A A A A A A A A A A A A A A A B A A A A A A B A A A A A A A A A A A B A A B A A A A A A A A A A A A A A A A A A A A A A A A A A A A A A A A A A A A A A A A A A A A A A A A A A A A A A A B A A A A A A B A A A A A A A A A A A A A A A A A A A A A A A A A A A A A A B A A B A B B A A A A B A A A A A A B A A A A A A A A A A A A A A A A A B A A A A A A A A A A A A A A A A A A A B A A A A B A A A A A A B A A A A A A A B A A A A B A A A A A A A A A A A B A A A A B A B A A A A A A A A A A A A A A A A A A A A A A A A A A A A A A A A A A A B A A A A A A A B A A B A A A A A A A B A A A A A A B A A A A A A A A A A A A A A A A A A A A A A A A A A A A A A A A A A A A A A A A A A A A A A A A A A A A A A A A A A A A B A A A A A B A A A A A A A A A A A A A A A A A A A A A A A A A A A A A A A A A A A B A A A A A B A A A A A A A A A A A A B A A A A A A A A A A A A A A A A A A A A A A A A A B A A A B A A A A A A A A A A A A A A A A A A A B A A A A A A A A A A A A A A A A A A A A B A A A A A A A A A A A A A A A A A A B A A B A B A A A A A A A A A A A A A A A A A A A A A A A A B A A A A A A A A A A A A A A A A A A A A A A A A A A A A A A A A A A A A A A A A A B A B A A A A A A A A A A A A A A A A A A A A A B A A A B A A A B A A A A A A A A A B A A A A A B B A A A A B B B B A A A A A A B A B A A A A A A A A A B B B B B B A A A A A A A A A B A B B A A B B B A A A A A A A A A A A A A A A A A A A A B A A A A A A A A A B A A A A A A A A A A A A A A A A A A B A A A A A A A A A A A A A A A A A A A A A A A A A A A A A A A A A B A A A A A A A A A A A A A A A A A A A A A A A A A A A A A A A A A A A A A A A A A A A A A A B A A A A A A A A A A A A A A A A A A A A A A A A A A A A A A A A A A A A A A A A A B A A A A A A A A A A A A A A A A A B B A B A A A A A A A A A A A A A A A A A A A A A A A A A A A A A A A A A A B A A A B A A A A A A A A A A A A A A A A A A A A A A A A A A B A A A A A A A B A A A A A A A A A A A A A A B A A B A A A A A A A A A A A A A A A B A A A B A A B A A A A A B A A B A A A A A A A B A B A A A A A A B A A A A A B A A A A A A A A A B A A A A B A A A A A A A A A A A A A A A A A A A A A A A A A A A A A A A A A A A A A A A A A A A A A A A A A A A A A A A A A A A A A A A A A A A B A B A A A A A A A A A A A A A A A A A A A A A A A A A A A A A A A A A A A A A A A A A A A A A A A A A A A A A A A A A B A A A A A A A A A A A A A A A A A A A A B A A A A A A A A A A A A A A A A A A A A A A A A A A A A A A A B A A A A A A A A A A A A A A A A A A A A A A A A A A A A A A A A A A A A A A A A A A A A A A A A A A A A A A A A A A A A A A A A A A A A A A A A A A A A A A B A A B A A A A A A A A A A A A A A A A B A A A A A A A A A A A A A A A A A A A A A A A A A A B A A A A A A A A A A A A A A A B A A A A A A A A A A A A A B B A A B A A A A A A A A A A A A A A A A A A A A A A A A A A A A A A A A A A A A A A A A A A A A A A A A A A A A A A A A A A A A A A A A A A A A A A A A A B A A A A A A A A A A A A A A A A A A A A A A A A A A A A A A A A A A A A A A A A A A A A A A A A A A A A B A A A B A A A A A B A A A A A A A A A A B A A A A B A A A B B B A A A A A A A A A B A A A A A A A A A A A B A A A A A A A A A A A A A A A A A A A A A A A A A A A A A A A A A A A A A A A B A A A A A A A A A A A A A A A A A A A A A A A A A A A A A A A A A A A A A A A A A A A A A A A A A A A A A B A B A B A A A A A A B A B A B A A A A A A A A A A A A A A A A A A A A A B A A A A A A A A A A A A A A A A A A A A A A A A A A A A A A A A A A A A A A A A A A A B A A A A A A A A A A A A A A A A A A A A B A B A A A A A A B A A A A A A A A A B A A B A A A A B B B A A A A A A A A A A A A A A A A A A A A A A A A A A A A A A A A A A A A A A A A A A A A A A A A A A A A A A A B A A A A A A A A A A A A A A A A A A A A A A A A A A A A A A A A A A A B A A A A A A A A A A A A A A A A A A B A A A A A A A A A A A A A A A A A A A A B A A A A A A A A A A A A A A A A A A A A A A A A A A A A A A A A A A A A A A A A A A A A A A A A A A A B B A A A A A A A A A A A A A A A A A A A A A A A A A A A A A A A A A B A A A A A A A B A A A A A A A A A A A A A A A A A A A A B A A A A A A A A A A A A A A A B A A A A A A A A A A A A A A A A B B A A A A A B A A A A A A A A A A A A A A A A A A A A A A A A A A A A A A B A A A A A B A A A A B A A A A B A A A A A A A A A A A A A A A A A A A A A A A A A A A A A A A A A A A A A A A A A A A A A A B A A A A A A A A A A A A A A A B A A A A A A A A A A A A A A A B A A A A A A A A A A A A A A A A A A A A A A A A A A A A A A A A A A A A A A A A A A A A A A A A A A A A A A A A A A A A A A A A A A A A A A A A A A A A A A A A A A A A A A A B A A A A A A A A A A A A A A A A A A A A A A A A A A A B A A A A B A A A A B A A A A A A A A A A A A A A A A A A A A A A A A A A B A A B A A A A A A A A A A A A A A A A A A A A A A A A B A A A A A A A A B A A A A A A A A A A A A A A A A A A A A B A A A A A B A A A B A A B A B A A A A A A A A A A A B A A A A A A A A A A B A B B A A B A A A A A A A A A A A B A A A B A B A A A A A A A A A A A A A A A A A A A A B A A A A A A A A A A A A A A A A A A A A A A B A A A A A A A B A A A A B A A A A B A A A B A B A A A A A A A A B A A A A A A A A B A A A A A A A A B A A A A A A A A A A A A A A A A A A A B B A A B A A A B A A A A B A A A A A A A A A B A A A A A A A A A A A A A A A A A A A A B A A A A A A A A B A A A A A A A A A A A A A A A A B A A A A A A A B A A A A A A A A A A A A A A A A A A A A A A A A A A A A A A A A A A B A A A A A A A A A A A A A A A A A A A A A A A A A A A A A A A A A A A A A A A A A A A A A A A A A A A A A A A A A A A A A A A A A A A A A A A A A A A A A A A A A A A A A A A A A A A A A A A A A A A A A A A A A A A A A A A A A A A A A A A A A A A A A A A A A A A A A A A A A A A A A A A A A A A A A A A A A A A A A A A A A A A A A A A A A A A A A A A A A A A A A A A A A A A A A A A A A A A A A A A A A A A A A A A A A A A A A A A A A A
[truncated: 2,779,296 more chars]
