# Supplementary material for: Imputation of microsatellite alleles from dense SNP genotypes for parentage verification across multiple Bos taurus and Bos indicus breeds
Source: Front Genet. 2013 Sep 18;4:176. doi: 10.3389/fgene.2013.00176 (PMC3776237; doi:10.3389/fgene.2013.00176)
Supplement: Supplementary file 1 [file DataSheet1.ZIP › MS_impute_phased_Ref+Marker_files/p_All_1kb+MS_BT_ref_chr23.txt]

I id Holstein-20 Holstein-20 Holstein-22 Holstein-22 Holstein-27 Holstein-27 Holstein-29 Holstein-29 Holstein-34 Holstein-34 Holstein-35 Holstein-35 Holstein-50 Holstein-50 Holstein-77 Holstein-77 Holstein-81 Holstein-81 Holstein-82 Holstein-82 Holstein-84 Holstein-84 Holstein-89 Holstein-89 Holstein-95 Holstein-95 Holstein-124 Holstein-124 Holstein-128 Holstein-128 Holstein-131 Holstein-131 RedAngus-1 RedAngus-1 Holstein-135 Holstein-135 Holstein-140 Holstein-140 Holstein-141 Holstein-141 Holstein-146 Holstein-146 Simmental-1 Simmental-1 Simmental-2 Simmental-2 Holstein-153 Holstein-153 Holstein-157 Holstein-157 Holstein-160 Holstein-160 Limousin-2 Limousin-2 Simmental-6 Simmental-6 Hereford-4 Hereford-4 Holstein-163 Holstein-163 Holstein-166 Holstein-166 Holstein-167 Holstein-167 Holstein-169 Holstein-169 Limousin-10 Limousin-10 Limousin-11 Limousin-11 Limousin-12 Limousin-12 Freisan-4 Freisan-4 Holstein-174 Holstein-174 RedAngus-2 RedAngus-2 Limousin-14 Limousin-14 Simmental-8 Simmental-8 Simmental-9 Simmental-9 Limousin-19 Limousin-19 Simmental-13 Simmental-13 Simmental-19 Simmental-19 Simmental-20 Simmental-20 Simmental-22 Simmental-22 RedAngus-3 RedAngus-3 Holstein-179 Holstein-179 Holstein-181 Holstein-181 F1-107 F1-107 Holstein-184 Holstein-184 Angus-5 Angus-5 cross-1 cross-1 cross-2 cross-2 Hereford-9 Hereford-9 Jersey-4 Jersey-4 Angus-10 Angus-10 Hereford-11 Hereford-11 Holstein-188 Holstein-188 Piedmontese-1 Piedmontese-1 Limousin-23 Limousin-23 Simmental-32 Simmental-32 cross-3 cross-3 Simmental-33 Simmental-33 Simmental-34 Simmental-34 Jersey-5 Jersey-5 Simmental-35 Simmental-35 Jersey-6 Jersey-6 Simmental-36 Simmental-36 Jersey-10 Jersey-10 Jersey-12 Jersey-12 Limousin-25 Limousin-25 Holstein-193 Holstein-193 Holstein-196 Holstein-196 Holstein-198 Holstein-198 Holstein-199 Holstein-199 Holstein-200 Holstein-200 Holstein-203 Holstein-203 Holstein-204 Holstein-204 Holstein-205 Holstein-205 Holstein-210 Holstein-210 Limousin-28 Limousin-28 BelgianBlue-2 BelgianBlue-2 Limousin-33 Limousin-33 Limousin-35 Limousin-35 Holstein-221 Holstein-221 Limousin-36 Limousin-36 Limousin-37 Limousin-37 Simmental-39 Simmental-39 Simmental-40 Simmental-40 Limousin-39 Limousin-39 Simmental-41 Simmental-41 Limousin-40 Limousin-40 Limousin-42 Limousin-42 Limousin-45 Limousin-45 Limousin-46 Limousin-46 Limousin-50 Limousin-50 Guernsey-2 Guernsey-2 Hereford-21 Hereford-21 BelgianBlue-4 BelgianBlue-4 Holstein-226 Holstein-226 Guernsey-4 Guernsey-4 Limousin-59 Limousin-59 Angus-16 Angus-16 Limousin-62 Limousin-62 Hereford-23 Hereford-23 Limousin-67 Limousin-67 Limousin-68 Limousin-68 Limousin-71 Limousin-71 Limousin-73 Limousin-73 Simmental-47 Simmental-47 Limousin-74 Limousin-74 Guernsey-5 Guernsey-5 Holstein-236 Holstein-236 Simmental-51 Simmental-51 Charolais-18 Charolais-18 Hereford-28 Hereford-28 Charolais-19 Charolais-19 Hereford-29 Hereford-29 Limousin-76 Limousin-76 Limousin-77 Limousin-77 Simmental-57 Simmental-57 Charolais-22 Charolais-22 Ayshire-6 Ayshire-6 Jersey-14 Jersey-14 Jersey-16 Jersey-16 Hereford-38 Hereford-38 Hereford-39 Hereford-39 Charolais-23 Charolais-23 Hereford-42 Hereford-42 Hereford-43 Hereford-43 Jersey-17 Jersey-17 cross-4 cross-4 Ayshire-8 Ayshire-8 Hereford-45 Hereford-45 Hereford-46 Hereford-46 Angus-17 Angus-17 Hereford-48 Hereford-48 Charolais-27 Charolais-27 Holstein-243 Holstein-243 Hereford-49 Hereford-49 Hereford-50 Hereford-50 Simmental-61 Simmental-61 Simmental-63 Simmental-63 Limousin-86 Limousin-86 Jersey-18 Jersey-18 Simmental-67 Simmental-67 BelgianBlue-8 BelgianBlue-8 Hereford-51 Hereford-51 Limousin-90 Limousin-90 Charolais-40 Charolais-40 Hereford-52 Hereford-52 Guernsey-7 Guernsey-7 Limousin-93 Limousin-93 Limousin-95 Limousin-95 Hereford-53 Hereford-53 Limousin-99 Limousin-99 Limousin-100 Limousin-100 Hereford-54 Hereford-54 Hereford-56 Hereford-56 Holstein-245 Holstein-245 Hereford-58 Hereford-58 Hereford-59 Hereford-59 Hereford-63 Hereford-63 Hereford-64 Hereford-64 Holstein-246 Holstein-246 Holstein-250 Holstein-250 Charolais-46 Charolais-46 Charolais-49 Charolais-49 Simmental-68 Simmental-68 Holstein-255 Holstein-255 Holstein-256 Holstein-256 Holstein-257 Holstein-257 Charolais-56 Charolais-56 Charolais-58 Charolais-58 BelgianBlue-12 BelgianBlue-12 RedAngus-4 RedAngus-4 Angus-23 Angus-23 Hereford-67 Hereford-67 Holstein-262 Holstein-262 Holstein-265 Holstein-265 Holstein-267 Holstein-267 Holstein-269 Holstein-269 Holstein-272 Holstein-272 Limousin-109 Limousin-109 Limousin-111 Limousin-111 Piedmontese-2 Piedmontese-2 Hereford-69 Hereford-69 Holstein-281 Holstein-281 BelgianBlue-14 BelgianBlue-14 Simmental-74 Simmental-74 Simmental-75 Simmental-75 cross-5 cross-5 Limousin-122 Limousin-122 Limousin-125 Limousin-125 Limousin-126 Limousin-126 Simmental-76 Simmental-76 Limousin-130 Limousin-130 Limousin-131 Limousin-131 Simmental-80 Simmental-80 Simmental-81 Simmental-81 Ayshire-14 Ayshire-14 Limousin-140 Limousin-140 Simmental-82 Simmental-82 Limousin-142 Limousin-142 Angus-33 Angus-33 Limousin-145 Limousin-145 Limousin-146 Limousin-146 Angus-34 Angus-34 Angus-36 Angus-36 RedAngus-5 RedAngus-5 Angus-41 Angus-41 Holstein-285 Holstein-285 Holstein-286 Holstein-286 Holstein-287 Holstein-287 Holstein-294 Holstein-294 Holstein-295 Holstein-295 Limousin-151 Limousin-151 Limousin-157 Limousin-157 Limousin-161 Limousin-161 Limousin-164 Limousin-164 Limousin-165 Limousin-165 Simmental-83 Simmental-83 Charolais-95 Charolais-95 Charolais-96 Charolais-96 Limousin-176 Limousin-176 Limousin-177 Limousin-177 Hereford-77 Hereford-77 Charolais-99 Charolais-99 Charolais-100 Charolais-100 Angus-47 Angus-47 Angus-48 Angus-48 Hereford-79 Hereford-79 Simmental-84 Simmental-84 Simmental-90 Simmental-90 Angus-50 Angus-50 Simmental-91 Simmental-91 Simmental-92 Simmental-92 Charolais-104 Charolais-104 Charolais-105 Charolais-105 Charolais-106 Charolais-106 Simmental-93 Simmental-93 Angus-55 Angus-55 Charolais-108 Charolais-108 Simmental-95 Simmental-95 Simmental-98 Simmental-98 Angus-57 Angus-57 Simmental-99 Simmental-99 Angus-61 Angus-61 Charolais-118 Charolais-118 Angus-67 Angus-67 Charolais-119 Charolais-119 Charolais-120 Charolais-120 Limousin-192 Limousin-192 Angus-68 Angus-68 Hereford-88 Hereford-88 Hereford-89 Hereford-89 Hereford-92 Hereford-92 Charolais-123 Charolais-123 BelgianBlue-15 BelgianBlue-15 Charolais-127 Charolais-127 Charolais-128 Charolais-128 Hereford-94 Hereford-94 Hereford-95 Hereford-95 Hereford-97 Hereford-97 Holstein-312 Holstein-312 Holstein-314 Holstein-314 Charolais-135 Charolais-135 BelgianBlue-18 BelgianBlue-18 Charolais-141 Charolais-141 Hereford-99 Hereford-99 Holstein-318 Holstein-318 Limousin-196 Limousin-196 BelgianBlue-22 BelgianBlue-22 BrownSwiss-2 BrownSwiss-2 Hereford-100 Hereford-100 Hereford-101 Hereford-101 Simmental-100 Simmental-100 Hereford-107 Hereford-107 Hereford-111 Hereford-111 Holstein-322 Holstein-322 Holstein-327 Holstein-327 Holstein-328 Holstein-328 Limousin-203 Limousin-203 Hereford-115 Hereford-115 Hereford-118 Hereford-118 Charolais-152 Charolais-152 Limousin-208 Limousin-208 Simmental-105 Simmental-105 Simmental-106 Simmental-106 Limousin-216 Limousin-216 Limousin-218 Limousin-218 Limousin-219 Limousin-219 Charolais-165 Charolais-165 Charolais-166 Charolais-166 Limousin-227 Limousin-227 Limousin-228 Limousin-228 Simmental-108 Simmental-108 Charolais-169 Charolais-169 Limousin-231 Limousin-231 Limousin-233 Limousin-233 Limousin-237 Limousin-237 Limousin-238 Limousin-238 Hereford-120 Hereford-120 Hereford-122 Hereford-122 Charolais-182 Charolais-182 Charolais-184 Charolais-184 Charolais-187 Charolais-187 Hereford-124 Hereford-124 Hereford-126 Hereford-126 Hereford-127 Hereford-127 Limousin-245 Limousin-245 Limousin-246 Limousin-246 cross-6 cross-6 cross-7 cross-7 Hereford-129 Hereford-129 Holstein-332 Holstein-332 Limousin-254 Limousin-254 Angus-72 Angus-72 Charolais-201 Charolais-201 Hereford-131 Hereford-131 Holstein-333 Holstein-333 Holstein-334 Holstein-334 Limousin-255 Limousin-255 Limousin-257 Limousin-257 Angus-73 Angus-73 Hereford-136 Hereford-136 Limousin-266 Limousin-266 Limousin-268 Limousin-268 Hereford-138 Hereford-138 Limousin-273 Limousin-273 Limousin-276 Limousin-276 BelgianBlue-28 BelgianBlue-28 Limousin-278 Limousin-278 Simmental-109 Simmental-109 Charolais-219 Charolais-219 BelgianBlue-32 BelgianBlue-32 Charolais-223 Charolais-223 Angus-76 Angus-76 Charolais-226 Charolais-226 Holstein-336 Holstein-336 Charolais-230 Charolais-230 Charolais-231 Charolais-231 Charolais-232 Charolais-232 Charolais-236 Charolais-236 Hereford-145 Hereford-145 Limousin-280 Limousin-280 Hereford-148 Hereford-148 Charolais-240 Charolais-240 Holstein-337 Holstein-337 Holstein-338 Holstein-338 Limousin-285 Limousin-285 BelgianBlue-37 BelgianBlue-37 Hereford-151 Hereford-151 Hereford-153 Hereford-153 Simmental-112 Simmental-112 Simmental-115 Simmental-115 Limousin-291 Limousin-291 Charolais-248 Charolais-248 Limousin-296 Limousin-296 Charolais-260 Charolais-260 Limousin-305 Limousin-305 Angus-77 Angus-77 Charolais-263 Charolais-263 Charolais-264 Charolais-264 Limousin-306 Limousin-306 Limousin-307 Limousin-307 Limousin-309 Limousin-309 Limousin-310 Limousin-310 Angus-78 Angus-78 Angus-79 Angus-79 Angus-80 Angus-80 Freisan-11 Freisan-11 Hereford-154 Hereford-154 Limousin-312 Limousin-312 Charolais-271 Charolais-271 Charolais-272 Charolais-272 Hereford-159 Hereford-159 Angus-87 Angus-87 Holstein-341 Holstein-341 Holstein-342 Holstein-342 Holstein-343 Holstein-343 Limousin-325 Limousin-325 Angus-88 Angus-88 Charolais-288 Charolais-288 Charolais-289 Charolais-289 Angus-91 Angus-91 Charolais-291 Charolais-291 Charolais-295 Charolais-295 Charolais-296 Charolais-296 Hereford-166 Hereford-166 Charolais-301 Charolais-301 Ayshire-32 Ayshire-32 Hereford-169 Hereford-169 Limousin-333 Limousin-333 Angus-93 Angus-93 Limousin-334 Limousin-334 Angus-95 Angus-95 Ayshire-33 Ayshire-33 Limousin-335 Limousin-335 Angus-96 Angus-96 Hereford-171 Hereford-171 Holstein-349 Holstein-349 Holstein-351 Holstein-351 Holstein-352 Holstein-352 Holstein-358 Holstein-358 Holstein-360 Holstein-360 Angus-100 Angus-100 Ayshire-34 Ayshire-34 BelgianBlue-39 BelgianBlue-39 Limousin-339 Limousin-339 Limousin-340 Limousin-340 Limousin-341 Limousin-341 Limousin-342 Limousin-342 Angus-102 Angus-102 Angus-105 Angus-105 Angus-106 Angus-106 Limousin-347 Limousin-347 Hereford-175 Hereford-175 RedAngus-6 RedAngus-6 Holstein-367 Holstein-367 Limousin-348 Limousin-348 cross-8 cross-8 RedAngus-7 RedAngus-7 Limousin-350 Limousin-350 Limousin-353 Limousin-353 Angus-112 Angus-112 Angus-114 Angus-114 cross-9 cross-9 Angus-116 Angus-116 Ayshire-37 Ayshire-37 Hereford-178 Hereford-178 Angus-117 Angus-117 Angus-118 Angus-118 Charolais-312 Charolais-312 Hereford-183 Hereford-183 Holstein-376 Holstein-376 Limousin-360 Limousin-360 Limousin-361 Limousin-361 Hereford-185 Hereford-185 Angus-123 Angus-123 Simmental-131 Simmental-131 Hereford-188 Hereford-188 Angus-124 Angus-124 Angus-125 Angus-125 cross-10 cross-10 Angus-126 Angus-126 Holstein-387 Holstein-387 cross-11 cross-11 BrownSwiss-3 BrownSwiss-3 Simmental-132 Simmental-132 Angus-135 Angus-135 Angus-141 Angus-141 Angus-142 Angus-142 Angus-144 Angus-144 Angus-146 Angus-146 Ayshire-57 Ayshire-57 Hereford-194 Hereford-194 cross-12 cross-12 Angus-148 Angus-148 Angus-150 Angus-150 Angus-155 Angus-155 Angus-156 Angus-156 Angus-158 Angus-158 Angus-159 Angus-159 Angus-160 Angus-160 Angus-161 Angus-161 Angus-164 Angus-164 Hereford-195 Hereford-195 Angus-169 Angus-169 Angus-170 Angus-170 Limousin-379 Limousin-379 Limousin-383 Limousin-383 Limousin-387 Limousin-387 Limousin-390 Limousin-390 Limousin-392 Limousin-392 Limousin-393 Limousin-393 Limousin-397 Limousin-397 Limousin-402 Limousin-402 Limousin-404 Limousin-404 Limousin-405 Limousin-405 Limousin-406 Limousin-406 Limousin-409 Limousin-409 Limousin-416 Limousin-416 Limousin-417 Limousin-417 Limousin-421 Limousin-421 Limousin-423 Limousin-423 Limousin-424 Limousin-424 Limousin-431 Limousin-431 Charolais-342 Charolais-342 Limousin-437 Limousin-437 Charolais-346 Charolais-346 Limousin-440 Limousin-440 Limousin-442 Limousin-442 Limousin-446 Limousin-446 Limousin-453 Limousin-453 Limousin-459 Limousin-459 Limousin-461 Limousin-461 Limousin-463 Limousin-463 Limousin-465 Limousin-465 Limousin-466 Limousin-466 Holstein-394 Holstein-394 Charolais-355 Charolais-355 Holstein-406 Holstein-406 Holstein-411 Holstein-411 Limousin-467 Limousin-467 Holstein-413 Holstein-413 BelgianBlue-47 BelgianBlue-47 Charolais-359 Charolais-359 Hereford-200 Hereford-200 Limousin-473 Limousin-473 Charolais-365 Charolais-365 Limousin-481 Limousin-481 Limousin-482 Limousin-482 Limousin-484 Limousin-484 Charolais-375 Charolais-375 Charolais-378 Charolais-378 Charolais-379 Charolais-379 Holstein-421 Holstein-421 Limousin-488 Limousin-488 Limousin-493 Limousin-493 Limousin-498 Limousin-498 Limousin-499 Limousin-499 Limousin-500 Limousin-500 Limousin-503 Limousin-503 BelgianBlue-49 BelgianBlue-49 Charolais-380 Charolais-380 Piedmontese-3 Piedmontese-3 BrownSwiss-4 BrownSwiss-4 Holstein-425 Holstein-425 BelgianBlue-50 BelgianBlue-50 Simmental-139 Simmental-139 BrownSwiss-5 BrownSwiss-5 Charolais-384 Charolais-384 BrownSwiss-6 BrownSwiss-6 Angus-180 Angus-180 Charolais-388 Charolais-388 BrownSwiss-7 BrownSwiss-7 Limousin-516 Limousin-516 Limousin-517 Limousin-517 Hereford-202 Hereford-202 Holstein-430 Holstein-430 Holstein-431 Holstein-431 BrownSwiss-9 BrownSwiss-9 Holstein-434 Holstein-434 Holstein-435 Holstein-435 Charolais-402 Charolais-402 Charolais-403 Charolais-403 Holstein-436 Holstein-436 Limousin-522 Limousin-522 Limousin-523 Limousin-523 Limousin-528 Limousin-528 Charolais-410 Charolais-410 Charolais-414 Charolais-414 Limousin-531 Limousin-531 Charolais-415 Charolais-415 Limousin-533 Limousin-533 Charolais-418 Charolais-418 Charolais-421 Charolais-421 Limousin-536 Limousin-536 Limousin-538 Limousin-538 Holstein-441 Holstein-441 Holstein-444 Holstein-444 Charolais-431 Charolais-431 Charolais-432 Charolais-432 Charolais-433 Charolais-433 Charolais-435 Charolais-435 Limousin-543 Limousin-543 Limousin-544 Limousin-544 Limousin-545 Limousin-545 Limousin-546 Limousin-546 Simmental-142 Simmental-142 Limousin-553 Limousin-553 Hereford-206 Hereford-206 Piedmontese-4 Piedmontese-4 Hereford-207 Hereford-207 BelgianBlue-55 BelgianBlue-55 Charolais-445 Charolais-445 Charolais-446 Charolais-446 Charolais-447 Charolais-447 Charolais-448 Charolais-448 BrownSwiss-11 BrownSwiss-11 Charolais-456 Charolais-456 Charolais-458 Charolais-458 Charolais-459 Charolais-459 Angus-183 Angus-183 BelgianBlue-56 BelgianBlue-56 Charolais-465 Charolais-465 Charolais-466 Charolais-466 Holstein-450 Holstein-450 BelgianBlue-58 BelgianBlue-58 Holstein-452 Holstein-452 BrownSwiss-12 BrownSwiss-12 Charolais-472 Charolais-472 Freisan-16 Freisan-16 Hereford-209 Hereford-209 Limousin-556 Limousin-556 Charolais-476 Charolais-476 Limousin-557 Limousin-557 Limousin-559 Limousin-559 Limousin-563 Limousin-563 Charolais-486 Charolais-486 Limousin-573 Limousin-573 Charolais-496 Charolais-496 Charolais-497 Charolais-497 Charolais-502 Charolais-502 Charolais-503 Charolais-503 Limousin-579 Limousin-579 Limousin-582 Limousin-582 Charolais-516 Charolais-516 Charolais-521 Charolais-521 Limousin-588 Limousin-588 Limousin-589 Limousin-589 Limousin-590 Limousin-590 Limousin-591 Limousin-591 Charolais-529 Charolais-529 Freisan-17 Freisan-17 Angus-185 Angus-185 BrownSwiss-13 BrownSwiss-13 Charolais-537 Charolais-537 Charolais-538 Charolais-538 Charolais-539 Charolais-539 Limousin-594 Limousin-594 Limousin-596 Limousin-596 Holstein-453 Holstein-453 Holstein-454 Holstein-454 Holstein-455 Holstein-455 Charolais-547 Charolais-547 Charolais-548 Charolais-548 Charolais-550 Charolais-550 Limousin-608 Limousin-608 BelgianBlue-59 BelgianBlue-59 Charolais-554 Charolais-554 Charolais-559 Charolais-559 Charolais-560 Charolais-560 Limousin-612 Limousin-612 Limousin-615 Limousin-615 Limousin-616 Limousin-616 Charolais-567 Charolais-567 Charolais-568 Charolais-568 Limousin-619 Limousin-619 BrownSwiss-14 BrownSwiss-14 Holstein-457 Holstein-457 Charolais-578 Charolais-578 Angus-190 Angus-190 Charolais-579 Charolais-579 Simmental-146 Simmental-146 Charolais-583 Charolais-583 Limousin-629 Limousin-629 Angus-193 Angus-193 BrownSwiss-15 BrownSwiss-15 Limousin-633 Limousin-633 Limousin-636 Limousin-636 Limousin-637 Limousin-637 Limousin-639 Limousin-639 Charolais-590 Charolais-590 Charolais-591 Charolais-591 Charolais-592 Charolais-592 Charolais-594 Charolais-594 Charolais-599 Charolais-599 Limousin-650 Limousin-650 BrownSwiss-16 BrownSwiss-16 Charolais-606 Charolais-606 Charolais-611 Charolais-611 Charolais-612 Charolais-612 BrownSwiss-17 BrownSwiss-17 Holstein-461 Holstein-461 BrownSwiss-18 BrownSwiss-18 Holstein-462 Holstein-462 BrownSwiss-19 BrownSwiss-19 Charolais-617 Charolais-617 Charolais-619 Charolais-619 Limousin-659 Limousin-659 Limousin-663 Limousin-663 Limousin-664 Limousin-664 Limousin-665 Limousin-665 Limousin-666 Limousin-666 Limousin-669 Limousin-669 Charolais-627 Charolais-627 Charolais-630 Charolais-630 Charolais-631 Charolais-631 Charolais-633 Charolais-633 Holstein-465 Holstein-465 Holstein-466 Holstein-466 Charolais-638 Charolais-638 Charolais-641 Charolais-641 Limousin-679 Limousin-679 RedAngus-9 RedAngus-9 Holstein-471 Holstein-471 Simmental-149 Simmental-149 cross-13 cross-13 Angus-196 Angus-196 Angus-197 Angus-197 Angus-198 Angus-198 Charolais-646 Charolais-646 Angus-199 Angus-199 Charolais-648 Charolais-648 BelgianBlue-66 BelgianBlue-66 Limousin-682 Limousin-682 Simmental-153 Simmental-153 Limousin-683 Limousin-683 Charolais-652 Charolais-652 Simmental-157 Simmental-157 Limousin-690 Limousin-690 Simmental-162 Simmental-162 Simmental-163 Simmental-163 Simmental-167 Simmental-167 Simmental-171 Simmental-171 Simmental-173 Simmental-173 Simmental-174 Simmental-174 Simmental-175 Simmental-175 Simmental-176 Simmental-176 Simmental-179 Simmental-179 cross-14 cross-14 Simmental-180 Simmental-180 Simmental-182 Simmental-182 cross-15 cross-15 Simmental-183 Simmental-183 Simmental-186 Simmental-186 Limousin-713 Limousin-713 Limousin-716 Limousin-716 Limousin-718 Limousin-718 cross-16 cross-16 Limousin-724 Limousin-724 Limousin-725 Limousin-725 Limousin-726 Limousin-726 Limousin-727 Limousin-727 Simmental-190 Simmental-190 Simmental-191 Simmental-191 BelgianBlue-67 BelgianBlue-67 Limousin-729 Limousin-729 Limousin-732 Limousin-732 Angus-205 Angus-205 Charolais-661 Charolais-661 Simmental-194 Simmental-194 Charolais-663 Charolais-663 Limousin-740 Limousin-740 Limousin-741 Limousin-741 BelgianBlue-70 BelgianBlue-70 Charolais-664 Charolais-664 Holstein-483 Holstein-483 Limousin-749 Limousin-749 Limousin-750 Limousin-750 Limousin-751 Limousin-751 Limousin-752 Limousin-752 Charolais-665 Charolais-665 Limousin-758 Limousin-758 Limousin-759 Limousin-759 BelgianBlue-73 BelgianBlue-73 Limousin-765 Limousin-765 Simmental-198 Simmental-198 Simmental-199 Simmental-199 Simmental-200 Simmental-200 Simmental-201 Simmental-201 Simmental-202 Simmental-202 Simmental-203 Simmental-203 Simmental-207 Simmental-207 Simmental-208 Simmental-208 Simmental-209 Simmental-209 Simmental-210 Simmental-210 Simmental-212 Simmental-212 Simmental-214 Simmental-214 Simmental-215 Simmental-215 Simmental-216 Simmental-216 Simmental-217 Simmental-217 BrownSwiss-20 BrownSwiss-20 Simmental-219 Simmental-219 Simmental-220 Simmental-220 Angus-216 Angus-216 Angus-217 Angus-217 Charolais-666 Charolais-666 cross-17 cross-17 Angus-221 Angus-221 Charolais-668 Charolais-668 Simmental-221 Simmental-221 Simmental-222 Simmental-222 Simmental-223 Simmental-223 Simmental-224 Simmental-224 Simmental-225 Simmental-225 Simmental-227 Simmental-227 Simmental-228 Simmental-228 Jersey-21 Jersey-21 Simmental-229 Simmental-229 Simmental-230 Simmental-230 Simmental-231 Simmental-231 Simmental-232 Simmental-232 Simmental-235 Simmental-235 Simmental-236 Simmental-236 Simmental-238 Simmental-238 Limousin-784 Limousin-784 Simmental-241 Simmental-241 Simmental-242 Simmental-242 Simmental-243 Simmental-243 Jersey-26 Jersey-26 Jersey-27 Jersey-27 Simmental-244 Simmental-244 Simmental-245 Simmental-245 Jersey-28 Jersey-28 Jersey-29 Jersey-29 Jersey-30 Jersey-30 Jersey-31 Jersey-31 Charolais-670 Charolais-670 Jersey-32 Jersey-32 Angus-226 Angus-226 Charolais-671 Charolais-671 BrownSwiss-21 BrownSwiss-21 Simmental-246 Simmental-246 Angus-228 Angus-228 Limousin-786 Limousin-786 Angus-229 Angus-229 BelgianBlue-77 BelgianBlue-77 BelgianBlue-78 BelgianBlue-78 Charolais-680 Charolais-680 Holstein-493 Holstein-493 Holstein-495 Holstein-495 BelgianBlue-80 BelgianBlue-80 BelgianBlue-80 BelgianBlue-80 BelgianBlue-80 BelgianBlue-80 BelgianBlue-81 BelgianBlue-81 Simmental-248 Simmental-248 Limousin-788 Limousin-788 Simmental-249 Simmental-249 Simmental-250 Simmental-250 Simmental-251 Simmental-251 Limousin-789 Limousin-789 Simmental-252 Simmental-252 Angus-234 Angus-234 Limousin-796 Limousin-796 Limousin-797 Limousin-797 Limousin-798 Limousin-798 BrownSwiss-22 BrownSwiss-22 Limousin-805 Limousin-805 Limousin-806 Limousin-806 Limousin-807 Limousin-807 Simmental-254 Simmental-254 Simmental-255 Simmental-255 Simmental-256 Simmental-256 Simmental-257 Simmental-257 Simmental-258 Simmental-258 Limousin-810 Limousin-810 Limousin-811 Limousin-811 Simmental-262 Simmental-262 Simmental-263 Simmental-263 Simmental-264 Simmental-264 Simmental-265 Simmental-265 Simmental-266 Simmental-266 Simmental-267 Simmental-267 Simmental-267 Simmental-267 Simmental-268 Simmental-268 Simmental-272 Simmental-272 Simmental-273 Simmental-273 Charolais-687 Charolais-687 Limousin-817 Limousin-817 Limousin-818 Limousin-818 cross-18 cross-18 Limousin-827 Limousin-827 Limousin-829 Limousin-829 Limousin-832 Limousin-832 Limousin-833 Limousin-833 Charolais-693 Charolais-693 Limousin-838 Limousin-838 Limousin-839 Limousin-839 Limousin-841 Limousin-841 Simmental-277 Simmental-277 Simmental-278 Simmental-278 Limousin-850 Limousin-850 Limousin-851 Limousin-851 Limousin-852 Limousin-852 Simmental-279 Simmental-279 Simmental-280 Simmental-280 Limousin-859 Limousin-859 Limousin-860 Limousin-860 Limousin-861 Limousin-861 Limousin-868 Limousin-868 BelgianBlue-84 BelgianBlue-84 BelgianBlue-85 BelgianBlue-85 Limousin-872 Limousin-872 Limousin-874 Limousin-874 Guernsey-14 Guernsey-14 Limousin-882 Limousin-882 Limousin-883 Limousin-883 Guernsey-15 Guernsey-15 Jersey-39 Jersey-39 Limousin-889 Limousin-889 Limousin-891 Limousin-891 Limousin-892 Limousin-892 Ayshire-68 Ayshire-68 Ayshire-69 Ayshire-69 Limousin-899 Limousin-899 Limousin-901 Limousin-901 BelgianBlue-86 BelgianBlue-86 Limousin-908 Limousin-908 Limousin-914 Limousin-914 Limousin-922 Limousin-922 Simmental-283 Simmental-283 BelgianBlue-93 BelgianBlue-93 Simmental-286 Simmental-286 Simmental-287 Simmental-287 BelgianBlue-94 BelgianBlue-94 Charolais-714 Charolais-714 Angus-240 Angus-240 Angus-243 Angus-243 BelgianBlue-96 BelgianBlue-96 Charolais-718 Charolais-718 Limousin-928 Limousin-928 BelgianBlue-98 BelgianBlue-98 BelgianBlue-99 BelgianBlue-99 Charolais-721 Charolais-721 Charolais-722 Charolais-722 Charolais-723 Charolais-723 BelgianBlue-104 BelgianBlue-104 BelgianBlue-105 BelgianBlue-105 Simmental-288 Simmental-288 Simmental-289 Simmental-289 Simmental-290 Simmental-290 Limousin-929 Limousin-929 Simmental-293 Simmental-293 Simmental-294 Simmental-294 BrownSwiss-23 BrownSwiss-23 Charolais-729 Charolais-729 Limousin-935 Limousin-935 Charolais-734 Charolais-734 Limousin-936 Limousin-936 Simmental-297 Simmental-297 Limousin-939 Limousin-939 Simmental-299 Simmental-299 Simmental-300 Simmental-300 Simmental-301 Simmental-301 Simmental-302 Simmental-302 Simmental-303 Simmental-303 Simmental-304 Simmental-304 Simmental-305 Simmental-305 Simmental-306 Simmental-306 Simmental-307 Simmental-307 Simmental-308 Simmental-308 Limousin-942 Limousin-942 Simmental-312 Simmental-312 Simmental-313 Simmental-313 Simmental-314 Simmental-314 cross-19 cross-19 Limousin-949 Limousin-949 Limousin-954 Limousin-954 Simmental-320 Simmental-320 Simmental-323 Simmental-323 Simmental-324 Simmental-324 cross-20 cross-20 Charolais-740 Charolais-740 Charolais-743 Charolais-743 Limousin-961 Limousin-961 Limousin-962 Limousin-962 Limousin-965 Limousin-965 Limousin-967 Limousin-967 Simmental-325 Simmental-325 Simmental-326 Simmental-326 Simmental-327 Simmental-327 Simmental-328 Simmental-328 Charolais-752 Charolais-752 Charolais-753 Charolais-753 Limousin-980 Limousin-980 Limousin-982 Limousin-982 Limousin-988 Limousin-988 Simmental-330 Simmental-330 cross-21 cross-21 cross-22 cross-22 cross-23 cross-23 cross-24 cross-24 Limousin-992 Limousin-992 Limousin-993 Limousin-993 Limousin-995 Limousin-995 Limousin-999 Limousin-999 Limousin-1000 Limousin-1000 Limousin-1001 Limousin-1001 Limousin-1002 Limousin-1002 Angus-248 Angus-248 Angus-249 Angus-249 BelgianBlue-109 BelgianBlue-109 Charolais-762 Charolais-762 Limousin-1016 Limousin-1016 Limousin-1020 Limousin-1020 Limousin-1021 Limousin-1021 BelgianBlue-111 BelgianBlue-111 Angus-255 Angus-255 Angus-256 Angus-256 Limousin-1037 Limousin-1037 Limousin-1038 Limousin-1038 Limousin-1039 Limousin-1039 Limousin-1040 Limousin-1040 Angus-257 Angus-257 Simmental-334 Simmental-334 Angus-264 Angus-264 Angus-265 Angus-265 Holstein-506 Holstein-506 Limousin-1065 Limousin-1065 Limousin-1066 Limousin-1066 Angus-267 Angus-267 Limousin-1074 Limousin-1074 Limousin-1075 Limousin-1075 Limousin-1076 Limousin-1076 BelgianBlue-114 BelgianBlue-114 Charolais-775 Charolais-775 Limousin-1079 Limousin-1079 Limousin-1081 Limousin-1081 Limousin-1084 Limousin-1084 BelgianBlue-108 BelgianBlue-108 BelgianBlue-115 BelgianBlue-115 Charolais-779 Charolais-779 Limousin-1086 Limousin-1086 Limousin-1090 Limousin-1090 Limousin-1091 Limousin-1091 Limousin-1092 Limousin-1092 BelgianBlue-116 BelgianBlue-116 BelgianBlue-117 BelgianBlue-117 Angus-277 Angus-277 BelgianBlue-118 BelgianBlue-118 BelgianBlue-118 BelgianBlue-118 Angus-279 Angus-279 BrownSwiss-24 BrownSwiss-24 BrownSwiss-25 BrownSwiss-25 Limousin-1095 Limousin-1095 Simmental-338 Simmental-338 Simmental-339 Simmental-339 Simmental-340 Simmental-340 Charolais-781 Charolais-781 Limousin-1098 Limousin-1098 cross-25 cross-25 Angus-286 Angus-286 Limousin-1103 Limousin-1103 Limousin-1105 Limousin-1105 Limousin-1107 Limousin-1107 Angus-289 Angus-289 Angus-291 Angus-291 Limousin-1110 Limousin-1110 Limousin-1112 Limousin-1112 BelgianBlue-127 BelgianBlue-127 Angus-295 Angus-295 Angus-296 Angus-296 Charolais-785 Charolais-785 Charolais-786 Charolais-786 Limousin-1125 Limousin-1125 Limousin-1126 Limousin-1126 Limousin-1128 Limousin-1128 Limousin-1129 Limousin-1129 Charolais-788 Charolais-788 Limousin-1145 Limousin-1145 Limousin-1146 Limousin-1146 Limousin-1153 Limousin-1153 Limousin-1156 Limousin-1156 Limousin-1157 Limousin-1157 Limousin-1170 Limousin-1170 BrownSwiss-26 BrownSwiss-26 BelgianBlue-129 BelgianBlue-129 BelgianBlue-129 BelgianBlue-129 BrownSwiss-27 BrownSwiss-27 Freisan-24 Freisan-24 Charolais-796 Charolais-796 Charolais-798 Charolais-798 Charolais-799 Charolais-799 BelgianBlue-132 BelgianBlue-132 BelgianBlue-134 BelgianBlue-134 Charolais-804 Charolais-804 Charolais-805 Charolais-805 Limousin-1172 Limousin-1172 Hereford-215 Hereford-215 Limousin-1173 Limousin-1173 Limousin-1174 Limousin-1174 BrownSwiss-28 BrownSwiss-28 Limousin-1177 Limousin-1177 Limousin-1179 Limousin-1179 Charolais-810 Charolais-810 Limousin-1181 Limousin-1181 Simmental-350 Simmental-350 Charolais-811 Charolais-811 Limousin-1186 Limousin-1186 Limousin-1194 Limousin-1194 Limousin-1196 Limousin-1196 Limousin-1197 Limousin-1197 Limousin-1203 Limousin-1203 Limousin-1207 Limousin-1207 Simmental-351 Simmental-351 Simmental-352 Simmental-352 Charolais-819 Charolais-819 Limousin-1211 Limousin-1211 Limousin-1216 Limousin-1216 Limousin-1217 Limousin-1217 Charolais-823 Charolais-823 Limousin-1223 Limousin-1223 RedAngus-10 RedAngus-10 Charolais-829 Charolais-829 Limousin-1226 Limousin-1226 Holstein-515 Holstein-515 Limousin-1234 Limousin-1234 Limousin-1237 Limousin-1237 Limousin-1240 Limousin-1240 Limousin-1241 Limousin-1241 Limousin-1242 Limousin-1242 Limousin-1243 Limousin-1243 Charolais-834 Charolais-834 Limousin-1250 Limousin-1250 Limousin-1251 Limousin-1251 Limousin-1252 Limousin-1252 Limousin-1256 Limousin-1256 Limousin-1260 Limousin-1260 Limousin-1263 Limousin-1263 Limousin-1264 Limousin-1264 Limousin-1265 Limousin-1265 Limousin-1266 Limousin-1266 Limousin-1267 Limousin-1267 Limousin-1268 Limousin-1268 Limousin-1276 Limousin-1276 Simmental-353 Simmental-353 Holstein-516 Holstein-516 cross-26 cross-26 Simmental-354 Simmental-354 Simmental-355 Simmental-355 BelgianBlue-143 BelgianBlue-143 BelgianBlue-146 BelgianBlue-146 BrownSwiss-29 BrownSwiss-29 BelgianBlue-148 BelgianBlue-148 BelgianBlue-151 BelgianBlue-151 Freisan-26 Freisan-26 Simmental-356 Simmental-356 Simmental-357 Simmental-357 Simmental-358 Simmental-358 Simmental-359 Simmental-359 cross-27 cross-27 Simmental-360 Simmental-360 Simmental-361 Simmental-361 Limousin-1278 Limousin-1278 Simmental-363 Simmental-363 Limousin-1283 Limousin-1283 Simmental-364 Simmental-364 Simmental-365 Simmental-365 Limousin-1284 Limousin-1284 Piedmontese-5 Piedmontese-5 Limousin-1287 Limousin-1287 Simmental-367 Simmental-367 Simmental-368 Simmental-368 Simmental-369 Simmental-369 Simmental-370 Simmental-370 Simmental-371 Simmental-371 Simmental-372 Simmental-372 Simmental-373 Simmental-373 Simmental-374 Simmental-374 Limousin-1288 Limousin-1288 Simmental-378 Simmental-378 Simmental-380 Simmental-380 Simmental-381 Simmental-381 Simmental-383 Simmental-383 Limousin-1294 Limousin-1294 Limousin-1297 Limousin-1297 Limousin-1298 Limousin-1298 Limousin-1300 Limousin-1300 Limousin-1301 Limousin-1301 Limousin-1302 Limousin-1302 Simmental-385 Simmental-385 Simmental-386 Simmental-386 Simmental-387 Simmental-387 Simmental-388 Simmental-388 Simmental-389 Simmental-389 Simmental-390 Simmental-390 Limousin-1314 Limousin-1314 Limousin-1315 Limousin-1315 Limousin-1316 Limousin-1316 Simmental-391 Simmental-391 Simmental-392 Simmental-392 Limousin-1329 Limousin-1329 Limousin-1332 Limousin-1332 Limousin-1333 Limousin-1333 Piedmontese-6 Piedmontese-6 Simmental-394 Simmental-394 Simmental-395 Simmental-395 Simmental-396 Simmental-396 Simmental-397 Simmental-397 Limousin-1340 Limousin-1340 Limousin-1342 Limousin-1342 Simmental-399 Simmental-399 Piedmontese-7 Piedmontese-7 Simmental-400 Simmental-400 Simmental-401 Simmental-401 Simmental-402 Simmental-402 Limousin-1345 Limousin-1345 Simmental-403 Simmental-403 Simmental-404 Simmental-404 Jersey-41 Jersey-41 Limousin-1348 Limousin-1348 Limousin-1352 Limousin-1352 Limousin-1359 Limousin-1359 Limousin-1360 Limousin-1360 Limousin-1362 Limousin-1362 Limousin-1363 Limousin-1363 Limousin-1364 Limousin-1364 Limousin-1365 Limousin-1365 Limousin-1367 Limousin-1367 Limousin-1368 Limousin-1368 Limousin-1369 Limousin-1369 Simmental-406 Simmental-406 Jersey-42 Jersey-42 Jersey-43 Jersey-43 Jersey-44 Jersey-44 Limousin-1374 Limousin-1374 Limousin-1376 Limousin-1376 Limousin-1378 Limousin-1378 Limousin-1379 Limousin-1379 Limousin-1380 Limousin-1380 Limousin-1381 Limousin-1381 Piedmontese-8 Piedmontese-8 Limousin-1386 Limousin-1386 Simmental-407 Simmental-407 Angus-309 Angus-309 Limousin-1393 Limousin-1393 Limousin-1394 Limousin-1394 Simmental-408 Simmental-408 Simmental-409 Simmental-409 BelgianBlue-156 BelgianBlue-156 Limousin-1398 Limousin-1398 Simmental-411 Simmental-411 Charolais-857 Charolais-857 Limousin-1406 Limousin-1406 Angus-311 Angus-311 Simmental-415 Simmental-415 Simmental-416 Simmental-416 Simmental-417 Simmental-417 Simmental-419 Simmental-419 Charolais-861 Charolais-861 Piedmontese-9 Piedmontese-9 Simmental-421 Simmental-421 Simmental-422 Simmental-422 Simmental-424 Simmental-424 Simmental-428 Simmental-428 Hereford-217 Hereford-217 Charolais-872 Charolais-872 Charolais-875 Charolais-875 Simmental-13 Simmental-13 Charolais-882 Charolais-882 Charolais-887 Charolais-887 Charolais-888 Charolais-888 Charolais-889 Charolais-889 Charolais-897 Charolais-897 Charolais-898 Charolais-898 Charolais-905 Charolais-905 BrownSwiss-30 BrownSwiss-30 Charolais-907 Charolais-907 Charolais-911 Charolais-911 BrownSwiss-32 BrownSwiss-32 Charolais-914 Charolais-914 BrownSwiss-33 BrownSwiss-33 Simmental-440 Simmental-440 Simmental-442 Simmental-442 Simmental-443 Simmental-443 Simmental-444 Simmental-444 Simmental-446 Simmental-446 Simmental-447 Simmental-447 Limousin-1418 Limousin-1418 Freisan-32 Freisan-32 Charolais-926 Charolais-926 Charolais-927 Charolais-927 Limousin-1422 Limousin-1422 Limousin-1423 Limousin-1423 Limousin-1426 Limousin-1426 Limousin-1430 Limousin-1430 Limousin-1431 Limousin-1431 Simmental-458 Simmental-458 Simmental-459 Simmental-459 Limousin-1436 Limousin-1436 Guernsey-17 Guernsey-17 Limousin-1442 Limousin-1442 Limousin-1443 Limousin-1443 Charolais-959 Charolais-959 Limousin-1445 Limousin-1445 Charolais-962 Charolais-962 Charolais-963 Charolais-963 Limousin-1451 Limousin-1451 Charolais-974 Charolais-974 Charolais-977 Charolais-977 Charolais-983 Charolais-983 Limousin-1460 Limousin-1460 Limousin-1463 Limousin-1463 Charolais-985 Charolais-985 Limousin-1479 Limousin-1479 Limousin-1480 Limousin-1480 Limousin-1482 Limousin-1482 Charolais-1002 Charolais-1002 Charolais-1008 Charolais-1008 Charolais-1010 Charolais-1010 Limousin-1496 Limousin-1496 Limousin-1497 Limousin-1497 Limousin-1498 Limousin-1498 Limousin-1499 Limousin-1499 Limousin-1500 Limousin-1500 Limousin-1502 Limousin-1502 Limousin-1504 Limousin-1504 Limousin-1506 Limousin-1506 Limousin-1514 Limousin-1514 Limousin-1516 Limousin-1516 Charolais-1029 Charolais-1029 Limousin-1518 Limousin-1518 Limousin-1521 Limousin-1521 Limousin-1525 Limousin-1525 Limousin-1528 Limousin-1528 Piedmontese-10 Piedmontese-10 Limousin-1539 Limousin-1539 Charolais-1032 Charolais-1032 Limousin-1553 Limousin-1553 Limousin-1554 Limousin-1554 Charolais-1044 Charolais-1044 Hereford-221 Hereford-221 Hereford-222 Hereford-222 Simmental-462 Simmental-462 Simmental-463 Simmental-463 Simmental-464 Simmental-464 Simmental-465 Simmental-465 Simmental-466 Simmental-466 Simmental-467 Simmental-467 Simmental-468 Simmental-468 Simmental-469 Simmental-469 Simmental-470 Simmental-470 Simmental-471 Simmental-471 Simmental-472 Simmental-472 Simmental-473 Simmental-473 Charolais-1049 Charolais-1049 Simmental-476 Simmental-476 Simmental-477 Simmental-477 Simmental-478 Simmental-478 Simmental-479 Simmental-479 Simmental-481 Simmental-481 Simmental-482 Simmental-482 Simmental-483 Simmental-483 Simmental-484 Simmental-484 Charolais-1051 Charolais-1051 Simmental-485 Simmental-485 Angus-318 Angus-318 Charolais-1052 Charolais-1052 Charolais-1053 Charolais-1053 Charolais-1054 Charolais-1054 Charolais-1055 Charolais-1055 Charolais-1056 Charolais-1056 Charolais-1057 Charolais-1057 Charolais-1058 Charolais-1058 Charolais-1059 Charolais-1059 Charolais-1060 Charolais-1060 Charolais-1061 Charolais-1061 Charolais-1062 Charolais-1062 Charolais-1063 Charolais-1063 Charolais-1064 Charolais-1064 Charolais-1065 Charolais-1065 Charolais-1066 Charolais-1066 Charolais-1067 Charolais-1067 Charolais-1068 Charolais-1068 Charolais-1069 Charolais-1069 Charolais-1070 Charolais-1070 Charolais-1071 Charolais-1071 Charolais-1072 Charolais-1072 Charolais-1073 Charolais-1073 Charolais-1074 Charolais-1074 Charolais-1075 Charolais-1075 Charolais-1076 Charolais-1076 Charolais-1077 Charolais-1077 Charolais-1078 Charolais-1078 Charolais-1079 Charolais-1079 Charolais-1080 Charolais-1080 Charolais-1081 Charolais-1081 Charolais-1082 Charolais-1082 Charolais-1083 Charolais-1083 Charolais-1084 Charolais-1084 Charolais-1085 Charolais-1085 Charolais-1086 Charolais-1086 Charolais-1087 Charolais-1087 Charolais-1088 Charolais-1088 Charolais-1089 Charolais-1089 Charolais-1090 Charolais-1090 Charolais-1091 Charolais-1091 Charolais-1092 Charolais-1092 Gelbvieh-1 Gelbvieh-1 Gelbvieh-2 Gelbvieh-2 Gelbvieh-3 Gelbvieh-3 Gelbvieh-4 Gelbvieh-4 Gelbvieh-5 Gelbvieh-5 Gelbvieh-6 Gelbvieh-6 Gelbvieh-7 Gelbvieh-7 Gelbvieh-8 Gelbvieh-8 Gelbvieh-9 Gelbvieh-9 Gelbvieh-10 Gelbvieh-10 Gelbvieh-11 Gelbvieh-11 Gelbvieh-12 Gelbvieh-12 Gelbvieh-13 Gelbvieh-13 Gelbvieh-14 Gelbvieh-14 Gelbvieh-15 Gelbvieh-15 Gelbvieh-16 Gelbvieh-16 Gelbvieh-17 Gelbvieh-17 Gelbvieh-18 Gelbvieh-18 Gelbvieh-19 Gelbvieh-19 Gelbvieh-20 Gelbvieh-20 Gelbvieh-21 Gelbvieh-21 Gelbvieh-22 Gelbvieh-22 Gelbvieh-23 Gelbvieh-23 Gelbvieh-24 Gelbvieh-24 Hereford-224 Hereford-224 Hereford-225 Hereford-225 Hereford-226 Hereford-226 Hereford-227 Hereford-227 Hereford-228 Hereford-228 Hereford-229 Hereford-229 Hereford-230 Hereford-230 Hereford-231 Hereford-231 Hereford-232 Hereford-232 Hereford-233 Hereford-233 Hereford-234 Hereford-234 Hereford-235 Hereford-235 Hereford-236 Hereford-236 Hereford-237 Hereford-237 Hereford-238 Hereford-238 Hereford-239 Hereford-239 Hereford-240 Hereford-240 Hereford-241 Hereford-241 Hereford-242 Hereford-242 Hereford-243 Hereford-243 Hereford-122 Hereford-122 Hereford-244 Hereford-244 Hereford-245 Hereford-245 Hereford-246 Hereford-246 Hereford-247 Hereford-247 Hereford-248 Hereford-248 Hereford-249 Hereford-249 Hereford-250 Hereford-250 RedAngus-8 RedAngus-8 Shorthorn-1 Shorthorn-1 Shorthorn-2 Shorthorn-2 Shorthorn-3 Shorthorn-3 Shorthorn-4 Shorthorn-4 Shorthorn-5 Shorthorn-5 Shorthorn-6 Shorthorn-6 Shorthorn-7 Shorthorn-7 Shorthorn-8 Shorthorn-8 Shorthorn-9 Shorthorn-9 Shorthorn-10 Shorthorn-10 Shorthorn-11 Shorthorn-11 Shorthorn-12 Shorthorn-12 Shorthorn-13 Shorthorn-13 Shorthorn-14 Shorthorn-14 Shorthorn-15 Shorthorn-15 Shorthorn-16 Shorthorn-16 Shorthorn-17 Shorthorn-17 Simmental-486 Simmental-486 Simmental-487 Simmental-487 Simmental-488 Simmental-488 Simmental-489 Simmental-489 Simmental-304 Simmental-304 Simmental-490 Simmental-490 Simmental-491 Simmental-491 Simmental-369 Simmental-369 Simmental-492 Simmental-492 Simmental-493 Simmental-493 Simmental-494 Simmental-494 Simmental-495 Simmental-495 Simmental-496 Simmental-496 Simmental-497 Simmental-497 Simmental-238 Simmental-238 Simmental-498 Simmental-498 Simmental-499 Simmental-499 Simmental-500 Simmental-500 Simmental-501 Simmental-501 Simmental-502 Simmental-502
FID Sire_ID ? ? Holstein-2625 Holstein-2625 ? ? Holstein-2629 Holstein-2629 Holstein-2630 Holstein-2630 ? ? ? ? Freisan-240 Freisan-240 Holstein-2628 Holstein-2628 Holstein-2629 Holstein-2629 Holstein-2624 Holstein-2624 ? ? Holstein-2651 Holstein-2651 ? ? ? ? Holstein-2624 Holstein-2624 ? ? Holstein-2665 Holstein-2665 Holstein-2667 Holstein-2667 ? ? Holstein-2669 Holstein-2669 Simmental-720 Simmental-720 Simmental-600 Simmental-600 Holstein-2614 Holstein-2614 Holstein-2624 Holstein-2624 Holstein-2624 Holstein-2624 Limousin-66 Limousin-66 Simmental-721 Simmental-721 Hereford-836 Hereford-836 Holstein-2624 Holstein-2624 Holstein-2628 Holstein-2628 Holstein-2675 Holstein-2675 Holstein-2629 Holstein-2629 Limousin-2150 Limousin-2150 Limousin-66 Limousin-66 Limousin-33 Limousin-33 Freisan-167 Freisan-167 Holstein-2624 Holstein-2624 ? ? Limousin-2148 Limousin-2148 Simmental-202 Simmental-202 cross-38 cross-38 Limousin-33 Limousin-33 Simmental-722 Simmental-722 Simmental-727 Simmental-727 Simmental-728 Simmental-728 Simmental-197 Simmental-197 ? ? Holstein-2629 Holstein-2629 Holstein-2614 Holstein-2614 cross-32 cross-32 ? ? Angus-659 Angus-659 cross-29 cross-29 Angus-841 Angus-841 Hereford-22 Hereford-22 Jersey-99 Jersey-99 Angus-661 Angus-661 Hereford-258 Hereford-258 Holstein-2681 Holstein-2681 ? ? Limousin-2149 Limousin-2149 Simmental-733 Simmental-733 Simmental-490 Simmental-490 Simmental-734 Simmental-734 Simmental-488 Simmental-488 Jersey-100 Jersey-100 Simmental-230 Simmental-230 Jersey-101 Jersey-101 Simmental-483 Simmental-483 Jersey-105 Jersey-105 Jersey-107 Jersey-107 Limousin-2152 Limousin-2152 Holstein-2628 Holstein-2628 Holstein-2624 Holstein-2624 ? ? Holstein-2614 Holstein-2614 Holstein-2684 Holstein-2684 Holstein-2629 Holstein-2629 Holstein-2628 Holstein-2628 Holstein-2620 Holstein-2620 Holstein-2628 Holstein-2628 Limousin-2153 Limousin-2153 BelgianBlue-212 BelgianBlue-212 Limousin-2151 Limousin-2151 Limousin-33 Limousin-33 Holstein-2624 Holstein-2624 Limousin-33 Limousin-33 Limousin-33 Limousin-33 Simmental-735 Simmental-735 Simmental-590 Simmental-590 Limousin-343 Limousin-343 Simmental-736 Simmental-736 Limousin-2157 Limousin-2157 Limousin-880 Limousin-880 Limousin-33 Limousin-33 Limousin-2161 Limousin-2161 Limousin-66 Limousin-66 Guernsey-112 Guernsey-112 Hereford-123 Hereford-123 BelgianBlue-214 BelgianBlue-214 Holstein-2690 Holstein-2690 Guernsey-114 Guernsey-114 Limousin-33 Limousin-33 Angus-664 Angus-664 Limousin-66 Limousin-66 Hereford-848 Hereford-848 Limousin-2151 Limousin-2151 Limousin-2151 Limousin-2151 Limousin-2166 Limousin-2166 Limousin-2167 Limousin-2167 Simmental-58 Simmental-58 Limousin-33 Limousin-33 ? ? Holstein-2624 Holstein-2624 Simmental-488 Simmental-488 Charolais-1434 Charolais-1434 Hereford-255 Hereford-255 Charolais-1435 Charolais-1435 Hereford-851 Hereford-851 Limousin-2168 Limousin-2168 Limousin-2169 Limousin-2169 Simmental-742 Simmental-742 Charolais-1437 Charolais-1437 Ayshire-525 Ayshire-525 Jersey-108 Jersey-108 Jersey-109 Jersey-109 Hereford-853 Hereford-853 Hereford-258 Hereford-258 Charolais-1438 Charolais-1438 Hereford-855 Hereford-855 Hereford-88 Hereford-88 Jersey-110 Jersey-110 cross-30 cross-30 ? ? Hereford-856 Hereford-856 Hereford-857 Hereford-857 Angus-315 Angus-315 Hereford-844 Hereford-844 Charolais-1441 Charolais-1441 Holstein-2691 Holstein-2691 Hereford-857 Hereford-857 Hereford-855 Hereford-855 Simmental-49 Simmental-49 Simmental-745 Simmental-745 Limousin-2173 Limousin-2173 Jersey-111 Jersey-111 Simmental-491 Simmental-491 BelgianBlue-212 BelgianBlue-212 Hereford-24 Hereford-24 Limousin-2176 Limousin-2176 Charolais-1436 Charolais-1436 Hereford-859 Hereford-859 Guernsey-116 Guernsey-116 Limousin-33 Limousin-33 Limousin-2177 Limousin-2177 Hereford-841 Hereford-841 Limousin-2180 Limousin-2180 Limousin-2181 Limousin-2181 Hereford-860 Hereford-860 Hereford-840 Hereford-840 ? ? Hereford-24 Hereford-24 Hereford-861 Hereford-861 Hereford-857 Hereford-857 Hereford-863 Hereford-863 Holstein-2695 Holstein-2695 Holstein-2620 Holstein-2620 Charolais-1454 Charolais-1454 Charolais-1456 Charolais-1456 Simmental-746 Simmental-746 ? ? Holstein-2624 Holstein-2624 ? ? Charolais-1459 Charolais-1459 Charolais-1461 Charolais-1461 BelgianBlue-220 BelgianBlue-220 ? ? Angus-667 Angus-667 Hereford-258 Hereford-258 Holstein-2628 Holstein-2628 Holstein-2624 Holstein-2624 Holstein-2629 Holstein-2629 Holstein-2624 Holstein-2624 ? ? Limousin-33 Limousin-33 Limousin-2184 Limousin-2184 ? ? Hereford-76 Hereford-76 Holstein-2700 Holstein-2700 BelgianBlue-186 BelgianBlue-186 Simmental-749 Simmental-749 Simmental-340 Simmental-340 cross-31 cross-31 Limousin-313 Limousin-313 Limousin-2188 Limousin-2188 Limousin-2189 Limousin-2189 Simmental-750 Simmental-750 Limousin-2148 Limousin-2148 Limousin-2191 Limousin-2191 Simmental-751 Simmental-751 Simmental-752 Simmental-752 ? ? Limousin-2181 Limousin-2181 Simmental-736 Simmental-736 Limousin-2148 Limousin-2148 Angus-674 Angus-674 Limousin-2151 Limousin-2151 Limousin-2181 Limousin-2181 ? ? Angus-676 Angus-676 ? ? Angus-680 Angus-680 Holstein-2629 Holstein-2629 ? ? ? ? ? ? Holstein-2704 Holstein-2704 Limousin-2195 Limousin-2195 Limousin-33 Limousin-33 Limousin-66 Limousin-66 Limousin-2199 Limousin-2199 Limousin-2167 Limousin-2167 Simmental-487 Simmental-487 Charolais-1474 Charolais-1474 Charolais-1475 Charolais-1475 Limousin-66 Limousin-66 Limousin-2151 Limousin-2151 Hereford-76 Hereford-76 Charolais-1434 Charolais-1434 Charolais-1476 Charolais-1476 Angus-93 Angus-93 Angus-684 Angus-684 Hereford-863 Hereford-863 Simmental-753 Simmental-753 Simmental-707 Simmental-707 Angus-114 Angus-114 Simmental-490 Simmental-490 Simmental-490 Simmental-490 Charolais-1479 Charolais-1479 Charolais-1480 Charolais-1480 Charolais-1481 Charolais-1481 Simmental-750 Simmental-750 Angus-678 Angus-678 Charolais-1482 Charolais-1482 Simmental-230 Simmental-230 Simmental-757 Simmental-757 Angus-690 Angus-690 Simmental-284 Simmental-284 Angus-690 Angus-690 Charolais-1486 Charolais-1486 Angus-693 Angus-693 Charolais-1433 Charolais-1433 Charolais-1433 Charolais-1433 Limousin-2206 Limousin-2206 Angus-694 Angus-694 Hereford-867 Hereford-867 Hereford-160 Hereford-160 Hereford-260 Hereford-260 Charolais-1488 Charolais-1488 BelgianBlue-220 BelgianBlue-220 Charolais-1489 Charolais-1489 Charolais-1488 Charolais-1488 Hereford-870 Hereford-870 Hereford-871 Hereford-871 Hereford-88 Hereford-88 Holstein-2629 Holstein-2629 Holstein-2700 Holstein-2700 Charolais-1491 Charolais-1491 BelgianBlue-212 BelgianBlue-212 Charolais-1493 Charolais-1493 Hereford-872 Hereford-872 ? ? Limousin-33 Limousin-33 BelgianBlue-226 BelgianBlue-226 BrownSwiss-101 BrownSwiss-101 Hereford-873 Hereford-873 ? ? Simmental-758 Simmental-758 Hereford-103 Hereford-103 Hereford-876 Hereford-876 ? ? Holstein-2629 Holstein-2629 Holstein-2624 Holstein-2624 Limousin-33 Limousin-33 Hereford-878 Hereford-878 Hereford-857 Hereford-857 Charolais-1449 Charolais-1449 Limousin-2209 Limousin-2209 Simmental-745 Simmental-745 Simmental-761 Simmental-761 Limousin-2191 Limousin-2191 Limousin-2189 Limousin-2189 Limousin-2212 Limousin-2212 Charolais-1497 Charolais-1497 Charolais-1450 Charolais-1450 Limousin-33 Limousin-33 Limousin-2213 Limousin-2213 Simmental-728 Simmental-728 Charolais-1434 Charolais-1434 Limousin-2215 Limousin-2215 Limousin-2163 Limousin-2163 Limousin-2219 Limousin-2219 Limousin-2220 Limousin-2220 Hereford-879 Hereford-879 Hereford-880 Hereford-880 Charolais-1507 Charolais-1507 Charolais-1508 Charolais-1508 Charolais-1509 Charolais-1509 Hereford-882 Hereford-882 Hereford-121 Hereford-121 Hereford-878 Hereford-878 Limousin-2222 Limousin-2222 Limousin-2223 Limousin-2223 cross-32 cross-32 Angus-841 Angus-841 Hereford-883 Hereford-883 Holstein-2624 Holstein-2624 Limousin-2175 Limousin-2175 Angus-696 Angus-696 Charolais-1433 Charolais-1433 Hereford-848 Hereford-848 Holstein-2629 Holstein-2629 ? ? Limousin-2228 Limousin-2228 Limousin-2209 Limousin-2209 Angus-93 Angus-93 Hereford-884 Hereford-884 Limousin-2213 Limousin-2213 Limousin-66 Limousin-66 Hereford-22 Hereford-22 Limousin-2160 Limousin-2160 Limousin-2234 Limousin-2234 BelgianBlue-220 BelgianBlue-220 Limousin-2235 Limousin-2235 Simmental-763 Simmental-763 Charolais-1517 Charolais-1517 BelgianBlue-231 BelgianBlue-231 Charolais-1521 Charolais-1521 Angus-681 Angus-681 Charolais-1520 Charolais-1520 Holstein-2700 Holstein-2700 Charolais-1456 Charolais-1456 Charolais-1524 Charolais-1524 Charolais-1525 Charolais-1525 Charolais-1526 Charolais-1526 Hereford-239 Hereford-239 Limousin-2236 Limousin-2236 Hereford-890 Hereford-890 Charolais-1527 Charolais-1527 Holstein-2713 Holstein-2713 ? ? Limousin-2239 Limousin-2239 BelgianBlue-220 BelgianBlue-220 Hereford-878 Hereford-878 Hereford-845 Hereford-845 cross-39 cross-39 Simmental-767 Simmental-767 Limousin-2242 Limousin-2242 Charolais-1459 Charolais-1459 Limousin-2243 Limousin-2243 Charolais-1534 Charolais-1534 Limousin-2245 Limousin-2245 Angus-699 Angus-699 Charolais-1536 Charolais-1536 Charolais-1537 Charolais-1537 Limousin-2183 Limousin-2183 Limousin-2246 Limousin-2246 Limousin-2247 Limousin-2247 Limousin-2247 Limousin-2247 Angus-676 Angus-676 Angus-676 Angus-676 Angus-700 Angus-700 Freisan-173 Freisan-173 Hereford-875 Hereford-875 Limousin-2181 Limousin-2181 Charolais-1520 Charolais-1520 Charolais-1541 Charolais-1541 Hereford-142 Hereford-142 Angus-704 Angus-704 ? ? ? ? Holstein-2624 Holstein-2624 Limousin-2210 Limousin-2210 Angus-685 Angus-685 Charolais-1546 Charolais-1546 Charolais-1547 Charolais-1547 Angus-704 Angus-704 Charolais-1463 Charolais-1463 Charolais-1485 Charolais-1485 Charolais-1548 Charolais-1548 Hereford-893 Hereford-893 Charolais-1508 Charolais-1508 ? ? Hereford-895 Hereford-895 Limousin-2251 Limousin-2251 Angus-375 Angus-375 Limousin-2256 Limousin-2256 Angus-693 Angus-693 ? ? Limousin-135 Limousin-135 Angus-702 Angus-702 Hereford-877 Hereford-877 ? ? Holstein-2691 Holstein-2691 Holstein-2643 Holstein-2643 Holstein-2629 Holstein-2629 Holstein-2628 Holstein-2628 Angus-199 Angus-199 Ayshire-530 Ayshire-530 BelgianBlue-221 BelgianBlue-221 Limousin-2258 Limousin-2258 Limousin-2259 Limousin-2259 Limousin-2260 Limousin-2260 Limousin-2259 Limousin-2259 Angus-707 Angus-707 Angus-676 Angus-676 Angus-374 Angus-374 Limousin-2264 Limousin-2264 Hereford-863 Hereford-863 ? ? Holstein-2666 Holstein-2666 Limousin-2259 Limousin-2259 cross-29 cross-29 ? ? Limousin-2259 Limousin-2259 Limousin-2245 Limousin-2245 Angus-710 Angus-710 Angus-712 Angus-712 Simmental-490 Simmental-490 Angus-714 Angus-714 ? ? Hereford-896 Hereford-896 Angus-715 Angus-715 Angus-114 Angus-114 Charolais-1553 Charolais-1553 Hereford-897 Hereford-897 Holstein-2624 Holstein-2624 Limousin-2269 Limousin-2269 Limousin-2179 Limousin-2179 Hereford-841 Hereford-841 Angus-659 Angus-659 Simmental-768 Simmental-768 Hereford-187 Hereford-187 Angus-360 Angus-360 Angus-719 Angus-719 Angus-862 Angus-862 Angus-99 Angus-99 Holstein-2721 Holstein-2721 cross-29 cross-29 BrownSwiss-102 BrownSwiss-102 Simmental-769 Simmental-769 Angus-676 Angus-676 Angus-728 Angus-728 Angus-729 Angus-729 Angus-93 Angus-93 Angus-676 Angus-676 ? ? Hereford-890 Hereford-890 cross-33 cross-33 Angus-119 Angus-119 Angus-37 Angus-37 Angus-733 Angus-733 Angus-734 Angus-734 Angus-705 Angus-705 Angus-735 Angus-735 Angus-693 Angus-693 Angus-93 Angus-93 Angus-736 Angus-736 Hereford-878 Hereford-878 Angus-683 Angus-683 Angus-374 Angus-374 Limousin-33 Limousin-33 Limousin-2279 Limousin-2279 Limousin-2151 Limousin-2151 Limousin-2258 Limousin-2258 Limousin-2151 Limousin-2151 Limousin-2151 Limousin-2151 Limousin-2153 Limousin-2153 Limousin-2247 Limousin-2247 Limousin-2173 Limousin-2173 Limousin-2247 Limousin-2247 Limousin-2284 Limousin-2284 Limousin-879 Limousin-879 Limousin-2209 Limousin-2209 Limousin-2289 Limousin-2289 Limousin-2290 Limousin-2290 Limousin-2258 Limousin-2258 Limousin-2284 Limousin-2284 Limousin-2294 Limousin-2294 Charolais-1537 Charolais-1537 Limousin-2298 Limousin-2298 Charolais-1559 Charolais-1559 Limousin-2300 Limousin-2300 Limousin-2301 Limousin-2301 Limousin-2303 Limousin-2303 Limousin-2305 Limousin-2305 Limousin-2307 Limousin-2307 Limousin-2259 Limousin-2259 Limousin-2309 Limousin-2309 Limousin-2311 Limousin-2311 Limousin-2312 Limousin-2312 Holstein-2676 Holstein-2676 Charolais-1569 Charolais-1569 Holstein-2643 Holstein-2643 Holstein-2667 Holstein-2667 Limousin-2195 Limousin-2195 Holstein-2725 Holstein-2725 BelgianBlue-221 BelgianBlue-221 Charolais-1570 Charolais-1570 Hereford-863 Hereford-863 Limousin-2148 Limousin-2148 Charolais-1572 Charolais-1572 Limousin-33 Limousin-33 Limousin-2151 Limousin-2151 Limousin-2151 Limousin-2151 Charolais-1574 Charolais-1574 Charolais-1575 Charolais-1575 Charolais-1567 Charolais-1567 Holstein-2690 Holstein-2690 Limousin-2315 Limousin-2315 Limousin-2318 Limousin-2318 Limousin-2151 Limousin-2151 Limousin-2191 Limousin-2191 Limousin-2320 Limousin-2320 Limousin-2184 Limousin-2184 BelgianBlue-236 BelgianBlue-236 Charolais-1477 Charolais-1477 ? ? BrownSwiss-103 BrownSwiss-103 Holstein-2624 Holstein-2624 BelgianBlue-237 BelgianBlue-237 cross-17 cross-17 BrownSwiss-104 BrownSwiss-104 Charolais-1433 Charolais-1433 BrownSwiss-105 BrownSwiss-105 Angus-314 Angus-314 Charolais-1488 Charolais-1488 BrownSwiss-106 BrownSwiss-106 Limousin-2149 Limousin-2149 Limousin-2323 Limousin-2323 Hereford-900 Hereford-900 Holstein-2624 Holstein-2624 Holstein-2648 Holstein-2648 ? ? Holstein-2629 Holstein-2629 ? ? Charolais-1580 Charolais-1580 Charolais-1581 Charolais-1581 Holstein-2624 Holstein-2624 Limousin-532 Limousin-532 Limousin-2163 Limousin-2163 Limousin-2191 Limousin-2191 Charolais-1481 Charolais-1481 Charolais-1580 Charolais-1580 Limousin-825 Limousin-825 Charolais-1557 Charolais-1557 Limousin-2191 Limousin-2191 Charolais-1583 Charolais-1583 Charolais-1585 Charolais-1585 Limousin-2327 Limousin-2327 Limousin-2328 Limousin-2328 Holstein-2713 Holstein-2713 Holstein-2721 Holstein-2721 Charolais-1449 Charolais-1449 Charolais-1557 Charolais-1557 Charolais-1587 Charolais-1587 Charolais-1433 Charolais-1433 Limousin-2151 Limousin-2151 Limousin-2151 Limousin-2151 Limousin-2151 Limousin-2151 Limousin-66 Limousin-66 Simmental-617 Simmental-617 Limousin-2151 Limousin-2151 Hereford-901 Hereford-901 ? ? Hereford-902 Hereford-902 BelgianBlue-186 BelgianBlue-186 Charolais-1522 Charolais-1522 Charolais-1517 Charolais-1517 Charolais-1541 Charolais-1541 Charolais-1591 Charolais-1591 BrownSwiss-103 BrownSwiss-103 Charolais-1476 Charolais-1476 Charolais-1511 Charolais-1511 Charolais-1570 Charolais-1570 Angus-741 Angus-741 BelgianBlue-241 BelgianBlue-241 Charolais-1487 Charolais-1487 Charolais-1592 Charolais-1592 Holstein-2710 Holstein-2710 BelgianBlue-186 BelgianBlue-186 Holstein-2624 Holstein-2624 BrownSwiss-109 BrownSwiss-109 Charolais-1547 Charolais-1547 Freisan-178 Freisan-178 Hereford-903 Hereford-903 Limousin-2183 Limousin-2183 Charolais-1593 Charolais-1593 Limousin-2243 Limousin-2243 Limousin-2333 Limousin-2333 Limousin-2334 Limousin-2334 Charolais-1583 Charolais-1583 Limousin-2239 Limousin-2239 Charolais-1600 Charolais-1600 Charolais-1488 Charolais-1488 Charolais-1536 Charolais-1536 Charolais-1575 Charolais-1575 Limousin-2339 Limousin-2339 Limousin-2341 Limousin-2341 Charolais-1601 Charolais-1601 Charolais-1464 Charolais-1464 Limousin-2327 Limousin-2327 Limousin-2320 Limousin-2320 Limousin-2320 Limousin-2320 Limousin-2343 Limousin-2343 Charolais-1537 Charolais-1537 Freisan-179 Freisan-179 Angus-743 Angus-743 BrownSwiss-110 BrownSwiss-110 Charolais-1536 Charolais-1536 Charolais-1591 Charolais-1591 Charolais-1585 Charolais-1585 Limousin-2337 Limousin-2337 Limousin-2173 Limousin-2173 ? ? Holstein-2621 Holstein-2621 Holstein-2729 Holstein-2729 Charolais-1541 Charolais-1541 Charolais-1479 Charolais-1479 Charolais-1525 Charolais-1525 Limousin-2191 Limousin-2191 BelgianBlue-226 BelgianBlue-226 Charolais-1522 Charolais-1522 Charolais-1474 Charolais-1474 Charolais-1499 Charolais-1499 Limousin-2263 Limousin-2263 Limousin-2195 Limousin-2195 Limousin-2195 Limousin-2195 Charolais-1536 Charolais-1536 Charolais-1474 Charolais-1474 Limousin-609 Limousin-609 BrownSwiss-111 BrownSwiss-111 Holstein-2730 Holstein-2730 Charolais-1610 Charolais-1610 Angus-746 Angus-746 Charolais-1482 Charolais-1482 Simmental-139 Simmental-139 Charolais-1553 Charolais-1553 Limousin-2263 Limousin-2263 Angus-748 Angus-748 BrownSwiss-112 BrownSwiss-112 Limousin-2347 Limousin-2347 Limousin-2305 Limousin-2305 Limousin-2348 Limousin-2348 Limousin-2349 Limousin-2349 Charolais-1467 Charolais-1467 Charolais-1613 Charolais-1613 Charolais-1436 Charolais-1436 Charolais-1470 Charolais-1470 Charolais-1567 Charolais-1567 Limousin-2299 Limousin-2299 BrownSwiss-113 BrownSwiss-113 Charolais-1615 Charolais-1615 Charolais-1537 Charolais-1537 Charolais-1616 Charolais-1616 BrownSwiss-102 BrownSwiss-102 Holstein-2691 Holstein-2691 BrownSwiss-114 BrownSwiss-114 Holstein-2629 Holstein-2629 BrownSwiss-115 BrownSwiss-115 Charolais-1618 Charolais-1618 Charolais-1619 Charolais-1619 Limousin-2191 Limousin-2191 Limousin-2191 Limousin-2191 Limousin-2191 Limousin-2191 Limousin-2191 Limousin-2191 Limousin-2191 Limousin-2191 Limousin-2191 Limousin-2191 Charolais-1625 Charolais-1625 Charolais-1625 Charolais-1625 Charolais-1592 Charolais-1592 Charolais-1627 Charolais-1627 ? ? Holstein-2732 Holstein-2732 Charolais-1570 Charolais-1570 Charolais-1629 Charolais-1629 Limousin-680 Limousin-680 ? ? Holstein-2709 Holstein-2709 Simmental-353 Simmental-353 cross-32 cross-32 Angus-99 Angus-99 Angus-707 Angus-707 Angus-749 Angus-749 Charolais-1460 Charolais-1460 Angus-4 Angus-4 Charolais-1429 Charolais-1429 BelgianBlue-245 BelgianBlue-245 Limousin-33 Limousin-33 Simmental-260 Simmental-260 Limousin-2149 Limousin-2149 Charolais-1631 Charolais-1631 Simmental-772 Simmental-772 Limousin-2164 Limousin-2164 Simmental-467 Simmental-467 Simmental-773 Simmental-773 Simmental-744 Simmental-744 Simmental-778 Simmental-778 Simmental-260 Simmental-260 Simmental-772 Simmental-772 Simmental-772 Simmental-772 Simmental-779 Simmental-779 Simmental-780 Simmental-780 cross-34 cross-34 Simmental-721 Simmental-721 cross-38 cross-38 cross-32 cross-32 cross-38 cross-38 Simmental-782 Simmental-782 Limousin-2281 Limousin-2281 Limousin-66 Limousin-66 Limousin-2364 Limousin-2364 Simmental-235 Simmental-235 Limousin-2259 Limousin-2259 Limousin-2148 Limousin-2148 Limousin-66 Limousin-66 Limousin-2194 Limousin-2194 Simmental-727 Simmental-727 Simmental-727 Simmental-727 BelgianBlue-126 BelgianBlue-126 Limousin-2367 Limousin-2367 Limousin-2264 Limousin-2264 Angus-751 Angus-751 Charolais-1548 Charolais-1548 Simmental-785 Simmental-785 Charolais-1633 Charolais-1633 Limousin-33 Limousin-33 Limousin-33 Limousin-33 BelgianBlue-247 BelgianBlue-247 Charolais-1546 Charolais-1546 Holstein-2736 Holstein-2736 Limousin-2373 Limousin-2373 Limousin-2373 Limousin-2373 Limousin-2166 Limousin-2166 Limousin-2237 Limousin-2237 Charolais-1428 Charolais-1428 Limousin-43 Limousin-43 Limousin-33 Limousin-33 BelgianBlue-248 BelgianBlue-248 Limousin-731 Limousin-731 Simmental-787 Simmental-787 Simmental-500 Simmental-500 cross-37 cross-37 Simmental-486 Simmental-486 Simmental-235 Simmental-235 Simmental-783 Simmental-783 Simmental-779 Simmental-779 Simmental-370 Simmental-370 Simmental-774 Simmental-774 Simmental-788 Simmental-788 Simmental-790 Simmental-790 Simmental-791 Simmental-791 Simmental-238 Simmental-238 Simmental-754 Simmental-754 Simmental-738 Simmental-738 BrownSwiss-116 BrownSwiss-116 Simmental-490 Simmental-490 cross-17 cross-17 Angus-755 Angus-755 Angus-688 Angus-688 Charolais-1478 Charolais-1478 Simmental-33 Simmental-33 Angus-372 Angus-372 Charolais-1634 Charolais-1634 Simmental-33 Simmental-33 Simmental-792 Simmental-792 Simmental-225 Simmental-225 Simmental-793 Simmental-793 Simmental-794 Simmental-794 Simmental-795 Simmental-795 Simmental-238 Simmental-238 Jersey-113 Jersey-113 Simmental-353 Simmental-353 Simmental-235 Simmental-235 Simmental-796 Simmental-796 Simmental-230 Simmental-230 Simmental-496 Simmental-496 Simmental-790 Simmental-790 Simmental-734 Simmental-734 Limousin-2148 Limousin-2148 Simmental-353 Simmental-353 Simmental-798 Simmental-798 Simmental-799 Simmental-799 Jersey-118 Jersey-118 Jersey-22 Jersey-22 Simmental-238 Simmental-238 Simmental-800 Simmental-800 Jersey-35 Jersey-35 Jersey-105 Jersey-105 Jersey-119 Jersey-119 Jersey-109 Jersey-109 Charolais-1546 Charolais-1546 Jersey-120 Jersey-120 Angus-114 Angus-114 Charolais-1489 Charolais-1489 BrownSwiss-117 BrownSwiss-117 Simmental-238 Simmental-238 Angus-755 Angus-755 Limousin-921 Limousin-921 Angus-759 Angus-759 BelgianBlue-216 BelgianBlue-216 BelgianBlue-250 BelgianBlue-250 Charolais-1636 Charolais-1636 Holstein-2622 Holstein-2622 Holstein-2638 Holstein-2638 BelgianBlue-227 BelgianBlue-227 BelgianBlue-227 BelgianBlue-227 BelgianBlue-227 BelgianBlue-227 BelgianBlue-248 BelgianBlue-248 Simmental-802 Simmental-802 Limousin-33 Limousin-33 Simmental-356 Simmental-356 Simmental-803 Simmental-803 Simmental-605 Simmental-605 Limousin-33 Limousin-33 Simmental-736 Simmental-736 Angus-314 Angus-314 Limousin-33 Limousin-33 Limousin-825 Limousin-825 Limousin-33 Limousin-33 BrownSwiss-118 BrownSwiss-118 Limousin-97 Limousin-97 Limousin-1402 Limousin-1402 Limousin-2166 Limousin-2166 Simmental-804 Simmental-804 Simmental-805 Simmental-805 Simmental-230 Simmental-230 Simmental-806 Simmental-806 Simmental-807 Simmental-807 Limousin-2377 Limousin-2377 Limousin-2284 Limousin-2284 Simmental-744 Simmental-744 Simmental-754 Simmental-754 Simmental-754 Simmental-754 Simmental-745 Simmental-745 Simmental-745 Simmental-745 Simmental-810 Simmental-810 Simmental-810 Simmental-810 Simmental-792 Simmental-792 Simmental-811 Simmental-811 Simmental-812 Simmental-812 Charolais-1446 Charolais-1446 Limousin-2303 Limousin-2303 Limousin-2367 Limousin-2367 cross-35 cross-35 Limousin-2382 Limousin-2382 Limousin-2170 Limousin-2170 Limousin-2180 Limousin-2180 Limousin-2383 Limousin-2383 Charolais-1546 Charolais-1546 Limousin-66 Limousin-66 Limousin-2209 Limousin-2209 Limousin-2184 Limousin-2184 Simmental-617 Simmental-617 Simmental-813 Simmental-813 Limousin-2234 Limousin-2234 Limousin-2189 Limousin-2189 Limousin-2212 Limousin-2212 Simmental-58 Simmental-58 Simmental-727 Simmental-727 Limousin-2388 Limousin-2388 Limousin-2389 Limousin-2389 Limousin-2181 Limousin-2181 Limousin-2390 Limousin-2390 BelgianBlue-252 BelgianBlue-252 BelgianBlue-126 BelgianBlue-126 Limousin-66 Limousin-66 Limousin-2391 Limousin-2391 Guernsey-121 Guernsey-121 Limousin-2396 Limousin-2396 Limousin-2343 Limousin-2343 Guernsey-114 Guernsey-114 Jersey-124 Jersey-124 Limousin-33 Limousin-33 Limousin-66 Limousin-66 Limousin-32 Limousin-32 ? ? Ayshire-526 Ayshire-526 Limousin-2274 Limousin-2274 Limousin-2329 Limousin-2329 BelgianBlue-248 BelgianBlue-248 Limousin-918 Limousin-918 Limousin-2184 Limousin-2184 Limousin-921 Limousin-921 Simmental-814 Simmental-814 BelgianBlue-139 BelgianBlue-139 Simmental-387 Simmental-387 Simmental-816 Simmental-816 BelgianBlue-219 BelgianBlue-219 Charolais-1640 Charolais-1640 Angus-764 Angus-764 Angus-704 Angus-704 BelgianBlue-255 BelgianBlue-255 Charolais-1548 Charolais-1548 Limousin-2181 Limousin-2181 BelgianBlue-246 BelgianBlue-246 BelgianBlue-257 BelgianBlue-257 Charolais-1459 Charolais-1459 Charolais-1524 Charolais-1524 Charolais-1640 Charolais-1640 BelgianBlue-215 BelgianBlue-215 BelgianBlue-250 BelgianBlue-250 Simmental-387 Simmental-387 Simmental-230 Simmental-230 Simmental-803 Simmental-803 Limousin-2170 Limousin-2170 Simmental-819 Simmental-819 Simmental-757 Simmental-757 BrownSwiss-119 BrownSwiss-119 Charolais-1642 Charolais-1642 Limousin-2404 Limousin-2404 Charolais-1492 Charolais-1492 Limousin-2243 Limousin-2243 Simmental-610 Simmental-610 Limousin-2153 Limousin-2153 Simmental-820 Simmental-820 Simmental-821 Simmental-821 Simmental-822 Simmental-822 cross-39 cross-39 cross-37 cross-37 Simmental-823 Simmental-823 Simmental-823 Simmental-823 Simmental-824 Simmental-824 Simmental-746 Simmental-746 Simmental-825 Simmental-825 Limousin-2377 Limousin-2377 Simmental-776 Simmental-776 Simmental-827 Simmental-827 Simmental-750 Simmental-750 cross-36 cross-36 Limousin-2373 Limousin-2373 Limousin-2367 Limousin-2367 Simmental-722 Simmental-722 Simmental-367 Simmental-367 Simmental-830 Simmental-830 cross-37 cross-37 Charolais-1644 Charolais-1644 Charolais-1428 Charolais-1428 Limousin-1336 Limousin-1336 Limousin-240 Limousin-240 Limousin-2199 Limousin-2199 Limousin-2410 Limousin-2410 Simmental-826 Simmental-826 Simmental-757 Simmental-757 Simmental-215 Simmental-215 Simmental-831 Simmental-831 Charolais-1645 Charolais-1645 Charolais-1546 Charolais-1546 Limousin-2291 Limousin-2291 Limousin-2412 Limousin-2412 Limousin-2205 Limousin-2205 Simmental-726 Simmental-726 Simmental-651 Simmental-651 Simmental-369 Simmental-369 Simmental-353 Simmental-353 Angus-844 Angus-844 Limousin-2416 Limousin-2416 Limousin-2384 Limousin-2384 Limousin-2192 Limousin-2192 Limousin-2307 Limousin-2307 Limousin-2417 Limousin-2417 Limousin-2237 Limousin-2237 Limousin-2307 Limousin-2307 Angus-766 Angus-766 Angus-767 Angus-767 BelgianBlue-126 BelgianBlue-126 Charolais-1608 Charolais-1608 Limousin-2421 Limousin-2421 Limousin-2203 Limousin-2203 Limousin-2256 Limousin-2256 BelgianBlue-214 BelgianBlue-214 Angus-740 Angus-740 Angus-767 Angus-767 Limousin-2307 Limousin-2307 Limousin-2425 Limousin-2425 Limousin-2257 Limousin-2257 Limousin-2199 Limousin-2199 Angus-769 Angus-769 Simmental-628 Simmental-628 Angus-683 Angus-683 Angus-688 Angus-688 ? ? Limousin-2316 Limousin-2316 Limousin-2434 Limousin-2434 Angus-93 Angus-93 Limousin-2166 Limousin-2166 Limousin-2224 Limousin-2224 Limousin-2199 Limousin-2199 BelgianBlue-186 BelgianBlue-186 Charolais-1475 Charolais-1475 Limousin-2190 Limousin-2190 Limousin-2390 Limousin-2390 Limousin-2166 Limousin-2166 BelgianBlue-253 BelgianBlue-253 BelgianBlue-226 BelgianBlue-226 Charolais-1650 Charolais-1650 Limousin-2438 Limousin-2438 Limousin-2194 Limousin-2194 Limousin-2417 Limousin-2417 Limousin-2257 Limousin-2257 BelgianBlue-60 BelgianBlue-60 BelgianBlue-260 BelgianBlue-260 Angus-776 Angus-776 BelgianBlue-126 BelgianBlue-126 BelgianBlue-126 BelgianBlue-126 Angus-99 Angus-99 BrownSwiss-120 BrownSwiss-120 BrownSwiss-112 BrownSwiss-112 Limousin-2439 Limousin-2439 Simmental-834 Simmental-834 Simmental-798 Simmental-798 Simmental-390 Simmental-390 Charolais-1600 Charolais-1600 Limousin-2298 Limousin-2298 cross-38 cross-38 Angus-375 Angus-375 Limousin-2259 Limousin-2259 Limousin-2245 Limousin-2245 Limousin-2299 Limousin-2299 Angus-704 Angus-704 Angus-689 Angus-689 Limousin-2258 Limousin-2258 Limousin-2245 Limousin-2245 BelgianBlue-259 BelgianBlue-259 Angus-758 Angus-758 Angus-772 Angus-772 Charolais-1588 Charolais-1588 Charolais-1567 Charolais-1567 Limousin-2449 Limousin-2449 Limousin-2289 Limousin-2289 Limousin-2450 Limousin-2450 Limousin-2289 Limousin-2289 Charolais-1651 Charolais-1651 Limousin-2453 Limousin-2453 Limousin-2454 Limousin-2454 Limousin-2166 Limousin-2166 Limousin-2455 Limousin-2455 Limousin-2455 Limousin-2455 Limousin-2453 Limousin-2453 BrownSwiss-108 BrownSwiss-108 BelgianBlue-60 BelgianBlue-60 BelgianBlue-60 BelgianBlue-60 BrownSwiss-121 BrownSwiss-121 Freisan-185 Freisan-185 Charolais-1655 Charolais-1655 Charolais-1656 Charolais-1656 Charolais-1546 Charolais-1546 BelgianBlue-186 BelgianBlue-186 BelgianBlue-186 BelgianBlue-186 Charolais-1592 Charolais-1592 Charolais-1575 Charolais-1575 Limousin-2373 Limousin-2373 Hereford-908 Hereford-908 Limousin-2459 Limousin-2459 Limousin-2460 Limousin-2460 BrownSwiss-122 BrownSwiss-122 Limousin-2347 Limousin-2347 Limousin-2341 Limousin-2341 Charolais-1660 Charolais-1660 Limousin-2210 Limousin-2210 Simmental-260 Simmental-260 Charolais-1661 Charolais-1661 Limousin-2379 Limousin-2379 Limousin-2281 Limousin-2281 Limousin-2462 Limousin-2462 Limousin-2463 Limousin-2463 Limousin-2191 Limousin-2191 Limousin-2465 Limousin-2465 Simmental-758 Simmental-758 Simmental-838 Simmental-838 Charolais-1558 Charolais-1558 Limousin-1626 Limousin-1626 Limousin-2373 Limousin-2373 Limousin-2446 Limousin-2446 Charolais-1585 Charolais-1585 Limousin-2467 Limousin-2467 ? ? Charolais-1662 Charolais-1662 Limousin-1293 Limousin-1293 Holstein-2624 Holstein-2624 Limousin-2471 Limousin-2471 Limousin-2151 Limousin-2151 Limousin-1194 Limousin-1194 Limousin-2191 Limousin-2191 Limousin-2315 Limousin-2315 Limousin-2456 Limousin-2456 Charolais-1625 Charolais-1625 Limousin-2151 Limousin-2151 Limousin-2474 Limousin-2474 Limousin-2456 Limousin-2456 Limousin-2153 Limousin-2153 Limousin-526 Limousin-526 Limousin-2151 Limousin-2151 Limousin-2151 Limousin-2151 Limousin-2433 Limousin-2433 Limousin-2264 Limousin-2264 Limousin-2369 Limousin-2369 Limousin-2279 Limousin-2279 Limousin-2475 Limousin-2475 Simmental-235 Simmental-235 ? ? cross-27 cross-27 Simmental-495 Simmental-495 Simmental-720 Simmental-720 BelgianBlue-186 BelgianBlue-186 BelgianBlue-248 BelgianBlue-248 BrownSwiss-107 BrownSwiss-107 BelgianBlue-244 BelgianBlue-244 BelgianBlue-263 BelgianBlue-263 Freisan-187 Freisan-187 Simmental-605 Simmental-605 Simmental-627 Simmental-627 Simmental-390 Simmental-390 Simmental-839 Simmental-839 cross-39 cross-39 Simmental-353 Simmental-353 cross-38 cross-38 Limousin-2446 Limousin-2446 cross-38 cross-38 Limousin-2194 Limousin-2194 Simmental-840 Simmental-840 Simmental-840 Simmental-840 Limousin-2236 Limousin-2236 ? ? Limousin-2252 Limousin-2252 Simmental-841 Simmental-841 Simmental-842 Simmental-842 Simmental-803 Simmental-803 Simmental-230 Simmental-230 Simmental-353 Simmental-353 Simmental-496 Simmental-496 Simmental-812 Simmental-812 Simmental-843 Simmental-843 Limousin-2154 Limousin-2154 Simmental-776 Simmental-776 Simmental-758 Simmental-758 Simmental-845 Simmental-845 Simmental-370 Simmental-370 Limousin-2478 Limousin-2478 Limousin-2459 Limousin-2459 Limousin-2380 Limousin-2380 Limousin-2216 Limousin-2216 Limousin-2180 Limousin-2180 Limousin-2480 Limousin-2480 Simmental-846 Simmental-846 Simmental-847 Simmental-847 Simmental-369 Simmental-369 Simmental-848 Simmental-848 Simmental-406 Simmental-406 cross-38 cross-38 Limousin-2170 Limousin-2170 Limousin-2482 Limousin-2482 Limousin-2483 Limousin-2483 Simmental-849 Simmental-849 Simmental-365 Simmental-365 Limousin-2433 Limousin-2433 Limousin-2390 Limousin-2390 Limousin-2260 Limousin-2260 ? ? Simmental-850 Simmental-850 Simmental-241 Simmental-241 Simmental-811 Simmental-811 Simmental-486 Simmental-486 Limousin-2459 Limousin-2459 Limousin-2370 Limousin-2370 Simmental-519 Simmental-519 ? ? Simmental-792 Simmental-792 Simmental-812 Simmental-812 Simmental-851 Simmental-851 Limousin-2166 Limousin-2166 Simmental-653 Simmental-653 Simmental-852 Simmental-852 Jersey-125 Jersey-125 Limousin-2383 Limousin-2383 Limousin-2467 Limousin-2467 Limousin-2377 Limousin-2377 Limousin-2289 Limousin-2289 Limousin-1525 Limousin-1525 Limousin-2490 Limousin-2490 Limousin-2433 Limousin-2433 Limousin-2379 Limousin-2379 Limousin-2166 Limousin-2166 Limousin-2234 Limousin-2234 Limousin-2234 Limousin-2234 Simmental-853 Simmental-853 Jersey-126 Jersey-126 Jersey-127 Jersey-127 Jersey-128 Jersey-128 Limousin-2492 Limousin-2492 Limousin-2397 Limousin-2397 Limousin-2381 Limousin-2381 Limousin-2264 Limousin-2264 Limousin-2390 Limousin-2390 Limousin-2390 Limousin-2390 ? ? Limousin-2496 Limousin-2496 Simmental-781 Simmental-781 Angus-704 Angus-704 Limousin-2497 Limousin-2497 Limousin-2390 Limousin-2390 Simmental-738 Simmental-738 Simmental-651 Simmental-651 BelgianBlue-248 BelgianBlue-248 Limousin-2148 Limousin-2148 Simmental-758 Simmental-758 Charolais-1662 Charolais-1662 Limousin-2490 Limousin-2490 Angus-758 Angus-758 Simmental-854 Simmental-854 Simmental-500 Simmental-500 Simmental-766 Simmental-766 Simmental-781 Simmental-781 Charolais-1667 Charolais-1667 ? ? Simmental-766 Simmental-766 Simmental-855 Simmental-855 Simmental-856 Simmental-856 Simmental-819 Simmental-819 Hereford-909 Hereford-909 Charolais-1477 Charolais-1477 Charolais-1469 Charolais-1469 Simmental-722 Simmental-722 Charolais-1596 Charolais-1596 Charolais-1507 Charolais-1507 Charolais-1547 Charolais-1547 Charolais-1667 Charolais-1667 Charolais-1484 Charolais-1484 Charolais-1557 Charolais-1557 Charolais-1460 Charolais-1460 BrownSwiss-123 BrownSwiss-123 Charolais-1469 Charolais-1469 Charolais-1558 Charolais-1558 BrownSwiss-124 BrownSwiss-124 Charolais-1616 Charolais-1616 BrownSwiss-125 BrownSwiss-125 Simmental-860 Simmental-860 Simmental-861 Simmental-861 Simmental-862 Simmental-862 Simmental-766 Simmental-766 Simmental-860 Simmental-860 Simmental-863 Simmental-863 Limousin-2500 Limousin-2500 Freisan-174 Freisan-174 Charolais-1506 Charolais-1506 Charolais-1673 Charolais-1673 Limousin-2239 Limousin-2239 Limousin-2502 Limousin-2502 Limousin-2375 Limousin-2375 Limousin-2305 Limousin-2305 Limousin-2305 Limousin-2305 Simmental-865 Simmental-865 Simmental-58 Simmental-58 Limousin-2179 Limousin-2179 Guernsey-123 Guernsey-123 Limousin-2215 Limousin-2215 Limousin-2220 Limousin-2220 Charolais-1549 Charolais-1549 Limousin-2243 Limousin-2243 Charolais-1506 Charolais-1506 Charolais-1584 Charolais-1584 Limousin-2369 Limousin-2369 Charolais-1633 Charolais-1633 Charolais-1464 Charolais-1464 Charolais-1464 Charolais-1464 Limousin-2179 Limousin-2179 Limousin-2505 Limousin-2505 Charolais-1686 Charolais-1686 Limousin-2167 Limousin-2167 Limousin-2507 Limousin-2507 Limousin-2247 Limousin-2247 Charolais-1627 Charolais-1627 Charolais-1601 Charolais-1601 Charolais-1592 Charolais-1592 Limousin-2256 Limousin-2256 Limousin-2341 Limousin-2341 Limousin-2211 Limousin-2211 Limousin-2510 Limousin-2510 Limousin-2305 Limousin-2305 Limousin-2502 Limousin-2502 Limousin-2375 Limousin-2375 Limousin-2219 Limousin-2219 Limousin-2515 Limousin-2515 Limousin-2180 Limousin-2180 Charolais-1548 Charolais-1548 Limousin-2417 Limousin-2417 Limousin-2516 Limousin-2516 Limousin-2255 Limousin-2255 Limousin-2502 Limousin-2502 ? ? Limousin-2167 Limousin-2167 Charolais-1553 Charolais-1553 Limousin-2522 Limousin-2522 Limousin-2455 Limousin-2455 Charolais-1517 Charolais-1517 Hereford-911 Hereford-911 Hereford-912 Hereford-912 Simmental-866 Simmental-866 Simmental-867 Simmental-867 Simmental-867 Simmental-867 Simmental-680 Simmental-680 Simmental-482 Simmental-482 Simmental-868 Simmental-868 Simmental-869 Simmental-869 Simmental-629 Simmental-629 Simmental-680 Simmental-680 Simmental-357 Simmental-357 Simmental-870 Simmental-870 Simmental-467 Simmental-467 Charolais-1548 Charolais-1548 Simmental-872 Simmental-872 Simmental-873 Simmental-873 Simmental-409 Simmental-409 Simmental-627 Simmental-627 Simmental-875 Simmental-875 Simmental-467 Simmental-467 Simmental-876 Simmental-876 Simmental-877 Simmental-877 Charolais-1480 Charolais-1480 Simmental-878 Simmental-878 Angus-120 Angus-120 Charolais-1698 Charolais-1698 Charolais-1699 Charolais-1699 Charolais-1700 Charolais-1700 Charolais-1701 Charolais-1701 Charolais-1700 Charolais-1700 Charolais-1702 Charolais-1702 Charolais-1703 Charolais-1703 Charolais-1058 Charolais-1058 Charolais-1704 Charolais-1704 Charolais-1060 Charolais-1060 Charolais-1075 Charolais-1075 Charolais-1060 Charolais-1060 Charolais-1705 Charolais-1705 Charolais-1706 Charolais-1706 Charolais-1707 Charolais-1707 Charolais-1708 Charolais-1708 Charolais-1709 Charolais-1709 Charolais-1710 Charolais-1710 Charolais-1711 Charolais-1711 Charolais-1070 Charolais-1070 Charolais-1712 Charolais-1712 Charolais-1713 Charolais-1713 Charolais-1714 Charolais-1714 Charolais-1698 Charolais-1698 Charolais-1711 Charolais-1711 Charolais-1715 Charolais-1715 Charolais-1060 Charolais-1060 Charolais-1711 Charolais-1711 Charolais-1716 Charolais-1716 Charolais-1717 Charolais-1717 Charolais-1057 Charolais-1057 Charolais-1708 Charolais-1708 Charolais-1071 Charolais-1071 Charolais-1704 Charolais-1704 Charolais-1718 Charolais-1718 Charolais-1074 Charolais-1074 Charolais-1719 Charolais-1719 Charolais-1720 Charolais-1720 Charolais-1721 Charolais-1721 Charolais-1722 Charolais-1722 Charolais-1723 Charolais-1723 ? ? ? ? ? ? ? ? ? ? ? ? ? ? ? ? ? ? ? ? ? ? ? ? ? ? ? ? ? ? ? ? ? ? ? ? ? ? ? ? ? ? ? ? ? ? ? ? Hereford-229 Hereford-229 Hereford-913 Hereford-913 Hereford-914 Hereford-914 Hereford-915 Hereford-915 Hereford-916 Hereford-916 Hereford-917 Hereford-917 Hereford-918 Hereford-918 Hereford-919 Hereford-919 Hereford-920 Hereford-920 Hereford-921 Hereford-921 Hereford-922 Hereford-922 Hereford-923 Hereford-923 Hereford-924 Hereford-924 Hereford-925 Hereford-925 Hereford-926 Hereford-926 Hereford-927 Hereford-927 Hereford-928 Hereford-928 Hereford-929 Hereford-929 Hereford-922 Hereford-922 Hereford-930 Hereford-930 Hereford-880 Hereford-880 Hereford-872 Hereford-872 Hereford-931 Hereford-931 Hereford-932 Hereford-932 Hereford-933 Hereford-933 Hereford-934 Hereford-934 Hereford-935 Hereford-935 Hereford-936 Hereford-936 RedAngus-53 RedAngus-53 ? ? ? ? ? ? ? ? ? ? ? ? ? ? ? ? ? ? ? ? ? ? ? ? ? ? ? ? ? ? ? ? ? ? ? ? ? ? ? ? ? ? Simmental-823 Simmental-823 ? ? ? ? Simmental-803 Simmental-803 ? ? ? ? ? ? ? ? ? ? ? ? Simmental-734 Simmental-734 ? ? ? ? ? ? ? ? ? ?
MID Dam_ID ? ? Holstein-3219 Holstein-3219 ? ? Holstein-3223 Holstein-3223 Holstein-3224 Holstein-3224 ? ? ? ? Holstein-3242 Holstein-3242 Holstein-3222 Holstein-3222 Holstein-3223 Holstein-3223 Holstein-3218 Holstein-3218 ? ? Holstein-3249 Holstein-3249 ? ? ? ? Holstein-3218 Holstein-3218 ? ? Holstein-3269 Holstein-3269 Holstein-3272 Holstein-3272 ? ? Holstein-3275 Holstein-3275 Simmental-935 Simmental-935 Simmental-936 Simmental-936 Holstein-3208 Holstein-3208 Holstein-3218 Holstein-3218 Holstein-3218 Holstein-3218 Limousin-2628 Limousin-2628 Simmental-938 Simmental-938 Hereford-1012 Hereford-1012 Holstein-3218 Holstein-3218 Holstein-3222 Holstein-3222 Holstein-3255 Holstein-3255 Holstein-3223 Holstein-3223 Limousin-2633 Limousin-2633 Limousin-2628 Limousin-2628 Limousin-2634 Limousin-2634 Freisan-282 Freisan-282 Holstein-3218 Holstein-3218 ? ? Limousin-2636 Limousin-2636 Simmental-939 Simmental-939 Simmental-940 Simmental-940 Limousin-2640 Limousin-2640 Simmental-944 Simmental-944 Simmental-949 Simmental-949 Simmental-950 Simmental-950 Simmental-952 Simmental-952 ? ? Holstein-3223 Holstein-3223 Holstein-3208 Holstein-3208 F1-224 F1-224 ? ? Angus-956 Angus-956 cross-40 cross-40 cross-41 cross-41 Hereford-1017 Hereford-1017 Jersey-144 Jersey-144 Angus-961 Angus-961 Hereford-1019 Hereford-1019 Holstein-3287 Holstein-3287 ? ? Limousin-2643 Limousin-2643 Simmental-959 Simmental-959 cross-42 cross-42 Simmental-960 Simmental-960 F1-145 F1-145 Jersey-145 Jersey-145 Simmental-961 Simmental-961 Jersey-146 Jersey-146 Simmental-962 Simmental-962 Jersey-150 Jersey-150 Jersey-152 Jersey-152 Limousin-2644 Limousin-2644 Holstein-3222 Holstein-3222 Holstein-3218 Holstein-3218 ? ? Holstein-3208 Holstein-3208 Holstein-3290 Holstein-3290 Holstein-3223 Holstein-3223 Holstein-3222 Holstein-3222 Holstein-3214 Holstein-3214 Holstein-3222 Holstein-3222 Limousin-2647 Limousin-2647 BelgianBlue-288 BelgianBlue-288 Limousin-1628 Limousin-1628 Limousin-2653 Limousin-2653 Holstein-3218 Holstein-3218 Limousin-908 Limousin-908 Limousin-908 Limousin-908 Simmental-964 Simmental-964 Simmental-965 Simmental-965 Limousin-2655 Limousin-2655 Simmental-966 Simmental-966 Limousin-2656 Limousin-2656 Limousin-2658 Limousin-2658 Limousin-1612 Limousin-1612 Limousin-2661 Limousin-2661 Limousin-2665 Limousin-2665 Guernsey-153 Guernsey-153 Hereford-1027 Hereford-1027 BelgianBlue-290 BelgianBlue-290 Holstein-3300 Holstein-3300 Guernsey-155 Guernsey-155 Limousin-2669 Limousin-2669 Angus-967 Angus-967 Limousin-2628 Limousin-2628 Hereford-1029 Hereford-1029 Limousin-2675 Limousin-2675 Limousin-2676 Limousin-2676 Limousin-2679 Limousin-2679 Limousin-2681 Limousin-2681 Simmental-969 Simmental-969 Limousin-2640 Limousin-2640 ? ? Holstein-3218 Holstein-3218 Simmental-973 Simmental-973 Charolais-1781 Charolais-1781 Hereford-1034 Hereford-1034 Charolais-1782 Charolais-1782 Hereford-1035 Hereford-1035 Limousin-2682 Limousin-2682 Limousin-2683 Limousin-2683 Simmental-976 Simmental-976 Charolais-1784 Charolais-1784 Ayshire-643 Ayshire-643 Jersey-154 Jersey-154 Jersey-156 Jersey-156 Hereford-1043 Hereford-1043 Hereford-1044 Hereford-1044 Charolais-1785 Charolais-1785 Hereford-1047 Hereford-1047 Hereford-1048 Hereford-1048 Jersey-144 Jersey-144 cross-43 cross-43 ? ? Hereford-1050 Hereford-1050 Hereford-1051 Hereford-1051 Angus-968 Angus-968 Hereford-1053 Hereford-1053 Charolais-1788 Charolais-1788 Holstein-3301 Holstein-3301 Hereford-1054 Hereford-1054 Hereford-1055 Hereford-1055 Simmental-979 Simmental-979 Simmental-981 Simmental-981 Limousin-2690 Limousin-2690 Jersey-157 Jersey-157 Simmental-982 Simmental-982 BelgianBlue-294 BelgianBlue-294 Hereford-1056 Hereford-1056 Limousin-2693 Limousin-2693 Charolais-1798 Charolais-1798 Hereford-1057 Hereford-1057 Guernsey-157 Guernsey-157 Limousin-2695 Limousin-2695 Limousin-2697 Limousin-2697 Hereford-1058 Hereford-1058 Limousin-2700 Limousin-2700 Limousin-2701 Limousin-2701 Hereford-1059 Hereford-1059 Hereford-1061 Hereford-1061 ? ? Hereford-1063 Hereford-1063 Hereford-1064 Hereford-1064 Hereford-1068 Hereford-1068 Hereford-1069 Hereford-1069 Holstein-3307 Holstein-3307 Holstein-3214 Holstein-3214 Charolais-1803 Charolais-1803 Charolais-1806 Charolais-1806 Simmental-983 Simmental-983 ? ? Holstein-3218 Holstein-3218 ? ? Charolais-1809 Charolais-1809 Charolais-1811 Charolais-1811 BelgianBlue-298 BelgianBlue-298 ? ? Angus-974 Angus-974 Hereford-1072 Hereford-1072 Holstein-3222 Holstein-3222 Holstein-3218 Holstein-3218 Holstein-3223 Holstein-3223 Holstein-3218 Holstein-3218 ? ? Limousin-2705 Limousin-2705 Limousin-2706 Limousin-2706 ? ? Hereford-1074 Hereford-1074 Holstein-3318 Holstein-3318 BelgianBlue-300 BelgianBlue-300 Simmental-987 Simmental-987 Simmental-988 Simmental-988 cross-44 cross-44 Limousin-1617 Limousin-1617 Limousin-2715 Limousin-2715 Limousin-2716 Limousin-2716 Simmental-989 Simmental-989 Limousin-2720 Limousin-2720 Limousin-395 Limousin-395 Simmental-993 Simmental-993 Simmental-994 Simmental-994 ? ? Limousin-2728 Limousin-2728 Simmental-995 Simmental-995 Limousin-2729 Limousin-2729 Angus-984 Angus-984 Limousin-2731 Limousin-2731 Limousin-2732 Limousin-2732 ? ? Angus-986 Angus-986 ? ? Angus-991 Angus-991 Holstein-3223 Holstein-3223 ? ? ? ? ? ? Holstein-3323 Holstein-3323 Limousin-2736 Limousin-2736 Limousin-2740 Limousin-2740 Limousin-2743 Limousin-2743 Limousin-2745 Limousin-2745 Limousin-2746 Limousin-2746 Simmental-996 Simmental-996 Charolais-1833 Charolais-1833 Charolais-1834 Charolais-1834 Limousin-2753 Limousin-2753 Limousin-1056 Limousin-1056 Hereford-1082 Hereford-1082 Charolais-1836 Charolais-1836 Charolais-1837 Charolais-1837 Angus-997 Angus-997 Angus-998 Angus-998 Hereford-1084 Hereford-1084 Simmental-997 Simmental-997 Simmental-1002 Simmental-1002 Angus-1000 Angus-1000 Simmental-1003 Simmental-1003 Simmental-1004 Simmental-1004 Charolais-1840 Charolais-1840 Charolais-1841 Charolais-1841 Charolais-1842 Charolais-1842 Simmental-1005 Simmental-1005 Angus-1005 Angus-1005 Charolais-1843 Charolais-1843 Simmental-1006 Simmental-1006 Simmental-1008 Simmental-1008 Angus-1007 Angus-1007 Simmental-1009 Simmental-1009 Angus-1011 Angus-1011 Charolais-1847 Charolais-1847 Angus-1017 Angus-1017 Charolais-1848 Charolais-1848 Charolais-1849 Charolais-1849 Limousin-2763 Limousin-2763 Angus-1018 Angus-1018 Hereford-1093 Hereford-1093 Hereford-1094 Hereford-1094 Hereford-1097 Hereford-1097 Charolais-1852 Charolais-1852 BelgianBlue-301 BelgianBlue-301 Charolais-1856 Charolais-1856 Charolais-1857 Charolais-1857 Hereford-1099 Hereford-1099 Hereford-1100 Hereford-1100 Hereford-1102 Hereford-1102 Holstein-3223 Holstein-3223 Holstein-3318 Holstein-3318 Charolais-1860 Charolais-1860 BelgianBlue-304 BelgianBlue-304 Charolais-1866 Charolais-1866 Hereford-1104 Hereford-1104 ? ? Limousin-2765 Limousin-2765 BelgianBlue-308 BelgianBlue-308 BrownSwiss-145 BrownSwiss-145 Hereford-1105 Hereford-1105 ? ? Simmental-1010 Simmental-1010 Hereford-1111 Hereford-1111 Hereford-1115 Hereford-1115 ? ? Holstein-3223 Holstein-3223 Holstein-3218 Holstein-3218 Limousin-2770 Limousin-2770 Hereford-1119 Hereford-1119 Hereford-1122 Hereford-1122 Charolais-1876 Charolais-1876 Limousin-2775 Limousin-2775 Simmental-1015 Simmental-1015 Simmental-1016 Simmental-1016 Limousin-2782 Limousin-2782 Limousin-2784 Limousin-2784 Limousin-2785 Limousin-2785 Charolais-1884 Charolais-1884 Charolais-1885 Charolais-1885 Limousin-1612 Limousin-1612 Limousin-2791 Limousin-2791 Simmental-992 Simmental-992 Charolais-1888 Charolais-1888 Limousin-2794 Limousin-2794 Limousin-2796 Limousin-2796 Limousin-2800 Limousin-2800 Limousin-2801 Limousin-2801 Hereford-1124 Hereford-1124 Hereford-1126 Hereford-1126 Charolais-1898 Charolais-1898 Charolais-1900 Charolais-1900 Charolais-1901 Charolais-1901 Hereford-1128 Hereford-1128 Hereford-1130 Hereford-1130 Hereford-1131 Hereford-1131 Limousin-2808 Limousin-2808 Limousin-2809 Limousin-2809 cross-45 cross-45 cross-46 cross-46 Hereford-1133 Hereford-1133 Holstein-3218 Holstein-3218 Limousin-2816 Limousin-2816 Angus-1022 Angus-1022 Charolais-1912 Charolais-1912 Hereford-1135 Hereford-1135 Holstein-3223 Holstein-3223 ? ? Limousin-2817 Limousin-2817 Limousin-2819 Limousin-2819 Angus-1023 Angus-1023 Hereford-1140 Hereford-1140 Limousin-2823 Limousin-2823 Limousin-2824 Limousin-2824 Hereford-1142 Hereford-1142 Limousin-2827 Limousin-2827 Limousin-2830 Limousin-2830 BelgianBlue-298 BelgianBlue-298 Limousin-2832 Limousin-2832 Simmental-1018 Simmental-1018 Charolais-1926 Charolais-1926 BelgianBlue-317 BelgianBlue-317 Charolais-1930 Charolais-1930 Angus-1026 Angus-1026 Charolais-1933 Charolais-1933 Holstein-3332 Holstein-3332 Charolais-1936 Charolais-1936 Charolais-1937 Charolais-1937 Charolais-1841 Charolais-1841 Charolais-1940 Charolais-1940 Hereford-1149 Hereford-1149 Limousin-2833 Limousin-2833 Hereford-1152 Hereford-1152 Charolais-1943 Charolais-1943 Holstein-3333 Holstein-3333 ? ? Limousin-2837 Limousin-2837 BelgianBlue-320 BelgianBlue-320 Hereford-1155 Hereford-1155 Hereford-1157 Hereford-1157 Simmental-1020 Simmental-1020 Simmental-1023 Simmental-1023 Limousin-2840 Limousin-2840 Charolais-1950 Charolais-1950 Limousin-2843 Limousin-2843 Charolais-1956 Charolais-1956 Limousin-2846 Limousin-2846 Angus-1027 Angus-1027 Charolais-1959 Charolais-1959 Charolais-1960 Charolais-1960 Limousin-2793 Limousin-2793 Limousin-2847 Limousin-2847 Limousin-2849 Limousin-2849 Limousin-2849 Limousin-2849 Angus-1028 Angus-1028 Angus-1029 Angus-1029 Angus-1030 Angus-1030 Freisan-289 Freisan-289 Hereford-1158 Hereford-1158 Limousin-2851 Limousin-2851 Charolais-1966 Charolais-1966 Charolais-1967 Charolais-1967 Hereford-1163 Hereford-1163 Angus-1037 Angus-1037 ? ? ? ? Holstein-3218 Holstein-3218 Limousin-2861 Limousin-2861 Angus-1038 Angus-1038 Charolais-1976 Charolais-1976 Charolais-1883 Charolais-1883 Angus-1041 Angus-1041 Charolais-1977 Charolais-1977 Charolais-1981 Charolais-1981 Charolais-1982 Charolais-1982 Hereford-1168 Hereford-1168 Charolais-1984 Charolais-1984 ? ? Hereford-1171 Hereford-1171 Limousin-2865 Limousin-2865 Angus-1043 Angus-1043 Limousin-2866 Limousin-2866 Angus-1041 Angus-1041 ? ? Limousin-2867 Limousin-2867 Angus-1045 Angus-1045 Hereford-1173 Hereford-1173 ? ? Holstein-3301 Holstein-3301 Holstein-3339 Holstein-3339 Holstein-3223 Holstein-3223 Holstein-3222 Holstein-3222 Angus-1049 Angus-1049 Ayshire-655 Ayshire-655 BelgianBlue-322 BelgianBlue-322 Limousin-2871 Limousin-2871 Limousin-2872 Limousin-2872 Limousin-2873 Limousin-2873 Limousin-2872 Limousin-2872 Angus-1051 Angus-1051 Angus-1054 Angus-1054 Angus-1055 Angus-1055 Limousin-2877 Limousin-2877 Hereford-1177 Hereford-1177 ? ? Holstein-3297 Holstein-3297 Limousin-2872 Limousin-2872 cross-47 cross-47 ? ? Limousin-395 Limousin-395 Limousin-2880 Limousin-2880 Angus-1061 Angus-1061 Angus-1063 Angus-1063 cross-42 cross-42 Angus-1065 Angus-1065 ? ? Hereford-1180 Hereford-1180 Angus-1066 Angus-1066 Angus-1067 Angus-1067 Charolais-1993 Charolais-1993 Hereford-1185 Hereford-1185 Holstein-3218 Holstein-3218 Limousin-2886 Limousin-2886 Limousin-2887 Limousin-2887 Hereford-1186 Hereford-1186 Angus-1072 Angus-1072 Simmental-1029 Simmental-1029 Hereford-1189 Hereford-1189 Angus-991 Angus-991 Angus-1073 Angus-1073 cross-48 cross-48 Angus-1074 Angus-1074 Holstein-3352 Holstein-3352 cross-49 cross-49 BrownSwiss-146 BrownSwiss-146 Simmental-1020 Simmental-1020 Angus-1083 Angus-1083 Angus-1088 Angus-1088 Angus-1089 Angus-1089 Angus-1091 Angus-1091 Angus-1093 Angus-1093 ? ? Hereford-1195 Hereford-1195 cross-50 cross-50 Angus-1095 Angus-1095 Angus-1097 Angus-1097 Angus-1102 Angus-1102 Angus-1103 Angus-1103 Angus-1024 Angus-1024 Angus-1105 Angus-1105 Angus-1106 Angus-1106 Angus-1107 Angus-1107 Angus-1109 Angus-1109 Hereford-1196 Hereford-1196 Angus-1114 Angus-1114 Angus-1115 Angus-1115 Limousin-2899 Limousin-2899 Limousin-2902 Limousin-2902 Limousin-2905 Limousin-2905 Limousin-395 Limousin-395 Limousin-2676 Limousin-2676 Limousin-2905 Limousin-2905 Limousin-2909 Limousin-2909 Limousin-2912 Limousin-2912 Limousin-2914 Limousin-2914 Limousin-2915 Limousin-2915 Limousin-2916 Limousin-2916 Limousin-2919 Limousin-2919 Limousin-2923 Limousin-2923 Limousin-2924 Limousin-2924 Limousin-2926 Limousin-2926 Limousin-2928 Limousin-2928 Limousin-2929 Limousin-2929 Limousin-2934 Limousin-2934 Charolais-2010 Charolais-2010 Limousin-2940 Limousin-2940 Charolais-2012 Charolais-2012 Limousin-2942 Limousin-2942 Limousin-2944 Limousin-2944 Limousin-2947 Limousin-2947 Limousin-2951 Limousin-2951 Limousin-2955 Limousin-2955 Limousin-395 Limousin-395 Limousin-2957 Limousin-2957 Limousin-2959 Limousin-2959 Limousin-2960 Limousin-2960 Holstein-3306 Holstein-3306 Charolais-2015 Charolais-2015 Holstein-3267 Holstein-3267 Holstein-3273 Holstein-3273 Limousin-2961 Limousin-2961 Holstein-3358 Holstein-3358 BelgianBlue-305 BelgianBlue-305 Charolais-2018 Charolais-2018 Hereford-1201 Hereford-1201 Limousin-2966 Limousin-2966 Charolais-2020 Charolais-2020 Limousin-2973 Limousin-2973 Limousin-2974 Limousin-2974 Limousin-2905 Limousin-2905 Charolais-2027 Charolais-2027 Charolais-2029 Charolais-2029 Charolais-2030 Charolais-2030 Holstein-3363 Holstein-3363 Limousin-2978 Limousin-2978 Limousin-2981 Limousin-2981 Limousin-2905 Limousin-2905 Limousin-395 Limousin-395 Limousin-2986 Limousin-2986 Limousin-2989 Limousin-2989 BelgianBlue-331 BelgianBlue-331 Charolais-2031 Charolais-2031 ? ? BrownSwiss-147 BrownSwiss-147 Holstein-3218 Holstein-3218 BelgianBlue-332 BelgianBlue-332 Simmental-1034 Simmental-1034 BrownSwiss-148 BrownSwiss-148 Charolais-2035 Charolais-2035 BrownSwiss-149 BrownSwiss-149 Angus-1124 Angus-1124 Charolais-2038 Charolais-2038 BrownSwiss-150 BrownSwiss-150 Limousin-2643 Limousin-2643 Limousin-2910 Limousin-2910 Hereford-1203 Hereford-1203 Holstein-3218 Holstein-3218 Holstein-3246 Holstein-3246 ? ? Holstein-3223 Holstein-3223 ? ? Charolais-2045 Charolais-2045 Charolais-2046 Charolais-2046 Holstein-3218 Holstein-3218 Limousin-643 Limousin-643 Limousin-3001 Limousin-3001 Limousin-2782 Limousin-2782 Charolais-2049 Charolais-2049 Charolais-2052 Charolais-2052 Limousin-3005 Limousin-3005 Charolais-2053 Charolais-2053 Limousin-2782 Limousin-2782 Charolais-2054 Charolais-2054 Charolais-1825 Charolais-1825 Limousin-3008 Limousin-3008 Limousin-3009 Limousin-3009 Holstein-3333 Holstein-3333 Holstein-3352 Holstein-3352 Charolais-2063 Charolais-2063 Charolais-2064 Charolais-2064 Charolais-2065 Charolais-2065 Charolais-2067 Charolais-2067 Limousin-3014 Limousin-3014 Limousin-3014 Limousin-3014 Limousin-3014 Limousin-3014 Limousin-3015 Limousin-3015 Simmental-1036 Simmental-1036 Limousin-3019 Limousin-3019 Hereford-1207 Hereford-1207 ? ? Hereford-1208 Hereford-1208 BelgianBlue-300 BelgianBlue-300 Charolais-2073 Charolais-2073 Charolais-2074 Charolais-2074 Charolais-2075 Charolais-2075 Charolais-2076 Charolais-2076 BrownSwiss-153 BrownSwiss-153 Charolais-2082 Charolais-2082 Charolais-2084 Charolais-2084 Charolais-2085 Charolais-2085 Angus-1127 Angus-1127 BelgianBlue-336 BelgianBlue-336 Charolais-2088 Charolais-2088 Charolais-2089 Charolais-2089 Holstein-3330 Holstein-3330 BelgianBlue-338 BelgianBlue-338 Holstein-3218 Holstein-3218 BrownSwiss-154 BrownSwiss-154 Charolais-1774 Charolais-1774 Freisan-294 Freisan-294 Hereford-1210 Hereford-1210 Limousin-1627 Limousin-1627 Charolais-2093 Charolais-2093 Limousin-3021 Limousin-3021 Limousin-3022 Limousin-3022 Limousin-3025 Limousin-3025 Charolais-2100 Charolais-2100 Limousin-3035 Limousin-3035 Charolais-2108 Charolais-2108 Charolais-2109 Charolais-2109 Charolais-2112 Charolais-2112 Charolais-2113 Charolais-2113 Limousin-1212 Limousin-1212 Limousin-3040 Limousin-3040 Charolais-2121 Charolais-2121 Charolais-2125 Charolais-2125 Limousin-3044 Limousin-3044 Limousin-3045 Limousin-3045 Limousin-3046 Limousin-3046 Limousin-3047 Limousin-3047 Charolais-2130 Charolais-2130 Freisan-295 Freisan-295 Angus-1129 Angus-1129 BrownSwiss-155 BrownSwiss-155 Charolais-2136 Charolais-2136 Charolais-1774 Charolais-1774 Charolais-2137 Charolais-2137 Limousin-3049 Limousin-3049 Limousin-3051 Limousin-3051 ? ? Holstein-3215 Holstein-3215 Holstein-3372 Holstein-3372 Charolais-2143 Charolais-2143 Charolais-2144 Charolais-2144 Charolais-2146 Charolais-2146 Limousin-3009 Limousin-3009 BelgianBlue-339 BelgianBlue-339 Charolais-2033 Charolais-2033 Charolais-2152 Charolais-2152 Charolais-2153 Charolais-2153 Limousin-3061 Limousin-3061 Limousin-3062 Limousin-3062 Limousin-3063 Limousin-3063 Charolais-2157 Charolais-2157 Charolais-2158 Charolais-2158 Limousin-2791 Limousin-2791 BrownSwiss-156 BrownSwiss-156 Holstein-3373 Holstein-3373 Charolais-2163 Charolais-2163 Angus-1134 Angus-1134 Charolais-2164 Charolais-2164 Simmental-1039 Simmental-1039 Charolais-2166 Charolais-2166 Limousin-3069 Limousin-3069 Angus-1137 Angus-1137 BrownSwiss-157 BrownSwiss-157 Limousin-3072 Limousin-3072 Limousin-3075 Limousin-3075 Limousin-3076 Limousin-3076 Limousin-3077 Limousin-3077 Charolais-2170 Charolais-2170 Charolais-2171 Charolais-2171 Charolais-2172 Charolais-2172 Charolais-2174 Charolais-2174 Charolais-2177 Charolais-2177 Limousin-3084 Limousin-3084 BrownSwiss-158 BrownSwiss-158 Charolais-2183 Charolais-2183 Charolais-2187 Charolais-2187 Charolais-2188 Charolais-2188 BrownSwiss-159 BrownSwiss-159 Holstein-3301 Holstein-3301 BrownSwiss-157 BrownSwiss-157 Holstein-3223 Holstein-3223 BrownSwiss-157 BrownSwiss-157 Charolais-2192 Charolais-2192 Charolais-2194 Charolais-2194 Limousin-2782 Limousin-2782 Limousin-2782 Limousin-2782 Limousin-2782 Limousin-2782 Limousin-2782 Limousin-2782 Limousin-2782 Limousin-2782 Limousin-2782 Limousin-2782 Charolais-2202 Charolais-2202 Charolais-2204 Charolais-2204 Charolais-2205 Charolais-2205 Charolais-2207 Charolais-2207 ? ? Holstein-3376 Holstein-3376 Charolais-2211 Charolais-2211 Charolais-2213 Charolais-2213 Limousin-3101 Limousin-3101 ? ? Holstein-3329 Holstein-3329 Simmental-1041 Simmental-1041 cross-51 cross-51 Angus-1140 Angus-1140 Angus-1141 Angus-1141 Angus-1142 Angus-1142 Charolais-2217 Charolais-2217 Angus-1143 Angus-1143 Charolais-2219 Charolais-2219 BelgianBlue-346 BelgianBlue-346 Limousin-3104 Limousin-3104 Simmental-1045 Simmental-1045 Limousin-2643 Limousin-2643 Charolais-2222 Charolais-2222 Simmental-1047 Simmental-1047 Limousin-3110 Limousin-3110 Simmental-1050 Simmental-1050 Simmental-965 Simmental-965 Simmental-1054 Simmental-1054 Simmental-1058 Simmental-1058 Simmental-1060 Simmental-1060 Simmental-1061 Simmental-1061 Simmental-1062 Simmental-1062 Simmental-1063 Simmental-1063 Simmental-1064 Simmental-1064 cross-52 cross-52 Simmental-1065 Simmental-1065 Simmental-1066 Simmental-1066 cross-53 cross-53 Simmental-1067 Simmental-1067 Simmental-1070 Simmental-1070 Limousin-3123 Limousin-3123 Limousin-3126 Limousin-3126 Limousin-3127 Limousin-3127 cross-54 cross-54 Limousin-395 Limousin-395 Limousin-3130 Limousin-3130 Limousin-3126 Limousin-3126 Limousin-3131 Limousin-3131 Simmental-1073 Simmental-1073 Simmental-1074 Simmental-1074 BelgianBlue-347 BelgianBlue-347 Limousin-3133 Limousin-3133 Limousin-3135 Limousin-3135 Angus-1149 Angus-1149 Charolais-2228 Charolais-2228 Simmental-1076 Simmental-1076 Charolais-2230 Charolais-2230 Limousin-3140 Limousin-3140 Limousin-3141 Limousin-3141 BelgianBlue-349 BelgianBlue-349 Charolais-2231 Charolais-2231 Holstein-3380 Holstein-3380 Limousin-145 Limousin-145 Limousin-145 Limousin-145 Limousin-349 Limousin-349 Limousin-3146 Limousin-3146 Charolais-2232 Charolais-2232 Limousin-3150 Limousin-3150 Limousin-2640 Limousin-2640 BelgianBlue-298 BelgianBlue-298 Limousin-3155 Limousin-3155 Simmental-1080 Simmental-1080 Simmental-1081 Simmental-1081 Simmental-1082 Simmental-1082 Simmental-1083 Simmental-1083 Simmental-1084 Simmental-1084 Simmental-1085 Simmental-1085 Simmental-1088 Simmental-1088 Simmental-1089 Simmental-1089 Simmental-1090 Simmental-1090 Simmental-1091 Simmental-1091 Simmental-1093 Simmental-1093 Simmental-1095 Simmental-1095 Simmental-1096 Simmental-1096 Simmental-1097 Simmental-1097 Simmental-1098 Simmental-1098 BrownSwiss-160 BrownSwiss-160 Simmental-1100 Simmental-1100 Simmental-1101 Simmental-1101 Angus-1160 Angus-1160 Angus-1161 Angus-1161 Charolais-2233 Charolais-2233 cross-55 cross-55 Angus-1165 Angus-1165 Charolais-2234 Charolais-2234 Simmental-1102 Simmental-1102 Simmental-1103 Simmental-1103 Simmental-1104 Simmental-1104 Simmental-1105 Simmental-1105 Simmental-1106 Simmental-1106 Simmental-1107 Simmental-1107 Simmental-1108 Simmental-1108 Jersey-160 Jersey-160 Simmental-1109 Simmental-1109 Simmental-1110 Simmental-1110 Simmental-1111 Simmental-1111 Simmental-1112 Simmental-1112 Simmental-1113 Simmental-1113 Simmental-1114 Simmental-1114 Simmental-1116 Simmental-1116 Limousin-2642 Limousin-2642 Simmental-1119 Simmental-1119 Simmental-1120 Simmental-1120 Simmental-1121 Simmental-1121 Jersey-165 Jersey-165 Jersey-166 Jersey-166 Simmental-1122 Simmental-1122 Simmental-1123 Simmental-1123 Jersey-52 Jersey-52 Jersey-167 Jersey-167 Jersey-168 Jersey-168 Jersey-165 Jersey-165 Charolais-2235 Charolais-2235 Jersey-169 Jersey-169 Angus-1170 Angus-1170 Charolais-2236 Charolais-2236 BrownSwiss-161 BrownSwiss-161 Simmental-1124 Simmental-1124 Angus-1172 Angus-1172 Limousin-3163 Limousin-3163 Angus-1173 Angus-1173 BelgianBlue-351 BelgianBlue-351 BelgianBlue-332 BelgianBlue-332 Charolais-2239 Charolais-2239 Holstein-3216 Holstein-3216 Holstein-3385 Holstein-3385 BelgianBlue-353 BelgianBlue-353 BelgianBlue-353 BelgianBlue-353 BelgianBlue-353 BelgianBlue-353 BelgianBlue-354 BelgianBlue-354 Simmental-1126 Simmental-1126 Limousin-3164 Limousin-3164 Simmental-1127 Simmental-1127 Simmental-1128 Simmental-1128 Simmental-1129 Simmental-1129 Limousin-3140 Limousin-3140 Simmental-1130 Simmental-1130 Angus-1178 Angus-1178 Limousin-3169 Limousin-3169 Limousin-199 Limousin-199 Limousin-3170 Limousin-3170 BrownSwiss-162 BrownSwiss-162 Limousin-3174 Limousin-3174 Limousin-802 Limousin-802 Limousin-788 Limousin-788 Simmental-1131 Simmental-1131 Simmental-1132 Simmental-1132 Simmental-1133 Simmental-1133 Simmental-1134 Simmental-1134 Simmental-1135 Simmental-1135 Limousin-3176 Limousin-3176 Limousin-3177 Limousin-3177 Simmental-1139 Simmental-1139 Simmental-1140 Simmental-1140 Simmental-1141 Simmental-1141 Simmental-1142 Simmental-1142 Simmental-1143 Simmental-1143 Simmental-950 Simmental-950 Simmental-950 Simmental-950 Simmental-1144 Simmental-1144 Simmental-1145 Simmental-1145 Simmental-1146 Simmental-1146 Charolais-2245 Charolais-2245 Limousin-3182 Limousin-3182 Limousin-3183 Limousin-3183 cross-56 cross-56 Limousin-3188 Limousin-3188 Limousin-3190 Limousin-3190 Limousin-3192 Limousin-3192 Limousin-3193 Limousin-3193 Charolais-2248 Charolais-2248 Limousin-3126 Limousin-3126 Limousin-3198 Limousin-3198 Limousin-3199 Limousin-3199 Simmental-1150 Simmental-1150 Simmental-1151 Simmental-1151 Limousin-3205 Limousin-3205 Limousin-3206 Limousin-3206 Limousin-3207 Limousin-3207 Simmental-1152 Simmental-1152 Simmental-1153 Simmental-1153 Limousin-3213 Limousin-3213 Limousin-3214 Limousin-3214 Limousin-3215 Limousin-3215 Limousin-3218 Limousin-3218 BelgianBlue-357 BelgianBlue-357 BelgianBlue-358 BelgianBlue-358 Limousin-3220 Limousin-3220 Limousin-3222 Limousin-3222 Guernsey-163 Guernsey-163 Limousin-3230 Limousin-3230 Limousin-3231 Limousin-3231 Guernsey-164 Guernsey-164 Jersey-174 Jersey-174 Limousin-3235 Limousin-3235 Limousin-3126 Limousin-3126 Limousin-3236 Limousin-3236 ? ? Ayshire-664 Ayshire-664 Limousin-3242 Limousin-3242 Limousin-3244 Limousin-3244 BelgianBlue-359 BelgianBlue-359 Limousin-243 Limousin-243 Limousin-3252 Limousin-3252 Limousin-3257 Limousin-3257 Simmental-1154 Simmental-1154 BelgianBlue-366 BelgianBlue-366 Simmental-1157 Simmental-1157 Simmental-1158 Simmental-1158 BelgianBlue-367 BelgianBlue-367 Charolais-2258 Charolais-2258 Angus-1184 Angus-1184 Angus-1187 Angus-1187 BelgianBlue-369 BelgianBlue-369 Charolais-2261 Charolais-2261 Limousin-3261 Limousin-3261 BelgianBlue-371 BelgianBlue-371 BelgianBlue-372 BelgianBlue-372 Charolais-2264 Charolais-2264 Charolais-2265 Charolais-2265 Charolais-2266 Charolais-2266 BelgianBlue-377 BelgianBlue-377 BelgianBlue-320 BelgianBlue-320 Simmental-1128 Simmental-1128 Simmental-1159 Simmental-1159 Simmental-1128 Simmental-1128 Limousin-3262 Limousin-3262 Simmental-1162 Simmental-1162 Simmental-1163 Simmental-1163 BrownSwiss-163 BrownSwiss-163 Charolais-2270 Charolais-2270 Limousin-3265 Limousin-3265 Charolais-2271 Charolais-2271 Limousin-3266 Limousin-3266 Simmental-1166 Simmental-1166 Limousin-3268 Limousin-3268 Simmental-1167 Simmental-1167 Simmental-1168 Simmental-1168 Simmental-1169 Simmental-1169 Simmental-1170 Simmental-1170 Simmental-1171 Simmental-1171 Simmental-1172 Simmental-1172 Simmental-1173 Simmental-1173 Simmental-1174 Simmental-1174 Simmental-1175 Simmental-1175 Simmental-1176 Simmental-1176 Limousin-3271 Limousin-3271 Simmental-1180 Simmental-1180 Simmental-1181 Simmental-1181 Simmental-1182 Simmental-1182 cross-57 cross-57 Limousin-145 Limousin-145 Limousin-3278 Limousin-3278 Simmental-1186 Simmental-1186 Simmental-1187 Simmental-1187 Simmental-1188 Simmental-1188 cross-58 cross-58 Charolais-1912 Charolais-1912 Charolais-2276 Charolais-2276 Limousin-3284 Limousin-3284 Limousin-3285 Limousin-3285 Limousin-3288 Limousin-3288 Limousin-3290 Limousin-3290 Simmental-1189 Simmental-1189 Simmental-1009 Simmental-1009 Simmental-1190 Simmental-1190 Simmental-1191 Simmental-1191 Charolais-2280 Charolais-2280 Charolais-2281 Charolais-2281 Limousin-3295 Limousin-3295 Limousin-3297 Limousin-3297 Limousin-3302 Limousin-3302 Simmental-1193 Simmental-1193 cross-59 cross-59 cross-60 cross-60 cross-61 cross-61 cross-62 cross-62 Limousin-2793 Limousin-2793 Limousin-3306 Limousin-3306 Limousin-3308 Limousin-3308 Limousin-3312 Limousin-3312 Limousin-3313 Limousin-3313 Limousin-2849 Limousin-2849 Limousin-3314 Limousin-3314 Angus-1192 Angus-1192 Angus-1193 Angus-1193 BelgianBlue-310 BelgianBlue-310 Charolais-2286 Charolais-2286 Limousin-3327 Limousin-3327 Limousin-3331 Limousin-3331 Limousin-3332 Limousin-3332 BelgianBlue-381 BelgianBlue-381 Angus-1199 Angus-1199 Angus-1200 Angus-1200 Limousin-3341 Limousin-3341 Limousin-3342 Limousin-3342 Limousin-3343 Limousin-3343 Limousin-3344 Limousin-3344 Angus-1122 Angus-1122 Simmental-1195 Simmental-1195 Angus-1207 Angus-1207 Angus-1208 Angus-1208 ? ? Limousin-3360 Limousin-3360 Limousin-3361 Limousin-3361 Angus-1210 Angus-1210 Limousin-2628 Limousin-2628 Limousin-3205 Limousin-3205 Limousin-3368 Limousin-3368 BelgianBlue-353 BelgianBlue-353 Charolais-2293 Charolais-2293 Limousin-3248 Limousin-3248 Limousin-3371 Limousin-3371 Limousin-303 Limousin-303 BelgianBlue-379 BelgianBlue-379 BelgianBlue-384 BelgianBlue-384 Charolais-2297 Charolais-2297 Limousin-3374 Limousin-3374 Limousin-3377 Limousin-3377 Limousin-2865 Limousin-2865 Limousin-3378 Limousin-3378 BelgianBlue-385 BelgianBlue-385 BelgianBlue-386 BelgianBlue-386 Angus-1220 Angus-1220 BelgianBlue-329 BelgianBlue-329 BelgianBlue-329 BelgianBlue-329 Angus-1222 Angus-1222 BrownSwiss-164 BrownSwiss-164 BrownSwiss-165 BrownSwiss-165 Limousin-3379 Limousin-3379 Simmental-1197 Simmental-1197 Simmental-1198 Simmental-1198 Simmental-1199 Simmental-1199 Charolais-2298 Charolais-2298 Limousin-3381 Limousin-3381 cross-63 cross-63 Angus-1228 Angus-1228 Limousin-3382 Limousin-3382 Limousin-3384 Limousin-3384 Limousin-3385 Limousin-3385 Angus-1230 Angus-1230 Angus-1232 Angus-1232 Limousin-3388 Limousin-3388 Limousin-3390 Limousin-3390 BelgianBlue-372 BelgianBlue-372 Angus-1236 Angus-1236 Angus-1210 Angus-1210 Charolais-2300 Charolais-2300 Charolais-2301 Charolais-2301 Limousin-3400 Limousin-3400 Limousin-3401 Limousin-3401 Limousin-3403 Limousin-3403 Limousin-3404 Limousin-3404 Charolais-2302 Charolais-2302 Limousin-3413 Limousin-3413 Limousin-3414 Limousin-3414 Limousin-3418 Limousin-3418 Limousin-3420 Limousin-3420 Limousin-3421 Limousin-3421 Limousin-3427 Limousin-3427 BrownSwiss-166 BrownSwiss-166 BelgianBlue-338 BelgianBlue-338 BelgianBlue-338 BelgianBlue-338 BrownSwiss-158 BrownSwiss-158 Freisan-302 Freisan-302 Charolais-2309 Charolais-2309 Charolais-2310 Charolais-2310 Charolais-2311 Charolais-2311 BelgianBlue-397 BelgianBlue-397 BelgianBlue-399 BelgianBlue-399 Charolais-2315 Charolais-2315 Charolais-2316 Charolais-2316 Limousin-643 Limousin-643 Hereford-1216 Hereford-1216 Limousin-3429 Limousin-3429 Limousin-3430 Limousin-3430 BrownSwiss-167 BrownSwiss-167 Limousin-3432 Limousin-3432 Limousin-3434 Limousin-3434 Charolais-2321 Charolais-2321 Limousin-3205 Limousin-3205 Simmental-1207 Simmental-1207 Charolais-2322 Charolais-2322 Limousin-3439 Limousin-3439 Limousin-3443 Limousin-3443 Limousin-3445 Limousin-3445 Limousin-3446 Limousin-3446 Limousin-3009 Limousin-3009 Limousin-3452 Limousin-3452 Simmental-1208 Simmental-1208 Simmental-1209 Simmental-1209 Charolais-2325 Charolais-2325 Limousin-3454 Limousin-3454 Limousin-643 Limousin-643 Limousin-3458 Limousin-3458 Charolais-2329 Charolais-2329 Limousin-3461 Limousin-3461 ? ? Charolais-2332 Charolais-2332 Limousin-3464 Limousin-3464 Holstein-3218 Holstein-3218 Limousin-3470 Limousin-3470 Limousin-3472 Limousin-3472 Limousin-3473 Limousin-3473 Limousin-3009 Limousin-3009 Limousin-3474 Limousin-3474 Limousin-3475 Limousin-3475 Charolais-2336 Charolais-2336 Limousin-3481 Limousin-3481 Limousin-3482 Limousin-3482 Limousin-3483 Limousin-3483 Limousin-3485 Limousin-3485 Limousin-2668 Limousin-2668 Limousin-3488 Limousin-3488 Limousin-3488 Limousin-3488 Limousin-3489 Limousin-3489 Limousin-3490 Limousin-3490 Limousin-3491 Limousin-3491 Limousin-3492 Limousin-3492 Limousin-3495 Limousin-3495 Simmental-1210 Simmental-1210 ? ? cross-64 cross-64 Simmental-1211 Simmental-1211 Simmental-1212 Simmental-1212 BelgianBlue-405 BelgianBlue-405 BelgianBlue-408 BelgianBlue-408 BrownSwiss-168 BrownSwiss-168 BelgianBlue-410 BelgianBlue-410 BelgianBlue-413 BelgianBlue-413 Freisan-304 Freisan-304 Simmental-1129 Simmental-1129 Simmental-1213 Simmental-1213 Simmental-1214 Simmental-1214 Simmental-1215 Simmental-1215 cross-65 cross-65 Simmental-1216 Simmental-1216 Simmental-1217 Simmental-1217 Limousin-3497 Limousin-3497 Simmental-1109 Simmental-1109 Limousin-3500 Limousin-3500 Simmental-1219 Simmental-1219 Simmental-1220 Simmental-1220 Limousin-3501 Limousin-3501 ? ? Limousin-3503 Limousin-3503 Simmental-1222 Simmental-1222 Simmental-1223 Simmental-1223 Simmental-1224 Simmental-1224 Simmental-1225 Simmental-1225 Simmental-1226 Simmental-1226 Simmental-1227 Simmental-1227 Simmental-1228 Simmental-1228 Simmental-1229 Simmental-1229 Limousin-3504 Limousin-3504 Simmental-1022 Simmental-1022 Simmental-1234 Simmental-1234 Simmental-1235 Simmental-1235 Simmental-1236 Simmental-1236 Limousin-3506 Limousin-3506 Limousin-3509 Limousin-3509 Limousin-3510 Limousin-3510 Limousin-3512 Limousin-3512 Limousin-3513 Limousin-3513 Limousin-3514 Limousin-3514 Simmental-1237 Simmental-1237 Simmental-1238 Simmental-1238 Simmental-1239 Simmental-1239 Simmental-1240 Simmental-1240 Simmental-1241 Simmental-1241 Simmental-1242 Simmental-1242 Limousin-3520 Limousin-3520 Limousin-3521 Limousin-3521 Limousin-3522 Limousin-3522 Simmental-1243 Simmental-1243 Simmental-1244 Simmental-1244 Limousin-3531 Limousin-3531 Limousin-3534 Limousin-3534 Limousin-3535 Limousin-3535 ? ? Simmental-1246 Simmental-1246 Simmental-1247 Simmental-1247 Simmental-1248 Simmental-1248 Simmental-1249 Simmental-1249 Limousin-3538 Limousin-3538 Limousin-3540 Limousin-3540 Simmental-1251 Simmental-1251 ? ? Simmental-1252 Simmental-1252 Simmental-1253 Simmental-1253 Simmental-1254 Simmental-1254 Limousin-1324 Limousin-1324 Simmental-1255 Simmental-1255 Simmental-1256 Simmental-1256 Jersey-176 Jersey-176 Limousin-3543 Limousin-3543 Limousin-3547 Limousin-3547 Limousin-3551 Limousin-3551 Limousin-3552 Limousin-3552 Limousin-3554 Limousin-3554 Limousin-3555 Limousin-3555 Limousin-3556 Limousin-3556 Limousin-3557 Limousin-3557 Limousin-3559 Limousin-3559 Limousin-3560 Limousin-3560 Limousin-3561 Limousin-3561 Simmental-1258 Simmental-1258 Jersey-177 Jersey-177 Jersey-178 Jersey-178 Jersey-25 Jersey-25 Limousin-3565 Limousin-3565 Limousin-3567 Limousin-3567 Limousin-3009 Limousin-3009 Limousin-3568 Limousin-3568 Limousin-3569 Limousin-3569 Limousin-3570 Limousin-3570 ? ? Limousin-3575 Limousin-3575 Simmental-1259 Simmental-1259 Angus-1249 Angus-1249 Limousin-3579 Limousin-3579 Limousin-3580 Limousin-3580 Simmental-1099 Simmental-1099 Simmental-1260 Simmental-1260 BelgianBlue-408 BelgianBlue-408 Limousin-3583 Limousin-3583 Simmental-1262 Simmental-1262 Charolais-2349 Charolais-2349 Limousin-3588 Limousin-3588 Angus-1251 Angus-1251 Simmental-1263 Simmental-1263 Simmental-1264 Simmental-1264 Simmental-1265 Simmental-1265 Simmental-1266 Simmental-1266 Charolais-2352 Charolais-2352 ? ? Simmental-1268 Simmental-1268 Simmental-1269 Simmental-1269 Simmental-1271 Simmental-1271 Simmental-1274 Simmental-1274 Hereford-1218 Hereford-1218 Charolais-2359 Charolais-2359 Charolais-2361 Charolais-2361 Simmental-944 Simmental-944 Charolais-2363 Charolais-2363 Charolais-2365 Charolais-2365 Charolais-2366 Charolais-2366 Charolais-2367 Charolais-2367 Charolais-2369 Charolais-2369 Charolais-2370 Charolais-2370 Charolais-2375 Charolais-2375 BrownSwiss-169 BrownSwiss-169 Charolais-2377 Charolais-2377 Charolais-2379 Charolais-2379 BrownSwiss-170 BrownSwiss-170 Charolais-2381 Charolais-2381 BrownSwiss-171 BrownSwiss-171 Simmental-1280 Simmental-1280 Simmental-1281 Simmental-1281 Simmental-1282 Simmental-1282 Simmental-1283 Simmental-1283 Simmental-1285 Simmental-1285 Simmental-1286 Simmental-1286 Limousin-3592 Limousin-3592 Freisan-301 Freisan-301 Charolais-2389 Charolais-2389 Charolais-2390 Charolais-2390 Limousin-3596 Limousin-3596 Limousin-3597 Limousin-3597 Limousin-3599 Limousin-3599 Limousin-2876 Limousin-2876 Limousin-482 Limousin-482 Simmental-1291 Simmental-1291 Simmental-1292 Simmental-1292 Limousin-3604 Limousin-3604 Guernsey-166 Guernsey-166 Limousin-3608 Limousin-3608 Limousin-3609 Limousin-3609 Charolais-2413 Charolais-2413 Limousin-3611 Limousin-3611 Charolais-2415 Charolais-2415 Charolais-2416 Charolais-2416 Limousin-2861 Limousin-2861 Charolais-2423 Charolais-2423 Charolais-2426 Charolais-2426 Charolais-2430 Charolais-2430 Limousin-3622 Limousin-3622 Limousin-3625 Limousin-3625 Charolais-2432 Charolais-2432 Limousin-3635 Limousin-3635 Limousin-3636 Limousin-3636 Limousin-3638 Limousin-3638 Charolais-2443 Charolais-2443 Charolais-2447 Charolais-2447 Charolais-2449 Charolais-2449 Limousin-3645 Limousin-3645 Limousin-3646 Limousin-3646 Limousin-3647 Limousin-3647 Limousin-3648 Limousin-3648 Limousin-482 Limousin-482 Limousin-3650 Limousin-3650 Limousin-3652 Limousin-3652 Limousin-3653 Limousin-3653 Limousin-3658 Limousin-3658 Limousin-3660 Limousin-3660 Charolais-2463 Charolais-2463 Limousin-3662 Limousin-3662 Limousin-3664 Limousin-3664 Limousin-3668 Limousin-3668 Limousin-3671 Limousin-3671 ? ? Limousin-3675 Limousin-3675 Charolais-2465 Charolais-2465 Limousin-3683 Limousin-3683 Limousin-3684 Limousin-3684 Charolais-2475 Charolais-2475 Hereford-1221 Hereford-1221 Hereford-1222 Hereford-1222 Simmental-1293 Simmental-1293 Simmental-1294 Simmental-1294 Simmental-1294 Simmental-1294 Simmental-1295 Simmental-1295 Simmental-1296 Simmental-1296 Simmental-1297 Simmental-1297 Simmental-1298 Simmental-1298 Simmental-1299 Simmental-1299 Simmental-1300 Simmental-1300 Simmental-1301 Simmental-1301 Simmental-1302 Simmental-1302 Simmental-1303 Simmental-1303 Charolais-2480 Charolais-2480 Simmental-1304 Simmental-1304 Simmental-1305 Simmental-1305 Simmental-1306 Simmental-1306 Simmental-1307 Simmental-1307 Simmental-1309 Simmental-1309 Simmental-1310 Simmental-1310 Simmental-1311 Simmental-1311 Simmental-1312 Simmental-1312 Charolais-2482 Charolais-2482 Simmental-1313 Simmental-1313 Angus-1258 Angus-1258 Charolais-2483 Charolais-2483 Charolais-2484 Charolais-2484 Charolais-2485 Charolais-2485 Charolais-2486 Charolais-2486 Charolais-2487 Charolais-2487 Charolais-2488 Charolais-2488 Charolais-2489 Charolais-2489 Charolais-2490 Charolais-2490 Charolais-2491 Charolais-2491 Charolais-2492 Charolais-2492 Charolais-2493 Charolais-2493 Charolais-2494 Charolais-2494 Charolais-2495 Charolais-2495 Charolais-2496 Charolais-2496 Charolais-2497 Charolais-2497 Charolais-2498 Charolais-2498 Charolais-2499 Charolais-2499 Charolais-2500 Charolais-2500 Charolais-2501 Charolais-2501 Charolais-2502 Charolais-2502 Charolais-2503 Charolais-2503 Charolais-2504 Charolais-2504 Charolais-2505 Charolais-2505 Charolais-2506 Charolais-2506 Charolais-2507 Charolais-2507 Charolais-2508 Charolais-2508 Charolais-2509 Charolais-2509 Charolais-2510 Charolais-2510 Charolais-2511 Charolais-2511 Charolais-2512 Charolais-2512 Charolais-2513 Charolais-2513 Charolais-2514 Charolais-2514 Charolais-2515 Charolais-2515 Charolais-2516 Charolais-2516 Charolais-2517 Charolais-2517 Charolais-2518 Charolais-2518 Charolais-2519 Charolais-2519 Charolais-2520 Charolais-2520 Charolais-2521 Charolais-2521 Charolais-2522 Charolais-2522 Charolais-2523 Charolais-2523 ? ? ? ? ? ? ? ? ? ? ? ? ? ? ? ? ? ? ? ? ? ? ? ? ? ? ? ? ? ? ? ? ? ? ? ? ? ? ? ? ? ? ? ? ? ? ? ? Hereford-1224 Hereford-1224 Hereford-1225 Hereford-1225 Hereford-1226 Hereford-1226 Hereford-1227 Hereford-1227 Hereford-1228 Hereford-1228 Hereford-1229 Hereford-1229 Hereford-1230 Hereford-1230 Hereford-1231 Hereford-1231 Hereford-1232 Hereford-1232 Hereford-1233 Hereford-1233 Hereford-1234 Hereford-1234 Hereford-1235 Hereford-1235 Hereford-1236 Hereford-1236 Hereford-1237 Hereford-1237 Hereford-1238 Hereford-1238 Hereford-1239 Hereford-1239 Hereford-1240 Hereford-1240 Hereford-1241 Hereford-1241 Hereford-1149 Hereford-1149 Hereford-1242 Hereford-1242 Hereford-1126 Hereford-1126 Hereford-1243 Hereford-1243 Hereford-1244 Hereford-1244 Hereford-1245 Hereford-1245 Hereford-1246 Hereford-1246 Hereford-1247 Hereford-1247 Hereford-1248 Hereford-1248 Hereford-1249 Hereford-1249 RedAngus-85 RedAngus-85 ? ? ? ? ? ? ? ? ? ? ? ? ? ? ? ? ? ? ? ? ? ? ? ? ? ? ? ? ? ? ? ? ? ? ? ? ? ? ? ? ? ? Simmental-1172 Simmental-1172 ? ? ? ? Simmental-1224 Simmental-1224 ? ? ? ? ? ? ? ? ? ? ? ? Simmental-1116 Simmental-1116 ? ? ? ? ? ? ? ? ? ?
S breed-BEAGLE Holstein Holstein Holstein Holstein Holstein Holstein Holstein Holstein Holstein Holstein Holstein Holstein Holstein Holstein Holstein Holstein Holstein Holstein Holstein Holstein Holstein Holstein Holstein Holstein Holstein Holstein Holstein Holstein Holstein Holstein Holstein Holstein RedAngus RedAngus Holstein Holstein Holstein Holstein Holstein Holstein Holstein Holstein Simmental Simmental Simmental Simmental Holstein Holstein Holstein Holstein Holstein Holstein Limousin Limousin Simmental Simmental Hereford Hereford Holstein Holstein Holstein Holstein Holstein Holstein Holstein Holstein Limousin Limousin Limousin Limousin Limousin Limousin Freisan Freisan Holstein Holstein RedAngus RedAngus Limousin Limousin Simmental Simmental Simmental Simmental Limousin Limousin Simmental Simmental Simmental Simmental Simmental Simmental Simmental Simmental RedAngus RedAngus Holstein Holstein Holstein Holstein cross cross Holstein Holstein Angus Angus cross cross cross cross Hereford Hereford Jersey Jersey Angus Angus Hereford Hereford Holstein Holstein Piedmontese Piedmontese Limousin Limousin Simmental Simmental cross cross Simmental Simmental Simmental Simmental Jersey Jersey Simmental Simmental Jersey Jersey Simmental Simmental Jersey Jersey Jersey Jersey Limousin Limousin Holstein Holstein Holstein Holstein Holstein Holstein Holstein Holstein Holstein Holstein Holstein Holstein Holstein Holstein Holstein Holstein Holstein Holstein Limousin Limousin BelgianBlue BelgianBlue Limousin Limousin Limousin Limousin Holstein Holstein Limousin Limousin Limousin Limousin Simmental Simmental Simmental Simmental Limousin Limousin Simmental Simmental Limousin Limousin Limousin Limousin Limousin Limousin Limousin Limousin Limousin Limousin Guernsey Guernsey Hereford Hereford BelgianBlue BelgianBlue Holstein Holstein Guernsey Guernsey Limousin Limousin Angus Angus Limousin Limousin Hereford Hereford Limousin Limousin Limousin Limousin Limousin Limousin Limousin Limousin Simmental Simmental Limousin Limousin Guernsey Guernsey Holstein Holstein Simmental Simmental Charolais Charolais Hereford Hereford Charolais Charolais Hereford Hereford Limousin Limousin Limousin Limousin Simmental Simmental Charolais Charolais Ayshire Ayshire Jersey Jersey Jersey Jersey Hereford Hereford Hereford Hereford Charolais Charolais Hereford Hereford Hereford Hereford Jersey Jersey cross cross Ayshire Ayshire Hereford Hereford Hereford Hereford Angus Angus Hereford Hereford Charolais Charolais Holstein Holstein Hereford Hereford Hereford Hereford Simmental Simmental Simmental Simmental Limousin Limousin Jersey Jersey Simmental Simmental BelgianBlue BelgianBlue Hereford Hereford Limousin Limousin Charolais Charolais Hereford Hereford Guernsey Guernsey Limousin Limousin Limousin Limousin Hereford Hereford Limousin Limousin Limousin Limousin Hereford Hereford Hereford Hereford Holstein Holstein Hereford Hereford Hereford Hereford Hereford Hereford Hereford Hereford Holstein Holstein Holstein Holstein Charolais Charolais Charolais Charolais Simmental Simmental Holstein Holstein Holstein Holstein Holstein Holstein Charolais Charolais Charolais Charolais BelgianBlue BelgianBlue RedAngus RedAngus Angus Angus Hereford Hereford Holstein Holstein Holstein Holstein Holstein Holstein Holstein Holstein Holstein Holstein Limousin Limousin Limousin Limousin Piedmontese Piedmontese Hereford Hereford Holstein Holstein BelgianBlue BelgianBlue Simmental Simmental Simmental Simmental cross cross Limousin Limousin Limousin Limousin Limousin Limousin Simmental Simmental Limousin Limousin Limousin Limousin Simmental Simmental Simmental Simmental Ayshire Ayshire Limousin Limousin Simmental Simmental Limousin Limousin Angus Angus Limousin Limousin Limousin Limousin Angus Angus Angus Angus RedAngus RedAngus Angus Angus Holstein Holstein Holstein Holstein Holstein Holstein Holstein Holstein Holstein Holstein Limousin Limousin Limousin Limousin Limousin Limousin Limousin Limousin Limousin Limousin Simmental Simmental Charolais Charolais Charolais Charolais Limousin Limousin Limousin Limousin Hereford Hereford Charolais Charolais Charolais Charolais Angus Angus Angus Angus Hereford Hereford Simmental Simmental Simmental Simmental Angus Angus Simmental Simmental Simmental Simmental Charolais Charolais Charolais Charolais Charolais Charolais Simmental Simmental Angus Angus Charolais Charolais Simmental Simmental Simmental Simmental Angus Angus Simmental Simmental Angus Angus Charolais Charolais Angus Angus Charolais Charolais Charolais Charolais Limousin Limousin Angus Angus Hereford Hereford Hereford Hereford Hereford Hereford Charolais Charolais BelgianBlue BelgianBlue Charolais Charolais Charolais Charolais Hereford Hereford Hereford Hereford Hereford Hereford Holstein Holstein Holstein Holstein Charolais Charolais BelgianBlue BelgianBlue Charolais Charolais Hereford Hereford Holstein Holstein Limousin Limousin BelgianBlue BelgianBlue BrownSwiss BrownSwiss Hereford Hereford Hereford Hereford Simmental Simmental Hereford Hereford Hereford Hereford Holstein Holstein Holstein Holstein Holstein Holstein Limousin Limousin Hereford Hereford Hereford Hereford Charolais Charolais Limousin Limousin Simmental Simmental Simmental Simmental Limousin Limousin Limousin Limousin Limousin Limousin Charolais Charolais Charolais Charolais Limousin Limousin Limousin Limousin Simmental Simmental Charolais Charolais Limousin Limousin Limousin Limousin Limousin Limousin Limousin Limousin Hereford Hereford Hereford Hereford Charolais Charolais Charolais Charolais Charolais Charolais Hereford Hereford Hereford Hereford Hereford Hereford Limousin Limousin Limousin Limousin cross cross cross cross Hereford Hereford Holstein Holstein Limousin Limousin Angus Angus Charolais Charolais Hereford Hereford Holstein Holstein Holstein Holstein Limousin Limousin Limousin Limousin Angus Angus Hereford Hereford Limousin Limousin Limousin Limousin Hereford Hereford Limousin Limousin Limousin Limousin BelgianBlue BelgianBlue Limousin Limousin Simmental Simmental Charolais Charolais BelgianBlue BelgianBlue Charolais Charolais Angus Angus Charolais Charolais Holstein Holstein Charolais Charolais Charolais Charolais Charolais Charolais Charolais Charolais Hereford Hereford Limousin Limousin Hereford Hereford Charolais Charolais Holstein Holstein Holstein Holstein Limousin Limousin BelgianBlue BelgianBlue Hereford Hereford Hereford Hereford Simmental Simmental Simmental Simmental Limousin Limousin Charolais Charolais Limousin Limousin Charolais Charolais Limousin Limousin Angus Angus Charolais Charolais Charolais Charolais Limousin Limousin Limousin Limousin Limousin Limousin Limousin Limousin Angus Angus Angus Angus Angus Angus Freisan Freisan Hereford Hereford Limousin Limousin Charolais Charolais Charolais Charolais Hereford Hereford Angus Angus Holstein Holstein Holstein Holstein Holstein Holstein Limousin Limousin Angus Angus Charolais Charolais Charolais Charolais Angus Angus Charolais Charolais Charolais Charolais Charolais Charolais Hereford Hereford Charolais Charolais Ayshire Ayshire Hereford Hereford Limousin Limousin Angus Angus Limousin Limousin Angus Angus Ayshire Ayshire Limousin Limousin Angus Angus Hereford Hereford Holstein Holstein Holstein Holstein Holstein Holstein Holstein Holstein Holstein Holstein Angus Angus Ayshire Ayshire BelgianBlue BelgianBlue Limousin Limousin Limousin Limousin Limousin Limousin Limousin Limousin Angus Angus Angus Angus Angus Angus Limousin Limousin Hereford Hereford RedAngus RedAngus Holstein Holstein Limousin Limousin cross cross RedAngus RedAngus Limousin Limousin Limousin Limousin Angus Angus Angus Angus cross cross Angus Angus Ayshire Ayshire Hereford Hereford Angus Angus Angus Angus Charolais Charolais Hereford Hereford Holstein Holstein Limousin Limousin Limousin Limousin Hereford Hereford Angus Angus Simmental Simmental Hereford Hereford Angus Angus Angus Angus cross cross Angus Angus Holstein Holstein cross cross BrownSwiss BrownSwiss Simmental Simmental Angus Angus Angus Angus Angus Angus Angus Angus Angus Angus Ayshire Ayshire Hereford Hereford cross cross Angus Angus Angus Angus Angus Angus Angus Angus Angus Angus Angus Angus Angus Angus Angus Angus Angus Angus Hereford Hereford Angus Angus Angus Angus Limousin Limousin Limousin Limousin Limousin Limousin Limousin Limousin Limousin Limousin Limousin Limousin Limousin Limousin Limousin Limousin Limousin Limousin Limousin Limousin Limousin Limousin Limousin Limousin Limousin Limousin Limousin Limousin Limousin Limousin Limousin Limousin Limousin Limousin Limousin Limousin Charolais Charolais Limousin Limousin Charolais Charolais Limousin Limousin Limousin Limousin Limousin Limousin Limousin Limousin Limousin Limousin Limousin Limousin Limousin Limousin Limousin Limousin Limousin Limousin Holstein Holstein Charolais Charolais Holstein Holstein Holstein Holstein Limousin Limousin Holstein Holstein BelgianBlue BelgianBlue Charolais Charolais Hereford Hereford Limousin Limousin Charolais Charolais Limousin Limousin Limousin Limousin Limousin Limousin Charolais Charolais Charolais Charolais Charolais Charolais Holstein Holstein Limousin Limousin Limousin Limousin Limousin Limousin Limousin Limousin Limousin Limousin Limousin Limousin BelgianBlue BelgianBlue Charolais Charolais Piedmontese Piedmontese BrownSwiss BrownSwiss Holstein Holstein BelgianBlue BelgianBlue Simmental Simmental BrownSwiss BrownSwiss Charolais Charolais BrownSwiss BrownSwiss Angus Angus Charolais Charolais BrownSwiss BrownSwiss Limousin Limousin Limousin Limousin Hereford Hereford Holstein Holstein Holstein Holstein BrownSwiss BrownSwiss Holstein Holstein Holstein Holstein Charolais Charolais Charolais Charolais Holstein Holstein Limousin Limousin Limousin Limousin Limousin Limousin Charolais Charolais Charolais Charolais Limousin Limousin Charolais Charolais Limousin Limousin Charolais Charolais Charolais Charolais Limousin Limousin Limousin Limousin Holstein Holstein Holstein Holstein Charolais Charolais Charolais Charolais Charolais Charolais Charolais Charolais Limousin Limousin Limousin Limousin Limousin Limousin Limousin Limousin Simmental Simmental Limousin Limousin Hereford Hereford Piedmontese Piedmontese Hereford Hereford BelgianBlue BelgianBlue Charolais Charolais Charolais Charolais Charolais Charolais Charolais Charolais BrownSwiss BrownSwiss Charolais Charolais Charolais Charolais Charolais Charolais Angus Angus BelgianBlue BelgianBlue Charolais Charolais Charolais Charolais Holstein Holstein BelgianBlue BelgianBlue Holstein Holstein BrownSwiss BrownSwiss Charolais Charolais Freisan Freisan Hereford Hereford Limousin Limousin Charolais Charolais Limousin Limousin Limousin Limousin Limousin Limousin Charolais Charolais Limousin Limousin Charolais Charolais Charolais Charolais Charolais Charolais Charolais Charolais Limousin Limousin Limousin Limousin Charolais Charolais Charolais Charolais Limousin Limousin Limousin Limousin Limousin Limousin Limousin Limousin Charolais Charolais Freisan Freisan Angus Angus BrownSwiss BrownSwiss Charolais Charolais Charolais Charolais Charolais Charolais Limousin Limousin Limousin Limousin Holstein Holstein Holstein Holstein Holstein Holstein Charolais Charolais Charolais Charolais Charolais Charolais Limousin Limousin BelgianBlue BelgianBlue Charolais Charolais Charolais Charolais Charolais Charolais Limousin Limousin Limousin Limousin Limousin Limousin Charolais Charolais Charolais Charolais Limousin Limousin BrownSwiss BrownSwiss Holstein Holstein Charolais Charolais Angus Angus Charolais Charolais Simmental Simmental Charolais Charolais Limousin Limousin Angus Angus BrownSwiss BrownSwiss Limousin Limousin Limousin Limousin Limousin Limousin Limousin Limousin Charolais Charolais Charolais Charolais Charolais Charolais Charolais Charolais Charolais Charolais Limousin Limousin BrownSwiss BrownSwiss Charolais Charolais Charolais Charolais Charolais Charolais BrownSwiss BrownSwiss Holstein Holstein BrownSwiss BrownSwiss Holstein Holstein BrownSwiss BrownSwiss Charolais Charolais Charolais Charolais Limousin Limousin Limousin Limousin Limousin Limousin Limousin Limousin Limousin Limousin Limousin Limousin Charolais Charolais Charolais Charolais Charolais Charolais Charolais Charolais Holstein Holstein Holstein Holstein Charolais Charolais Charolais Charolais Limousin Limousin RedAngus RedAngus Holstein Holstein Simmental Simmental cross cross Angus Angus Angus Angus Angus Angus Charolais Charolais Angus Angus Charolais Charolais BelgianBlue BelgianBlue Limousin Limousin Simmental Simmental Limousin Limousin Charolais Charolais Simmental Simmental Limousin Limousin Simmental Simmental Simmental Simmental Simmental Simmental Simmental Simmental Simmental Simmental Simmental Simmental Simmental Simmental Simmental Simmental Simmental Simmental cross cross Simmental Simmental Simmental Simmental cross cross Simmental Simmental Simmental Simmental Limousin Limousin Limousin Limousin Limousin Limousin cross cross Limousin Limousin Limousin Limousin Limousin Limousin Limousin Limousin Simmental Simmental Simmental Simmental BelgianBlue BelgianBlue Limousin Limousin Limousin Limousin Angus Angus Charolais Charolais Simmental Simmental Charolais Charolais Limousin Limousin Limousin Limousin BelgianBlue BelgianBlue Charolais Charolais Holstein Holstein Limousin Limousin Limousin Limousin Limousin Limousin Limousin Limousin Charolais Charolais Limousin Limousin Limousin Limousin BelgianBlue BelgianBlue Limousin Limousin Simmental Simmental Simmental Simmental Simmental Simmental Simmental Simmental Simmental Simmental Simmental Simmental Simmental Simmental Simmental Simmental Simmental Simmental Simmental Simmental Simmental Simmental Simmental Simmental Simmental Simmental Simmental Simmental Simmental Simmental BrownSwiss BrownSwiss Simmental Simmental Simmental Simmental Angus Angus Angus Angus Charolais Charolais cross cross Angus Angus Charolais Charolais Simmental Simmental Simmental Simmental Simmental Simmental Simmental Simmental Simmental Simmental Simmental Simmental Simmental Simmental Jersey Jersey Simmental Simmental Simmental Simmental Simmental Simmental Simmental Simmental Simmental Simmental Simmental Simmental Simmental Simmental Limousin Limousin Simmental Simmental Simmental Simmental Simmental Simmental Jersey Jersey Jersey Jersey Simmental Simmental Simmental Simmental Jersey Jersey Jersey Jersey Jersey Jersey Jersey Jersey Charolais Charolais Jersey Jersey Angus Angus Charolais Charolais BrownSwiss BrownSwiss Simmental Simmental Angus Angus Limousin Limousin Angus Angus BelgianBlue BelgianBlue BelgianBlue BelgianBlue Charolais Charolais Holstein Holstein Holstein Holstein BelgianBlue BelgianBlue BelgianBlue BelgianBlue BelgianBlue BelgianBlue BelgianBlue BelgianBlue Simmental Simmental Limousin Limousin Simmental Simmental Simmental Simmental Simmental Simmental Limousin Limousin Simmental Simmental Angus Angus Limousin Limousin Limousin Limousin Limousin Limousin BrownSwiss BrownSwiss Limousin Limousin Limousin Limousin Limousin Limousin Simmental Simmental Simmental Simmental Simmental Simmental Simmental Simmental Simmental Simmental Limousin Limousin Limousin Limousin Simmental Simmental Simmental Simmental Simmental Simmental Simmental Simmental Simmental Simmental Simmental Simmental Simmental Simmental Simmental Simmental Simmental Simmental Simmental Simmental Charolais Charolais Limousin Limousin Limousin Limousin cross cross Limousin Limousin Limousin Limousin Limousin Limousin Limousin Limousin Charolais Charolais Limousin Limousin Limousin Limousin Limousin Limousin Simmental Simmental Simmental Simmental Limousin Limousin Limousin Limousin Limousin Limousin Simmental Simmental Simmental Simmental Limousin Limousin Limousin Limousin Limousin Limousin Limousin Limousin BelgianBlue BelgianBlue BelgianBlue BelgianBlue Limousin Limousin Limousin Limousin Guernsey Guernsey Limousin Limousin Limousin Limousin Guernsey Guernsey Jersey Jersey Limousin Limousin Limousin Limousin Limousin Limousin Ayshire Ayshire Ayshire Ayshire Limousin Limousin Limousin Limousin BelgianBlue BelgianBlue Limousin Limousin Limousin Limousin Limousin Limousin Simmental Simmental BelgianBlue BelgianBlue Simmental Simmental Simmental Simmental BelgianBlue BelgianBlue Charolais Charolais Angus Angus Angus Angus BelgianBlue BelgianBlue Charolais Charolais Limousin Limousin BelgianBlue BelgianBlue BelgianBlue BelgianBlue Charolais Charolais Charolais Charolais Charolais Charolais BelgianBlue BelgianBlue BelgianBlue BelgianBlue Simmental Simmental Simmental Simmental Simmental Simmental Limousin Limousin Simmental Simmental Simmental Simmental BrownSwiss BrownSwiss Charolais Charolais Limousin Limousin Charolais Charolais Limousin Limousin Simmental Simmental Limousin Limousin Simmental Simmental Simmental Simmental Simmental Simmental Simmental Simmental Simmental Simmental Simmental Simmental Simmental Simmental Simmental Simmental Simmental Simmental Simmental Simmental Limousin Limousin Simmental Simmental Simmental Simmental Simmental Simmental cross cross Limousin Limousin Limousin Limousin Simmental Simmental Simmental Simmental Simmental Simmental cross cross Charolais Charolais Charolais Charolais Limousin Limousin Limousin Limousin Limousin Limousin Limousin Limousin Simmental Simmental Simmental Simmental Simmental Simmental Simmental Simmental Charolais Charolais Charolais Charolais Limousin Limousin Limousin Limousin Limousin Limousin Simmental Simmental cross cross cross cross cross cross cross cross Limousin Limousin Limousin Limousin Limousin Limousin Limousin Limousin Limousin Limousin Limousin Limousin Limousin Limousin Angus Angus Angus Angus BelgianBlue BelgianBlue Charolais Charolais Limousin Limousin Limousin Limousin Limousin Limousin BelgianBlue BelgianBlue Angus Angus Angus Angus Limousin Limousin Limousin Limousin Limousin Limousin Limousin Limousin Angus Angus Simmental Simmental Angus Angus Angus Angus Holstein Holstein Limousin Limousin Limousin Limousin Angus Angus Limousin Limousin Limousin Limousin Limousin Limousin BelgianBlue BelgianBlue Charolais Charolais Limousin Limousin Limousin Limousin Limousin Limousin BelgianBlue BelgianBlue BelgianBlue BelgianBlue Charolais Charolais Limousin Limousin Limousin Limousin Limousin Limousin Limousin Limousin BelgianBlue BelgianBlue BelgianBlue BelgianBlue Angus Angus BelgianBlue BelgianBlue BelgianBlue BelgianBlue Angus Angus BrownSwiss BrownSwiss BrownSwiss BrownSwiss Limousin Limousin Simmental Simmental Simmental Simmental Simmental Simmental Charolais Charolais Limousin Limousin cross cross Angus Angus Limousin Limousin Limousin Limousin Limousin Limousin Angus Angus Angus Angus Limousin Limousin Limousin Limousin BelgianBlue BelgianBlue Angus Angus Angus Angus Charolais Charolais Charolais Charolais Limousin Limousin Limousin Limousin Limousin Limousin Limousin Limousin Charolais Charolais Limousin Limousin Limousin Limousin Limousin Limousin Limousin Limousin Limousin Limousin Limousin Limousin BrownSwiss BrownSwiss BelgianBlue BelgianBlue BelgianBlue BelgianBlue BrownSwiss BrownSwiss Freisan Freisan Charolais Charolais Charolais Charolais Charolais Charolais BelgianBlue BelgianBlue BelgianBlue BelgianBlue Charolais Charolais Charolais Charolais Limousin Limousin Hereford Hereford Limousin Limousin Limousin Limousin BrownSwiss BrownSwiss Limousin Limousin Limousin Limousin Charolais Charolais Limousin Limousin Simmental Simmental Charolais Charolais Limousin Limousin Limousin Limousin Limousin Limousin Limousin Limousin Limousin Limousin Limousin Limousin Simmental Simmental Simmental Simmental Charolais Charolais Limousin Limousin Limousin Limousin Limousin Limousin Charolais Charolais Limousin Limousin RedAngus RedAngus Charolais Charolais Limousin Limousin Holstein Holstein Limousin Limousin Limousin Limousin Limousin Limousin Limousin Limousin Limousin Limousin Limousin Limousin Charolais Charolais Limousin Limousin Limousin Limousin Limousin Limousin Limousin Limousin Limousin Limousin Limousin Limousin Limousin Limousin Limousin Limousin Limousin Limousin Limousin Limousin Limousin Limousin Limousin Limousin Simmental Simmental Holstein Holstein cross cross Simmental Simmental Simmental Simmental BelgianBlue BelgianBlue BelgianBlue BelgianBlue BrownSwiss BrownSwiss BelgianBlue BelgianBlue BelgianBlue BelgianBlue Freisan Freisan Simmental Simmental Simmental Simmental Simmental Simmental Simmental Simmental cross cross Simmental Simmental Simmental Simmental Limousin Limousin Simmental Simmental Limousin Limousin Simmental Simmental Simmental Simmental Limousin Limousin Piedmontese Piedmontese Limousin Limousin Simmental Simmental Simmental Simmental Simmental Simmental Simmental Simmental Simmental Simmental Simmental Simmental Simmental Simmental Simmental Simmental Limousin Limousin Simmental Simmental Simmental Simmental Simmental Simmental Simmental Simmental Limousin Limousin Limousin Limousin Limousin Limousin Limousin Limousin Limousin Limousin Limousin Limousin Simmental Simmental Simmental Simmental Simmental Simmental Simmental Simmental Simmental Simmental Simmental Simmental Limousin Limousin Limousin Limousin Limousin Limousin Simmental Simmental Simmental Simmental Limousin Limousin Limousin Limousin Limousin Limousin Piedmontese Piedmontese Simmental Simmental Simmental Simmental Simmental Simmental Simmental Simmental Limousin Limousin Limousin Limousin Simmental Simmental Piedmontese Piedmontese Simmental Simmental Simmental Simmental Simmental Simmental Limousin Limousin Simmental Simmental Simmental Simmental Jersey Jersey Limousin Limousin Limousin Limousin Limousin Limousin Limousin Limousin Limousin Limousin Limousin Limousin Limousin Limousin Limousin Limousin Limousin Limousin Limousin Limousin Limousin Limousin Simmental Simmental Jersey Jersey Jersey Jersey Jersey Jersey Limousin Limousin Limousin Limousin Limousin Limousin Limousin Limousin Limousin Limousin Limousin Limousin Piedmontese Piedmontese Limousin Limousin Simmental Simmental Angus Angus Limousin Limousin Limousin Limousin Simmental Simmental Simmental Simmental BelgianBlue BelgianBlue Limousin Limousin Simmental Simmental Charolais Charolais Limousin Limousin Angus Angus Simmental Simmental Simmental Simmental Simmental Simmental Simmental Simmental Charolais Charolais Piedmontese Piedmontese Simmental Simmental Simmental Simmental Simmental Simmental Simmental Simmental Hereford Hereford Charolais Charolais Charolais Charolais Simmental Simmental Charolais Charolais Charolais Charolais Charolais Charolais Charolais Charolais Charolais Charolais Charolais Charolais Charolais Charolais BrownSwiss BrownSwiss Charolais Charolais Charolais Charolais BrownSwiss BrownSwiss Charolais Charolais BrownSwiss BrownSwiss Simmental Simmental Simmental Simmental Simmental Simmental Simmental Simmental Simmental Simmental Simmental Simmental Limousin Limousin Freisan Freisan Charolais Charolais Charolais Charolais Limousin Limousin Limousin Limousin Limousin Limousin Limousin Limousin Limousin Limousin Simmental Simmental Simmental Simmental Limousin Limousin Guernsey Guernsey Limousin Limousin Limousin Limousin Charolais Charolais Limousin Limousin Charolais Charolais Charolais Charolais Limousin Limousin Charolais Charolais Charolais Charolais Charolais Charolais Limousin Limousin Limousin Limousin Charolais Charolais Limousin Limousin Limousin Limousin Limousin Limousin Charolais Charolais Charolais Charolais Charolais Charolais Limousin Limousin Limousin Limousin Limousin Limousin Limousin Limousin Limousin Limousin Limousin Limousin Limousin Limousin Limousin Limousin Limousin Limousin Limousin Limousin Charolais Charolais Limousin Limousin Limousin Limousin Limousin Limousin Limousin Limousin Piedmontese Piedmontese Limousin Limousin Charolais Charolais Limousin Limousin Limousin Limousin Charolais Charolais Hereford Hereford Hereford Hereford Simmental Simmental Simmental Simmental Simmental Simmental Simmental Simmental Simmental Simmental Simmental Simmental Simmental Simmental Simmental Simmental Simmental Simmental Simmental Simmental Simmental Simmental Simmental Simmental Charolais Charolais Simmental Simmental Simmental Simmental Simmental Simmental Simmental Simmental Simmental Simmental Simmental Simmental Simmental Simmental Simmental Simmental Charolais Charolais Simmental Simmental Angus Angus Charolais Charolais Charolais Charolais Charolais Charolais Charolais Charolais Charolais Charolais Charolais Charolais Charolais Charolais Charolais Charolais Charolais Charolais Charolais Charolais Charolais Charolais Charolais Charolais Charolais Charolais Charolais Charolais Charolais Charolais Charolais Charolais Charolais Charolais Charolais Charolais Charolais Charolais Charolais Charolais Charolais Charolais Charolais Charolais Charolais Charolais Charolais Charolais Charolais Charolais Charolais Charolais Charolais Charolais Charolais Charolais Charolais Charolais Charolais Charolais Charolais Charolais Charolais Charolais Charolais Charolais Charolais Charolais Charolais Charolais Charolais Charolais Charolais Charolais Charolais Charolais Charolais Charolais Charolais Charolais Charolais Charolais Gelbvieh Gelbvieh Gelbvieh Gelbvieh Gelbvieh Gelbvieh Gelbvieh Gelbvieh Gelbvieh Gelbvieh Gelbvieh Gelbvieh Gelbvieh Gelbvieh Gelbvieh Gelbvieh Gelbvieh Gelbvieh Gelbvieh Gelbvieh Gelbvieh Gelbvieh Gelbvieh Gelbvieh Gelbvieh Gelbvieh Gelbvieh Gelbvieh Gelbvieh Gelbvieh Gelbvieh Gelbvieh Gelbvieh Gelbvieh Gelbvieh Gelbvieh Gelbvieh Gelbvieh Gelbvieh Gelbvieh Gelbvieh Gelbvieh Gelbvieh Gelbvieh Gelbvieh Gelbvieh Gelbvieh Gelbvieh Hereford Hereford Hereford Hereford Hereford Hereford Hereford Hereford Hereford Hereford Hereford Hereford Hereford Hereford Hereford Hereford Hereford Hereford Hereford Hereford Hereford Hereford Hereford Hereford Hereford Hereford Hereford Hereford Hereford Hereford Hereford Hereford Hereford Hereford Hereford Hereford Hereford Hereford Hereford Hereford Hereford Hereford Hereford Hereford Hereford Hereford Hereford Hereford Hereford Hereford Hereford Hereford Hereford Hereford Hereford Hereford RedAngus RedAngus Shorthorn Shorthorn Shorthorn Shorthorn Shorthorn Shorthorn Shorthorn Shorthorn Shorthorn Shorthorn Shorthorn Shorthorn Shorthorn Shorthorn Shorthorn Shorthorn Shorthorn Shorthorn Shorthorn Shorthorn Shorthorn Shorthorn Shorthorn Shorthorn Shorthorn Shorthorn Shorthorn Shorthorn Shorthorn Shorthorn Shorthorn Shorthorn Shorthorn Shorthorn Simmental Simmental Simmental Simmental Simmental Simmental Simmental Simmental Simmental Simmental Simmental Simmental Simmental Simmental Simmental Simmental Simmental Simmental Simmental Simmental Simmental Simmental Simmental Simmental Simmental Simmental Simmental Simmental Simmental Simmental Simmental Simmental Simmental Simmental Simmental Simmental Simmental Simmental Simmental Simmental
M BovineHD2300011211 A A A A A A A A A A A A A A A A A A A A A A A A A A A A A A A A A B A A A A A A A A A A A A A A A A A A A A A A A B A A A A A A A A A A A A A A A A A A A B B A B B B A A A A A A B B A A B B A A A A A B A A A A A A A A A B A A A A A A B A A B A A A B A A A A A A A A B A A A A B A A A A A A A A A A A A A A A A A A A A A A A A A A A B A A A A A A A A A A A A A B A A A A A A A A A A B A A B A A A A A A A A A B B A A A A A A B B A A B A A A A A A A A A A A A A A A A A B A A B B B A A A A A A A A A A A A A A A B A A A A B A A A B A A B B A A A A B A A B B A B A A B B B A A B A A B A A A A B A B B B A A B A A B A A A A A A A B A B A A B B A B A A B B A A B B B B A A A A A A A A B A A A A A A A A A A A A A A A B A B A A A A A A A A A A A A A A A A A A A A A A A A A A A A A A B A A A A A B A B A A A A A B A A A A B A A A A B A A A A A A B A A A A A A A A A A A A A A A A A A A B A A A A A A A A A A A B A A B A A A A A A A B A A A B A A A A A A A A A A A A A A A A A A A A A A A A A A B B A A B B A A B B A B A B A A A B B A B B B A A A A A A A A A A B B B B A A A A A A A A A A A A A A A A A A A A A B B B A B A B A A A A A A A A A A B A B B B A A A A A A A A A A A A A A A B A A A A B A B B A A A A B A A A A A A A A A A A A A A A B B B A B A A A A A A A A B B A A A A A B A B A A A A A A A A A A A A A A A A B A A B A A A A A B A A A A A A A A A A A B B A A A A A A A B A A A A A B A A B B A A A A A A A B B A B A B B A A A A A A B A A A A A B A A B A A A B A A A A A A A A A B A B B B A A A B A A A A B A A A A B A A A A A A A A A B B A A A A B A A B A A A B B A A B A A B A A A A A A A A A B B A A B A B A A A A A A A A A A B A A A A A A A A A A A A A B B B A A A A A B A A A A A A A A A A A A A B A B A A A A A A A A B A B A A B A A A B A A A A A A A A A A A A A B A A A B B A B B B A A A A A A A A A B B A B A A B A B A A B A A A A A B A A B B B B A B A B A B A B B A B B B A A A A A A A A A A A A A A A A A A A A A A A A A B A A A A A A A A B A A B A B A A A A A B A A A A A A A A A A A A A A A B A A A A A A A A A A A A B A A A B B A A A A B A A A A A A B A A A A A A A A A B A A A A A B A A A A A A A A A A A A A A A B B A A A A A A A A A A A A A A A B B A A A A B A A A A A A A A A A A A A A A A A A A A B A A A A A A A A A A A A A A A A A A A A A A B B B A A B A B A B B A A A A A B B A A B A A A A A A A A A A A A B B A A A A A B A A A A A A A A A A A A A A A A A A B A A B A A B A A A A A A A A A B A A A A A A A A A A A A A A A A A A B A A A A A B A A A B B A A A A A A A A A A A A A A A A A A A A A A A A A A A B A B A A A A A A A A A A A A A A B A A B A A B A B A B A A A A A A A A A A A A A A A B A A A A A B A A A A A A A A A A A A A A B A A A B A A A B A A A A A A B A A A A A A A A A A A A A A B A A A A A A A A A A A A A A A A A B A A A A B A A B B A A A A A B B A A A A A B A A A A A A A A A A A A A A A A B A A A A B A B B A B B A A A A A A A A A A A A A A B A A A B B A A A B A B A A A A A B A A A A A A B B A A A A A A A A A A A A A B A A B A A A A A A A A B A A A A A A A B A A A A B B A A A B B A B A A A A A A A A B A A B A A A B A A A A A A A A B B B B A A A B A A A B A A A A A B A A A A A A A B A A A A A A B A A B A A A A A A B A A A A A A B A A A B A B A A A A A B A A A A B A A B A A B A A A B A A A B B B B B A A A A A A A A A A A A A A A A B A A A A B A B A A A A B A B A A A A A A A A A A A A A A A A A A A A A A A A A A A A A A A A A B A A A A A A A A A A A A A A A A A A A A A B A A A A A A A A A A A B B B B A A A A B A A A A A A A A A A A A A A A A A A A A A A A A B B A A A A A A A B A A A A A B A A A A A A B A A A A A A A A A A A A A A A A A A A A A A A B B B A A B A A B A A A A A A A A A A A A A A B A A A A A A A A A A B A A A A A A A A A A B A A A A A A A A B A A B A A A A B A A A A A A A A A A B A A A A A A A A B A A B A A A A A A A A B A A A A A B A A B B A A A A A B B A A A A A A B A A A A B A A B B A A A A A A A A A A A A A A A A A A A A B A B A A A A A A A A A A A A B A A A A A A A A A A A B A A A B B B A A A B A B A A A A A A A A A A A A A B A A A B A A A A B A B A A A A A A A B A A A A A A A A A A A B A A A A A A A A A A A A A A A A A A B A A A A A B A A B A B A A A B A A A B B A A A A A A A A A A A A A A A A B A A A A A A A A A A A A A A A A A A A A A A A A A B A A A A A A A A B A B A A A B A A A A A A A A A A A A A A A B A A A A B B A A A B A A A A A A A A A A B A A A A A A B A A A A A A A A A A A A A A A A A A A A A A A A A A A A A A B A A A A A B A A A A A A A A A A A A B A A A B A A B A A A A B A B A A A A B A A A A A A A B A A A A A A A A A A B A A A A A B A A A A A B A A B A A B A B A A B B B B A B A A B A A A A A A B A A A A B B A A A B A A A A A A A A A A A A A A A A B B A A A B A A A A B A A A A A A B A A A A B A A A B A A B A B A B A A A B A A B A A A A A A A A A A A A A A A A A A A A A A A A A A A A A A A A A A A A A A A A B A B A A A A A A A B B A A A A A A A A A A B A A B B A A A A A A A A A A A A A A A A B B A A A A A B A A A A A A A A A A A A A A A A A A A A A A A B A A A A A A A A A A A A A A A A A A A A A A A A A A A A A A A B B A A A A A A A A A A A A A A A B B A A A A A A A A A B A A A A A A A A A A A B B B A A A A A A B A B A A A A A A A A A A B A A A A A A A A A A A A B A A A A A A A A A A A A B A A A A A A A A A B B B A A B A A A A B A A A A A B A A A A A A A A A A A A A A A B A A A A A A A A A B A A A A A A A B B A B A A A A A A A A A A A A B A A A A A A A A A A A A A A A A A A A A A A A A A A A A A A A A A A A A A A A A A A A A A A A A A A A A A A A A A B A A A A A A A A A A A A A A A A A A A A A A A A A A A A A A A A A A A A A A A A A A A A B A A A A A A A A A A A A B B B A B B A B B B B B B B B A A A A A B B A B A B A B B B B A A B B B B A B B A A B B A B B B A A B A B B A B A A A A A A A A A A A A A A A B A B A B A A A A A A A A A A A A A A A A A A A A A A A A A B A A B B A B A A A A A A A B B B A A A A A A B A A A B A A A
M BovineHD2300011212 B B B B B B B B B B B B B B B B B B B B B B B B B B B B B B B B B B B B B B B B B B B B B B B B B B B B B B B B B B B B B B B B B B B B B B B B B B B B B B B B B B B B B A B B B B B B B B B B B B B B B B B B B B B B B B B B B B B B B B B B B B B B B B B B B B B B B B B B B B B B B B B B B B B B B B B B B B B B B B B B B B B B B B B B B B B B B B B B B B B B B B B B B B B B B B B B B B B B B B B B B B B B B B B B B B B B B B B B B B B B B B B B B A B B B B B B B B B B B B B B B B B B B B B B B B B B B B B B B B B B B B B B B B B B B B B B A B B B B B B B B B B B B B B B B B B B B B B B B B B B B B B B B B B B B B B B B B B B B B B B A B B B B B B B B B B B B B B B B B B B B B B B B B B B B B B B B B B B B B B B B B B B B B B B B B B B B B A B B B B B B B B B B B B B B B B B B B B B B B B B B B B B B B B B B B B B B B B B B B B B B B B B B B B B B B B B B B B B B B B B B B B B B B B B B B B B B B B B B B B B B B B B B B B B B B B B B B B B B B B B B B B B B B B B B B B B B B B B B B B B B B B B B B B B B B B B B B B B B B B B B B B B B B B B B B B B B B B B B B B B B B B B B B B B B B B B B B B B B B B B B B B B B B B B B B B B B B B B B B B B B B B B B B B B B B B B B B B B B B B B B B B B B B B B B B B B B B B B B B B B B B B B B B B B B B B B B B B B B B B B B B B B B B B B B B B B B B B B B B B B B B B B B B B B B B B B B B B B B B B B B B B B B B B B B B B B B B B B B B B B B B B B B B B B B B B B B B B B B B B B B B B B B B B B B B B B B B B B B B B B B B B B B B B B B B B B B B B B B B B B B B B B B B B B B B B B B B B B B B B B B B B B B B B B B B B B B B B B B B B B B B B B B B B B B B B B B B B B B B B B B B B B B B B B B B B B B B B B B B B B B B B B B B B B B B B B B B B B B B B B B B B B B B B B B B B B B B B B B B B B B B B B B B B B B B B B B B B B B B B B B B B B B B B B B B B B B B B B B B B B B B B B B B B B B B B B B B B B B B B B B B B B B B B B B A B B B B B B B B A B B B B B B B B B B B B B B B B B B B B B B B B B B B B B B B B B B B B B B B B B B B B B B B B B B B B B B B B B B B B B B B B B B B B B B B A B B B B B B B B B B B B B B B B B B B B B B B B B B B B B B B B B B B B B B B B B B B B B B B B B B B B B B B B B B B B B B B B B B B B B B B B B B B B B B B B B B B B B B B B B B B B B B B B B B B B B B B B B B B B B B B B B B B B B B B B B B B B B B B B B B B B B B B B B B B B B B B B B B B B B B B B B B B B B B B B B B B B B B B B B B B B B B B B B B B B B B B B B B B B B B B B B B B B B B B B B B B B B B B B B B B B B B B B B B B B B B B B B B B B B B B B B B B B B B B B B B B B B B B B B B B B B B B B B B B B B B B B B B B B B B B B B B B B B B B B B B B B B B B B B B B B B B B B B B B B B B B B B B B B B B B B B B B B B B B B B B B B B B B B B B B B B B B B B B B B B B B B B B B B B B B B B B B B B B B B B B B B B B B B B B B B B B B B B B B B B B B B B B B B B B B B B B B B B B B B B B B B B B B B B B B B B B B B B B B B B B B B B B B B B B B B B B B B B B B B B B B B B A B B B B B B B B B B B B B B B B B B B B A B B B B B B B B B B B B B B B B B B B B B B B B B B B B B B B B B B B B B B B B B B B B B B B B B B B B B B B B B B B B B B B B B B B B B B B B B B B B B B B B B B B B B B B B B B B B B B B B B B B B B B B B B B B B B B B B B B B B B B B B B B B B B B B B B B B B B B B B B B B B B B B B B B B B B B B B B B B B B B B B B B A A B B B B B B B B B B B B B B B B B A B B B B B B B B B B B B B B B B B B B B B B B B B B B B B B B B B B B B B B B B B B B B B B B B B B B B B B B B B B B B B B B B B B B B B B B B B B B B B B B B B B B B B B B B B B B B B B B B B B B B B B B B B B B B B B B B B B B B B B B B B B B B B B B B B B B B B B B B B B B B B B B B B B B B B B B B B B B B B B B B B B B B B B B B B B B B B B B B B B B B B B B B B B B B B B B B B B B B B B B B B B B B B B B B B B B B B B B B B B B B B B B B B B B B B B B B B B B B B B B B B B B B B B B B B B B B B B B B B B B B B B B B B B B B B B B B B B B B B B B B B B B B B B B B B B B B B B B B B B B B B B B B B B B B B B B B B B B B B B B B B B B B B B B B B B B B B B B B B B B B B B B B B B B B B B B B B B B B B B B B B B B B B B B B B B B B B B B B B B B B B B B B B B B B B B B B B B B B B B B B B B B B B B B B B B B B B B B B B B B B B B B B B B B B B B B B B B B B B B B B B B B B B B B A B B B B B B B B B B B B B B B B B B B B B B B B B B B B B B B B B B B B B B B B B B B B B B B B B B B B B B B B B B B B B B B B B B B B B B B B B B B B B B B B B B B B B B B B B B B B B B B B B B B B B B B B B B B B B B B B B B B B B B B B B B B B B B B B B B B B B B B B B B B B B B B B B B B B B B B B B B B B B B B B B B B B B B B B B B B B B B B B B B B B B B B B B B B B B B B B B B B B B B B B B B B B B B B B B B B B B B B B B B B B B B B B B B B B B B B B B B B B B B B B B B B B B B B B B B B B B B B B B B B B B B B B B B B B B B B B B B B B B B B B B B B B B B B B B B B B B B B B B B B B B B B B B B B B B B B B B B B B B B B B B B B B B B B B B B B B A B B B B B B B B B B B B B B B B B B B B B B B B B B B B B B B B B B B B B B B B B B B B B B B B B B B B B B B B B B B B B B B B B B B B B B B B B B B B B B B B B B B B B B B B B B B B B B B B B B B B B B B B B B B B B B B B B B B B B B B B B B B B B B B B B B B B B B B B B B B B B B B B B B B B B B B B B B A B B B B B B B B B B B B B B B B B B B B B B B B B B B B B B B B B B B B B B B B B B B B B B B B B B B B B B B B B B B B B B B B B B B B B B B B B B B B B B B B B B B B B B B B B B B B B B B B B B B B B B B B B B B B B B B B B B B B B B B B B B B B B B B B B B B B B B B B B B B B B B B B B B B B B B B B B B B B B B B B B B B B B B B B B B B B B B B B B B B B B B B B B B B B B B B B B B A B B B B B B B B B B B B B B B B B B B B B B B B B B B B B B B A B B A B B B B B B B B B B B B B B B B B B B B B B B B B B B B B B B B B B B B B B B B B B B B B B B B B B B B B B B B B B B B B B B B B B B B B B B B B B B B B B B B
M BovineHD2300011213 B B B B B B B B B B B B B B B B B B B B B B B B A B B B B A B B B A B B B B B B B B B B B B B B B B B B B B B B B A B B B B B B B B B B B B B B B B B B B A A B A A A B B B B B B A A B B A A B B B B B A B B B B B B B B B A B B B B B B A B B A B B B A B B B B B B B B A B B B B A B B B B B B B A B B B B B B B B B B B B B B B B B B B A B B B B B B B B B B B B B A B B B B B B B B B B A B B A B B B B B B B A B A A B B B B B B A A B B A B B B B B B B B B B B B A B B B B A B B A A A B B B B B B B B B B B B B B B A B B B B A B B B A B B A A B B B B A B B A A B A B B A A A B B A B B A B B B B A B A A A B B A B B A B B B A B B B A B A B B A A B A B B A A B B A A A A B B B B B B B B A B B B B B A A B B B B B B B B A A A B B B B B B B B B A B B B B B B B B B B B B B B B B B B B B A B B B B B A B A B B B B B A B B B B A B B B A A B B B B B B A A B B B B B B B B B B B B B B B B B B A B B B B B B B B B B B A B B A B B B B B B B A B B B A B B B B B B B B B B B B B B B B B B B B B B B B B B A A B B A A B B A A B A B A B B B A A B A A A B B B B B B B B B B A A A A B B B B B B B B B B B B B B B B B B B B B A A A B A B A B B B B B B B B B B A B A A A B B B B B B B B B B B B B B B A B B B B A B A A B B B B A B B B B B B B B B B B B B B B A A A B A B B B B B B B B A A B B B B B A B A B B B B B B B B B B B A A B B B A B B A B B B B B A B B B B B B B B B B B A A B B B B B B B A B B B B B A B B A A B B B B B B B A A B A B A A B B B B B B A B B B B B A B B A B B B A B B B B B B B B B A A A A A B B B A B B B B A B B B B A B B B A B B B B B A A B B B A A B B A B B B A A B B A B B A B B B B B B B B B A A B A A B A B B B B B B B B B B A B B B B B B B B B B B B B A A A B B B B B A B B B B B B B B B B B B B A B A B B B B B B B B A B A B B A B B B A B B B B B B B B B B B B B A B B B A A B A A A B B B B B B B B B A A B A A A A B A B B A B B B B B A A B A A A A A A B A B A A A A B A A A B B B B B B B B B B B B B B B B B B B B B B B B B A B B B B B B B B A B B A B A B B B B B A B B B B B B B B B B B B B B B A B A B B B B B B B B B B A B B B A A B B B B A B B B B B B A B B B B B B B B B A B B B B B A B B B B B B B B B B B B B B B A A B B B B B B B B B B B B B B B A A B A B B A B B A A B B B B B B B B B B B B B B B B A B B B B B B B B B B B B B B B B B B B B B B A A A B B A B A B A A B B B B B A A B B A B B B B B B B B B B B B A A B B B B B A B B B B B B B B B B B B B B B B B B A B B A B B A B B B B B B B B B A B B B B B B B B B B B B B B B B B B A B B B B B A B B B A A B B B B B B B B B B B B B B B B B B B B B B B B B B B A B A B B B B B B B B B B B B B B A B B A B B A B A A A B B B B B B B B B B B B B B B A B B B B B A B B B B B B B B B B B B B A A B B B A A B B A B B B B B B A B B B B B B B B B B B B B B A B B B B B B B B B B B B B B B B B A B B B B A B B A A B B B B B A A B B B B B A B B B B B B B B B B B B B B B B A B B B B A B A A B A A B B B B B B B B B B B B B B A B B B A A B B B A B A B B B B B A B B B B B B A A B B B B B B B B A B B B B A B B A B B B B B B B A A B B B B B B B A B B B B A A B B B A A B A B B B B B B B B A B B A B B B A B B B B B B B B A A A A B B B A B B B A A B B B B A B B B B B B B A B B B B B B A B B A B B B B B B A B B B B B B A B B B A A A B B B B B A B B B B A B B A B B A B B B A B B B A A A A A B B B B B B B B B B B B B B B B A B B B B A B A B B B B A B A A B B B B B A B B B B B B B B B B B B B B B B B B B B B B B B B B A B B B B B B B B B B B B B B B B B B B B B A B B B B B B B B B B B A A A A B B B B A B B B B B B B B B B B B B B B B B B B B B B B B A A B B B B B B B A B B B B B A B B B B B B A B B B B B B B B B B B B B B B B B B B B B B B A A A B B A B B A B B B B B B B B B B B B B B A B B B B B B B B B B A B B B B B B B B B B A B B B B B B B B A B B A B B B B A B B B B B B B B B B A B B B B B B B B A B B A B B B B B B B B A B B B B B A B B A A B B B B B A A A B B B B B A B B B B A B B A A B B B B B B B B B B B B B B B B B B B A A A A B B B B B B B B B B B B A B A A B B B B B B B B A A B B A A A A B B A B A B B B B B B B B B B B B B A B B B A B B B B A B A B B B B B B B A B B B B B B B B B B B A B B B B B B B B B B B B B B B B B B A B B B B B A B B A A A B B B A B B B A A B B B B B B B B B B B B B B B B A B B B B B B B B B B B B B B B B B B B B B B B B A A B B B B B B B B A B A B B B A B B B B B B B B B B B B B B B A B B B B A A B B B A B B B B B B B B B B A B B B B B B A B B B B B A B B B B B B B B B B B B B B B B B B B B B B B B A B B B B B A B B B B B B B B B B B B A B B B A B B A B B B B A B A B A B B A B B B B B B B A B B B B B B B B B B A B B B B B A B B B B B A B B A B B A B A B B A A A A B A B B A B B B B B B A B B B B A A B B B A B B B B B B B B B B B B B B B B A A B B B A B B B B A B B B B B B A B B B B A B B B A B B A B A B A B B B A B B A B B B B B B B B B B B B B B B B B B B B B B B B B B B B B B B B B B B B B B B B A B A B B B B B B B A A B B B B B B B B B B A B B A A B B B B B B B B B B B B B B B B A A B B B B B A B B B B B B B B B B B B B B B B B B B B B B B A B B B B B B B B B B B B B B B B B B B B B B B B B B B B B B B A A B B B B B B B B B B B B B B B A A B B B B B B B B B A B B B B B B B B B B B A A A A B B B B B A B A B B B B B B B B B B A B B B B B B B B B B B B A B B B B B B B B B B B B A B B B B B B B B B A A A B B A B B B B A B B B B B A B B B B B B B B B B B B B B B A B B B B B B B B B A B B B B B B B A A B A B B B B B B B B B B B B A B B B B B B B B B B B B B B B B B B B B B B B B B B B B B B B B B B B B B B B B B B B B B B B B B B B B B B B B B A B B B B B B B B B B B B B B B B B B B B B B B B A B B B B B B A B A A B B B B B B B A B A B B B B B B B B B B B B A A A B A A B A A A A A A A A B B B B B A A B A B A B A A A A B B A A A A B A A B B A A B A A A B B A B A A B A B B B B B B B B B B B B B B B A B A B A B B B B B B B B B B B B B B B B B B B B B B B B B A B B A A B A B B B B B B B A A A B B B B B B A B B B A B B B
M UA-IFASA-4463 A A A A A A A A A A A A A A A A A A A A A A A A A A A A A A A A A B A A A A A A A A A A A A A A A A A A A A A A A B A A A A A A A A A A A A A A A A A A A B B A B B B A A A A A A B B A A B B A A A A A B A A A A A A A A A B A A A A A A B A A B A A A B A A A A A A A A B A A A A B A A A A A A A A A A A A A A A A A A A A A A A A A A A B A A A A A A A A A A A A A B A A A A A A A A A A B A A B A A A A A A A A A B B A A A A A A B B A A B A A A A A A A A A A A A A A A A A B A A A B B A A A A A A A A A A A A A A A B A A A A B A A A B A A B B A A A A B A A B B A A A A B B B A A B A A B A A A A B A B B B A A B A A B A A A A A A A B A B A A B B A B A A B B A A B B B B A A A A A A A A B A A A A A A A A A A A A A A A B A B A A A A A A A A A A A A A A A A A A A A A A A A A A A A A A B A A A A A B A B A A A A A B A A A A A A A A A B A A A A A A B A A A A A A A A A A A A A A A A A A A B A A A A A A A A A A A B A A B A A A A A A A B A A A B A A A A A A A A A A A A A A A A A A A A A A A A A A B B A A B B A A B B A A A B A A A B B A B B B A A A A A A A A A A B B B B A A A A A A A A A A A A A A A A A A A A A B B B A B A B A A A A A A A A A A B A B B B A A A A A A A A A A A A A A A B A A A A B A B B A A A A B A A A A A A A A A A A A A A A B B B A B A A A A A A A A B B A A A A A B A B A A A A A A A A A A A A A A A A B A A B A A A A A B A A A A A A A A A A A B B A A A A A A A B A A A A A B A A B B A A A A A A A B B A B A B B A A A A A A B A A A A A B A A B A A A B A A A A A A A A A B A B B B A A A B A A A A B A A A A B A A A A A A A A A B B A A A A B A A B A A A B B A A B A A B A A A A A A A A A B B A A B A B A A A A A A A A A A B A A A A A A A A A A A A A B B B A A A A A B A A A A A A A A A A A A A B A B A A A A A A A A B A B A A B A A A B A A A A A A A A A A A A A B A A A B B A B B B A A A A A A A A A B B A B A A B A B A A B A A A A A B A A B B B B A B A B A B A B B A B B B A A A A A A A A A A A A A A A A A A A A A A A A A B A A A A A A A A B A A B A B A A A A A B A A A A A A A A A A A A A A A B A A A A A A A A A A A A B A A A B B A A A A B A A A A A A B A A A A A A A A A B A A A A A B A A A A A A A A A A A A A A A B B A A A A A A A A A A A A A A A B B A A A A B A A A A A A A A A A A A A A A A A A A A B A A A A A A A A A A A A A A A A A A A A A A B A A A A B A B A B B A A A A A B B A A B A A A A A A A A A A A A B B A A A A A B A A A A A A A A A A A A A A A A A A B A A B A A B A A A A A A A A A B A A A A A A A A A A A A A A A A A A B A A A A A B A A A B B A A A A A A A A A A A A A A A A A A A A A A A A A A A B A A A A A A A A A A A A A A A A B A A B A A B A B A A A A A A A A A A A A A A A A A B A A A A A A A A A A A A A A A A A A A A B A A A B A A A B A A A A A A B A A A A A A A A A A A A A A A A A A A A A A A A A A A A A A A A B A A A A B A A B B A A A A A B B A A A A A B A A A A A A A A A A A A A A A A B A A A A B A B B A B A A A A A A A A A A A A A A A B A A A B B A A A B A B A A A A A A A A A A A A B B A A A A A A A A A A A A A B A A B A A A A A A A A B A A A A A A A B A A A A B B A A A B B A B A A A A A A A A B A A B A A A B A A A A A A A A B B B A A A A B A A A B A A A A A B A A A A A A A B A A A A A A B A A B A A A A A A B A A A A A A B A A A B A B A A A A A B A A A A B A A B A A B A A A B A A A B B B B B A A A A A A A A A A A A A A A A B A A A A B A B A A A A B A B A A A A A A A A A A A A A A A A A A A A A A A A A A A A A A A A A B A A A A A A A A A A A A A A A A A A A A A B A A A A A A A A A A A B B B B A A A A B A A A A A A A A A A A A A A A A A A A A A A A A B B A A A A A A A B A A A A A B A A A A A A B A A A A A A A A A A A A A A A A A A A A A A A B B B A A B A A B A A A A A A A A A A A A A A B A A A A A A A A A A B A A A A A A A A A A B A A A A A A A A B A A B A A A A B A A A A A A A A A A B A A A A A A A A B A A B A A A A A A A A B A A A A A B A A B B A A A A A B A A A A A A A B A A A A B A A B B A A A A A A A A A A A A A A A A A A A A B A B A A A A A A A A A A A A B A A A A A A A A A A A B A A A B B B A A A B A B A A A A A A A A A A A A A B A A A B A A A A B A B A A A A A A A B A A A A A A A A A A A B A A A A A A A A A A A A A A A A A A B A A A A A B A A B A B A A A B A A A B B A A A A A A A A A A A A A A A A B A A A A A A A A A A A A A A A A A A A A A A A A A B A A A A A A A A B A B A A A B A A A A A A A A A A A A A A A B A A A A B B A A A B A A A A A A A A A A B A A A A A A B A A A A A A A A A A A A A A A A A A A A A A A A A A A A A A B A A A A A B A A A A A A A A A A A A B A A A A A A B A A A A B A B A A A A B A A A A A A A B A A A A A A A A A A B A A A A A B A A A A A B A A B A A B A B A A B B B B A B A A B A A A A A A B A A A A B B A A A B A A A A A A A A A A A A A A A A B B A A A B A A A A B A A A A A A B A A A A B A A A B A A B A B A B A A A B A A B A A A A A A A A A A A A A A A A A A A A A A A A A A A A A A A A A A A A A A A A B A B A A A A A A A B B A A A A A A A A A A B A A B B A A A A A A A A A A A A A A A A B B A A A A A B A A A A A A A A A A A A A A A A A A A A A A A B A A A A A A A A A A A A A A A A A A A A A A A A A A A A A A A B B A A A A A A A A A A A A A A A B B A A A A A A A A A B A A A A A A A A A A A B B B A A A A A A B A B A A A A A A A A A A B A A A A A A A A A A A A B A A A A A A A A A A A A B A A A A A A A A A B B B A A B A A A A B A A A A A B A A A A A A A A A A A A A A A B A A A A A A A A A B A A A A A A A B B A A A A A A A A A A A A A A A A A A A A A A A A A A A A A A A A A A A A A A A A A A A A A A A A A A A A A A A A A A A A A A A A A A A A A A A A B A A A A A A A A A A A A A A A A A A A A A A A A A A A A A A A A A A A A A A A A A A A A B A A A A A A A A A A A A B B B A B B A B B B B B B B B A A A A A B B A B A B A B B B B A A B B B B A B B A A B B A B B B A A B A B B A B A A A A A A A A A A A A A A A B A B A B A A A A A A A A A A A A A A A A A A A A A A A A A B A A B B A B A A A A A A A B B B A A A A A A B A A A B A A A
M BovineHD2300011214 A A A A A A A A A A A A A A A A A A A A A A A A A A A A A A A A A A A A A A A A A A A A A A A A A A A A A A A A A A A A A A A A A A A A A A A A A A A A A A A A A A A A A A A A A A A A A A A A A A A A A A A A A A A A A A A A A A A A A A A A A A A A A A A A A A A A A A A A A A A A A A A A A A A A A A A A A A A A A A A A A A A A A A A A A A A A A A A A A A A A A A A A A A A A A A A A A A A A A A A A A A A A A A A A A A A A A A A A B A A A A A A A A A A A A A A A A A A A A A A A A A A A A A A A A A A A A A A A A A A A A A A A A A A A A A A A A A A A A A A A A A A A A A A A A A A A A A A A A A A A A A A A A A A A A A A A A A A A A A A A A A A A A A A A A A A A A A A A A A A A A A A A A A A A A A A A A A A A A A A A A A A A A A A A A A A A A A A A A A A A A A A A A A A A A A A A A A A A A A A A A A A A A A A A A A A A A A A A A A A A A A A A A A A A A A A A A A A A A A A A A A A A A A A A A A A A B A A A A A A A A A A A A A A A A A A A A A A A A A A A A A A A A A A A A A A A A A A A A A A A A A A A A A A A A A A A A A A A A A A A A A A A A A A A A A A A A A A A A A A A A A A A A A A A A A A A A A A A A A A A A A A A A A A A A A A A A A A A A A A A A A A A A A A A A A A A A A A A A A A A A A A A A A A A A A A A A A A A A A A A A A A A A A A A A A A A A A A A A A A A A A A A A A A A A A A A A A A A A A A A A A A A A A A A A A A A A A A A A A A A A A A A A A A A A A A A A A A A A A A A A A A A A A A A A A A A A A A A A A A A A A A A A A A A A A A A A A A A A A A A A A A A A A A A A A A A A A A A A A A A A A A A A A A A A A A A A A A A A A A A A A A A A A A A A A A A A A A A A A A A A A A A A A A A A A A A A A A A A A A A A A A A A A A A A A A A A A A A A A A A A A A A A A A A A A A A A A A A A A A A A A A A A A A A A A A A A A A A A A A A A A A A A A A A A A A A A A A A A A A A A A A A A A A A A A A A A A A A A A A A A A A A A A A A A A A A A A A A A A A A A A A A A A A A A A A A A A A A A A A A A A A A A A A A A A A A A A A A A A A A A A A A A A A A A A A A A A A A A A A A A A A A A A A A A A A A A A A A A A A A A A A A A A A A A A A A A A A A A A A A A A A A A A A A A A A A A A A A A A A A A A A A A A A A A A A A A A A A A A A A A A A A A A A A A A A A A A A A A A A A A A A A A A A A A A A A A A A A A A A A A A A A A A A A A A A A A A A A A A A A A A A A A A A A A A A A A A A A A A A A A A A A A A A A A A A A A A A A A A A A A A A A A A A A A A A A A A A A A A A A A A A A A A A A A A A A A A A A A A A A A A A A A A A A A A A A A A A A A A A A A A A A A A A A A A A A A A A A A A A A A A A A A A A A A A A A A A A A A A A A A A A A A A A A A A A A A A A A A A A A A A A A A A A A A A A A A A A A A A A A A A A A A A A A A A A A A A A A A A A A A A A A A A A A A A A A A A A A A A A A A A A A A A A A A A A A A A A A A A A A A A A A A A A A A A A A A A A A A A A B A A A A A A A A A A A A A A A A A A A A A A A A A A A A A A A A A A A A A A A A A A A A A A A A A A A A A A A A A A A A A A A A A A A A A A A A A A A A A A A A A A A A A A A A A A A A A A A A A A A A A A A A A A A A A A A A A A A A A A A A A A A A A A A A A A A A A A A A A A A A A A A A A A A A A A A A A A A A A A A A A A A A A A A A A A A A A A A A A A A A A A A A A A A A A A A A A A A A A A A A A A A A A A A A A A A A A A A A A A A A A A A A A A A A A A A A A A A A A A A A A A A A A A A A A A A A A A A A A A A A A A A A A A A A A A A A A A A A A A A A A A A A A A A A A A A A A A A A A A A A A A A A A A A A A A A A A A A A A A A A A A A A A A A A A A A A A A A A A A A A A A A A A A A A A A A A A A A A A A A A A A A A A A A A A A A A A A A A A A A A A A A A A A A A A A A A A A A A A A A A A A A A A A A A A A A A A A A A A A A A A A A A A A A A A A A A A A A A A A A A A A A A A A A A A A A A A A A A A A A A A A A A A A A A A A A A A A A A A A A A A A A A A A A A A A A A A A A A A A A A A A A A A A A A A A A A A A A A A A A A A A A A A A A A A A A A A A A A A A A A A A A A A A A A A A A A A A A A A A A A A A A A A A A A A A A A A A A A A A A A A A A A A A A A A A A A A A A A A A A A A A A A A A A A A A A A A A A A A A A A A A A A A A A A A A A A A A A A A A A A A A A A A A A A A A A A A A A A A A A A A A A A A A A A A A A A A A A A A A A A A A A A A A A A A A A A A A A A A A A A A A A A A A A A A A A A A A A A A A A A A A A A A A A A A A A A A A A A A A A A A A A A A A A A A A A A A A A A A A A A A A A A A A A A A A A A A A A A A A A A A A A A A A A A A A A A A A A A A A A A A A A A A A A A A A A A A A A A A A A A A A A A A A A A A A A A A A A A A A A A A A A A A A A A A A A A A A A A A A A A A A A A A A A A A A A A A A A A A A A A A A A A A A A A A A A A A A A A A A A A A A A A A A A A A A A A A A A A A A A A A A A A A A A A A A A A A A A A A A A A A A A A A A A A A A A A A A A A A A A A A A A A A A A A A A A A A A A A A A A A A A A A A A A A A A A A A A A A A A A A A A A A A A A A A A A A A A A A A A A A A A A A A A A A A A A A A A A A A A A A A A A A A A A A A A A A A A A A A A A A A A A A A A A A A A A A A A A A A A A A A A A A A A A A A A A A A A A A A A A A A A A A A A A A A A A A A A A A A A A A A A A A A A A A A A A A A A A A A A A A A A A A A A A A A A A A A A A A A A A A A A A A A A A A A A A A A A A A A A A A A A A A A A A A A A A A A A A A A A A A A A A A A A A A A A A A A A A A A A A A A A A A A A A A A A A A A A A A A A A A A A A A A A A A A A A A A A A A A A A A A A A A A A A A A A A A A A A A A A A A A A A A A A A A A A A A A A A A A A A A A A A A A A A A A A A A A A A A A A A A A A A A A A A A A A A A A A A A A A A A A A B A A A A A A A A A A A A A A A A A A A A A A A A A A A A A A A A A A A A A A A A A A A A A A A A A A A A A A A A A A A A A A A A A A A A A A A A A A A A A A A A A A A A A A A A A A A A A A A A A A A A A A A A A A A A A A A A A A A A A A A A A A A A A A A A A A A A A A A A A A A A A A A A A A A A A A A A A A A A A A A A A A A A A A A A A A A A A A A A A A A A A A A
M BovineHD2300011215 A A A A B A A A A A A A A A A A A A B A A A A A A A A A A A A A A A A A A A A A A B A A A A A A A A A A A A A A A A B B A A A A A A A B A A A A A A A A A A A A A A A A A A A A A A A A A A A A A A A A A A A A A A A A A A A A A A A A A A A B A A A A A A A A A A A A A A A A A A A A A A A A A A A A A A A A A A A A A A A B A A A A A A A A A A A A B A A A A A A A A A A A A A A A A A B A A A A A A A A A A A A A A A A A A A A A A A A A B A A A A A A A A A A A A A A A A A A A A A A A A A A A A A A A A A A A B A A A A A A A A A A A A A A A A A A A A A A A A A A A A A A A A A A A A A A A A A A A A A A A A A A A A A A A A A A B A A A A A A A A A A A A A A A A A A A A A A A A A A A A A A A A A B A A A A A A A B A A A A A A A A A A A A B A A A A A A A A A A A A A A A A A A A A A A A A A A A A A A A B A A A A A A A A A A A A A A A B A A A A A A A A A A A A A A A A A A A A A B A A A A B A A A A A A A A A B A A B A A A A A A A A A A A A A A A A A A A A A A A A A A A A A A A A A A A A A A A A A A A A A A A A A A A A A A A A A A A A A A A A A A B A A A A A A A A A A A A A A A A A A A A A A A A A A A A A A A A A B A A A A A B A A A A A A A A A A A A A A A A A A A A B A A B A A A A A A B A A A A A A A A A A A A A B A A A A A A A A A A A A A A A A A A A A A A A A A A A A A A A A A A A A A A A A A A A A A A A A A A A A A A A B A A A A A A A A A A A A A A A A A A A A A A A A A A A A A A A A A A A A A A A A A A A A B A A A A A A A A B A A A A A A A A A B A A A A A A A A A A A A A A A A A A A A A A A A A A A A A A A A A A A A A A A A A A A A A A A A A A A A A A A A A A A A A A A A A A A A A A A A A A A A A A A A B A A A A A A A A A A A A A A A A A B A A A B A A A A A A A A A A A A A B B A A A A A B A A A A A A A A A A A A A A A A A A A A A A A A A A A A A A A A A A A A A A A A A A A A A A A A A A A A A A A A A A A A A A A A A A A A A A A A A A A A A A A A A A A A A A A A A A A A A A A A A A A A B B A A A A A A A A A A A A A A A A A A A A A A A A A A A A A A A A A A A A A A B A A A A A B A A B A A A A A A A A A B A B A A A A A A A A A A A A A A A A B A B B A A A A A A A A A B A B A A B B A A A A A A A A A A A A A A A A A A A A A A A A A A B A A A A A A A A A A A A A A A A A A A A A A A A A B A A B A A A A A A A A A A A A A A A A A A A A A A A A A A A A A A A B A A A B A A A A A B A A A A A A A A A A A A A A A A A A A A A A A A A A A B A A A A A A A A A A A A A B A A A A A A A A A A A A A A A A A A A A A A A A A A B B A A A A A A A A B A A A A A A A A A A A A A A A A A A A A A A A A A A A A A A A A A A A A A A A A A A A A A A A A B A B A A A A A A B A A A A A A A A A A A A A A A A A A A A A A A A A A A A A A A A A A A A A A A A A A A A A A A A A A A A A A A A A A A A A A A B B A A B A A A A A A A A A A A A A A A A A A A A A A A A A A A A A A A A A A A A A A A A A A A A A A A A A A A A A A A A B A A A A A A A A A A A A A A A A A A A A A A A A A A A A A A A A A A B B A A A B A A A B A A A A A A A A A A A A A A A A A A A A A A B A A A A A A A A A A A B A A A A A A A A A A A B B A A A A A A A A A A A A A A A A A A A A A A A A A A A A A A A A A A A A A A A A A A A A A A A A A A A A A A A A A A A A A A A A A A A A A A A A A A A A A A A A A A A A A A A A A A A A A A A A A A A A A A A A A A A A A A A A A A A A A A A A A A A A A A A A A A A A A A A A A A B A A A A A A A A A A A A A A A A A A A A A B A A A A A A A A A A A A A A A A A A A A A A A A A A A A A A A A A A A A A A A A A A A A A A A A A A A A A A A A A A A A A A A A A A A A A A A A A A A A A A A A A A A A A A B B B B B A A A A A A A A A A A A A A A B A A A A A A A A A A A A A B A B A A A A B A A A A A A A A A A A A A A A A A A A A A B A A A A A A A A A A A A A A A A A A A A A A A A A A A A A A A A A A A A A A A A A A A A A A A A A A A A A A A A A A A A A A A A A A A A A A A A A A A A A A A A A A A A A A A A A A B A A A A A A A A A A A A A A A A A A A B A A A A A A A A A A A A A B A A A A A A A A A A B A A A A A A A A A A A A A A A A A A A A A A A A A A A A A A A A A A A A A A A A A A A A A A A A A A A A A A A A B A A A A A A A A A A A A A A A A A A A A B A A A B B A A A A A A A A A A A A A A A A A A A A A A A A A A A A A A A A A A A A A A A A A A A A A A A A A A A A A A A A A A A A A A A A A A A A A A A A A A A A A A A A A A A A A A A A A A A A A A A A A B A A A A A A A A A A A A B A A A A A A A B A A A A B B A A A A A A A A A A A A A A A A A A A A A A B A A A A A A A B A A A A A A A A A B A A A A A A A A A A A B A A A A A A B A A A A A A A A A A A A A A A A B B A A A A A A A B A A A A A A A A A A A A A A A A A A A A A A A A A B A A A A A A A A A A A A A A A A A A A A A A A A A A A A A A A A A A A A A A A A A A A A A A A A A A A A A A A A B A A A A A A A A A A B A A A A A A A A A A A A A A B A A A A A A A A A A A A A A A A A B A A A A A A A A A B A A B A A A A A A A A A A A A A A A A A A B A A B A B A A A B A B A A A A A A A A A A B A A A A A B A A B A A A A A A A A A A A A A A A A B A A A A A A A A A A A A A A A A A A A A A A A B A A A A A A A A A A A A A A A A A A A A A A A A A A A A A A A A A A A A A A A A A A A A A A A A A A B A A A A A A A A A A A A A A A A B A A A B A A A A A A A A A A A A A A A A A A A A A A A A A A A A A B A A A A B A A B A A A A A A A A A A A B A A A A A A A A A A A A A A A A A A A A A A A A A A A A A A A A A A A A A A A A A A A A A A A A A A A A A A A A A A A A A A A A A A A A A A A A A A A A A A A A A A A A A A A A A A A A A A A A B A A A A A A A A A A A A A A A A A A A A A A B A A A A A A A A A A A A A A A A A A A A B A A A A A A A B A A A A A A A A A A A A A A A A A A A A B A A A A A A A A A A A A A A A A A A A A A A A A A A A A A A A A A A A A A A A A A A A A A A A A A A A A A A A A A A A A A A A A A A A A A A A A A A A A A A A A A A A A A A A A A A A A A A A A A A A A A A A A A A A A A A A A A A A A A A A A A A A A A A A A A A A A A A A A A A A A A A A A A A A A A A A A A A A A A A A A A
M BovineHD2300011216 A A A A A A A A A A A A A A A A A A A B A A A A A A A A A A A B A A A A A A A A A A B A A A A A B A A A A A A A A A A A A A A A A A A A A A A A A A B A A A A A A A A A A A A A A A A A A A A A A A A A A A A A A A A A A A A A A A A A A A A A A A A A A A A A A A A A A A A A A A A A A A A A A A A A A A A A A A A A A A A A A A A A A A A A A A A A A A A A A A A A A A A A A A A A A A B A A A A A A A A A B B A A A A A A A A A A A A A A A B A A A A A A A A A A A A A A A A A A A A A A A A A A A A A A A A A A A A A A A A A A A A A A A A A A A B A A A A A A A A A A A A A A A A A A A A A A A A A A A A A A A A A A A A A A A A A A A A A A A A A A A A A A A A A A A A A A A A A B A A A A A A A A A A A A A A A A A A A A A A A A A A A A A A A A A A A A A A A A A A A A A A A A A A A B A A A A A A A A A A A A A A A A A A A A A A A A A A A A A A A A A A A A A A A A A A A A A A A A A A A A A A A A A A A A A A A A B A A A A A A A A A A A A A A A A A A A A A A A A A A A A A A A A A A A A A A A A A A A A A A A A A A A A A A A A A A A A A A A A A A A A A A A A A A A A A A A A A A A A A A A A A A A A A A A A B A A A A A A A A A A A A A A A A A A A A A A A A A A A A A A A A A A A A A A A A A A A A A A A A A A A A A A A A A A A A A A A A A A A A A A A A A A A A A A A A A A A A A A A A A A A A A A A A A A A A A A A A A A A A A A A A A A A A A A A A A A A A A B A A A A A A A A A A A A A A A A A A A A A A A A A A A A A A A A A A A A A A A A A A A A A A A A A A A A A A A A A A A B B A A A A A A A A A B A A A A A A A A A A A A A A A A A A A A A A A A A A A A A A A A A A A A A A A A A A A A A A A A A A A B A A A A A A A A A A A A A A A A A A A A A B A A A A A A A A A A A A A A A A A A A A A A A A A A A A B A A A A A A A A A A A A B A A A A A A A A A A A B A A A A A A A A A A A A A A A A A A A A A A A A A A A A A A A A A A A A A A A B A A A A A A A A A A A A A A A A A A A A A A A A A A A A A A A A A A A A A A A A A A B B A A A A A A A A A A A A A A A A A A A A A A A A A A A A A A A A A A A A A A A A A A A A A A A A A A A A A A A A A A A A A A A A A A A A A A A A A A A A A A A A A A A A A A A A A A A A A A A A A A A A A A A B A A A A B A A A A A A A A B A A A A A A A A A B A A A A A A A A A A A A A A A A A A A A A A A A A A A A A A A A A A A A A A A A A A A A A A A A A A A A A A A A A A B A A A A A A A A A A A A A A A A A A A A A A A A A A A A A A A A A A A A A A A A A A A A A A A A A A A A A A A A A A A A A A A A A A A A A A A A A A A A A A A A A A A A A A A A A A A A B A A A A A A A A A A A A A A A A A A A A A A A A A A A A A A A A A A A A A A A A A A A A A A A A A A A A A A A A A A A A A A A A A A A A A A A A A A A A A A A A A A A A A B A A A A A A A A A A A A A A A A A A A A A A A A A A A A A A A A A A A A A A A A A A A A A A A A A A A A A A A A A A A A A A A A A A A A A A A B A A A A A A A A A A A A A A A A A A A A A A A A A A A A A A A A A A A A A A A A A A A A A A A A A A A A A A A A A A A A A A A A B A A A A A A A A A A A A A A A A A A A A A A A A A A A A A A A A A A A A A A A A A A A A A A A A A A A A A A A A A A A A A A A A A A B A A A A A A A A A A A A A A A A A A A A A A A A A A A A A A A A A A A A A A A A A A A A A A A A A A A A A A A A A A A A A A A A A A A A A A A A A A A A A A A A A A A A A A A A A A A A A A A A A A A A A A A A A A A A A B A A A A A A A A A A A A A A A A A A A A A A B A A A A A A A A A A A A A A A A A A A A A A A A A A A A A A A A A A A A A A A A A A B A A A A A A A A A A A A A A A A A A A A A A A A A A A A A A A A A A A A A A A A A A A A A A A A A A A A A A A A A A A A A A A A A A A A A A A A A A A A A A B A A A A A A A A A A A A A A A A A A A A A A A A A A A A A B A A A A A A A A A A A B A A A A A A A A A A A A A A A A A A A A A A A A A A A A A A A A A A A A A A A A A A A A A A A A A A A A A A A A A A A A A A A A A A A A B A A A A A A A A A A A A A A A A A A A A A A A A A A A A A A A A A A A A A A A A A A A A A A A A A A A A A A A A A B A A A A A A A A A A A A A A A A A A A A A A A A A A A A A A A A A A A A A A A A A A A A A A A A A A A A A A A A A A A A A A A A A A A A A A A A A A A B A A B A A A A A A A A A A A A A A A A A A A A A A A A A A A A A A A A A A A A A A A A A A A A A A A A A A A A A A A A A A A A A A A A A A A A A A A A A A B A A A A A A A A A A A B A A A A A A A A A A A A A A A A A A A A A A A A A A A A A A A A A A A A A A A A A A A A A A A A A A A A A A A A A A A A A A A A A A A A A A A A A A A A A A A A A A A A A A A A A A A A A A A A A A A A A A A A A A A A A A A A A A A A A A B A A A A A A A A A A A B A A A A A A A B A A A A A A A A A A A A A A A A A A A A A A A A A A A A A A A A A A A A A A A A A A A A A A A A A A A A A A A A A A A A A A A A A A A A A A A A A A A A A A A A A A A A A A A A A A A A A A A A A A A A A A A A A A A A A A A A A A A A A A A A A A A A A A A A A A A A A A A A B A A A A A A A A A A A A A A A A A A A A A A A A A A A A A A A A A A B A A A A A A A A A A A A A A A A A A A A A A A A A A A A A A A A A A A A A A A A A A A A A A A A A A A A A B A A A A A A A A A B A A A A A A A A A A A A A A A A A A A A A A A A A A A A A A A A A A A A A A A A A A A A A A A A A A A A A B A A A A A A A A A A A A A A B A A A A A A A A A A A A A A A A A A A A A A A A A A A A A A A A A A A A A A A A A A A A A A A A A A A A A A A A A A A A A A A A A A A A A A A A A A A A A A A A A A A A A A A A A A A A A A A A A A A A A A A A A A A A A A A A A A A A A A A A B A A A A A A A A A A A A A A A A A A A A A A A A A A A A A A A A A A A A A A A A A A A A A A A A A A A A A A A A A A A B A A A A A A A A A A A A A A A A A A A A A A A A A A A A A A A A A A A A A A A A A A A A A A A A A A A A A A A A A A A A A A A A A A A A A A A A A A A A A A A A A A A A A A A A A A A A A A A A A A A A A A A A A A A A B A B A B A A A A A B A A A B A A A A A A A A A A B B A A A B A A A A A A A A A A A A A A A A A A A A A A A A A A A A A A A A A A A A A A A A A A A
M BovineHD2300011217 A A A B A B B B A A A A B A B A A A A A A A B A B A A A B B B A A A B B B A B A A A B B B B B A A A A A B B A B B B A A B B A B A B B A B B A A B B A A A A A A B A A B A A B B B B B B B A A A A B A A A B B B B A A A B A B A B B A B A B A A A A B A B B A B B B B B A B B B B B B A A B A A B A B A A A A A B A A A A A B A B B A B A B B A B A B B A A B A B A B B B B B A A B A A B B B A B B A B A B A B A A B A B B B B A B B B B B B B B A B A B B A B A A A A A B B A A B B B B A A B A A A B A B B A A A B B A B B B A B B B A A A A B B B A A A A A B B B A B A B A A A B B A A B B B B A A B B B B A B A A B B B B A A A A B B B A A B A A B A A A B B A B B A B A A A A B A A A A A A A A B B A B B A B B B A B B A A A B B A B A B B B B B B A B B B A B B B B B B B A A A A B A B A A B B A B B B B B B A A A A B B B B B A A B B B A B A A A A B A A B A A A A A A A A B A B A A B A B A B A A A A B A A B B B B B B A B A A A B B A B A A A B A B A B B B B A A B B B B B A A A A A A B B B B B A B B B B A B A B A A A A A A A A B A B A A A B A B B B A A B A A A B B A A B A B B A A A A A A B B B B B A B B A A A B A B A A B B B B B B B A B B B A A A A B A A A B B A A A B B A B B A B B A B A B B A B A B A B B B B B B B A B B B A B A A B B A A A B B A B B A B A A A A B B A B B A A B A A B A A B B B A A B A A A A A B B A A B A B A B B B B A B A B B A B A A B A A B A A B B B A A A A A A B A A A B B A A B B A B B B A B B B B A A A A A B A A B B A B A B B A A B B B B A A A A A B B B B A A B B B A B A B A B A A A A A A B A B A B A B A A A B B A A A B B A B B A A A A B A B B A A B A A A A B A A B A A A B B A A A A A B A A A B A A A A A A A B A A A B B A A A A A B A B B B A A B B A A A A A B B A A A A A B A A B A A B B B B B A B A B A A A B A A A A A B B A A B A A B A A A B A A A B B B B A A A A B A A A A A A A A B A B A A A A A A A A A B A B B A B B B A A A A B A A B A B A A B A A A B A A A B A A B B A A B A A A A B B A A A A A A A B B B B A A B B B B B B A A A B B A A B A B A B B A B A B B B B A A B A B A A A B A A B B A B B A B A B A B A A B A B B B A A A A B B A A A A A A A A A A B B A B A A A B A A A A B B B A B A A A B A A A A B B B B B A B B A A B A B A B A B A B A A B A A B A A B B A A A A A A A B A B A A B A A A A B B B A B A B A A A B A A B A A A A A B B B B A A B A B B B A B A A A B A B B A A B B A A A A A B A A A A A A B B B A A A A A A A A B B A B B B B A B A A B A A A B A B A B B B A A B B B A A A A A B B B B A B A A A B B A B B B A B A A A B A B B B A B A B A B A A A A A A B B B A B A B A B B A A A A A A A A A B B A A B A A A A B A B A B A A B B A A A B A A B A A A A A B B A B B B A B B B B B B B A B A B A A A B A B A B A B B B B A A A A B A A A B B A B B B A B A A A B B B A A B B A B A A B A B A A A A A A A A A B A A B A A A B B A B B B B B A B B A A A B A B A A A A B A B A B A B B B B A B B A B A B B B B B B B B B B B B B B B B B B A B A B B B B B A A B B B A A A A A A A B B A A A B A B B B B A A B A A B B A A A A B A B B A A A A A B B A A A A B A A B A B A B A A A B A A A A A B B B B B B A B A B B B B B B B B B A B A B B B B B B B A A A A B B B A A A A A B B B B A A B B B B B A A A B A B A B A A B B B B B B B B B A A B B B B A A A A A B B B B B B A A A A B A B A B B B B B B B B B A B A B B A A B B A A B A A A B B A A A B A A B A A B B A A B A A A B B B B B A B A B B B B B A A A B B A B A B B B B B A B A B A B B A B A B B B B A B B B B B B B B B B B B B B B B A B B B A B B A B B B A A B B A A A A B B B A A B A B A B B B A B B B A B B A A B B B B B A B A A A A B A A A B B A A B A A B B B B B A B A A B B B B A B B A B A B B B A A A A B B B A A A B A B A B B A A B B A B A B B A A B A A A A A A B A A B A A B B B A B A B B B B B B B B B B A A B B B B A A A A A B A A B A B B B A B B B B B B A B B B B B A B A B B B A B B B B B A A B A B A B B B B A B B B A A B B A A A B A A A B B B B B B A A B A B B A B B A B B B B A B A A B A A B B A A B B A A B A A A A B B A A A A A A A B B B B B A B A A A A B A A B B A B B B B A B B A B A A A A A B A B A A A B B B B B A A A B A A A B A B B A A B B B A A B B B B A A A B A A B A A A A A A A B B B A B B B A A B B B B B B A B B A B A B A B A A A A A A B A A B A A A B A A A B A A A B B B B B B B B A B A B B A A B A B B B B B A B B B B B B A B A A B A A B A B A A A A A A A B A B A B A A B A B B A B A A A A A B A A A B B A B A B A A A A A A B B B B A B B B A B B B A B B A A A A A B B A B A B B A B A A B B B A A A A B B B B A A B B A B A A B B A A B A A A B B A B A A B B B A A B B A B A A A B B A B A B A B B B B B B B B B B A A B A B A B A B A B B B B B B A A B B A B A B B B B B B A B B A B A B B B B B B B B A A B A B A B A A B A A B B A B B B A A B B A A B B B B B A A B A B A B A A B B A B B B B B A A A B B A B B A A B B B A A B B A A B B B B A B B B A B B A B A B B B B A B A A A A A A A A B B A A B B A B A A B B A B B A B A A A A A A A A B B B B B A A A A A B B B B B A A A A A B B A A B A A B B B A B B B B A B B B B B B B A B B A B B A A A A B B A B A B A A A B B A A A A B B B A B B A A A A B B B B B A A B B B B A B B B B B B A B B B A A A B B A A B B B A B B A B B A B B A B B B A A A B A B B A A B A B A A A B A B A A B A B B A B A A A B A A A B A B B A B B A A B A A B A B A B B B B A A A A A A B B B B B A B B B A B B B A B B B B B A B A B B B B B B B B B B B B A B B B B B A B B B B B A A A B B B B A B B A B B B B B B B A A A A A A A A A A A A A A B A B A B A B B B B A B B B B B B B A B A A B A B B A A B A B B A B A B B A B B B A A B B B B B A B A B B B B B B A B B A B A B A B A A A B B A A A A B A B A A B A B A A A A A A A A B B B B A A A B A B B A A A A A B A A A A A B A A A B A A A B B B A B B B B B B B B B B B A B A A A B B A B A B A B A B A A B B B A A A A A B B B A B B A A B B B B B B A B A A A B A B A A A A A B A B B A A B A B B A B A B B B A A B B B A A A B A B B B B B B B B B A B B B B B A B A B A A A B A B B B A B B B A A B A B A B A
M BovineHD2300011218 A A A A A A A A A A A A A A A A A A A A A A A A A A A A A A A A A A A A A A A A A A B A A A A A A A A A A A A A A B A A A A A A A A A A A A A A A A A A A A A A A A A A A A A A A A A A A A A A A A A A A A A A A A A A A A B A A A A A A B A A A A A A A A A A A A A A A A A A A A A A A A A A A A A A A A A A A A A A A A A A A A A A A A A A A A A A A A A A A A A A A A A A A A A A A A B A A A A A A A A A A A A A A A A A A A A A B B A A B A A A A A A A A A A A A A A A A A B A A A A B A A A A A A A A A A A A A A A B A A A A A A A A A A A A A A A A B B A A B A A A A A B B A A A A A A A A A A A A A A A A A A A A A A A A A A A A A B A A A A A A B B A A B A A A A A A B A A A A A A A A A A A A A A A A A A A A A A A A B A B A A A A A A A A A A A A A A A A A A A A A A A A A A A A B A A A A A A A A A A A A A A A A B A A A A A A A A A A A A A A A A A A A A A A A A A A A A A A A A A A A A A A A A A A A A A A A A A A A A A A A A A A B A A A B A A A A A A A A A A A A A A A A A A A A A A A A A A A B A A A A A A A A A A A A A A A A B A B B B A A A A A A A A A A B A B B A A A A A A A B B A A A A A A A A B A A A A B B A A A B A A A A A A A A A A A A A B B A A A A A A A A A A A A A A A B A A A A A A A A B A A A A A B A A A A A A A A A A A A A B B A A A A A A A A A A A A A A A A A A A A B A A A A A A A A A A A A A A A A A A A B A A A A A B A A A A A A A A A A A B B A A A A A A A A A A A A A A B A A B A A A A A A A A A A A A B A A A A A A A B A A A A A A A A A A A A B A A A A A A A A A B A B A A A A A A A A A A B A A A A A A A A A A A A A A A B A A A A A B A B A A A B A A A A A A A A A A A A A A A A A A A A A A B A A A A A A A A A A A A A A A A A A A A A A A A A B B A A A A A B A A A A A A A A A A A A A A A A A A A A A A A A B A A A A A A A A A A A A A A A A A A A A B A B A A A A A A A A A A A A A A A A A A A A A A A A A A B A A B A A A A A A A A B A A B A B A A A A A A B A A A A A A A A A A A A A A A A A A A A A A A A A A A A A A A A A A A A A A A A A A A B A A A A A A A A A A A A A A A A A A A A A A A A A A A A A A A A A A A A A A B B A A A A A A A A A A A A A A A A A A A A A A A A A A A A A A B A A A A A A A A A A A A A A B A A A A A A A A B A A A A A B A A A A A A A A A A A A A A A A A A A A A A A A A A A A A A A A A A A A A A A A A A A A A A A A A B A A A A A A A A A A A A B A A B A A A B A A A A A A A A A A A A A A B A A A A A A A A A B A A A A B A A A A A A A A B A A A A A B A A A A A A A A A A B A A A A A A A A A A A A A A A A A A A A A A A B A A A B A B A A A A A A A A A A A A A A A A A A A A A A A A A B B A A A A A A A A A A A A A A A A A A A A A A B A A A A A A A A A A A A A A A A A A A A A A A A A A A A A A A A A A A B A A A A B A A A A A A A A A A A A A A B B A A A A A A A A A A A A A A A A A A A A A A A A B A A A A A A A A A A A A A A A A A A A A A A A A A A B A B A A A A A A A A A A A A A A A A A A A A A A A A A A B A A A A A A A A A A A A A A A A A A A A A A A A A A A A A A A A A A A A A A A B A A A A A A A A A A A A A A B A A A A A A A A A A A B A A A A A A A A A A A A A B A A A A A A A A A A A A A A A A A A B A B A A A A A A A A A A A A A A A A A A A A A A A A A A A A A A A A A A A A A A A A A A A A A A A A A A A A A A A A A A A A A A A A A B A A A A A A A A A A B A A B A A B A A A B A A A A A A A B A A A A A A A A A A A A A A A A A A A A A B A B A A A A A A A A A A A A B A A A A A A A A A A A A A A A A A A A A A A A A A A A A A A A A A A A A A A A A A A A B A A A A A A A A A A A A A A A A A A A A A A A A A B A A A A A A A A A A A A A A A A A A A A A A B A A A A A A A A A A A A A A A A A A A A A A A B A A A A A A A A A A A A A A B A A A A A A A B B A B A A A A A B A A A A A A A A A A A A A B A A A A A A A A A A A A A A A A A B A A A A A A A A A A A A A A A A A A A A A B A A A A A A A A A A A A A A A A A A A A A A A A A A A A A A B B A A A A A A A A A A A A A A A A A A A A A A A A A A A A A A A A A A A A A A A A A A A A A A A A A A A A B A A A A A A A A A A A A A B A A A A B A A A A A A A A B A A A A B A A A A A A A A A A A A A A A A A A A A A A A A A A A A A B A B A A A A A A A A A B A A A A A A A A A A A A A A A A A A A A A A A A A A A A A A A A A A A A A A A A A A A A A A A A A A A B A A A A A A A A A A A A A A A A A A A A A A A A A A B B B B B A A A A A A A A B A A A A A A A A A A A B A A A A A A A A A A A A A A A A A A A A A A A A A A A A A A A A A A A A A A A A A A A A A A A A A A A A A A A A A A A A A A A A A A A A A A A A A A A A A A A A A A A A A A A A A A A A A A A A B A A A A A A A A A A A B A A A A A A B A A A A A B A B A A A A A A A A A A B A A A A A A A A A A A A A A A A A B A A A A B A A A A A A A A A A A A A A A A A A A A A A A A A A A A A A A A A A A A A A A A A A B A A A A A A A A A A A A A A A B A A A A A A A A A A A A A A A B A A A A A A A A A A A A A A A A A A A A A A A A A A A A A A A A A A A A A A A A A A A A A A A A A A A A A A A A A A A A A A A A A A A A A A A A A B A A A A A A A A A A A A A A B A A A A A A A A A A B A A A A A A A A A A B A A A B A A A A A B A B A A A A A A A B A B A A A A A A A A A A A A A A A A A B A A A A A A A A A A A A A A A A A A A A A A A A A A A A A A B A A A A B A A A A A A A A B A A A A A A A A B A A A A A A A A A A A A A A A A A A A A A A A A A A A A A A A A A A A A A A A B A A A A B A B B A B A B A A A A B A A A A A A A A A A A A A A A A A A A A A A A A A A A A A A A A A A A A A A A A A A A A A A A A A A A A A A A A A B A A A A B A A A A B A A A A A A A A A A A A A A A A A A A A A A A A A A B A A A A A A A A A A A A A A A A A A A A A A A A A A A A A A A A A A A A A A A A A A A A A A A A A A A A A A A A A A A A A A A A A A A A A A A A A A A A B B B A B B A B B B B B B B B A B A A A B B A B A B A B A B A A A B B A A A A A A A B A A B A A B A B B B B A B A A A A A A A A A A A B A A A A A B A B A A A A A A A A A A A A A A A A A A A A A A A A A B A A A A A A A A A A A A A B A A A A A A A A A A A A A A A A
M BovineHD2300011219 B B B A B A A A B B B B A B A B B B B A B B A B A B B B A A A A B B A A A B A B B B A A A A A B A B B B A A B A A A B B A A B A B A A B A A B A A A A B B B B B A B B A B B A A A A A A A B B B B A B B B A A A A B B B A B A B A A B A B A B B B B A B A A B A A A A A B A B A A A A B B A B B A B A B B B B B A B B B B B A B A A B A B A A B A B A A B B A B A B A A A A A B B A B B A A A B A A B A B A B A A A A B A A A A B A A A A A A A A A A B A A B A B B B B B A A B B A A A A B B A B B B A B A A B B B A A B A A A B A A A B B B B A A A B B A B B A A A B A B A B B B A A B B A A A A B B A A A A B A B B A A A A B B B B A A A B B A B B A B B B A A B A A B A B B B B A B B B A B B B B A A B A A B A A A B A A B B B A A B A B A A A A A A B A A A B A A A B A A A B B B B A B A B B A A B A A A A A A B B B B A A A A A B B A A A B A B B B B A B B A B B B B B B B B A B A B B A B A B A B B B B A B B A A A A A A B A B B B A A B A B B B A B A B A A A A B B A A A A A B B B B B B A A A A A B A A A A B A B A B B B B B B B B A B A B B B A B A A A B B A B B B A A B B A B A A B B B B B B A A A A A B A A B B B A A A B B A A A A A A A B A A A B B B B A B B B A A B B B A A B A A B A A B A B A A B A B A B A A A A A A A B A A A B A B B A A B B B A A B A A B A B B B B A A B A A B B A B B A B B A A A B B A B B B B B A A B B A B A B A A A A B A B A A B A B B A B B A A B A A A B B B B B B A B B B A A B B A A B A A A B A A A A B B B B B A B B A A B A B A A B B A A A A B B B B B A A A A A A A A A B A B A B A A B B B B B A B A B A B A B B B A A B B B A A B A A B B B B A B A A B B A B B B B A B B A B B B A A B B A B B A B B B A B B B B B B B A B B B A A B B B B B A B A A A B B A A B B B B B A A B B B B B A B B A A B A A A A A B A B A B B A A B B B B B A A B B A A B A B B B A B B B A A A A B B B B A B B B B B B B B A B A B B B B B B B B B A A A A B A A A B B B B A B B A B A B B A B B B A B B B A B B A A B B A B B B B A A B B A A B B B A A A A B B A A A A A A B B B A A B B A B A B A A B A B A A A A B B A B A B B B A B B A A B A A B A B A B A B B A B A A A B B B B A A B B B B B B B B B B A A B A B B B A B B B B A A A B A B B B A B B A B A A A A A B A A B B A B A B A B A B A B B A A B A B B A A B B B B B B B A B A B B A B B B B A A A B A B A B B B A B B A B B B B B A A A A B B A B A A A B A B B B A B A A B B A A B B B B B A B B B B B B A A A B B B B B B B B A A B A A A A B A B B A B B B A B A B A A A B B A A A B B B B B A A A A B A B B B A A B A A A B A B B B A B A A A B A B A B A B B B B B B A A A B A B A B A A B B B B B B B B B A A B B A B B B B A B A B A B B A A B B B A B B A B B B B B A A B A A A B A A A A A A A B A B A B B B A B A B A B A A A A B B B B A B B B A A B A A A B A B B B A A A B B A A B A B B A B A B B B B B B B B B A B B A B B B A A B A A A A A B A A B B B A B A B B B B A A A B A B A A A A B A A B A B A A A A A A A A A A A A A A A A A A B A B A A A A A B B A A A B B B B B B B A A B B B A B A A A A B A A B B A A B B B B A B A A B A B B B A A B B B B A B B A B A B A B B B A B B B B B A A B A A A B A B A A A A A A A A A B A B A A A A A A A B B B B A A A B B B B B A A A A B B A A A A A B B B A B A B A B B A A A A A A A A A B B A A A A B B B B B A A A A A A B B B B A B A B A A A A A A A A A B A B A A B B A A B B A B B B A A B B B A B B A B B A A B B A A B B A A A A A B A B A A A A A B B B A A B A B A A A A A B A B A B A A B A B A A A A B A A A A A A A A A A A A A A A A B A A A B A A B A A A B B A A B B B B A A A B B A B A B A A A B A A A B A A B B A A A A A B A B B B B A B B B A A B B A B B A A A A A B A B B A A A A B A A B A B A A A B A B B A A A B B B A B A B A A B B A A B A B A A B B A B B B A B B A B B A B B A A A A A B A A A A A A A A A A B B A A A A B B B B B A B B A B A A A B A A A A A A B A A A A A B A B A A A B A A A A A B B A B A B A A A A B A A A B B A A B B B A B B B A A A A A A B B A B A A B A A B A A A A B A B B A B B A A B B A A B B A B B B B A A B B B A B B B A A A A A B A B B B B A B B A A B A A A A B A A B A B B B B B A B A B B B A A A A A B B B A B B B A B A A B B A A A B B A A A A B B B A B B A B A B B A B B A A A B A A A B B A A A A A A B A A B A B A B A B B B B B B A B B A B B B A B B B A B B B A A A A A A A A B A B A A B B A B A A A A A B A A A A A A B A B B A B B A B A A B B B B B B A B A B A B B A B A A B A B B B B B A B B B A A B A B A B B B B B B A A A A B A A A B A A A B A A B B B B B A A B A B A A B A B B A A A B B B B A A A A B B A A B A B B A A B B A B B B A A B A B B A A A B B A A B A B B B A A B A B A B A A A A A A A A A A B B A B A A A B A B A A A A A A B A A A B A B A A A A A A B A A B A B A A A A A A A A B B A B A B A B B A B B A A B A A A B B A A B B A A A A A B B A B A B A B B A A B A A A A A B B B A A B A A B B A A A B B A A B B A A A A B A A A B A A B A B A A A A B A B B B B B B B B A A B B A A A A B B A A B A A B A B B B B B B B B A A A A A B B B B B A A A A A B A B B B A A B B A B B A A A B A A A A B A A A A A A A B A A B A A B B B B A A B A B A B B B A A B B B B A A A B A A B B B B A A A A A B B A A A A B A A A A A A B A A A B B B A A B B A A A B A A B A A B A A B A A A B B B A B A A B B A B A B B B A B A B B A B A A B A A B B A B B B A B A A B A A B B A B B A B A B A A A A B B B B B B A A A A A B A A A B A A A B A A A A A B A B A A A A A A A A A A A A B A A A A A B A A A A A B B B A A A A B A A B A A A A A A A B B B B B B B B B B B B B B A B A B A B A A A A A A A B A B A A B A B B A B A A B B A B A A B A B A A B A A A B B A A A A B B A B A A A A A A B A A B A B A B A B B B A A B B B B A B A B B A B A B B B B B B B B A A A A B B B A B A A B B B B B A B B B B B A B B B A B B B A A A B A A A A A A A A A A A B A B B B A A B A B A B A B A B B A A A B B B B B A A A B A A B B A A A A A A B A B B A A A A A B B B B A A A A B A A B A A B A B A A A A A A A A A B B A B A A A A A A A A A B A A A A A B A B A B B B A B A A A B A A A B B A B A B A B
M BovineHD2300011220 A A A B A A A B A A A A A A A A A A B B A A B A A A A A B A B B A B A B B A A A A B A A A A A A B A A A A A A A A B B A A B A B A A A A A A A B A A B A A A A B A A A A A A A A A A A A A A A A A A A A B A A B A A A A A A A B A A A A A B A B A A A A A A A B B A A A A A A A A A A A A B A A A B A A A A A A B A A A A A B B B A A A A A A A A A A A B A A A A A A A B A A A A A A A B A B A B A A B A A B A B B A A A A A A A A A A A B A A B B A A A A B A A A A A B A B A A A B A B A A B A A B A A A A A A A B A A B B A B A A A A B B A A A A A A B B B A B A A B A A A A A B B A B A B A A A A A A A B A A A A A A B A A A A A A A A A A B A A A B A A A B A B B A A A A A A B A A A B A A A A A A A A B B A A A A A A A B A A B A B A A A B A A B A A A A A A A B B A A A A A A A A A A A A A A A B A A A A A A A A A A B A B A A A A B A A A A B A A B B A A A A A A A A A A A A A A A B A A A A A A A A A A B A A A A A A B A A A A A A A A A A A B A B B B A A A A A A A B A B A A A A A A A A A A A A A A A A A B A A A A B A A A A A B A A A A A B B B B B B A B A B A A B A B B A B B A A A A A A A B B A A B A A A A A A B A B A B B A A A B A A A A B A A A A A A B A B B A A A A B A A A A A A A A A A A A A A A A A A A A A A B A B A A A A B B A A A A A A A A B B A A A B A A A A A A A B A A A A B A B A B B B B A A A A A A A A A A A A A A A A B A A A A A A A A A A A B A A B A A B B A A A A A A A A B A B A B A A B A B A B A A A A A A A B A A B A A A A A A B A A A A B A B A A B A A A A B A A B B A A A A B A B B A A A A A A B A A B B A A A A A A B A A A A A A A A A A A A A A A A A A B B A A A A A A A A A A A B A A A B A A B A B B B A B A A A A A A A A A A A A A A A A A A A A A A A B B A A A B A B A A A A A A A A A A B A A B B A A A A A B A A B B A A A A A A A A A B B A A A A B A A A A A A B A A A A A A B A A A A A A B A A A A A A A A A A A A B B A B B A B A A A A A B A A B A B A A A A A A B B A A A A A A A A A A A A A A A A A A B B A B A A A A A A A A A A A A A A A A A A A A A A A A A A A A A B A A B A A B A A A A A A A A A A A B A A A A B A A B A B A B B A A A A A A A A A A B A A A A A A B A A A A A A A A A A A B B A A A B A A A A A B A A A A A B A A A A A B B A A A A A A B A A A B A A B A A A A A A A B A A A A A A A A A A A A A B A A A A A A A A B B B A A A B A A A A A A A A A A B A B A B A B A A A A B A A A B B A A A A A A B A A A A A B A A A A A A A A A A A A B A B B A B A A A B A A B B A A A A A A A A A A A A A B A A A A B A A A B A A A A A A A A A A A A B A A A A A A A B B A A A A A A A A A A B A A B A A B A B B A A A A A B B A A A A A A A A B A B A B A A A A A A A A A A A A A A A B A A A B A A A A A A B A B A A A A A A A A A A A A A A A B A A A A A A A A A B A A A A A B A B A A A A A A A A A A A A A A A A A A A A A B A A A A B A A A A A A A A A A B A A A B A A A A A A A A A A A A A B B B B A A A A B A A A A B A A A A A A A A A A A A A A A A B A A A A A A A A A A A A A A A A A A A A A A A A A A A A A A A A B A B A A A B B A B A A A A A A A A A A A A A A A A A A A A A A A A A B A A A A B A A A A A A A B A A A A A A A A B A A A A A A A A A B A A A A B B A A A A A A A A A A B A A A A A A A B B B A A A A A A B A A A A A A A A A A A A A A A A A A A B A A A A A A A A A A A A A B A B A B A A A A B A A A A B A A A A B A B A A A A B B A A A A A A A A B A A B B A A B B B A A A A A B A B A A A A A A A A A A A A B A A A A A A A A A A A A A A A B A A A A A A A A B A A A A A A A A A A A A A A A A A A A A A A B A A A A A A B A B A A A A B A B A B A A A B A A A A A A A A A A A A A B A A A A A B B A B A A A A A A A A A A A A A A A A B A A B A A A B A A B A B B A A A A A A A A B A A A A B A A A A A B A A A A A A A A A B A A A A B A A A B B A B A A A A A A A A A A A A A B A A A B A A A A A A A A A A A B A A A A B A A B A A A A A A A A A B A A A A A A A A A A A A A A A A A A A A A B A A B A A A A A A A A A A A A A A A A A A A A A A A A A A A A A A A A A A A A A A A A B A A A A A A A A A A A A B A A A B A B B A A B A A A A A A A A A A A A A B A A A A B B A A A A A A A A A A A A A A A A A A A A A A B A B A A A A A A A A A A A A A A A B A A A A B A A B A A A A A B A B A A A A A A A A A A A A A A A B B A A A A A A B A A B B A B A A A A A A A A A A A A A A B B A A A A A B A A A A B A A A B B B B B B A A A A A A A A A A A A B A A A A A A A A A A A A A A A B A B A A A A A A A A A A A B A A A B A A A A A A A A A A A A A A A A B A A A A A A A A A A A A A A A A A A B A A B A A A A A B A B A A A B A A A B A A A A A A A A A A A A A A A A B A A A B A A A B B B A A A A A A A A B A A B A A A A B A A A A B B A A B A B A A A B A B A B B B A A A A A A B B A A A A B A A B A A A A A A B A A A B A A A A A A A A A A A A A A A A A A A A A A A A A A A A B A A A A A A A A A A A A A A A B A A A A A A A A A A A A A A A B A A B A B A A A A A A B B A A A B A A A A A A B A A A A B B A A A A A A A A A A A A A A A A A A A A A B B B A A A A A A B A B A A A A B B A A A A A A A A A A A A A A A A A A B A A B A A B A A B A A A B A B A A A A B B A A B A A A B A A B A A A A A A A A B A A A B A A A A A A A A A A A A A A A A A A A A A A A A A A A A B A A A A B A A A A A A B A A B A A A B A B B A A A A A A A A A A A A A A A B A A B A A B A A A A A A A A A B A A B A A A A A A A A A A A B A A A A B A A A A A A B A A A B A A B A A B B A A A B A A A A B A A A A A A B A A A A A A A A A A A A A A A A A A A A A A A A A A A A A A A B B A A A A A A A A A B A A A A A A A A A A B A A A A A A A A A A A A A A B A A A A A A A A A A A A A A A A A A A A A A A A B A A A A A A A A A A A A A A A A A A A A A A A A A A A A A A A A A A B A A B A B A A A B B A B B B B A B B B B B A B A A A A A A A A A A B A B B B A B B A B B B B B B B B B A B A B B B B B B B A B A B A B A B B A A B A A A A B A A B A A A A B A B B A B A A B A B A B A A A A A A A A A A A A B A A A A A A A B B A A A B A A A A A A A A B A A A B A B B B A A A A A A A A A B A A A A A A A A A A A A A A A A
M BovineHD2300011221 A A A A A A A A A A A A A A A A A A A A A A A A A A A A A A A A A A A A A A A A A A B A A A A A A A A A A A A A A A A A A A A A A A A A A A A A A A A A A A A A A A A A A A A A A A A A A A A A A A A A A A A A A A A A A A A A A A A A A A A A A A A A A A A A A A A A A A A A A A A A A A A A A A A A A A A A A A A A A A A A A A A A A A A A A A A A A A A A A A A A A A A A A A A A A A A A A A A A A A A A A A A A A A A A A A A A A A A A A A A A A A A A A A A A A A A A A A A A A A A A A A A A A A A A A A A A A A A A A A A A A A A A A A A A A A A A A A A A A A A A A A A A A A A A A A A A A A A A A A A A A A A A A A A A A A A A A A A A A A A A A A A A A A A A A A A A A A A A A A A A A A A A A A A A A A A A A A A A A A A A A A A A A A A A A A A A A A A A A A A A A A A A A A A B A A A A A A A A A A A A A A A A A A A A A A A A A A A A A A A A A A A A A A A A A A A A A A A A A A A A A A A A A A A A A A A A A A A A A A A A A A A A A A A A A A A A A A A A A A A A A A A A A A A A A A A A A A A A A A A A A A A A A A A A A A A A A A A A A A A A A A A A A A A A A A A A A A A A A A A A A A A A A A A A A A A A A A A A A A A A A A A A A A A A A A A A A A A A A A A A A A A A A A A A A A A A A A A A A A A A A A A A A A A A A A A A A A A A A A A A A A A A A A A A A A A A A A A A A A A A A A A A A A A A A A A A A A A A A A A A A A A A A A A A A A A A A A A A A A A A A A A A A A A A A A A A A A A A A A A A A A A A A A A A A A A A A A A A A A A A A A A A A A A A A A A A A A A A A A A A A A A A A A A A A A A A A A A A A A A A A A A A A A A A A A A A A A A A A A A A A A A A A A A A A A A A A A A A A A A A A A A A A A A A A A A A A A A A A A A A A A A A A A A A A A A A A A A A A A A A A A A A A A A A A A A A A A A A A A A A A A A A A A A A A A A A A A A A A A A A A A A A A A A A A A A A A A A A A A A A A A A A A A A A A A A A A A A A A A A A A A A A A A A A A A A A A A A A A A A A A A A A A A A A A A A A A A A A A A A A A A A A A A A A A A A A A A A A A A A A A A A A A A A A A A A A A A A A A A A A A A A A A A A A A A A A A A A A A A A A A A A A A A A A A A A A A A A A A A A A A A A A A A A A A A A A A A A A A A A A A A A A A A A A A A A A A A A A A A A A A A A A A A A A A A A A A A A A A A A A A A A A A A A A A A A A A A A A A A A A A A A A A A A A A A A A A A A A A A A A A A A A A B A A A A A A A A A A A A A A A A A A A A A A A A A A A A A A A A A A A A A A A A A A A A A A A A A A A A A A A A A A A A A A A A A A A A A A A A A A A A A A A A A A A A A A A A A A A A A A A A A A A A A A A A A A A A A A A A A A A A A A A A A A A A A A A A A A A A A A A A A A A A A A A A A A A A A A A A A A A A A A A A A A A A A A A A A A A A A A A A A A A A A A A A A A A A A A A A A A A A A A A A A A A A A A A A A A A A A A A A A A A A A A A A A A A A A A A A A A A A A A A A A A A A A A A A A A A A A A A A A A A A A A A A A A A A A A A A A A A A A A A A A A A A A A A A A A A A A A A A A A A A A A A A A A A A A A A A A A A A A A A A A A A A A A A A A A A A A A A A A A A A A A A A A A A A A A A A A A A A A A A A A A A A A A A A A A A A A A A A A A A A A A B A A A A A A A A A A A A A A A A A A A A A A A A A A A A A A A A A A A A A A A A A A A A A A A A A A A A A A A A A A A A A A A A A A A A A A A A A A A A A A A A A A A A A A A A A A A A A A A A A A A A A A A A A A A A A A A A A A A A A A A A A A A A A A A A A A A A B A A A A A A A A A A A A A A A A A A A A A A A A A A A A A A A A A A A A A A A A A A B A A A A A A A A A A A A A A A A A A A A A A A A A A A A A A A A A A A A A A A A A A A A A A A A A A A A A A A A A A A A A A A A A A A A A A A A A A A A A A A A A A A A A A A A A A A A A A A A A A A A A A A A A A A A A A A A A A A A A A A A A A A A A A A A A A A A A A A A A A A A A A A A A A A A A A A A A A A A A A A A A A A A A A A A A A A A A A A A A A A A A A A A A A A A A B A A A A A A A A A A A A A A A A A A A A A A A A A A A A A A A A A A A A A A A A A A A A A A A A A A A A A A A A A A A A A A A A A A A A A A A A A A A A A A A A A A A A A A A A A A A A A A A A A A A A A A A A A A A A A A A A A A A A A A A A A A A A A A A A A A A A A A A A A A A A A A A A A A A A A A A A A A A A A A A A A A A A A A A A A A A A A A A A A A A A A A A A A A A A A A A A A A A A A A A A A A A A A A A A A A A A A A A A A A A A A A A A A A A A A A A A A A A A A A A A A A A A A A A A A A A A A A A A A A A A A A A A A A A A A A A A A A A A A A A A A A A A A A A A A A A A A A A A A A A A A A A A A A A A A A A A A A A A A A A A A A A A A A A A A A A A A A A A A A A A A A A A A A A A A A A A A A B A A A A A A A A A A A A A A A A A A A A A A A A A A A A A A A A A A A A A A A A A A A A A A A A A A A A A A A A A A A A A A A A A A A A A A A A A A A A A A A A A A A A A A A A A A A A A A A A A A A A A A A A A A A A A A A A A A A A A A A A A A A A A A A A A A A A A A A A A A A A A A A A A A A A A A A A A A A A A A A A A A A A A A A A A A A A A A A A A A A A A A A A A A A A A A A A A A A A A A A A A A A A A A A A A A A A A A A A A A A A A A A A A A A A A A A A A A A A A A A A A A A A A A A A A A A A A A A A A A A A A A A A A A A A A A A A A A A A A A A A A A A A A A A A A A A A A A A A A B A A A A A A A A A A A A A A A A A A A A A A A A A A A A A A A A A A A A A A A A A A A A A A A A A A A A A A A A A A A A A A A A A A A A A A A A A A A A A A A A A A A A A A A A A A A A A A A A A A A A A A A A A A A A A A A A A A A A A A A A A A A A A A A A A A A A A A A A A A A A A A A A A A A A A A A A A A A A A A A A A A A A A A A A A A A A A A A A A A A A A A A A A A A A A A A A A A B A A A A A A A A A A A A A A A A A A A A A A A A A A A A A A A A A A A A A A A A A A A A A A A A A A A A A A A A A A A A A A A A A A A A A A A A A A A A A A A A A A A A A A A A A A A A A A A A A A A A A A A A A A A A A A A A A A A A A A A A A A A A A A A A A A A A A A A A A A A A A A A A A A A A A A A A A A A A A A A A A A A A A A A A A A A A A A A A A A A A A A A
M BovineHD2300011222 B B B B B A B B B B B B A B B B B B B B B B B B B B B B B B B B B B B B B B A B B B B A B B B B B B B B B B B A B B B B A B B B B B B B B B A B B B B B B B B B B B B B B B A B B B B A B B B B B B B B B A B B B B B B B B B B B B B B B B B B B B B B B A B B B A B B B B B B B B B B B B B B B B B B B B B B B B B B B B B B B B B B A B B B B B B B B B B B B B B B B B B B B B B B B B B A B B B B B B B B B B B B B B B B B B B B B B B B B A B B B B B B B B B B B B B B B B B B B B B B B B B B B B B B B B B B B B B B B B B B B B B B B B A B B B B B B B B B B B B B B B B B B B A B A B B B B B A B B B B B B B B B B B B B B B B B B B B B B B B B B B B B B B B B B B B B B B B B B B B B B B B A B B B B B B A B B B B B B B B B B A B A A B B A B A B B B B B B B B B B B B B B B B B B B B B B B B B B B B B B B B B B B B B B B B B B B B B B B B B B B B B B B B B B A B A B B B B B B B B B B B B B B B B B A B B B B A B B B B B B B B B B B B B B B B A B B B B B B B B B B B B B A B B B B B B B A B B B B A B B B B B B B B B B B B B B B B B B B B B B B B B B B B B B B B B B B B B B B B B B B B B B A B B B B B B B B B B B B B B B B B A B B B B B B A B B B B B B B B B B B B B B B B B B B B B A B B B B B B B B B B B B B B B B B B B B B B A A B B B B B B B B B B B B B B B B B B B B B B B B B B B B A B B B B B B B B B B B B B B B B B B B B B B B B B B B B B B B B A B B B B B B B B B B B B B B B B B B B B B B B A A A B B B B B B B B B B A B B B B B B B B B B B B B B B B B B B B B B B B B B B B B B B B B B B B B B B B B B B B B B B B B B B B B B B B B B B B B B B B A B B B B B B A B B B B B B B B B B B B A B B B B B B B B B B B B B B B B B B B B B B B B B B B B B B B B B B B B B B B B B B B B B B B B B B B B B B B B B B B B B B B B B B B B B B A B B B B B B B B B B B B B B B B B B B B B B B B B B B B B B B B B B B B B B B B B B B B B B B B B B B B B B B B B B B B B B B B B B B B B B B B B B B B A B B B B B B B B A B B B B B B B B B B B B B B B B B B B B B B B B B B B B B B B B B B B B B B B B B B B B B B B B B B B B B B A B B B A B B B B B B B B B B B B B B B B B B B B B B B B B B B B B B B B B B B B B B B B B B B B B B B B B A B B B B B B B B B B B B B B B B B B B B B B B B B B B B B B B B B B B B B B B B B B B B B B B B B B B B B B B B B B B B B B B B B A B B B A B B B B B B B B B B B B B B B B B B B B B B B B B B B B B B B B B B B B B B B B B B B B A B B B B B B B B B B B B B B B B B B B B B B B B B B B B B B B B B B B B B B B B B B B B B B B B B B B B B B B B B B B B B B B B B A B B B B B B A B B B B B B B B B B B B B B A B B B B B B B B B B B A B B B B B B B B B B B B B A A B B B B B B B B B B B B B B B A B B B B B B B A B B B B B B B B B B B B B B B B B B B B B B B B B B B B B B B B B B B B B B B B B B B B B B B B B B B B B B B B B B B B B B B B B B B B B B B B B B B B B B B B B B B B B B B B B B B B B B A A B A B A B B A B B A B B B B B B A B B A B B B B B B B B B B B B B B B B B B B B B B B B B B B B B B B B B B B B B B B B B B B B B B B B B B B B B B A B B B B B B B B B B B B B B B B B B B B B B A B A B B A B B B B B A B B A B A B B B B B B B A B B B B B B B A B B B B B B B B B B B B B B B B B B B B B B B B B B B B B B B B A B B B B B B B A A B B B B B B B B B B B B B B B B B B B B B B B B B B A B B B B B B B B B B B B A B B B B B B B B B B B B B A B B B B B B B B B B B B B B B B B B B A B B B B B B B B B B B B B B B B B B B B B B B B A B B A A B B B A B A B A B A B B B B B B B B B B A B B B B B B B B B B B B B A B B B B B B B B B B B B B B A B B B B B B B B B B B B B B B B B B B B B B B B B B B B B B B B B B B B B B B B B B B B B B B B B B B B B B A B B B B B B B B B B B B B B B B B B B B B B B B B B B B B B B A A B B B B B A B A A B B B B B B B B B B B B A B B B B B B B B B B B B B B B B A B B A B B B B B B B B B B B B B B A B B A B B B B B B B B B B B B B B B B B B A A A A B B B B B B B B B B B B B B A B B B B B B B B B B B B B B B B B B B B B B B B B B B B B B B B B B B B B B B B B B B B B B B B B B B B B B B B B B B B B B B B B B B B B B B B B B B B B B B B B B B B B B B B B B B B B B B B B B B B B B B B B B B B B B B B B B B B B B B B B B B B B A B B B B B B B B B B B B B B B B B B B B B B B B B B B B B B B B B B B B B B B B B B B B B B B B B B B B B B B B B B B B A B B B B B B B B B B B B B B B B B B B B B B B B B B B B B B B B B B B B B B B B B B B B B B B B A B B B B B B B B A B B B B B B B B B B B B B B B B B B B B B B B B B B B B B B B A B B B B B B B B B B B B B A B B B B B B A B B B B B A B B B B B B B B B B B B B B A B B B B B B B B B B A B B B B B A B B B A B B B B B B B B B A B B B B B B B B B B B B B B B B B B A B B B B B B B B A B A B B B B B A B B A B B B B B B B B B B B B B B B B B B B B B B B B B B B B B B B B B B B B B A B B B B B B B B B B B B B B B B B B B B B B B B B B B B B B B B B B B B B B B B B B B B B B B B B B B B B B B B B B B B B B B A B B B B B B B A A B B B B B B B B B B B B B B B B B B A A B A B B B B B B B B B B B B B B B B B B A B B B B B B B B B B B B B B B B B B A B B B B B B B B A B B B B B A A B A A B B B B B B B B B B B B B B B B B B B B A B B B B B B A B B B B B B B B B B B B B B B B B B A B B B B B B B B B B B B B B B B B A B B B B B B B B B B B B B B B B B B B B B B B B B B B B B B B B B B B B B B B B B B B B B B B B B B B B B B B B B B B B B B B B A B B B B B B B B B B B B B A B B B B B B B B B B B B B B B B B B B B B B B B B B B B A B A B B B B B B B B B B B B B B B B B B B B B B B B B B B B B B B B B A B B B B B B B B B B B B B B B B B B B B B B B B B B B B A B B B B B B B B B B B B B B B B B B B B B B B B B B B B B B B B B B B B B B B B B B B B B B B B B B B B B B B B B B B B B B B B B B B B B B B B B B B B B B B B B B B B B B B B B B B B B B B B B B B B B B B B B B B B B B B B B B B B B B B B B B B B B B B B B B B B B B B B B B B B B B B B B A B B B B A B B B B B B B B B B B B B B B B B B B B B A B A B B B B B B B B
M BovineHD2300011223 A B B B B A B B B B B B A B B B B B B B B B B B B B B A B B B B B B B B B B A B B B B A B B B B B B A B B B B A B B B B A B B B B B B B B B A B B B B B B B B B B B B B B B A B B B B A B B B B B B B B B A B B B B B B B B B B B B B B B B B B B B B B B A B B B A B B B B B B B B B B B B B B B B B B B B B B B B B B B B B B B B B B A B B B B B B B B B B B B B B B B B B B B B B B B B B A B B B B B B B B B B B B B B B B B B B B B B B B B A B B B B B B B B B B B B B B B B B B B A B B B B B B B B B B B B B B B B B B B B B B B B B B B B A B B B B B B B B B B B B A B B B B B B A B A B B B B B A B B B B B B B B B B B B B B B B B B B B B B B B B B B B B B B B B B B B B B B B B B B B B B B B A B B B B B B A B B B B B B B B B B A B A A B B A B A B B B B B B B B B B B B B B B B B B B B B B B B B B B B B B B B B B B A B B B B B B B B B B B B B B B B B B B B B B A A A A B B A B B B B A B B B B B B B B A B B B B A B B B B B B B B B B B B B B B B A B B B B B B B B B B B B B A B B B B B B B A B B B B A B B B B B B B A B B B B B B B B B B B B B B B B B B B B B B B B B B B B B B B B B B B B B B A B B B B B B B B B B B B B B B B B A B B A B B B A B B B B B B B B B B B B B B B B B B B B B A B B B B B B B B B B B B B B B B B B B B B B A A B B B B B B B B B B B B B B B B B B B A B B B B B B B B A B B B B B B B B B B B B B B B B B B B B B B B B B B B B B B B B A B B B B B B B B B B B B B B B B B B B B B B B A A A B B B B B B B B B B A B B B B B B B B B B B B B B B B B B B B B B B B B B B B B B B B B B B B B B B B B B B B B A B B B B A B B B B B B B B B B B B B A B B B B B B A B B B B B B B B B B B B A B B B B B B B B A B B A B B B B B B B B B B B B B B B B B B B B B B B B B B B B B B B B B B B B B B B B B B B B B B B B B B B B B B B B B B A B B B B B B B B B B B B B B B B B B B B B B B B B B A B B B B B B B B B B B B B B B B B B B B B B B B B B B B B B B B B B B B B B B B B B B B B B B B B A B B B B B B B B A B B B B B B B B B B B B B B B B B B B B B B B B B B B B B B B B B B B B B B A B B B B B B B B B B B B B B B A B B B A B B B B B B B B B B B B B B B B B B B B B B B B B B B B B B B B B B B B B B B B B B B B B B B B B A B B B B B B B B B B B B B B B B B B B B B A B B B B B B B B B B B B B B B B B B B B B B B B B B B B B B B B B B B B B B B B B B B A B A A A B B B B B B B B B B B B B B B B B B B B B B B B B B B B B B B B B B B B B B B B B B B B A B B B B B B B B B B B B B B B B B B B B B B B B B B B B B B B B B B B B B B B B B B B B B B B B B B B B B B B B B B B B B B B B B A B B B B B B A B B B B B B B B B B B B B A A B B B B B B B B B B B A B B B B B B B B B B B A B A A B B B B B B B B B B B B B B B A B B A B B B B A B B B B B B B B B B B B B B B B B B B B B B B B B B B B B B B B B B B B B B B A B B B B B B B B B B B B B B B B B B B B B B B B B B B B B B B B B B B B B B B B B B B B B B B B B B B B B B A A B A B A B B A B B A B B B B B B A B B A B B B B B B B B B B B B B B B B B B B B B B B B B B B B B B B B B B B B B B B B B B B B B B B B B B B B B B A B B B B B B B B B B B B B B B B B B B B B B A B A B B A B B B B B A B B A B A B B B B B B B A B B B B A B B A B B B B B B B B B B B B B B B B B B B B B B B B B B B B B B B B A B B B B B B B A A B B B B B B B B B B B B B B B B B B B B B B B B B B A B B B B B B B B B B B B A A B B B B B B B B B B B B A B B B B B B B B B B B B B B B B B B B A B B B B B B B B B B B B B B B B B B B B B B B B A B B A A B B B A B A B A B A B B B B B B B B B B A B B B B B B B B B B B B B A B B B B B B B B B B B B B B A B B B B A B B B B B B B B B B B B B B B B B B B B B B B B B B B B B B B B B B B B B B B B B B B B B B B B B A B B B B B B B B B B B B B B B B B B B B B B B B B B B B B B B A A B B B B B A B A A B B B B B B B B B B B B A B B B B B B B B B B B B B B B B A B B A B B B B B B B B B B B B B B A B B A B B B B B B B B B B B B B B B B B B A A A A B B B B B B B B B B B B B B A B B B B B B B B B B B B B B B A B B B B B B B B B B B B B B B B B B B B B B B B B B B A B B B B B B B B B B B B B B B B B B B B B B B B B B B B B B B B B B B B B B B B B B B B A B B B B B B B B B B B B B B B B B B B B B B B B B B B B B B B B B B B B A B B B B B B B B B B B B B B B B B B B B B B B B B B B B B B B B B B B B B B B B B B B B B B B B B B B B B B B B B B B B A B B B B B B B B B B B B B B B B B B B B B B B B B B B B B B B B B B B B B B B B B B B B B B B B A B B B B B B B B A B B B B B B B B B B B B B B B B B B B B B B B B B B B B B B B A B B B B B B B B B B B B B A B B B B B B A B B B B B A B B B B B B B B B B B B B B A B B B B B B B B B B A B B B B B A B B B A B B B B B B B B B A B B B B B B B B B B B B B B B B B B A B B B B B B B B A B A B B B B B A B B A B B B B B B B B B B B B B B B B B B B B B B B B B B B B B B B B B B B B B A B B B B B B B B B B B B B B B B B B B B B B B B B B B B B B B B B B B B B B B B B B B B B B B B B B B B B B B B B B B B B B B A B B B B B B B A A B B B B B B B B B B B B B B B B B B A A B A B B B B B B B B B B B B B B B B B B A B B B B B B B B B B B B B B B B B B A B B B B B B B B A B B B B B A A A A A B B B B B B B B B B B B B B B B B B B B A B B B B B B A B B B B B B B B B B B B B B B B B B A B B B B B B B B B B B B B B B B B A B B B B B B B B B B B B B B B B B B B B B B B B B B B B B B B B B B B B B B B B B B B B B B B B B B B B B B B B B B B B B B B B A B B B B B B B B B B B B B A B B B B B B B B B B B B B B B B B B B B B B B B B B B B A B A B B B B B B B B B B B B B B B B B B B B B B B B B B B B B B B B B A B B B B B B B B B B B B B B B B B B B B B B B B B B B B A B B B B B B B B B B B B B B B B B B B B B B B B B B B B B B B B B B B B B B B A B B A B A B A B A B A B B B B B B B B B B B B B B B B B B B B B B B B B B B B B B B B B B B B B B B B B B B B B B B B B B B B B B B B B B B B B B B B B B B B B B B B B B B B B B B B B B B B B B B B B B B B B B A B B B B A B B B B B B B B B B B B B B B B B B B B B A B A B B B B B B B B
M BovineHD2300011225 B B B B B B B B B B A B B A B B A B B B A B B A B B B B B B B B B B B B B A B A B B B B A B B B B A B B B B B B B A B B B B B B B B B B B B B B A A B A B B A A B B B B B B B B B B B B B A B B A B B A B B B B B B B B B B A B A B B B B A A B B B B B B B B A A B B B A B A B B B B B A A A B B A B A B B A B B A B B A B B B B A B B B B B B B B B B B A B B B B B B B B B B B B B B B B A B A A A A A B B B A A B A A A B B B B B B A A B B A B B B B A A B B B B A B B A B B B A B B B B A B B A B B B B B B B B B B A A B B B B B B B B B B B B B B B B B A A B B A B B B B A A A B B B B B B B B B B B B B B B B B B A B B B B B B B B B B A B B B A B B A A B B A B B B B B B A A B A B B A B B B B B B B B B B B B B B A B B B A B A B B B B B B B B B B B B B B B B B B B A B A A B B B B B B B B A B B A A B B A B B B A B B B B B B B B B B B B B B A A B B B B B B B B B A B B B B B B B B B B B B A B B B A B B B B B B A A B B B B B B B B B B A B B B A B B B B B B B A B A B A B B B B B A B B B B B B B A B A B B B B A B B B B B B A B B B B A B A A A B B A B B B B A B B A B A A B A B B B B B B B B B B B B B B B B A B A B A A A B B A B B A B B B B B A B B B B A A B A B B A B A B B B B B B B B B B B B B A B B B B B B A A A B B B B B B B B B B B B B B A A B B B B B B B B B B B B B B A B A B B A A B B B B B A A B B B B B B B B B A B B A B B B B B B A B B B B A B B A B B A A B A B B B A B A A A B B B B A A B A B A B B B B B B B B B B A B B B B A B A A B B B B B B B B B B B B B A B B A A B B B B A B A B B B B B B B A B B A A B B B B B B B B B B B B B B B B B B B B B B B B B A A B B B B A B B B B B B A B B B B B B B B B B A A B B B A B A B B B B B B B B B B B B B B B B B B A A B B B A B A B B B A B B B B B B A B B B A B A B A B A B B B A B B B B B A B B B A B B B B B A B B B B A B A B B B B B B B B B B B B B A B B B B B B B B B B B B A B B A B B A B B B B B A B B A B A B B A B B B A B B B B B B B B B B B B B B B B B B B A A B A B B B B B B A B B B B B B B B B B B A B B B B B B B B B B A B B A B B A B B B B B B B A B B B B B B B B A A B B B B B A A B B B B A B B B B B A B B B B B A B B B B A B B B B B B B B B B B B A B B B A B A B B B B B B B B B B B A A B B B B B B A B B B B B B A A B B A A B B A B B B B B B B A B B B B B A B B B B B B B B A A A B A A B B B B B B B B B B B B B B B B A A B B B B A B B B A B B A A B B B A A B B B B A B B B B B B B B B B B B A B B B B B A B B A B B A B B A B B B B B B B B B B B A B B B B A B B B A B B B B B B B A B B B B A B B B B B A B A B B B B B B B B B B B A B A B A B B B A A B A B A B A B B B B B B B B B A B A B A B B B B A B B B B A B B B B B A B B B A B A B B B B A B A B B A B B B B B B B B B B B B A B B B B B B B B A A B B A B B B B B B B B B B B B B B A B A B B A B A B B B B A B B B B B A B B B B A A B B B B B B B B B A B B B B B B B B B B B A B B A B B B A A B B B B A B B B B B B B B B B B B B B B B A A B B B B B B B B B B B B B B A B B B B B B B B A B A B B B B B B A A B B B A A B A B B B B B B B B B B A B B B B A B B B B B B B B B A B B B B B B A B B B A B A B B B B B B B B B B B B B B B B B B A B B B B A A B B B B B B B B B B B B B B B B B B A B A B B B B B B A B B B B B B B B B B B B B B B B B B B A A B B B B B B B A A A B B A B B B A B B B A A B B B B A B B B B A B A B B B A B B B B B B B B B B B B B B B B B B A B B B B B B A B A B B B B B B B B B B B B A B B B B B A B B B B B B B B B A B B B B B B B B B B B B B B B B A B B B B B B B B B B B B B B A B B B B B B A B B B B B B B A B B A B B B A B B B B B B B B B B B B B A B B B B B B B B B B A A B B B B B B B A B B B B B B B B A B B B A B B A B B A B B B B B B B B B B B B A B A B B B B A B B B B B B B B B A B B B B A B A A B B B A B B B B B B B B B B B B A A B B B A B B B B B B B B B A B B B B B B A B B A B B B B B B B B B A B B B B B A B B B A B B B B B B B B B B B A B B A B B B B B A B B B B B B B A B B B B B A A B B B B B B B A B B B B B B B B B B B A B B B B B B B B B B B B A B B B A B A A B B B B B B B B B B A B B B B B A B B B B A B B A B A B B B B B B B B B B B B A B B A B B A A B B B B B B A B B B B B B B B B B B B B B A B B A B B B B B A B A B A B B B B B B B B B B B B B A A B B B B B B B B B A B B A B B B B B B B B B B B B B B A A B B B A B A B B B B A B B B B A B B B B B B A A A B B B B B A B A A B B B B A B B A B B B B B B A B A B B A B B B B B B B B A B B A B B B B B B B B A B B B B B B B A A B B B B B B B B B B B B B B B B B B A B B A B B B B B A A A B B B A A A B A B B B B B B B B B B A B B B B B A B B B B B A B B B A B B B B B B B B A B B A B B B B A B B B B A A B B A B A B B B A B B B A A A B B B B B B B A B B B B A B B B B B B B B B A B B B A B B B B B B B B B B B B B B B B B B B B B B B B B B B B A B B B B B B B B B B B B A B B A B B B B B B B B B A B B B B B A B A B B B B B B B B B A A B B B A B B B B B B A B B B B B A B B B A A B B B A B B B B B B B B B B B B B A A B B B B B B A B A B B B B B A A B B B A B B B B B B B B B B B B B A B B B B B A B A A B B A A B A A B B B A A B B A B B B A B B A B B B B A B B B A A B B A B B B B B B B B B B B B B B B A B B B B B B B B B B B B A B B B B A B B B B A B A B B A A B B A B A A B B B B B A B B B B A B B B B A B B A B A A B B B B B B B B B A B B A B B B B A B B B B B B A A B B B A B B B B A B B B B B A B B A B B A A B A B A B B B B A B B B B B B A B B B B B B B B B B B B A B B B B B B B B B B B B B B B B B B A B B B B B B B B B B A B B B B B B B B B B A B B B B B B B A B B B B B B A B B A B A B A B A B B B B A B A B B B B B B B B A B A A A A B B B A B B B A B B B B B B B B B B B B B B B B B B B B B A B B B B A B B B A B B B A A A B A A A B A B B B B B B A B B B B B A B A A A B A A B A A A A A A A A B A B B B A A B A B A B A B A B B B A A B B B B B B B A B B A B B A B A A A A B A B B A B A B A B B B B B B A B B B B B A A B A B B A A A A A A A A A B A B B B B B A B B B A B A B B B B B B B B B B B A B B B B B B B B B B B B B B B B
M BovineHD2300011226 A A A A A A A A A A A A A A A A A A A A A A A A A A A A A A A A A A A A A A A A A A A A A A A A A A A A A A A A A A A A A A A A A A A A A A A A A A A A A A A A A A A A A A A A A A A A A A A A A A A A A A A A A A A A A A A A A A A A A A A A A A A A A A A A A A A A A A A A A A A A A A A A A A A A A A A B A A A A A A A A A A A A A A A A A A A A A A A A A A A A A A A A A A A A A A A B A A A A A A A A A A A A A A A A A A A A A A A A A B A A A A A A A A A A A A A A A A A A A A A A A A A A A A A A A A A A A A A A A A A A A A A A A A A A A A A A A A A A A A A A A A A A A A A A A A A A A A A A A A A A A A A A A A A A A A A A A A A A A A A A A A A A A A A A A A A A A B A A A A A A A A B A A A A A A A A A A A A A A A A A A A A A A A A A A A A A A A A A A A A A A A A A A A A A A A A A A A A A A A A A A A A A A A A A A A A A A A A A A A A A A A A A A A A A A A A A A A A A A A A A A A A A A A A A A A A A A A A A A A A A A A A A A A A A A A A A A A A A A A A A A A A A A A A A A A A A A A A A A A A A A A A A A A A A A A A A A A A A A A A A A A A A A A A A A A A A A A A A A A A A A A A A A A A A B A A A A A A A A A A A A A A A A A A A A A A A A A A A A A A A A A A A A A A A A A A A A A A A A A A A A A A A A A A A A A A A A A A A A A A A A A A A A A A A A A A A A A A A A A A A A A A A A A A A A A A A A A A A A A A A A A A A A A A A A A A A A A A A A A A A A A A A A A A A A A A A A A A A A A A A A A A A A A A A A A A A A A A A A A A A A A A A A A A A A A A A A A A A A A A A A A A A A A A B A A A A A A A A A A A A A A A A A A A A A A A A A A A A A A A A A A A A A A A A A A A A A A A A A A A A A A A A A A A A A A A A A A A A A A A A A A A A A A A A A A A A A A A A A A A A A A A A A A A A A A A A A A A A A A A A A A A A A A A A A A A A A A A A A A A A A A A A A A A A A A A A A A A A A A A A A A A A A A A A A A A A A A A A A A A A A A A A A A A A A A A A A A A A A A A A A A A A A A A A A A A A A A A A A A A A A A A A A A A A A A A A A A A A A A A A A A A A A A A A A A A A A A A A A A A A A A A A A A A A A A A A A A A A A A A A A A A A A A A A A A A A A A A A A A A A A A A A A A A A A A A A A A A A A A A A A A A A A A A A A A A A A A A A A A A A A A A A A A A A A A A A A A A A A A A A A A A A A A A A A A A A A A A A A A A A A A A A A A A A A A A A A A A A A A A A A A A A A A A A A A A A A A A A A A A A A A A A A A A A A A A A A A A A A A A A A A A A A A A A A A A A A A A A A A A A A A A A A A A A A A A A A A A A A A A A A A A A A A A A A A A A A A A A A A A A A A A A A A A A A A A A A A A A A A A A A A A A A A A A A A A A A A A A A A A A A A A A A A A A A A A A A A A A A A A A A A A A A A A A A A A A A A A A A A A A A A A A A A A A A A A A A A A A A A A A A A A A A A A A A A A A A A A A A A A A A A A A A A A A A A A A A A A A A A A A A A A A A A A A A A A A A A A A A A A A A A A A A A A A A A A A A A A A A A A A A A A A A A A A A A A A A A A A A A A A A A A A A A A A A A A A A A A A A A A A A A A A A A A A A A A A A A A A A A A A A A A A A A A A A A A A A A A A A A A A A A A A A A A A A A A A A A A A A A A A A A A A A A A A A A A A A A A A A A A A A A A A A A A A A A A A A A A A A A A A A A A A A A A A A A A A A A A A A A A A A A A A A A A A A A A A A A A A A A A A A A A A A A A A A A A A A A A A A A A A A A A A A A A A A A A B A A A A A A A A A A A A A A A A A A A A A A A A A A A A A B A A A A A A A A A A A A A A A A A A A A A A A A A A A A A A A A A A A A A A A A A A A A A A A A A A A A A A A A A A A A A A A A A A A A A A A A A A A A A A A A A A A A A A A A A A A A A A A A A A A A A A A A A A A A A A A A A A A A A A A A A A A A A A A A A A A A A A A A A A A A A A A A A A A A A A A A A A A A A A A A A A A A A A A A A A A A A A A A A A A A A A A A A A A A A A A A A A A A A A A A A A A A A A A A A A A A A A A A A A A A A A A A A A A A A A A A A A A A A A A A A A A A A A A A A A A A A A A A A A A A A A A A A A A A A A A A A A A A A A A A A A A A A A A A A A A A A A A A A A A A A A A A A A A A A A A A A A A A A A A A A A A A A A A A A A A A A A A A A A A A A A A A A A A A A A A A A A A A A A A A A A A A A A A A A A A A A A A A A A A A A A A A A A A A A A A A A A A A A A A A A A A A A A A A A A A A A A A A A A A A A A A A A A A A A A A A A A A A A A A A A A A A A A A A A A A A A A A A A A A A A A A A A A A A A A A A A A A A A A A A A A A A A A A A A A A A A A A A A A A A A A A A A A A A A A A A A A A A A A A A A A A A A A A A A A A A A A A A A A A A A A A A A A A A A A A A A A A A A A A A A A A A A A A A A A A A A A A A A A A A A A A A A A A A A A A A A A A A A A A A A A A A A A A A A A A A A A A A A A A A A A A A A A A A A A A A A A A A A A A A A A A A A A A A A A A A A A A A A A A A A A A A A A A A A A A A A A A A A A A A A A A A A A A A A A A A A A A A A A A A A A A A A A A A A A A A A A A A A A A A A A A A A A A A A A A A A A A A A A A A A A A A A A A A A A A A A A A A A A A A A A A A A A A A A A A A A A A A A A A A A A A A A A A A A A A A A A A A A A A A A A A A A A A A A A A A A A A A A A A A A A A A A A A A A A A A A A A A A A A A A A A A A A A A A A A A A A A A A A A A A A A A A A A A A A A A A A A A A A A A A A A A A A A A A A A A A A A A A A A A A A A A A A A A A A A A A A A A A A A A A A A A A A A A A A A A A A A A A A A A A A A A A A A A A A A A A A A A A A A A A A A A A A A A A A A A A A A A A A A A A A A A A A A A A A A A A A A A A A A A A A A A A A A A A A A A A A A A A A A A A A A A A A A A A A A A A A A A A A A A A A A A A A A A A A A A A A A A A A A A A A A A A A A A A A A A A A A A A A A A B A A A A A A A A A A B A A A A A A A A A A A A A A A A A A A A A A A A A A A A A A A A A A A A A A A A A A A A A A A A A A A A A A A A A A A A A A A A A A A A A A A A A A A A A A A A A A A A A A A A A A A A A A A A A A A A A A A A A A A A A A A A A A A A A A A A A A A A A A A A A A A A A A A A A A A A A A A A A A A A A A A A A A A A A A A A A A A A A A A A A A A A
M BovineHD2300011228 A A A A A A A A A A A A A A A A A A A A A A A A A A A A A A A A A A A A A B A A A A A A A A A A A A A A A A A A A B A A A A A A A A A A A A A A B B A A A A A B A A A A A A A A A A A A A B A A B A A A A A A A A A A A A A B A A A A A A B A A A A A A A A A B B A A A A A B A A A A A A B A A A B A A A A A A A A A A A A A A A A A A A A A A A A A A A A A A A A A A A A A A A A A A A A B A B A A B B A A A B B A B B B A A A A A A B B A A B A A A A A B A A A A B A A B A A A B A A A A B A A B A A A A A A A A A A B B A A A A A A A A A A A A A A A A A B B A A B A A A A A B B A A A A A A A A A A A A A A A A A A B A A A A A A A A A A B A A A B A A B B A A B A A A A A A B A A A A A A A A A A A A A A A A A A A A B A A A B A B A A A A A A A A A A A A A A A A A A A A A B B A A A A A A A A B A A A A A A A A A A B A A A A A A A A A A A A A A B B A A A A A A A A A A A A A A A A A A A A A A A A A A B A A A A A A B B A A A A A A A A A A B A A A B A A A A A A A B A B A A A A A A A A A A A A A A A A A B A A A A B A A A A A A A A A A A B A B B B A A A A A A A A A A B A B B A A A A A A A A A A A A A A A A A A B A B A B B B A A B A A B A A A A A A A A A A B B A A A A B A A A A A A A A A A A A A A A A A A A A A A B A B A A A A A A A A A A A A A A B B A A A A A A A A A A A A A A A A B A A B B A A A A A A A A A A A A A A A A A A A B A A A A A A B A A A A B A A B A A B B A A A A A B A A B B A A A A A B A B A B A A A A A A A A A A B A A A A A A B A A A A A A A A A A A A A A B A A B B A A A A B A B A A A A A A A B A A B B A A A A A A A A A A A A A A A A A A A A A A A A A B B A A A A B A A A A A A B A A A A A A A A A A B A A A A A A B A A A A A A A A A A A A A A A A A A B B A A A B A B A A A A A A A A A A B A A A B A B A B A B A A A B A A A A A B A A A B A A A A A B A A A A B A B A A A A A A A A A A A A A B A A A A A A A A A A A A B A A B A A B A A A A A B A A B A B A A B A A A B A A A A A A A A A A A A A A A A A A A B B A B A A A A A A A A A A A A A A A A A A A A A A A A A A A A A B A A B A A B A A A A A A A A A A A A A A A A B B A A A A A B B A A A A A A A A A A B A A A A A A A A A A A A A A A A A A A A A A A B A A A A A B A A A A A A A A A A A A B A A A A A A B A A A A A A B A A A A A A A B A A A A A A A A A A A A A B A A A A A A A A B B B A A A A A A A A A A A A A A A A A A A A B A A A A B A A A B A A B A A A A B A A A A A B A A A A A A A A A A A A A A A A A A A A A B A A B A A A A A A A A A A A A A A B A A A A A A A A B A A A A A A A B A A A A B A A A A A B A B A A A A A A A A A A A B A A A A A A A B B A B A B A B A A A A A A A A A B A B A B A A A A A A A A A A A A A A A B A A A A A A A A A A B A B A A A A A A A A A A A A A A A B A A A A A A A A A B A A A A A A A A A A A A A A A A A A A A A A A A A A A A A B A A A A A A A A A A A A A A A A A A A A A B A A A A A A A A A A A B A A B A A A A A A A A A B A A A A A A A A A A A A A A A A B A A A A A A A A A A A A A A A A A A A A A A A A A A A A A A A A A B B A A A B B A B A A A A A A A A A A B A A A A A A A A A A A A A A B A A A A A A A A A A B A B A A A A A A A A A A A A A A A A A A B A A A A B B A A A A A A A A A A A A A A A A A A B A B A A A A A A B A A A A A A A A A A A A A A A A A A A B A A A A A A A A B A A A A B A A A B A A A B B A A A A B A A A A B A B A A A A A A A A A A A A A A A A A A A A A A B A A A A A A B A B A A A A A A A A A A A A B A A A A A A A A A A A A A A A B A A A A A A A A A A A A A A A A A A A A A A A A A A A A A A A B A A A A A A B A A A A A A A A A A B A A A B A A A A A A A A A A A A A B A A A A A A A A A A A A A A A A A A A B A A A A A A A A B A A A B A A B A A B A A A A A A A A A A A A A A A A A A A B A A A A A A A A A B A A A A B A A A A A A B A A A A A A A A A A A A A B A A A B A A A A A A A A A B A A A A A A B A A B A A A A A A A A A B A A A A A A A A A A A A A A A A A A A A A B A A B A A A A A A A A A A A A A A A A A A A A A A A A A A A A A A A A A A A A A A A A B A A A A A A A A A A A A B A A A B A B B A A A A A A A A A A A A A A A A B A A A A B A A A A A A A A A A A A A A A A A B A A A A A B A A A A A A A A A A A A A A A A A A A A A A B A A B A A A A A B A B A B A A A A A A A A A A A A A B B A A A A A A A A A B A A B A A A A A A A A A A A A A A B B A A A A A B A A A A B A A A A B A A A A A A A B A A A A A A B A B B A A A A A A A B A A A A A A B A B A A A A A A A A A A A B A A A A A A A A A A A A A A A A A A A B B A A A A A A A A A A A A A A A A A A B A A B A A A A A B A B A A A B A A A B A A A A A A A A A A A A A A A A B A A A A A B A A A B A A A A A A A A B A A B A A A A B A A A A B B A A B A B A A A B A A A B B B A A A A A A A B A A A A B A A A A A A A A A B A A A B A A A A A A A A A A A A A A A A A A A A A A A A A A A A B A A A A A A A A A A A A A A A B A A A A A A A A A A A A A A A B A A A A A A A A A A A B B A A A B A A A A A A B A A A A A B A A A A A A A A B A A A A A A A A A A A A A B B A A A A A A B A B A A A A A B A A A A A A A A A A A A A A A A A A B A A A A A B A B B A A B B A B B A A A B A A A B A A A A A A B A A A A B A A A B A A A B A A A A A A A A A A A A A A A B A A A A A A A A A A A A B A A A A B A A A A B A B A A B B A A B A B B A A A A A B A A A A A A A A A B A A B A A B A A A A A A A A A B A A B A A A A A A A A A A A B A A A A B A A A A A A A A A A B A A B A A B B A B A B A A A A B A A A A A A B A A A A A A A A A A A A B A A A A A A A A A A A A A A A A A A B A A A A A A A A A A B A A A A A A A A A A B A A A A A A A B A A A A A A B A A B A B A B A B A A A A B A B A A A A A A A A B A B B B B A A A B A A A B A A A A A A A A A A A A A A A A A A A A A B A A A A B A A A B A A A B B B A B B B A B A A A A A A A A A A A A B A B B B A B B A B B B B B B B B A B A A A B B A B A B A B A B A A A B B A A A A A A A B A A B A A B A B B B B A B A A B A B A B A A A A A A B A A A A A B B A B A A B B B B B B B B B A B A A A A A B A A A B A B A A A A A A A A A A A B A A A A A A A A A A A A A A A A
M BovineHD2300011229 B B A A B B B A B A A B B A A A A B B A A B A A A B A B A A A A B A B A A A B A A B B B A A A A A A B A A A B B A A B B B A A A B A B A A A B A A A A A B B A A A A A A A A B A B A A B A A B A A B B A A B A A A A A A B B A A A A B B B A A B A B B B A B A A A B B A A A A A A A A A A A A A B A A A B B A B A A A A A B A B A A A A B A A A B A B B B A B A B A A A A A B B A B B B A B A A A B A A A A A B A A A A A A B B B A A A A A A B A A B A B B A A A A A A B A A A A B A A A B A A A A A A A A B A A A A A B A A B A A B B A A A B A A B B B A A A A A B A A A B B A A A A A A B A B A A B A A B A B A A A B A A B B A A A B B A A B A A A A A A A A A A A A A A B A A A A A B A A A A A B A A B B A B A A B A B B A B B B A B A B B B A B B A B B A B A B B A A A A A A B A A A A A A B B B B A A B B A A A A A A A A A A B B A A A B B B B A A A A A B A A B B B A B B A B B B B A A B A A A A B A A A B A B A A B A B A A B A B A A A B A B A A B A A A A A B B B A A A A A B A A A B A B A B B B A A A B A B A B B B B A A B B A B A A B B B B A A A A A A A B A B A B B B A A A A A B A B A B A B A A A B A A B A A A B A A A A A A A B A A A B A B A B B A A B B A A A A A A A A A A A B A B B A B A B A A B A B A B A A A B A A A A A B A A A A A A A B B B A A A A A A A A B A B A A B A A A A A B A A A A A A A A B A A A A A A A B B A B A A A A A A A A A A B A A A A A A A A A A B A A B A A B A A B A A A A B A A A A A A B A B B B B A A A B A B A A B A B A A A A B B B A B A A B A B A A B A B B A A A A A A A B A A A A B B A A A B A A A A B B B B B A A B B A A B B B B A A B B A A A B A A A A A B B A A A B A A B A B B B A B A A B A A A A B B A A B A A A A B B A A A A A B B A A B B A B A A B B B A B A A A A A B A B A B A A A B A A A A B A A A A B A A A A B A B A B B A A A B A A A A B B A B A A A A B A B B A A B B B B A B A B B B B A B B B B B B A A A A A A B A B B B B A A B B A B A B B A B B B A A A B A A B B B A B B A B A A A B A B A A A A B A B B A B A B A B A B A B A B A B A A B B A B B A A A A A A B A A B A A A B A A B A A A B A A B A B A A A B A A A B A A B A A A A B B A A A A B A B B B A A B A A A A A A A A A A A A A B A A A B A A B A B B B B A A B B B B A B A A B A B B A A A B A A B B A A A A A A A B A B A B A A A A B B A A B B A B A B A B B A B A A A A A A B A A A B B B B B B A A B A A A A A B B A B A A A A A A A A A A A A A A A B B B A A B A A B B B B A B A A B B A A A A A B B A A A A A A A B B B A B B A A B B A A A A A A B B B A A A B A A B A B A A A A A A A A A B B A A A A A A B A A B A B B A A A A A A B A B A A B A A A A A A B A B B B B A A A A A A A A A B B A A A B A A B A B B B A B B B B A B B B B B A B A B B B A B A B B B A B A B A B A B A B B A A B B A A B A A B B A A A B A A B A B A A B B A B A A B A B B B A A A A A A A A A B A A A A B A A B A B A A A A A B B A B B A A B B A A A A A A A A B B B A A A A A B A A A B B A B A B A B B B A B A A A B A B B A B B A A A A B A A A A B A B A B B A A A A B A B B A A A A B B A A B A A B A A A B A A B B A A B B B A A B A A B B B A B A A A B B B A A A A A A A A A A A A A B A B A A B A B A A A B B A B B B A A A B A A A B A B B B B A A B A B B A A A A A B B A B B A A A B B A A A A A A B A A A A A A A B B A A A A A A B B A A A A B B A A A A A A A A A A B B A A A B B B B A B A A B B A A A A B B B B B B B A B A A A A A A A B B B A B A A A A A B B B A A B B A B B A A B A B A B B A B A A A B A A A A B B A A A A A A A B A A B B A A A B A B A B A B A B A B B A B A B B B A A B A A B B A B A A A A B A B B B A A B A B B A A B A B B A A A B A A A A B B B A B A A B A A A B A A A A A A A B A A A A A A A A A A A A B A A A B B B A A B A B A B A A A B A B B A A B A A A B A A A A A A B B A B A A A A A A A B B A A B B A B B B B A A B A B A A B A B A A B A A A A A A A A A A A A A A A A B A A B A A A A A A A A A B B A A A B A A B A A A A A B A A B A A A B A B A A A B B B B A A B B B A B B A A B A B A B A A B A A A B A B A A A B A B B A A A B A A A B B B A B A B A A A A B A A A B B B A B B B B A B B B A B A A B A A B A B A A A B A B A A B A B B B A B B A A A A A A B A A B A A B A B A B B A A B A A B B A A B B A B B A B B A B A A A B A A A A A A A A B B A A A A A A A A B B A B B A A A A B A B A A B B A B B A B A B A A B A A A A A A A A A A B A A A A A A A A A B A A A B B B A B A A A A B B A A A A A A A B A A B B A A A A B A A A B A A B A B A A B A A B A A A A A A A B B B B B B A A A B B B A B A A B A A A B B B B B A B A A B A A A A A A A B A A A B A B A B A A B A A A A A A B B B A A A B B A B A A A B A A B B A A B A A B A B B A B A A A A B A A A A A B A A A B A B A A A B A A A A A A A A A B B A A A A A A A B A A B A A B A A B B A A A A A A A A B A B A B B A A B A A B A A A A A A A B A B A A A A B A B A A A A A B A A A A A A A A A A A A A A B A A A A A A B A A B A B A A A A A A B A A A A A A A A B A A A A A A A A A A A A A A A A A A A A A A A B A A A B A A A A A A B B B B B A A A A B B A A B A A A A B A B B A B A A A A A B B B B A A A A A A A A A A B A A A B A A A B A A B B A A A B A B A A A A A B A A B A A A A A A A A B A B A A B B B B B B A A A A B A A B B A A A B A A B A A A A B A A A A B A B A A A A A B A A A A A A A A B B A A B A A A A B A B A A A A B A A A A B B A A A A A A B A A A B B B B A B B A B A A A A A A A A A A B A A A B B A A A A A A A A A A A A A A A A A A A A B B A A A A A A A B A A A A A B A A A A B A A B A A B A B A A B A B A A A A B A A B A A A A A A A A B A B A B A B B A A A A B B A A A A A A B B B A B A A A A B A B A B B A A A B A A B A A B A A B A B A A A A A A B A B B A A A B B B A A B A A B A B A A A A B A B B A A A A A A A A B A A A A A A A A A A A A A A A A B A A B A B B B B B A B A A A A A A B A A A A A A A A A A A A A A A A A A A A A A A A A A A A A A A A A A A A A A A A A A A A A A A B A A B A A A A A A A A A B B A B A B B A A A A A A A A A A A A A A A A A A A A B A A A A B A A A A A A B A A A A A A A A A A A A A B B B B B B A A A A A B
M BovineHD2300011230 B B B B B B B B B B B B B B B B B B B B B B B B B B B B B B B B B B B B B A B B B B B B B B B B B B B B B B B B B A B B B B B B B B B B B B B A A A B B B B B A B B B B B B B B B B B B B A B B A B B B B B B B B B B B B B A B B B B B B A B B B B B B B B B A A B B B B B A B B B B B B A B B B A B B B B B B B B B B B B B B B B B B B B B B B B B B B B B B B B B B B B B B B B B B B B A B A B B A A B B B A A B A A A B B B B B B A A B B A B B B B B A B B B B A B B A B B B A B B B B A B B A B B B B B B B B B B A A B B B B B B B B B B B B B B B B B A A B B A B B B B B A A B B B B B B B B B B B B B B B B B B A B B B B B B B B B B A B B B A B B A A B B A B B B B B B A B B B B B B B B B B B B B B B B B B B B A B B B A B A B B B B B B B B B B B B B B B B B B B B B A A B B B B B B B B A B B B B B B B B B B A B B B B B B B B B B B B B B A A B B B B B B B B B B B B B B B B B B B B B B B B B B A B B B B B B A A B B B B B B B B B B A B B B A B B B B B B B A B A B B B B B B B B B B B B B B B B B A B B B B A B B B B B B B B B B B A B A A A B B A B B B B A B B A B A A B B B B B B B B B B B B B B B B B B A B A B A A A B B A B B A B B B B B B B B B B A A B B B B A B B B B B B B B B B B B B B B B B B B B B B A B A B B B B B B B B B B B B B B A A B B B B B B B B B B B B B B B B A B B A A B B B B B B B B B B B B B B B B B B B A B B B B B B A B B B B A B B A B B A A B B B B B A B B A A B B B B B A B A B A B B B B B B B B B B A B B B B B B A B B B B B B B B B B B B B B A B B A A B B B B A B A B B B B B B B A B B A A B B B B B B B B B B B B B B B B B B B B B B B B B A A B B B B A B B B B B B A B B B B B B B B B B A B B B B B B A B B B B B B B B B B B B B B B B B B A A B B B A B A B B B B B B B B B B A B B B A B A B A B A B B B A B B B B B A B B B A B B B B B A B B B B A B A B B B B B B B B B B B B B A B B B B B B B B B B B B A B B A B B A B B B B B A B B A B A B B A B B B A B B B B B B B B B B B B B B B B B B B A A B A B B B B B B B B B B B B B B B B B B B B B B B B B B B B B A B B A B B A B B B B B B B B B B B B B B B B A A B B B B B A A B B B B B B B B B B A B B B B B B B B B B B B B B B B B B B B B B B A B B B B B A B B B B B B B B B B B A A B B B B B B A B B B B B B A B B B B B B B A B B B B B B B B B B B B B A B B B B B B B B A A A B B B B B B B B B B B B B B B B B B B B A B B B B A B B B A B B A B B B B A B B B B B A B B B B B B B B B B B B A B B B B B B B B A B B A B B B B B B B B B B B B B B A B B B B A B B B A B B B B B B B A B B B B A B B B B B A B A B B B B B B B B B B B A B B B B B B B A A B A B A B A B B B B B B B B B A B A B A B B B B B B B B B B B B B B B A B B B A B B B B B B A B A B B B B B B B B B B B B B B B A B B B B B B B B B A B B B B B B B B B B B B B B B B B B B B B B B B B B B B B A B B B B B B B B B B B B B B B B B B B B B A B B B B B B B B B B B A B B A B B B B A B B B B A B B B B B B B B B B B B B B B B A B B B B B B B B B B B B B B B B B B B B B B B B B B B B B B B B B A A B B B A A B A B B B B B B B A B B A B B B B B B B B B B B B B B A B B B B B B B B B B A B A B B B B B B B B B B B B B B B B B B A B B B B A A B B B B B B B B B B B B B B B B B B A B A B B B B B B A B B B B B B B B B B B B B B B B B B B A B B B B B B B B A B B B B A B B B A B B B A A B B B B A B B B B A B A B B B B B B B B B B B B B B B B B B B B B B A B B B B B B A B A B B B B B B B B B B B B A B B B B B B B B B B B B B B B A B B B B B B B B B B B B B B B B B B B B B B B B B B B B B B B A B B B B B B A B B B B B B B B B B A B B B A B B B B B B B B B B B B B A B B B B B B B B B B B B B B B B B B B A B B B B B B B B A B B B A B B A B B A B B B B B B B B B B B B B B B B B B B A B B B B B B B B B A B B B B A B B B B B B A B B B B B B B B B B B B B A B B B A B B B B B B B B B A B B B B B B A B B A B B B B B B B B B A B B B B B B B B B B B B B B B B B B B B B A B B A B B B B B B B B B B B B B B B B B B B B B B B B B B B B B B B B B B B B B B B B A B B B B B B B B B B B B A B B B A B A A B B B B B B B B B B B B B B B B A B B B B A B B B B B B B B B B B B B B B B B A B B B B B A B B B B B B B B B B B B B B B B B B B B B B A B B A B B B B B A B A B A B B B B B B B B B B B B B A A B B B B B B B B B A B B A B B B B B B B B B B B B B B A A B B B B B A B B B B A B B B B A B B B B B B B A B B B B B B A B A A B B B B B B B A B B B B B B A B A B B B B B B B B B B B A B B B B B B B B B B B B B B B B B B B A A B B B B B B B B B B B B B B B B B B A B B A B B B B B A B A B B B A B B B A B B B B B B B B B B B B B B B B A B B B B B A B B B A B B B B B B B B A B B A B B B B A B B B B A A B B A B A B B B A B B B A A A B B B B B B B A B B B B A B B B B B B B B B A B B B A B B B B B B B B B B B B B B B B B B B B B B B B B B B B A B B B B B B B B B B B B B B B A B B B B B B B B B B B B B B B A B B B B B B B B B B B A A B B B A B B B B B B A B B B B B A B B B B B B B B A B B B B B B B B B B B B B A A B B B B B B A B A B B B B B A B B B B B B B B B B B B B B B B B B A B B B B B A B A A B B A A B A A B B B A A B B A B B B A B B A B B B B A B B B A B B B A B B B B B B B B B B B B B B B A B B B B B B B B B B B B A B B B B A B B B B A B A B B A A B B A B A A B B B B B A B B B B B B B B B A B B A B B A B B B B B B B B B A B B A B B B B B B B B B B B A B B B B A B B B B B B B B B B A B B A B B A A B A B A B B B B A B B B B B B A B B B B B B B B B B B B A B B B B B B B B B B B B B B B B B B A B B B B B B B B B B A B B B B B B B B B B A B B B B B B B A B B B B B B A B B A B A B A B A B B B B A B A B B B B B B B B A B A A A A B B B A B B B A B B B B B B B B B B B B B B B B B B B B B A B B B B A B B B A B B B A A A B A A A B A B B B B B B B B B B B B A B A A A B A A B A A A A A A A A B A B B B A A B A B A B A B A B B B A A B B B B B B B A B B A B B A B A A A A B A B B A B A B A B B B B B B A B B B B B A A B A B B A A A A A A A A A B A B B B B B A B B B A B A B B B B B B B B B B B A B B B B B B B B B B B B B B B B
M BovineHD2300011231 A A A A A A A A A A A A A A A A A A A A A A A A A A A A A A A A A A A A A B A A A A A A A A A A A A A A A A A A A B A A A A A A A A A A A A A A B B A A A A A B A A A A A A A A A A A A A B A A B A A A A A A A A A A A A A B A A A A A A B A A A A A A A A A B B A A A A A B A A A A A A B A A A B A A A A A B A A A A A A A A A A A A A A A A A A A A A A A A A A A A A A A A A A A A A A B A B A A B B A A A B B A B B B A A A A A A B B A A B A A A A A B A A A A B A A B A A A B A A A A B A A B A A A A A A A A A A B B A A A A A A A A A A A A A A A A A B B A A B A A A A A B B A A A A A A A A A A A A A A A A A A B A A A A A A A A A A B A A A B A A B B A A B A A A A A A B A B A A A A A A A A B A A A A A A A A A B A A A B A B A A A A A A A A A A A A A A A A A A A A A B B A A A A A A A A B A A A A A A A A A A B A A A A A A A A A A A A A A B B A A A A A A A A A A A A A A A A A A A A A A A A A A B A A A A A A B B A A A A A A A A A A B A A A B A A A A A A A B A B A A A A A A A A A A A A A A A A A B A A A A B A A A A A A A A A A A B A B B B A A B A A A A B B A B A B B A A A A A A A A A A A A A A A A A B B A B A B B B A A B A A B A A A A A A A A A A B B A A A A B A A A A A A A A A A A A A A A A A A A A A A B A B A A A A A A A A A A A A A A B B A A A A A A A A A A A A A A A A B A A B B A A A A A B A A A A A A A A A A A A A B A A A A A A B A A A A B A A B A A B B A A A A A B A A B B A A A A A B A B A B A A A A A A A A A A B A A A A A A B A A A A A A A A A A A A A A B A A B B A A A A B A B A A A B A A A B A A B B A A A A A A A A A A A A A A A A A A A A A A A A A B B A A A A B A A A A A A B A A A A A A A A A A B A A A A A A B A A A A A A A A A A A A A A A A A A B B A A A B A B A A A A A A A A A A B A A A B A B A B A B A A A B A A A A A B A A A B A A A A A B A A A A B A B A A A A A A A A A A A A A B A A A A A A A A A A A A B A A B A A B A A A A A B A A B A B A A B A A A B A A A A A A A A A A A A A A A A A A A B B A B A A A A A A A A A A A A A A A A A A A A A A A A A A A A A B A A B A A B A A A A A A A A A A A A A A A A B B A A A A B B B A A A A A A A A A A B A A A A A A A A A A A A A A A A A A A A A A A B A A A A A B A A A A A A B A A A A B B A A A A A A B A A A A A A B A A A B A A A B A A A A A A A A A A A A A B A A A A A A A B B B B A A A A A A A A A A A A A A A A A A A A B A A A A B A A A B A A B A A A A B A A B A A B A A A A B A A A A A A A B A A A A A A A A B A A B A A A A A A A A A A A A A A B A A A A B A A A B A A A A A A A B A A A A B A A A A A B A B A A A A A A A A A A A B A A A A A A A B B A B A B A B A A A A A A A A A B A B A B A A A A A A A A A A A A A A A B A A A B A A A A A A B A B A A A A A A A A A A A A A A A B A A A A A A A A A B A A A A A A A A A A A A A A A A A A A A A A A A A A A A A B A A A A A A A A A A A A A A A A A A A A A B A A A A A A A A A A A B A A B A A A A B A A A A B A A A A A A A A A A A A A A A A B A A A A A A A A A A A A A A A A A A A A A A A A A A A A A A A A A B B A A A B B A B A A A A A A A A A A B A A A A A A A A A A A A A A B A A A A A A A A A A B A B A A A A A A A A A A A A A A A A A A B A A A A B B A A A A A A A A A A A A A A A A A A B B B A A A A A A B A A A A A A A A A A A A A A A A A A A B A A A A A A A A B A A A A B A A A B A A A B B A A A A B A A A A B A B A A A A A A A A A A A A A A A B A A A A A A B A A A A A A B A B A A A A A A A A A A A A B A A A A A A A A A A A A A A A B A A A A A A A A A A A A A A A A A A A A A A A A A A A A A A A B A A A A A A B A A A A A A A A A A B A A A B A A A A A A A A A A A A A B A A A A A A A A A A A A A A A A A A A B A A A A A A A A B A A A B A A B A A B A A A A A A A A A A A A A A A A A A A B A A A A A A A A A B A A A A B A A A A A A B A A A A A A A A A A A A A B A A A B A A A A A A A A A B A A A A A A B A A B A A A A A A A A A B A A A A A A A A A A A A A A A A A A A A A B A A B A A A A A A A A A A A A A A A A A A A A A A A A A A A A A A A A A A A A A A A A B A A A A A A A A A A A A B A A A B A B B A A A A A A A A A A A A A A A A B A A A A B A A A A A A A A A A A A A A A A A B A A A A A B A A A A A A A A A A A A A A A A A A A A A A B A A B A A A A A B A B A B A A A A A A A A A A A A A B B A A A A A A A A A B A A B A A A A A A A A A A A A A A B B A A A A A B A A A A B A A A A B A A A A A A A B A A A A A A B A B B B A A A A A A B A A A A A A B A B A A A A A A A A A A A B A A A A A A A A A A A A A A A A A A A B B A A A A A A A A A A A A A A A A A A B A A B A A A A A B A B A A A B A A A B A A A A A A A A A A A A A A A A B A A A A A B A A A B A A A A A A A A B A A B A A A A B A A A A B B A A B A B A A A B A A A B B B A A A A A A A B A A A A B A A A A A A A A A B A A A B A A A A A A A A A A A A A A A A A A A A A A A A A A A A B A A A A A A A A A A A A A A A B A A A A A A A A A A A A A A A B A A A A A A A A A A A B B A A A B A A A A A A B A A A A A B A A A A A A A A B A A A A A A A A A A A A A B B A A A A A A B A B A A A A A B A A A A A A A A A A A A A A A A A A B A A A A A B A B B A A B B A B B A A A B B A A B A A A B A A B A A A A B A A A B A A A B A A A A A A A A A A A A A A A B A A A A A A A A A A A A B A A A A B A A A A B A B A A B B A A B A B B A A A A B B A A A A A A A A A B A A B A A B A A A A A A A A A B A A B A A A A A A A A A A A B A A A A B A A A A A A A A A A B A A B A A B B A B A B A A A A B A A A A A A B A A A A A A A A A A A A B A A A A A A A A A A A A A A A A A A B A A A A A A A A A A B A A A A A A A A A A B A A A A A A A B A A A A A A B A A B A B A B A B A A A A B A B A A A A A A A A B A B B B B A A A B A A A B A A A A A A A A A A A A A A A A B A A A A B A A A A B A A A B A A A B B B A B B B A B A A A A A A A A A A A A B A B B B A B B A B B B B B B B B A B A A A B B A B A B A B A B A A A B B A A A A A A A B A A B A A B A B B B B A B A A B A B A B A A A A A A B A A A A A B B A B A A B B B B B B B B B A B A A A A A B A A A B A B A A A A A A A A A A A B A A A A A A A A A A A A A A A A
M BovineHD2300011232 A A A A A A A A A A A A A A A A A A A A A A A A A A A A A A A A A A A A A B A A A A A A A A A A A A A A A A A A A B A A A A A A A A A A A A A A B B A A A A A B A A A A A A A A A A A A A B A A B A A A A A A A A A A A A A B A A A A A A B A A A A A A A A A B B A A A A A B A A A A A A B A A A B A A A A A B A A A A A A A A A A A A A A A A A A A A A A A A A A A A A A A A A A A A A A B A B A A B B A A A B B A B B B A A A A A A B B A A B A A A A A B A A A A B A A B A A A B A A A A B A A B A A A A A A A A A A B B A A A A A A A A A A A A A A A A A B B A A B A A A A A B B A A A A A A A A A A A A A A A A A A B A A A A A B A A A A B A A A B A A B B A A B A A A A A A B A B A A A A A A A A B A A A A A A A A A B A A A B A B A A A A A A A A A A A A A A A A A A A A A B B A A A A A A A A B A A A A A A A A A A B A A A A A A A A A A A A A A B B A A A A A A A A A A A A A A A A A A A A A A A A A A B A A A A A A B B A A A A A A A A A A B A A A B A A A A A A A B A B A A A A A A A A A A A A A A A A A B A A A A B A A A A A A A A A A A B A B B B A A B A A A A B B A B A B B A A A A A A A A A A A A A A A A A B B A B A B B B A A B A A B A A A A A A A A A A B B A A A A B A A A A A A A A A A A A A A A A A A A A A A B A B A A A A A A A A A A A A A A B B A A A A A A A A A A A A A A A A B A A B B A A A A A B A A A A A A A A A A A A A B A A A A A A B A A A A B A A B A A B B A A A A A B A A B B A A A A A B A B A B A A A A A A A A A A B A A A A A A B A A A A A A A A A A A A A A B A A B B A A A A B A B A A A B A A A B A A B B A A A A A A A A A A A A A A A A A A A A A A A A A B B A A A A B A A A A A A B A A A A A A A A A A B A A A A A A B A A A A A A A A A A A A A A A A A A B B A A A B A B A A A A A A A A A A B A A A B A B A B A B A A A B A A A A A B A A A B A A A A A B A A A A B A B A A A A A A A A A A A A A B A A A A A A A A A A A A B A A B A A B A A A A A B A A B A B A A B A A A B A A A A A A A A A A A A A A A A A A A B B A B A A A A A A A A A A A A A A A A A A A A A A A A A A A A A B A A B A A B A A A A A A A A A A A A A A A A B B A A A A B B B A A A A A A A A A A B A A A A A A A A A A A A A A A A A A A A A A A B A A A A A B A A A A A A B A A A A B B A A A A A A B A A A A A A B A A A B A A A B A A A A A A A A A A A A A B A A A A A A A B B B B A A A A A A A A A A A A A A A A A A A A B A A A A B A A A B A A B A A A A B A A B A A B A A A A B A A A A A A A B A A A A A A A A B A A B A A A A A A A A A A A A A A B A A A A B A A A B A A A A A A A B A A A A B A A A A A B A B A A A A A A A A A A A B A A A A A A A B B A B A B A B A A A A A A A A A B A B A B A A A A A A A A A A A A A A A B A A A B A A A A A A B A B A A A A A A A A A A A A A A A B A A A A A A A A A B A A A A A A A A A A A A A A A A A A A A A A A A A A A A A B A A A A A A A A A A A A A A A A A A A A A B A A A A A A A A A A A B A B B A A A A B A A A A B A A A A A A A A A A A A A A A A B A A A A A A A A A A A A A A A A A A A A A A A A A A A A A A A A A B B A A A B B A B A A A A A A A A A A B A A A A A A A A A A A A A A B A A A A A A A A A A B A B A A A A A A A A A A A A A A A A A A B A A A A B B A A A A A A A A A A A A A A A A A A B A B A A A A A A B A A A A A A A A A A A A A A A A A A A B A A A A A A A A B A A A A B A A A B A A A B B A A A A B A A A A B A B A A A A A A A A A A A A A A A B A A A A A A B A A A A A A B A B A A A A A A A A A A A A B A A A A A A A A A A A A A A A B A A A A A A A A A A A A A A A A A A A A A A A A A A A A A A A B A A A A A A B A A A A A A A A A A B A A A B A A A A A A A A A A A A A B A A A A A A A A A A A A A A A A A A A B A A A A A A A A B A A A B A A B A A B A A A A A A A A A A A A A A A A A A A B A A A A A A A A A B A A A A B A A A A A A B A A A A A A A A A A A A A B A A A B A A A A A A A A A B A A A A A A B A A B A A A A A A A A A B A A A A A A A A A A A A A A A A A A A A A B A A B A A A A A A A A A A A A A A A A A A A A A A A A A A A A A A A A A A A A A A A A B A A A A A A A A A A A A B A A A B A B B A A A A A A A A A A A A A A A A B A A A A B A A A A A A A A A A A A A A A A A B A A A A A B A A A A A A A A A A A A A A A A A A A A A A B A A B A A A A A B A B A B A A A A A A A A A A A A A B B A A A A A A A A A B A A B A A A A A A A A A A A A A A B B A A A A A B A A A A B A A A A B A A A A A A A B A A A A A A B A B B B A A A A A A B A A A A A A B A B A A A A A A A A A A A B A A A A A A A A A A A A A A A A A A A B B A A A A A A A A A A A A A A A A A A B A A B A A A A A B A B A A A B A A A B A A A A A A A A A A A A A A A A B A A A A A B A A A B A A A A A A A A B A A B A A A A B A A A A B B A A B A B A A A B A A A B B B A A A A A A A B A A A A B A A A A A A A A A B A A A B A A A A A A A A A A A A A A A A A A A A A A A A A A A A B A A A A A A A A A A A A A A A B A A A A A A A A A A A A A A A B A A A A A A A A A A A B B A A A B A A A A A A B A A A A A B A A A A A A A A B A A A A A A A A A A A A A B B A A A A A A B A B A A A A A B A A A A A A A A A A A A A A A A A A B A A A A A B A B B A A B B A B B A A A B B A A B A A A B A A B A A A A B A A A B A A A B A A A A A A A A A A A A A A A B A A A A A A A A A A A A B A A A A B A A A A B A B A A B B A A B A B B A A A A B B A A A A A A A A A B A A B A A B A A A A A A A A A B A A B A A A A A A A A A A A B A A A A B A A A A A A A A A A B A A B A A B B A B A B A A A A B A A A A A A B A A A A A A A A A A A A B A A A A A A A A A A A A A A A A A A B A A A A A A A A A A B A A A A A A A A A A B A A A A A A A B A A A A A A B A A B A B A B A B A A A A B A B A A A A A A A A B A B B B B A A A B A A A B A A A A A A A A A A A A A A A A B A A A A B A A A A B A A A B A A A B B B A B B B A B A A A A A A A A A A A A B A B B B A B B A B B B B B B B B A B A A A B B A B A B A B A B A A A B B A A A A A A A B A A B A A B A B B B B A B A A B A B A B A A A A A A B A A A A A B B A B A A B B B B B B B B B A B A A A A A B A A A B A B A A A A A A A A A A A B A A A A A A A A A A A A A A A A
M BovineHD2300011233 A A A A A A A A A A A A A A A A A A A A A A A A A A A A A A A A A A A A A B A A A A A A A A A A A A A A A A A A A B A A A A A A A A A A A A A A B B A A A A A B A A A A A A A A A A A A A B A A B A A A A A A A A A A A A A B A A A A A A B A A A A A A A A A B B A A A A A B A A A A A A B A A A B A A A A A A A A A A A A A A A A A A A A A A A A A A A A A A A A A A A A A A A A A A A A B A B A A B B A A A B B A B B B A A A A A A B B A A B A A A A A B A A A A B A A B A A A B A A A A B A A B A A A A A A A A A A B B A A A A A A A A A A A A A A A A A B B A A B A A A A A B B A A A A A A A A A A A A A A A A A A B A A A A A A A A A A B A A A B A A B B A A B A A A A A A B A A A A A A A A A A A A A A A A A A A A B A A A B A B A A A A A A A A A A A A A A A A A A A A A B B A A A A A A A A B A A A A A A A A A A B A A A A A A A A A A A A A A B B A A A A A A A A A A A A A A A A A A A A A A A A A A B A A A A A A B A A A A A A A A A A A B A A A B A A A A A A A B A B A A A A A A A A A A A A A A A A A B A A A A B A A A A A A A A A A A B A B B B A A B A A A A B B A B A B B A A A A A A A A A A A A A A A A A A B A B A B B B A A B A A B A A A A A A A A A A B B A A A A B A A A A A A A A A A A A A A A A A A A A A A B A B A A A A A A A A A A A A A A B B A A A A A A A A A A A A A A A A B A A B B A A A A A B A A A A A A A A A A A A A B A A A A A A B A A A A B A A B A A B B A A A A A B A A B B A A A A A B A B A B A A A A A A A A A A B A A A A A A B A A A A A A A A A A A A A A B A A B B A A A A B A B A A A A A A A B A A B B A A A A A A A A A A A A A A A A A A A A A A A A A B B A A A A B A A A A A A B A A A A A A A A A A B A A A A A A B A A A A A A A A A A A A A A A A A A B B A A A B A B A A A A A A A A A A B A A A B A B A B A B A A A B A A A A A B A A A B A A A A A B A A A A B A B A A A A A A A A A A A A A B A A A A A A A A A A A A B A A B A A B A A A A A B A A B A B A A B A A A B A A A A A A A A A A A A A A A A A A A B B A B A A A A A A A A A A A A A A A A A A A A A A A A A A A A A B A A B A A B A A A A A A A A A A A A A A A A B B A A A A B B B A A A A A A A A A A B A A A A A A A A A A A A A A A A A A A A A A A B A A A A A B A A A A A A B A A A A B B A A A A A A B A A A A A A B A A A B A A A B A A A A A A A A A A A A A B A A A A A A A B B B B A A A A A A A A A A A A A A A A A A A A B A A A A B A A A B A A B A A A A B A A B A A B A A A A B A A A A A A A B A A A A A A A A B A A B A A A A A A A A A A A A A A B A A A A B A A A B A A A A A A A B A A A A B A A A A A B A B A A A A A A A A A A A B A A A A A A A B B A B A B A B A A A A A A A A A B A B A B A A A A A A A A A A A A A A A B A A A B A A A A A A B A B A A A A A A A A A A A A A A A B A A A A A A A A A B A A A A A A A A A A A A A A A A A A A A A A A A A A A A A B A A A A A A A A A A A A A A A A A A A A A B A A A A A A A A A A A B A A B A A A A B A A A A B A A A A A A A A A A A A A A A A B A A A A A A A A A A A A A A A A A A A A A A A A A A A A A A A A A B B A A A B B A B A A A A A A A A A A B A A A A A A A A A A A A A A B A A A A A A A A A A B A B A A A A A A A A A A A A A A A A A A B A A A A B B A A A A A A A A A A A A A A A A A A B A B A A A A A A B A A A A A A A A A A A A A A A A A A A B A A A A A A A A B A A A A B A A A B A A A B B A A A A B A A A A B A B A A A A A A A A A A A A A A A A A A A A A A B A A A A A A B A B A A A A A A A A A A A A B A A A A A A A A A A A A A A A B A A A A A A A A A A A A A A A A A A A A A A A A A A A A A A A B A A A A A A B A A A A A A A A A A B A A A B A A A A A A A A A A A A A B A A A A A A A A A A A A A A A A A A A B A A A A A A A A B A A A B A A B A A B A A A A A A A A A A A A A A A A A A A B A A A A A A A A A B A A A A B A A A A A A B A A A A A A A A A A A A A B A A A B A A A A A A A A A B A A A A A A B A A B A A A A A A A A A B A A A A A A A A A A A A A A A A A A A A A B A A B A A A A A A A A A A A A A A A A A A A A A A A A A A A A A A A A A A A A A A A A B A A A A A A A A A A A A B A A A B A B B A A A A A A A A A A A A A A A A B A A A A B A A A A A A A A A A A A A A A A A B A A A A A B A A A A A A A A A A A A A A A A A A A A A A B A A B A A A A A B A B A B A A A A A A A A A A A A A B B A A A A A A A A A B A A B A A A A A A A A A A A A A A B B A A A A A B A A A A B A A A A B A A A A A A A B A A A A A A B A B B B A A A A A A B A A A A A A B A B A A A A A A A A A A A B A A A A A A A A A A A A A A A A A A A B B A A A A A A A A A A A A A A A A A A B A A B A A A A A B A B A A A B A A A B A A A A A A A A A A A A A A A A B A A A A A B A A A B A A A A A A A A B A A B A A A A B A A A A B B A A B A B A A A B A A A B B B A A A A A A A B A A A A B A A A A A A A A A B A A A B A A A A A A A A A A A A A A A A A A A A A A A A A A A A B A A A A A A A A A A A A A A A B A A A A A A A A A A A A A A A B A A A A A A A A A A A B B A A A B A A A A A A B A A A A A B A A A A A A A A B A A A A A A A A A A A A A B B A A A A A A B A B A A A A A B A A A A A A A A A A A A A A A A A A B A A A A A B A B B A A B B A B B A A A B B A A B A A A B A A B A A A A B A A A B A A A B A A A A A A A A A A A A A A A B A A A A A A A A A A A A B A A A A B A A A A B A B A A B B A A B A B B A A A A B B A A A A A A A A A B A A B A A B A A A A A A A A A B A A B A A A A A A A A A A A B A A A A B A A A A A A A A A A B A A B A A B B A B A B A A A A B A A A A A A B A A A A A A A A A A A A B A A A A A A A A A A A A A A A A A A B A A A A A A A A A A B A A A A A A A A A A B A A A A A A A B A A A A A A B A A B A B A B A B A A A A B A B A A A A A A A A B A B B B B A A A B A A A B A A A A A A A A A A A A A A A A A A A A A B A A A A B A A A B A A A B B B A B B B A B A A A A A A A A A A A A B A B B B A B B A B B B B B B B B A B A A A B B A B A B A B A B A A A B B A A A A A A A B A A B A A B A B B B B A B A A B A B A B A A A A A A B A A A A A B B A B A A B B B B B B B B B A B A A A A A B A A A B A B A A A A A A A A A A A B A A A A A A A A A A A A A A A A
M BovineHD2300011234 A A A A A A A A A A A A A A A A A A A A A A A A A A A A A A A A A A A A A B A A A A A A A A A A A A A A A A A A A B A A A A A A A A A A A A A A B B A A A A A B A A A A A A A A A A A A A B A A B A A A A A A A A A A A A A B A A A A A A B A A A A A A A A A B B A A A A A B A A A A A A B A A A B A A A A A A A A A A A A A A A A A A A A A A A A A A A A A A A A A A A A A A A A A A A A B A B A A B B A A A B B A B B B A A A A A A B B A A B B A A A A B A A A A B A A B A A A B A A A A B A A B A A A A A A A A A A B B A A A A A A A A A A A A A A A A A B B A A B A A A A A B B A A A A A A A A A A A A A A A A A A B A A A A A A A A A A B A A A B A A B B A A B A A A A A A B A A A A A A A A A A A A A A A A A A A A B A A A B A B A A A A A A A A A A A A A A A A A A A A A B B A A A A A A A A B A A A A A A A A A A B A A A A A A A A A A A A A A B B A A A A A A A A A A A A A A A A A A A A A A A A A A B A A A A A A B A A A A A A A A A A A B A A A B A A A A A A A B A B A A A A A A A A A A A A A A A A A B A A A A B A A A A A A A A A A A B A B B B A A B A A A A B B A B A B B A A A A A A A A A A A A A A A A A A B A B A B B B A A B A A B A A A A A A A A A A B B A A A A B A A A A A A A A A A A A A A A A A A A A A A B A B A A A A A A A A A A A A A A B B A A A A A A A A A A A A A A A A B A A B B A A A A A B A A A A A A A A A A A A A B A A A A A A B A A A A B A A B A A B B A A A A A B A A B B A A A A A B A B A B A A A A A A A A A A B A A A A A A B A A A A A A A A A A A A A A B A A B B A A A A B A B A A A A A A A B A A B B A A A A A A A A A A A A A A A A A A A A A A A A A B B A A A A B A A A A A A B A A A A A A A A A A B A A A A A A B A A A A A A A A A A A A A A A A A A B B A A A B A B A A A A A A A A A A B A A A B A B A B A B A A A B A A A A A B A A A B A A A A A B A A A A B A B A A A A A A A A A A A A A B A A A A A A A A A A A A B A A B A A B A A A A A B A A B A B A A B A A A B A A A A A A A A A A A A A A A A A A A B B A B A A A A A A A A A A A A A A A A A A A A A A A A A A A A A B A A B A A B A A A A A A A A A A A A A A A A B B A A A A B B B A A A A A A A A A A B A A A A A A A A A A A A A A A A A A A A A A A B A A A A A B A A A A A A B A A A A B B A A A A A A B A A A A A A B A A A B A A A B A A A A A A A A A A A A A B A A A A A A A B B B B A A A A A A A A A A A A A A A A A A A A B A A A A B A A A B A A B A A A A B A A B A A B A A A A B A A A A A A A B A A A A A A A A B A A B A A A A A A A A A A A A A A B A A A A B A A A B A A A A A A A B A A A A B A A A A A B A B A A A A A A A A A A A B A A A A A A A B B A B A B A B A A A A A A A A A B A B A B A A A A A A A A A A A A A A A B A A A B A A A A A A B A B A A A A A A A A A A A A A A A B A A A A A A A A A B A A A A A A A A A A A A A A A A A A A A A A A A A A A A A B A A A A A A A A A A A A A A A A A A A A A B A A A A A A A A A A A B A A B A A A A B A A A A B A A A A A A A A A A A A A A A A B A A A A A A A A A A A A A A A A A A A A A A A A A A A A A A A A A B B A A A B B A B A A A A A A A A A A B A A A A A A A A A A A A A A B A A A A A A A A A A B A B A A A A A A A A A A A A A A A A A A B A A A A B B A A A A A A A A A A A A A A A A A A B A B A A A A A A B A A A A A A A A A A A A A A A A A A A B A A A A A A A A B A A A A B A A A B A A A B B A A A A B A A A A B A B A A A A A A A A A A A A A A A A A A A A A A B A A A A A A B A B A A A A A A A A A A A A B B A A A A A A A A A A A A A A B A A A A A A A A A A A A A A A A A A A A A A A A A A A A A A A B A A A A A A B A A A A A A A A A A B A A A B A A A A A A A A A A A A A B A A A A A A A A A A A A A A A A A A A B A A A A A A A A B A A A B A A B A A B A A A A A A A A A A A A A A A A A A A B A A A A A A A A A B A A A A B A A A A A A B A A A A A A A A A A A A A B A A A B A A A A A A A A A B A A A A A A B A A B A A A A A A A A A B A A A A A A A A A A A A A A A A A A A A A B A A B A A A A A A A A A A A A A A A A A A A A A A A A A A A A A A A A A A A A A A A A B A A A A A A A A A A A A B A A A B A B B A A A A A A A A A A A A A A A A B A A A A B A A A A A A A A A A A A A A A A A B A A A A A B A A A A A A A A A A A A A A A A A A A A A A B A A B A A A A A B A B A B A A A A A A A A A A A A A B B A A A A A A A A A B A A B A A A A A A A A A A A A A A B B A A A A A B A A A A B A A A A B A A A A A A A B A A A A A A B A B B B A A A A A A B A A A A A A B A B A A A A A A A A A A A B A A A A A A A A A A A A A A A A A A A B B A A A A A A A A A A A A A A A A A A B A A B A A A A A B A B A A A B A A A B A A A A A A A A A A A A A A A A B A A A A A B A A A B A A A A A A A A B A A B A A A A B A A A A B B A A B A B A A A B A A A B B B A A A A A A A B A A A A B A A A A A A A A A B A A A B A A A A A A A A A A A A A A A A A A A A A A A A A A A A B A A A A A A A A A A A A A A A B A A A A A A A A A A A A A A A B A A A A A A A A A A A B B A A A B A A A A A A B A A A A A B A A A A A A A A B A A A A A A A A A A A A A B B A A A A A A B A B A A A A A B A A A A A A A A A A A A A A A A A A B A A A A A B A B B A A B B A B B A A A B B A A B A A A B A A B A A A A B A A A B A A A B A A A A A A A A A A A A A A A B A A A A A A A A A A A A B A A A A B A A A A B A B A A B B A A B A B B A A A A B B A A A A A A A A A B A A B A A B A A A A A A A A A B A A B A A A A A A A A A A A B A A A A B A A A A A A A A A A B A A B A A B B A B A B A A A A B A A A A A A B A A A A A A A A A A A A B A A A A A A A A A A A A A A A A A A B A A A A A A A A A A B A A A A A A A A A A B A A A A A A A B A A A A A A B A A B A B A B A B A A A A B A B A A A A A A A A B A B B B B A A A B A A A B A A A A A A A A A A A A A A A A A A A A A B A A A A B A A A B A A A B B B A B B B A B A A A A A A A A A A A A B A B B B A B B A B B B B B B B B A B A A A B B A B A B A B A B A A A B B A A A A A A A B A A B A A B A B B B B A B A A B A B A B A A A A A A B A A A A A B B A B A A B B B B B B B B B A B A A A A A B A A A B A B A A A A A A A A A A A B A A A A A A A A A A A A A A A A
M BovineHD2300011235 B B B B B B B B B B B B B B B B B B B B B B B B B B B B B B B B B B B B B A B B B B B B B B B B B B B B B B B B B A B B B B B B B B B B B B A B A A B B B B B A B B B B B B B B B B B B B A B B A B B B B B B B B B B B B B A B B B B B B A B B B B B B B B B A A B B B B B A B B B B B B A B B B A B B B B B B B B B B B B B B B B B B B B B B B B B B B B B B B B B B B B B B B B B B B B A B A B B A A B B B A A B A A A B B B B B B A A B B A B B B B B A B B B B A B B A B B B A B B B B A B B A B B B B B B B B B B A A B B B B B B B B B B B B B B B B B A A B B A B B B B B A A B B B B B B B B B B B B B B B B B B A B B B B B B B B B B A B B B A B B A A B B A B B B B B B A B B B B B B B B B B B B B B B B B B B B A B B B A B A B B B B B B B B B B B B B B B B B B B B B A A B B B B B B B B A B B B B B B B B B B A B B B B B B B B B B B B B B A A B B B B B B B B B B B B B B B B B B B B B B B B B B A B B B B B B A B A B B B B B B B B B A B B B A B B B B B B B A B A B B B B B B B B B B B B B B B B B A B B B B A B B B B B B B B B B B A B A A A B B A B B B B A A B A B A A B B B B B B B B B B B B B B B B B B A B A B A A A B B A B B A B B B B B B B B B B A A B B B B A B B B B B B B B B B B B B B B B B B B B B B A B A B B B B B B B B B B B B B B A A B B B B B B B B B B B B B B B B A B B A A B B B B B A B B B B B B B B B B B B B A B B B B B B A B B B B A B B A B B A A B B B B B A B B A A B B B B B A B A B A B B B B B B B B B B A B B B B B B A B B B B B B B B B B B B B B A B B A A B B B B A B A B B B B B B B A B B A A B B B B B B B B B B B B B B B B B B B B B B B B B A A B B B B A B B B B B B A B B B B B B B B B B A B B B B B B A B B B B B B B B B B B B B B B B B B A A B B B A B A B B B B B B B B B B A B B B A B A B A B A B B B A B B B B B A B B B A B B B B B A B B B B A B A B B B B B B B B B B B B B A B B B B B B B B B B B B A B B A B B A B B B B B A B B A B A B B A B B B A B B B B B B B B B B B B B B B B B B B A A B A B B B B B B B B B B B B B B B B B B B B B B B B B B B B B A B B A B B A B B B B B B B B B B B B B B B B A A B B B B A A A B B B B B B B B B B A B B B B B B B B B B B B B B B B B B B B B B B A B B B B B A B B B B B B A B B B B A A B B B B B B A B B B B B B A B B B A B B B A B B B B B B B B B B B B B A B B B B B B B A A A A B B B B B B B B B B B B B B B B B B B B A B B B B A B B B A B B A B B B B A B B A B B A B B B B A B B B B B B B A B B B B B B B B A B B A B B B B B B B B B B B B B B A B B B B A B B B A B B B B B B B A B B B B A B B B B B A B A B B B B B B B B B B B A B B B B B B B A A B A B A B A B B B B B B B B B A B A B A B B B B B B B B B B B B B B B A B B B A B B B B B B A B A B B B B B B B B B B B B B B B A B B B B B B B B B A B B B B B B B B B B B B B B B B B B B B B B B B B B B B B A B B B B B B B B B B B B B B B B B B B B B A B B B B B B B B B B B A B B A B B B B A B B B B A B B B B B B B B B B B B B B B B A B B B B B B B B B B B B B B B B B B B B B B B B B B B B B B B B B A A B B B A A B A B B B B B B B B B B A B B B B B B B B B B B B B B A B B B B B B B B B B A B A B B B B B B B B B B B B B B B B B B A B B B B A A B B B B B B B B B B B B B B B B B B A B A B B B B B B A B B B B B B B B B B B B B B B B B B B A B B B B B B B B A B B B B A B B B A B B B A A B B B B A B B B B A B A B B A B B B B B B B B B B B B B B B B B B B A B B B B B B A B A B B B B B B B B B B B B A B B B B B B B B B B B B B B B A B B B B B B B B B B B B B B B B B B B B B B B B B B B B B B B A B B B B B B A B B B B B B B B B B A B B B A B B B B B B B B B B B B B A B B B B B B B B B B B B B B B B B B B A B B B B B B B B A B B B A B B A B B A B B B B B B B B B B B B B B B B B B B A B B B B B B B B B A B B B B A B B B B B B A B B B B B B B B B B B B B A B B B A B B B B B B B B B A B B B B B B A B B A B B B B B B B B B A B B B B B B B B B B B B B B B B B B B B B A B B A B B B B B B B B B B B B B B B B B B B B B B B B B B B B B B B B B B B B B B B B A B B B B B B B B B B B B A B B B A B A A B B B B B B B B B B B B B B B B A B B B B A B B B B B B B B B B B B B B B B B A B B B B B A B B B B B B B B B B B B B B B B B B B B B B A B B A B B B B B A B A B A B B B B B B B B B B B B B A A B B B B B B B B B A B B A B B B B B B B B B B B B B B A A B B B B B A B B B B A B B B B A B B B B B B B A B B B B B B A B A A A B B B B B B A B B B B B B A B A B B B B B B B B B B B A B B B B B B B B B B B B B B B B B B B A A B B B B B B B B B B B B B B B B B B A B B A B B B B B A B A B B B A B B B A B B B B B B B B B B B B B B B B A B B B B B A B B B A B B B B B B B B A B B A B B B B A B B B B A A B B A B A B B B A B B B A A A B B B B B B B A B B B B A B B B B B B B B B A B B B A B B B B B B B B B B B B B B B B B B B B B B B B B B B B A B B B B B B B B B B B B B B B A B B B B B B B B B B B B B B B A B B B B B B B B B B B A A B B B A B B B B B B A B B B B B A B B B B B B B B A B B B B B B B B B B B B B A A B B B B B B A B A B B B B B A B B B B B B B B B B B B B B B B B B A B B B B B A B A A B B A A B A A B B B A A B B A B B B A B B A B B B B A B B B A B B B A B B B B B B B B B B B B B B B A B B B B B B B B B B B B A B B B B A B B B B A B A B B A A B B A B A A B B B B A A B B B B B B B B B A B B A B B A B B B B B B B B B A B B A B B B B B B B B B B B A B B B B A B B B B B B B B B B A B B A B B A A B A B A B B B B A B B B B B B A B B B B B B B B B B B B A B B B B B B B B B B B B B B B B B B A B B B B B B B B B B A B B B B B B B B B B A B B B B B B B A B B B B B B A B B A B A B A B A B B B B A B A B B B B B B B B A B A A A A B B B A B B B A B B B B B B B B B B B B B B B B B B B B B A B B B B A B B B A B B B A A A B A A A B A B B B B B B B B B B B B A B A A A B A A B A A A A A A A A B A B B B A A B A B A B A B A B B B A A B B B B B B B A B B A B B A B A A A A B A B B A B A B A B B B B B B A B B B B B A A B A B B A A A A A A A A A B A B B B B B A B B B A B A B B B B B B B B B B B A B B B B B B B B B B B B B B B B
M BovineHD2300011236 A A A A B A B A A A A A A A A A A A B A A B A A A A A A A A A A B A B A A B A A A B A A A A A A A A A A A A B A A B B B A A A A A A B A A A B A B B A A B B A B B A A A A A A A B A A A A B B A B B B A A A A A A A A A B B B A A A B B B B A B A B B B A A B B B A A A A A B A A A A A A B A A B B A A B A A A A A A A A B A B A A A A A A A A B A B B B A B A B A A A A A B B A B A B A B B A B A A B B A A B B B A B B B B B B A A A B B A B B A B A B A B A A A A B B A B A A B B A A A A B A A B A A A B A A A A A B B B B A A A B A A A B A A A B B A A A B B B A B A B A A A B B A A A A A A A B A A A A B A A A B A B B B A A A A B A A B B A A A B A A B B A A B A A B A A A B A A A A A A A B A A A A A B A A B A A B B B B B B B B B B A A A A A B A A A A B B A A A A A A B B B A A A A B A B A B A B A A A A A A A A B A A B A A A A B B B B A A A B B B A B B B B A B B A A A A A A A A A A A A A A A A A B B A A A A B B A B A A A A A B A B A B B A A B A A A B B A A B A B B A A A B A A A A A B A A A A A B B A A B B B A B B A A A A B B B B B A B B B A A B A B A B B B A B A B B B A B A B A B A A A A A A A A A A A B A B A B B B B A B A A B A A B A A A B A A A B B A A A A B A A B A B B A B A A A A A A B A B A A A B A B A B A B A A A A A A A B A A A A B B A A A A B A B A A B A A A A A A B A A B B A A A A A B A A A A A B B A A A A A A B A A A A A B B A A A A B A A B A A B B B A A B A B B A B B A B A A A B A B A B B A A A A A A B A B B A B A A A A B A B B B A B A A B A B A A B B B B B B A A A A B B B A B A A B A A B B A B B A B B B A B A A B A A A A B B B A A B B A A A A A B B A A B A B A A B A A B B B B B A A A A B A A B A B A A A A B A A A B B A A A A A B B A A B B A B B B B B B B A B A A A A B A B A B A B A B A B B B B B B B A B A B A A B A B B A A A B A A A A A B B B A B B A B A B A B B A A B B A A A B B B B A B B B B B B B B A B A A B A A B B B B B A B B B B B B B B B B B B B A A B B A B B B A A B A B A A A B A A B B A B B A B B A B A B A B A A A B A A A B A A B A A B A A A A A B A B B A A B A A B A A B A A A B A A B A A A B B A A A A B B B B A A A A B B A A A B B A B B B A A B A A A A A A A A A A A A A B A B A B A A A B B A A B A A B B B B A B B A B A B B A B A A A A A B B A A A B A A B B A A A A A A A A A A A B B B B A B A B A A B B B B A A A B A A A B A B A A A A A B A A A A B B A A B B A A A B A A B A A A A B A A B B B B A A A A B B B B A B A A B A A A A A A B B B A A B A A A B B B A B B A A B A A B A A A A B B B A B A B A A B A B B A A A A B A A A B B B A B A A A B A A B A B A A B A A A A A A A B B B B A B A B A B A A A B B A A B A B A B A A A B A A A B A A B A B B A B A A B B A A B B B B B B B B A A A B A B A B A B A A A A B B A B A A A B B A B B A A B B A A A B A A B A B A A B A A A A A A A A B A A A B A A A A A A B A A A A A A B A A B A A A A B B B A A B A A B B A A B A A B A A B A B A A A A B A A A A A A A A A A A B A B A A B A A B A A A A B A A A A A B A A A A B A B A B B A A A A B A B B A B B A A A B B B B A B A A A B A A B A B A B B A A A B A A B A B A B B A A B B B A A A A A B A B A A A A A A A A A A A A B A A A A B B A A A A B B B A A A A A B B B A A A A B B B A A B B B A B A A A A B A B A A A A A A A B A A A A A A A A B B A A A A A A A A B A A B B B A A A B A A A B B B B A A B B A B B B A B A B B A A A A B B B B A A A A A A A A A A A B B B A A B A B A B A B B B A A B B A B B A B A A B A B A A B A A A B A A A B B B A A A A A A A A A A A A A A A A A A A A A A A B A A B A B B A B A A A B B A B B A A A A A A A B B B B B A B A B B A A B A A B A A B A A A A A B B B A B A A B A A A A A A B A A A A B A A A B A A A B A A B A B B A A B B B A B B A B A A A A A B A B B B A B A A A B A A A B A A B A B B A A A A A B A A A A A A B A A B A A A B B A B B A A A B A A A A A B A A A A B A B A A B A A A A A A A A A B A A A A A A A A A A A A A A A A A A A A A B A A B A A A A B A A A A A A A A A B A B A B A A A B A B A A A A A A A A B B B A A A B B B A A A A B A A A B B B B B A B B A B B B A A A B B B A B A A B A B B B B B A A B B A B A B A A A B A B A A B A B B B B B B A A A B A A B A A B A A A A B A B B A A B A A B A A B B B B B B A B B B B B A B B A A A A A A A A A B A A B B A A A A B B A B B B A A B B B B A A B B A B B A B A B B B B A A A A B A A A A B A A A A B A A A A A B A B A B A B A B B A B B B B A A A A A B A B A A B B B A B A B A A A A A A B A B B A B A A B A A A A A A A A B B B B B A B B A B B A B A A B A A A B B B B B A B B A B B A A A A A B A B A A A B A A B B A B A A A A A A A B A A A A A A B A A A A A B A B B B A B A A B A B A B A A B A A A A B A A A A B B A B B A B A A A B A A A B B B A A A A A A A B A A A B B A A A A B A A B A B A A A B A A A A A A A B A A A A A A A A A A A A A A B A A A A A B A A B A A A A A B A A A A A A B A A A A A A A A A A A A A A B B A A A B A A A B A A B B B A A A B A A B A A A B A A A A A B A A A A A A A A B A A A A B A A A A A A A A B B B A B B B A B A B A A A A B B A A A B A B B A B A A A A A A A B A B A A A A A B A B B B A B B B B B A A A B B A A B A B A B A A B A A B A B A A A B A A A B A A A B A A A A A A A A A A A B A A A B B A A A B A A B B A A A A B A A A B B A B A A B B B A B A B B A A A A B B A A A A A A B A B B A A B A A B A A B A A A A A A B A A B A B A B A A B B A B A B A A A A B A A A B A A A B B A B A A B A A B B A B A B A A A A B A A B B A A B A A A A A A A A A A B A B A A B A A A A A A A B A A B A B A A B A B A A B A A A A A B A A A A A A A A A A B A A A A A A A B A A A A B A B B A B A B A B A B A A A A B A B A B A A A A A A B A B B B B A A A B B A A B A A B A A B B A A B A B A A A A A A A B A B A A A A B A B A B A A A B B B A B B B A B A A A A A A A A B A A A B A B B B A B B B B B B B B B B B A B A A A B B A B A B A B A B A A A B B A A A A A A A B A A B A A B A B B B B A B A B B A B A B A A A A B B B A A B B A B B A B A A B B B B B B B B B A B A A A A A B A A A B A B A A A A A A A A A A A B A A A A B A B A B B A A B A A B
M BovineHD2300011237 B B B B A B A B B B B B B B B B B B A B B A B B B B B B B B B B A B A B B A B B B A B B B B B B B B B B B B A B B A A A B B B B B B A B B B A A A A B B A A B A A B B B B B B B A B B B B A A B A A A B B B B B B B B B A A A B B B A A A A B A B A A A B B A A A B B B B B A B B B B B B A B B A A B B A B B A B B B B B A B A B B B B B B B B A B A A A B A B A B B B B B A A B A B A B A A B A B B A A B B A A A B A A A A A A B B B A A B A A B A B A B A B B B B A A B A B B A A B B B B A B B A B B B A B B B B B A A A A B B B A B B B A B B B A A B B B A A A B A B A B B B A A B B B B B B B A B B B B A B B B A B A A A B B B A A B B A A B B B A B B A A B B A B B A B B B A B A B B B B B A B B A B B A B B A B B A A A A A A A A A A B B B B B A B B B B A A B B B B B B A A A B B B B A B A B A B A B B B B B B B B A B B A B B B B A A A A B B B A A A B A A A A B A A B B B B B B B B B B B B B B B B B A A B B B B A A A A B B B B B A B A B A A B B A B B B A A B B A B A A B B B A B B B B B A B B B B B A A B B A A A B A A B B B B A A A A A B A A A B B A B A B A A A B A B A A A B A B A B A B B B B B B B B B B A A B A B A A A A B A B B A B B A B B B A B B B A A B B B B A B B A B A A B A B B B B B B A B A B B B A B A B A B A B B B B B B B A B B B B A A B B B B A B A B B A B B B B B B A B B A A B B B B B A B B B B B A A B B B B B B A B B B B B A A B B B B A B B A B B A A A B B A B A A B A A B A B B B A B A B A A B B B B B B A B A A B A B B B B A B A A A B A B B A B A B B A A A A A A B B B B A A A B A B A A B B A A B A A B A A A B A B B A B B B B A A A B B A A B B B B B A A B B A B A B B A B B A A A A A B B B B A B B A B A B B B B A B B B A A B B B B B A A B B A A B A A A A A A A B A B B B B A B A B A B A B A B A A A A A A A B A B A B B A B A A B B B A B B B B B A A A B A A B A B A B A A B B A A B B B A A A A B A A A A A A A A B A B B A B B A A A A A B A A A A A A A A A A A A A B B A A B A A A B B A B A B B B A B B A A B A A B A A B A B A B A B B B A B B B A B B A B B A B B B B B A B A A B B A B B A B B A B B B A B B A B B B A A B B B B A A A A B B B B A A B B B A A B A A A B B A B B B B B B B B B B B B B A B A B A B B B A A B B A B B A A A A B A A B A B A A B A B B B B B A A B B B A B B A A B B B B B B B B B B B A A A A B A B A B B A A A A B B B A B B B A B A B B B B B A B B B B A A B B A A B B B A B B A B B B B A B B A A A A B B B B A A A A B A B B A B B B B B B A A A B B A B B B A A A B A A B B A B B A B B B B A A A B A B A B B A B A A B B B B A B B B A A A B A B B B A B B A B A B B A B B B B B B B A A A A B A B A B A B B B A A B B A B A B A B B B A B B B A B B A B A A B A B B A A B B A A A A A A A A B B B A B A B A B A B B B B A A B A B B B A A B A A B B A A B B B A B B A B A B B A B B B B B B B B A B B B A B B B B B B A B B B B B B A B B A B B B B A A A B B A B B A A B B A B B A B B A B A B B B B A B B B B B B B B B B B A B A B B A B B A B B B B A B B B B B A B B B B A B A B A A B B B B A B A A B A A B B B A A A A B A B B B A B A A B A B A A B B B A B B A B A B A A B B A A A B B B B B A B A B B B B B B B B B B B B A B B B B A A B B B B A A A B B B B B A A A B B B B A A A B B A B A B A B B B B A B A B B B B B B B A B B B B B B B B A A B B B B B B B B A B B A A A B B B A B B B A A A A B B A A B A A A B A B A A B B B B A A A A B B B B A B B B B B B A A A B B A B A B A B A A A B B A A B A A B A B B A B A B B A B B B A B B B A A A B B B B B B B B B B B B B B B B B B B B B B B A B B A B A A B A B B B A A B A A B B B B B B B A A A A A B A B A A B B A B B A B B A B B B B B A A A B A B B A B B B B B B A B B B B A B B B A B B B A B B A B A A B B A A A B A A B A B B B B B A B A A A B A B B B A B B B A B B A B A A B B B B B A B B B B B B A B B A B B B A A B A A B B B A B B B B B A B B B B A B A B B A B B B B B B B B B A B B B B B B B B B B B B B B B B B B B B B A B B A B B B B A B B B B B B B B B A B A B A B B B A B A B B B B B B B B A A A B B B A A A B B B B A B B B A A A A A B A A B A A A B B B A A A B A B B A B A A A A A B B A A B A B A B B B A B A B B A B A A A A A A B B B A B B A B B A B B B B A B A A B B A B B A B B A A A A A A B A A A A A B A A B B B B B B B B B A B B A A B B B B A A B A A A B B A A A A B B A A B A A B A B A A A A B B B B A B B B B A B B B B A B B B B B A B A B A B A B A A B A A A A B B B B B A B A B B A A A B A B A B B B B B B A B A A B A B B A B B B B B B B B A A A A A B A A B A A B A B B A B B B A A A A A B A A B A A B B B B B A B A B B B A B B A A B A B B B B B B B A B B B B B B A B B B B B A B A A A B A B B A B A B A B B A B B B B A B B B B A A B A A B A B B B A B B B A A A B B B B B B B A B B B A A B B B B A B B A B A B B B A B B B B B B B A B B B B B B B B B B B B B B A B B B B B A B B A B B B B B A B B B B B B A B B B B B B B B B B B B B B A A B B B A B B B A B B A A A B B B A B B A B B B A B B B B B A B B B B B B B B A B B B B A B B B B B B B B A A A B A A A B A B A B B B B A A B B B A B A A B A B B B B B B B A B A B B B B B A B A A A B A A A A A B B B A A B B A B A B A B B A B B A B A B B B A B B B A B B B A B B B B B B B B B B B A B B B A A B B B A B B A A B B B B A B B B A A B A B B A A A B A B A A B B B B A A B B B B B B A B A A B B A B B A B B A B B B B B B A B B A B A B A B B A A B A B A B B B B A B B B A B B B A A B A B B A B B A A B A B A B B B B A B B A A B B A B B B B B B B B B B A B A B B A B B B B B B B A B B A B A B B A B A B B A B B B B B A B B B B B B B B B B A B B B B B B B A B B B B A B A A B A B A B A B A B B B B A B A B A B B B B B B A B A A A A B B B A A B B A B B A B B A A B B A B A B B B B A B B A B A B B B B A B A B A B B B A A A B A A A B A B B B B B B B B A B B B A B A A A B A A A A A A A A A A A B A B B B A A B A B A B A B A B B B A A B B B B B B B A B B A B B A B A A A A B A B A A B A B A B B B B A A A B B A A B A A B A B B A A A A A A A A A B A B B B B B A B B B A B A B B B B B B B B B B B A B B B B A B A B A A B B A B B A
M BovineHD2300011238 B B B B B B B B B B B B B B B B B B B B B B B B B B B B B B B B B B B B B A B B B B B B B B B B B B B B B B B B B A B B B B B B B B B B B B A A A A B B B B B A B B B B B B B B B B B B B A B B A B B B B B B B B B B B B B A B B B B B B A B B B B B B B B B A A B B B B B A B B B B B B A B B B A B B B B B B B B B B B B B B B B B B B B B B B B B B B B B B B B B B B B B B B B B B B B A B A B B A A B B B A A B A A A B B B B B B A A B B A B B B B B A B B B B A B B A B B B A B B B B A B B A B B B B B B B B B B A A B B B B B B B B B B B B B B B B B A A B B A B B B B B A A B B B B B B B B B B B B B B B B B B A B B B B B B B B B B A B B B A B B A A B B A B B B B B B A B B B B B B B B B B B B B B B B B B B B A B B B A B A B B B B B B B B B B B B B B B B B B B B B A A B B B B B B B B A B B B B B B B B B B A B B B B B B B B B B B B B B A A B B B B B B B B B B B B B B B B B B B B B B B B B B A B B B B B B A A A B B B B B B B B B A B B B A B B B B B B B A B A B B B B B B B B B B B B B B B B B A B B B B A B B B B B B B B B B B A B A A A B B A B B B B A A B A B A A B B B B B B B B B B B B B B B B B B A B A B A A A B B A B B A B B B B B B B B B B A A B B B B A B B B B B B B B B B B B B B B B B B B B B B A B A B B B B B B B B B B B B B B A A B B B B B B B B B B B B B B B B A B B A A B B B B B A B B B B B B B B B B B B B A B B B B B B A B B B B A B B A B B A A B B B B B A B B A A B B B B B A B A B A B B B B B B B B B B A B B B B B B A B B B B B B B B B B B B B B A B B A A B B B B A B A B B B B B B B A B B A A B B B B B B B B B B B B B B B B B B B B B B B B B A A B B B B A B B B B B B A B B B B B B B B B B A B B B B B B A B B B B B B B B B B B B B B B B B B A A B B B A B A B B B B B B B B B B A B B B A B A B A B A B B B A B B B B B A B B B A B B B B B A B B B B A B A B B B B B B B B B B B B B A B B B B B B B B B B B B A B B A B B A B B B B B A B B A B A B B A B B B A B B B B B B B B B B B B B B B B B B B A A B A B B B B B B B B B B B B B B B B B B B B B B B B B B B B B A B B A B B A B B B B B B B B B B B B B B B B A A B B B B A A A B B B B B B B B B B A B B B B B B B B B B B B B B B B B B B B B B B A B B B B B A B B B B B B A B B B B A A B B B B B B A B B B B B B A B B B A B B B A B B B B B B B B B B B B B A B B B B B B B A A A A B B B B B B B B B B B B B B B B B B B B A B B B B A B B B A B B A B B B B A B B A B B A B B B B A B B B B B B B A B B B B B B B B A B B A B B B B B B B B B B B B B B A B B B B A B B B A B B B B B B B A B B B B A B B B B B A B A B B B B B B B B B B B A B B B B B B B A A B A B A B A B B B B B B B B B A B A B A B B B B B B B B B B B B B B B A B B B A B B B B B B A B A B B B B B B B B B B B B B B B A B B B B B B B B B A B B B B B B B B B B B B B B B B B B B B B B B B B B B B B A B B B B B B B B B B B B B B B B B B B B B A B B B B B B B B B B B A B B A B B B B A B B B B A B B B B B B B B B B B B B B B B A B B B B B B B B B B B B B B B B B B B B B B B B B B B B B B B B B A A B B B A A B A B B B B B B B A B B A B B B B B B B B B B B B B B A B B B B B B B B B B A B A B B B B B B B B B B B B B B B B B B A B B B B A A B B B B B B B B B B B B B B B B B B A B A B B B B B B A B B B B B B B B B B B B B B B B B B B A B B B B B B B B A B B B B A B B B A B B B A A B B B B A B B B B A B A B B B B B B B B B B B B B B B B B B B B B B A B B B B B B A B A B B B B B B B B B B B B A B B B B B B B B B B B B B B B A B B B B B B B B B B B B B B B B B B B B B B B B B B B B B B B A B B B B B B A B B B B B B B B B B A B B B A B B B B B B B B B B B B B A B B B B B B B B B B B B B B B B B B B A B B B B B B B B A B B B A B B A B B A B B B B B B B B B B B B B B B B B B B A B B B B B B B B B A B B B B A B B B B B B A B B B B B B B B B B B B B A B B B A B B B B B B B B B A B B B B B B A B B A B B B B B B B B B A B B B B B B B B B B B B B B B B B B B B B A B B A B B B B B B B B B B B B B B B B B B B B B B B B B B B B B B B B B B B B B B B B A B B B B B B B B B B B B A B B B A B A A B B B B B B B B B B B B B B B B A B B B B A B B B B B B B B B B B B B B B B B A B B B B B A B B B B B B B B B B B B B B B B B B B B B B A B B A B B B B B A B A B A B B B B B B B B B B B B B A A B B B B B B B B B A B B A B B B B B B B B B B B B B B A A B B B B B A B B B B A B B B B A B B B B B B B A B B B B B B A B A A A B B B B B B A B B B B B B A B A B B B B B B B B B B B A B B B B B B B B B B B B B B B B B B B A A B B B B B B B B B B B B B B B B B B A B B A B B B B B A B A B B B A B B B A B B B B B B B B B B B B B B B B A B B B B B A B B B A B B B B B B B B A B B A B B B B A B B B B A A B B A B A B B B A B B B A A A B B B B B B B A B B B B A B B B B B B B B B A B B B A B B B B B B B B B B B B B B B B B B B B B B B B B B B B A B B B B B B B B B B B B B B B A B B B B B B B B B B B B B B B A B B B B B B B B B B B A A B B B A B B B B B B A B B B B B A B B B B B B B B A B B B B B B B B B B B B B A A B B B B B B A B A B B B B B A B B B B B B B B B B B B B B B B B B A B B B B B A B A A B B A A B A A B B B A A B B A B B B A B B A B B B B A B B B A B B B A B B B B B B B B B B B B B B B A B B B B B B B B B B B B A B B B B A B B B B A B A B B A A B B A B A A B B B B A A B B B B B B B B B A B B A B B A B B B B B B B B B A B B A B B B B B B B B B B B A B B B B A B B B B B B B B B B A B B A B B A A B A B A B B B B A B B B B B B A B B B B B B B B B B B B A B B B B B B B B B B B B B B B B B B A B B B B B B B B B B A B B B B B B B B B B A B B B B B B B A B B B B B B A B B A B A B A B A B B B B A B A B B B B B B B B A B A A A A B B B A B B B A B B B B B B B B B B B B B B B B B B B B B A B B B B A B B B A B B B A A A B A A A B A B B B B B B B B B B B B A B A A A B A A B A A A A A A A A B A B B B A A B A B A B A B A B B B A A B B B B B B B A B B A B B A B A A A A B A B B A B A B A B B B B B B A B B B B B A A B A B B A A A A A A A A A B A B B B B B A B B B A B A B B B B B B B B B B B A B B B B B B B B B B B B B B B B
M BovineHD2300011239 B B A B B B B B B A B B B B A A B B B B B B B B A B A B B A B B B B B B B B B B A B A B B A A A B B B A A A B B A B B B B B A B B A B B A A B A B B B B B B B B B A A A A B B A B A A B A B B A B B B B B B A B A A A A B B B A B A B B B B B B A B B B A B B B B B B A B B B A A B A A B B B A B B A B B B B B B B A A B B B B B B A A B A A A B B B B B B B B B B A A B A B B A B B B B B B A B B B B B A A B B B A B B B B B B A A A B B A B B A B A B B B A B A A B B A B A A B B A B B A B A A B A A A B A A A B A B B B B A A B B A A A B B A B B B B A A B B B A B A B B A B B B A A B B B A A B A A B B B A A A B A B B B A A A A B A B B B A A A B A A B B A B B A B B A A A B B B B B A B A B A A B B B B A A B A B B B B B B B B B B B B B B B B B B A B B B B B A B B A B B B B A A A A B A B B B B B B B A A B B A A B A B B B A A B B B B B B B A B B B A B B B B A B B B B B B B A B B A B A B B B B A B B B A A B A B B A B B B B B A B A B A B B B A B A A B B B A A B A B B B A A B A B B B B B A A A B B B B B B B B B A B B A B B B B B B B B A B B B A A B A B A B B B A B A B B B B B A B A B B B A B A A B A B A B B A B A B B B B A B A B B B B B B A B B B A A B B A B B A B A B B B B B B B A B A A B B B B B A A B B A B B B A B B A A A A A A B B B A A B B A B A A B A B A A B B B A A B B B A B B B B A A B A B B A A A A B B B B A B A A B A B A A A B B A A A A B A A B A B B B B B A B A B B B B B B B A A B B A B B B B B B B A A A B A B B A B A B B A B B B B B B B B A B B B A A B B B B B B A A A A B B B B B A B B A B B B A B B B B B B B B B A B B A A B B B B A A B B B A A B A B B A A B B B B A B A A B B B B B B B A B B B A B B B B A B B B A A A B B A A B A A B B B A B B B B B B B B B B B B A A A B B B B A B A B B B B B B B B B B B A B B B B A B A B B B B A B B B A A A B B B A B B A B B B A B B A B B B B B A B B B B B B B B B B B B B A B B A B A B B B B B B A B B B B B B B B B B B B B A A B B A B B B B B B A B B B A B A B B B A B B A B B A B B B A B A B A B A B A B B A B B A B B A A A B B A B B A B B B A B B B B A B A B A B B A B B B B B A A B B B B B A A A B B B B A B B B A B B B B B B A A B B A A B B A B B B A B A B A B A B B B B B B B A B B B B B A B B A B A B B A B A B A B B B B B A A B B A B B B A B B A A B B B A A B B B B A B A B B A B B B B A B B B A A A B B B B B B B B B B B B B B B A B B B A A A B A A B B A A A B B A B B B B B B A A B B B B A B B A B B B B A B B B B B A A B A A B B B B A B B A A B B A B A B A A B B B A B B B A A B A B B A B A A B A A A B B B A B A A A B A A B A B B A B A B B B B B B B B B B A B A B B B A B B B B A A B B B B B A A B B B B A B A B B A B B B B B B B B A B B B B B B B B B B B A B A B B B A B A B A B B B A B B A A B B B B B A B B B B A A B A A B B B B B B B B B A A B A B B B A A B A A A A B B B B A A B B A B B B B A A B A B B B A B B A A B B A A B B A B A A B B B A A A B B B A A A B B A B A B A B B B A B B B A B A B B A B B A A A A B A B B B B A B B B B B B B A B A B B B B B A B B B B B B A B A A A B B A B B B A B B B B A B B A B B B A B B B A B B B B B A A A B A B A A A A A B A B A A B A B A A A B B B B A B A B B B A A A B A B B B B B A B B B B A A B A B B B A B B A B A B B B A A A A A B A A A A A A A B B B B A A A A B B B B B B B B B A B A B B B A B B B B A A B B B B B B B B A B B B B B A B B B B B B B B B A B B A A B B B B B A B A B A B A B B B A A B B B B B A B A A B A B B A B A A A B A A A B B B A A A A A A A B A A B B A A B B A B A B A B A B A A B A B B B B B A A B B B B B A B A B B B B B B B B B A B A B B A A B A B B A A B B A A B A B B B B B B B B A A B B A A B A A A B B B A A B A A A B A A B A B B B B B B B B B B B B B B B B B B B B B B A B A A A B A B A B A A B B B B B B B B A B A B B A A B B A B B B B B B B B B B A B A B A A B A A B A B A A B A B A A B A A A B A A B A A B A A A A A B B B A B A B A A B A A A A A A B A B B A A B B B B A A B B B B A B B B B A B B B A B B B A B A B B A A A B B B A B A B B B B A A A B A A A B B B B B A B B A B B B A B A B B B A B B B B B B B B B B A A B B B B B B B A A B A B A A B A B B B B B B B B B B B B B A A B A B B A B A B B A A B B A B B A B B B B B B A B B B B B A B B A A A A A A A A B B A A B B A A A A B B B B B B B A B B B B A A B B A B B A B A B B B B A A B A B A A A A B B A A A B B B B B A B B B B B B B A B B A B B B B A A B A A B B B A A B B B A B A B B A B B A A B A B B B B B B B B B A B A A B B B B B B B A B B B B B A B A A B B A A B B B B B B B B A B B A A A A B B B B A A B B B B B B B B A A A A A B B B B A A A B B B B A A B B B A B B B A B B A B A B B B B A B A A A A B A A A B B B A B B B B A A B B A B B B B B A A B B A A A B A A A B B A B B A B A A B B B A A B B A A B B A B A B B A A B A A B A A A A A A A B A B A A A B B A B A A A B A B A A A B A A B A A A A A B A B A B A A A A B B A B B B A A A B A A B B B A A A B B A B B A A B A A B A B B A A A B B A A A B B A A B B B A A B B A B B B B B B B B B A B B B B B A A B B B B A B B B B A B A A A A A B B B B B B A B A A B A B B B A B B B B B A B A B B B B B A B B B A A B A B B A B B A A B B A B B A B A B A B B B B B B B A A A B B A B B B A A A B A A B B A B A B B A A A B B B B A A B B B A B A B B B A A A B B A B A A B A B A B B A A B B B B A A B B A A A A A B B B B B B B B B B B B A B A B B A A B B A A A B B A B B B B B A A B B A B B A B A B A A A A B A A B B A A B A A A A B A A A A A B A B A A B A A B A A B A B A A B A B A A B B B A A B A A A A A B A A B A B A B B B B B A B A B B A B B A A A B B B B B A B A B B B B B B B B A B B B B B B A B A B B B B B B B B A B B B B B A B B B B B B B B B A B A B A A A A B A B B A B A A B A B A B A B B A B B B B A B B B B B A B B A A B B B B B B B B B B B B A B B B B B B B B B B B A B A A A B B A B A B A B A B A A A B B A A A A A A A B A A B A A B B B B B B B B A B B A B A B A A A A B B B B A B B A B B A B A A B B B B B B B B B A B A A B A A B A B A B A B B B B A A A A A A A A B A A A A B B B B B B A A B A A B
M BovineHD2300011240 B B B B A B A B B B B B B B B B B B A B B A B B B B B B B B B B A B A B B B B B B A B B B B B B B B B B B B A B B B A A B B B B B B A B B B B A B B B B A A B B A B B B B B B B A B B B B B A B B A A B B B B B B B B B A A B B B B A A A B B A B A A A B B A B B B B B B B B B B B B B B B B B A B B B A B B A B B B B B A B A B B B B B B B B A B A A A B A B A B B B B B A A B A B A B A A B B B B B B B B A B B B B B B A A A B B B B B B A B B A B A B B B B B B B A B B B B A B B B B B B B B B B B B A B B B B B A B B A B B B A B B B A B B B A A B B B B B A B B B A B B B B B B B B B B B B A B B B B A B B B A B B A A B B B A A B B A B B B B B B B B B B B B B B A B B B B B A B B B B B A B B A B B A B B A B B A B A A A B A B A A B B B B B A B B B B A A B B B B B B A B B B B B B A B A B B B A B B B B B B B B B B B A B B B B A A A A B B B B B A B A A A A B A A B B B B B B B B B B B B B B B B B B A B B B B A B B B B B B B B A B A B B A B B B B B B A A B B B B B A B B B A B B B B B A B B B B B A B B B A A B B A A B B B B A A A A B B B B B B B B B A B A B B B B B B B A B A B A B A B B B B B B B B B B A B B B B B B B A B B B B B B B A B B B A B B B B B B B B B B B B A B A A B A B B B B B B A B A B B B A B B B B B A B B B B B B B A B B B B B B B B B B A B A B B A B B B B B B B B B B B B B B B B B B B B B B A A B B B B B B B B B B B B A B B B B B B B B B B B B B A B B A B B A B B B B A B B B B B B B B A B B B B B B A B A B B A B B B B B B A A A B A B B A B A B B A B A A B B B B B B B A B B A B A A B B B A B B B B A A A B A B B A B B B B A A A B B A A B B B B B B B B B A B B B B A B B A B A A A B B B B A B B B B A B B B B B B B B A A B B B B B A A B B A A B A B B A A A B B B B B B B A B A B A B B B A B B A B A B A B B A B B B B A B A B B B B B B B B B B B A A B A B B B B A B A A B B A A B B B A B A A B A A A A A A A A B B B B B B B B A A A A B B A A B A B A A B A A A B B B A A B A A A B B A B A B B B A B B B B B B A B A A B A B A B A B B B A B B B A B B A B B A B B B B B B B A B B B B B B A B B A B B B A B B A B B B B B B B B B B B B A B B B B A A B B B B A B A A A B B A B B B B B B B B B B B B B A B B B A B B B B A B B A B B B A A A B B B B A B A A B B B B B B B A B B B B B B B A B B B B B B B B B B B B A A B A B A B A B B B B B B B B B A B B B A B A B B B B B A B B B B B A B B A B B B B B B B B B B B B B B B B A A B B B B B B A A A B A B B B B B B B B B A A B B B B B B B A A A B A A B B A B B B B B B B B A A B B B A B B A B A B B B B B B B B B A A B B B B B B A B B A B A B B B B B B B B B B B B A B B B B B B A B B B A A B B B B B B B B B B A B B B A B B A B A A B B B B A B B B A A A A B A B A B B B A B A B A B A B B B B B A B A B B B A A B B A B B A A B B B A B B A B A B B A B B B B B B B B A B B B B B B B B B B A B B B B B B A B B A B B B B B A A B B A B B A A B B B B B B B B A B B B B B B B B B B B B B B B B B B A B A B B B B B A B B B B A B B B B B A B B B B A B A B A A B B B B A B A A B B B B B B B B A B B A B B B A B A A B B B A A B B B A B B A B A B A B B B A A A B B B B B B B B B B B B B B B B B B B B A B B B B A B B B B B B B A B B B B B A A A B B B B A A A B B B B B B A B B B B B B A B B B B B B B A B B B B B B B B A B B B B B B B B B B B B A A B B B B B B B B B B A A B B B A B A A B B B B A A B B B B A A A A B B B B A B B B B B B B A A B B A B B B B B A A A B B A A B A A B A B B A B A B B A B B B A B B B B A A B B B B B B B B B B B B B B B B B B B B B B B A B B A B A B B A B B B A B B A A B B B B B B B B A A A B B A B A A B B A B B A B B B B B B B B A A A B A B B A B B B B B B B B B B B A B B B B B B B B B B B B A B B B A A A B A A B A B B B B B A B A A B B A B B B A B B B B B B A B B A B B B B B B B B B B B B A B B A B B B B A B A B B B B A B B B B B B B B B B A B B B B B B B B B B B B B B B B B B B B B B B B B B B B B B B B B B B B B B B B B B B B A B B B B B B B B B A B A B A B B B A B A B B B B B B B B A A A B B B A B A B B B B A B B B A A A B A B A B B B B A B B B A A A B A B B A B A A A B A B B A B B A B A B B B A B A B B A B A A A B A A B B B B B B A B B A B B B B A B A A B B A B B A B B B A A B A A B A A B A B B B A B B B B B B B B B A B B B B B B B B A A B A A B B B B A A A B B A A B A A B A B A B B A B B B B B B B B B B B B B B B B B B B B A B B B A B A B A B B B B B A B B B B B B B A B B A A B B B B A B B B B B B A B A B B A B B A B B B B B B B B A A A A A B B B B A A B A B B A B B B A A A A A B A B B A B B B B B B B B B B B B B B B A B B A B B B B B B B A B B B B B B B B B B B B B B A A B B A B B A B A B B B B B B B B B B B B B B B B B A B B B B B B B B B B B B B B B B B B B B B B B B A B B B B B A B B A B B B B B B B B B B B B B A B B B B B B B B B B B B B B A B B B B B B B B A B B B B B A B B B B B B B B B B B B B B B B B B B B B A B B B B A B B B A B B A B B B B B B B B A B B B B B B B B B B B B B B B B B B B B B B B A B B B B B B B B B B A B A A A B B B B B B B B A B B B B A B A A B A B B B B B B B A B B B B B B B B B B B A B B B A B B B B B B B B B B B A B B B B B B B A B B B B B B B B B B B B B A B B B B B B B B B B B B B B B A A B B B A B B A B B B B B B B B B A B B B B B B B A B B B B B B B B B B B B B B B B B A B A B B B B B B B B B A B B B B B B B B B B B A B A B B A A B A B B B B B B B B B B A B B B A A B B B B B B B B B B B B B B B B B B B B A A B B B B B B B B B B B B B A B B B B A B B B B B B B A B B A B A B B B B A B B A B B B B B B B B B B B B B B B B B B B B B B B B B B B B B A B B A B B B B B B B B B B B B B B B B A B B B B B B B B B B B B B B B B A B B B B B A B B A A B B A B A B B B B A B B A B B B B B B B B A B B B B B B B B B B B B B B B B B B B B B B A B B B B B B B B B B B A B B B B B B B B B B B B B B B B B B B B B B B B B B B B B B B B B B B B B B B B B B B B B B B B B B A B B B B B B B B B A A B B B A A B B B B B B B B B B B B B B B B B B B B B B B B B B B B B B B B B B B B B B B B B B B B B B A B A B A A B B A B B A
M Hapmap46711-BTA-56370 A A A A B A B A A A A A A A A A A A B A A B A A A A A A A A A A B A B A A A A A A B A A A A A A A A A A A A B A A A B B A A A A A A B A A A A A A A A A B B A A B A A A A A A A B A A A A A B A A B B A A A A A A A A A B B A A A A B B B A A B A B B B A A B A A A A A A A A A A A A A A A A A B A A A B A A B A A A A A B A B A A A A A A A A B A B B B A B A B A A A A A B B A B A B A B A A A A A A A A A B A A A A A A B B B A A A A A A B A A B A B A A A A A A A B A A A A B A A A A A A A A A A A A B A A A A A B A A B A A A B A A A B A A A B B A A A A A B A A A B A A A A A A A A A A A A B A A A A B A A A B A A B B A A A B B A A B A A A A A A A A A A A A A A B A A A A A B A A A A A B A A B A A B A A B A A B A B B B A B A B B A A A A A B A A A A B B A A A A A A B A A A A A A B A B A A A B A A A A A A A A A A A B A A A A B B B B A A A A A B A B B B B A B B A A A A A A A A A A A A A A A A A A B A A A A B A B A A A A A A B A B A A B A A A A A A B B A A A A A B A A A B A A A A A B A A A A A B A A A B B A A B B A A A A B B B B A A A A A A A A A B A B A A A A A A A B A B A B A B A A A A A A A A A A B A A A A A A A B A A A A A A A B A A A B A A A A A A A A A A A A B A B B A B A A A A A A B A B A A A B A A A A A B A A A A A A A B A A A A A A A A A A B A B A A B A A A A A A A A A A A A A A A A A A A A A A B B A A A A A A A A A A A A B A A A A A A A A A A A A A B A A B A A B A A A A B A A A A A A A A B A A A A A A B A B A A B A A A A A A B B B A B A A B A B A A B A B B A A A A A A A B A A B A B B A A A B A A A A B B B A B A A B A A A A B B B A A B B A A A A A A A A A B A A A A B A A B A B B B A A A A B A A A A B A A A A A A A A B B A A A A A B B A A B B A B A A B B B A A A A A A A B A B A B A A A B A A B A B A B A A B A A A A B A B A A A A A A A A A A A B B A B A A A A B A B B A A B B A A A B A B B A B B B B B B B B A A A A A A A A B B B B A A B B A B A B B A B B B A A A B B A B B B A A B A B A A A B A A A A A A B A B B A B A B A B A A A B A A A B A A B A A B A A A A A A A B A A A A A A B A A B A A A B A A B A A A A A A A A A A A A B A A A A B B A A A A B A B B B A A B A A A A A A A A A A A A A B A A A B A A A A B A A B A A A B B B A A A A B A B B A A A A A A A B A A A A A A A B A A A A A A A A A A A A B B A B A B A B A A A A A A A A A B A A A B A B A A A A A B A A A A A B A A B A A A A A A A A A A A A A A A A B B A A A A A A B B B A B A A A A A A A A A B B A A A A A A A B B B A B B A A B A A A A A A A A B B A A A B A A B A B A A A A A A A A A B B A A A A A A B A A B A B A A A A A A A A A A A A B A A A A A A B A A A B B A A A A A A A A A A B A A A B A A B A B B A A A A B A A A B B B B A B A B A A A B A B A B A B A A A A A B A B A A A B B A A B A A B B A A A B A A B A B A A B A A A A A A A A B A A A A A A A A A A B A A A A A A B A A B A A A A A B B A A B A A B B A A A A A A A A B A A A A A A A A A A A A A A A A A A B A B A A A A A B A A A A B A A A A A B A A A A B A B A B B A A A A B A B B A A A A A A A A B A A B A A A B A A B A A A B B A A A B A A B A B A B A A A B B B A A A A A A A A A A A A A A A A A A A A B A A A A B A A A A A A A B A A A A A B B B A A A A B B B A A A A A A B A A A A A A B A A A A A A A B A A A A A A A A B A A A A A A A A A A A A B B A A A A A A A A A A B B A A A B A B B A A A A B B A A A A B B B B A A A A B A A A A A A A B B A A B A A A A A B B B A A B B A B B A A A A B A B A A B A A A B A A A A B B A A A A A A A A A A A A A A A A A A A A A A A B A A B A B A A B A A A B A A B B A A A A A A A A B B B A A B A B B A A B A A B A A A A A A A A B B B A B A A B A A A A A A A A A A A B A A A A A A A A A A A A B A A A B B B A B B A B A A A A A B A B B A A B A A A B A A A A A A B A A B A A A A A A A A A A A A B A A B A A A A B A B A A A A B A A A A A A A A A A B A A A A A A A A A A A A A A A A A A A A A A A A A A A A A A A A A A A A A A A A A A A A B A A A A A A A A A B A B A B A A A B A B A A A A A A A A B B B A A A B A B A A A A B A A A B B B A B A B A A A A B A A A B B B A B A A B A B B B A B A A B A A B A B A A A B A B A A B A B B B A B B A A A A A A B A A B A A A A B A B B A A B A A B A A A B B A B B A B B A B A A A B A A A A A A A A A B A A A A A A A A B B A B B A A A A B B B A A B B A B B A B A B A A B A A A A A A A A A A A A A A A A A A A A B A A A B A B A B A A A A A B A A A A A A A B A A B B A A A A B A A A A A A B A B A A B A A B A A A A A A A A B B B B B A A A A B B A B A A B A A A B B B B B A B A A B A A A A A A A A A A A A A A A B A A B A A A A A A A B A A A A A A A A A A A A A A B B A A B A A B A B A A A A A A A A A A A A A A A A A B A A A A A A A A A A A A A A A A A A A A A A A A B A A A A A B A A B A A A A A A A A A A A A A B A A A A A A A A A A A A A A B A A A A A A A A B A A A A A B A A A A A A A A A A A A A A A A A A A A A B A A A A B A A A B A A B A A A A A A A A B A A A A A A A A A A A A A A A A A A A A A A A B A A A A A A A A A A B A B B B A A A A A A A A B A A A A B A B B A B A A A A A A A B A A A A A A A A A A A B A A A B A A A A A A A A A A A B A A A A A A A B A A A A A A A A A A A A A B A A A A A A A A A A A A A A A B B A A A B A A B A A A A A A A A A B A A A A A A A B A A A A A A A A A A A A A A A A A B A B A A A A A A A A A B A A A A A A A A A A A B A B A A B B A B A A A A A A A A A A B A A A B B A A A A A A A A A A A A A A A A A A A A B B A A A A A A A A A A A A A B A A A A B A A A A A A A B A A B A B A A A A B A A B A A A A A A A A A A A A A A A A A A A A A A A A A A A A A B A A B A A A A A A A A A A A A A A A A B A A A A A A A A A A A A A A A A B A A A A A B A A A B A A B A B A A A A B A A B A A A A A A A A B A A A A A A A A A A A A A A A A A A A A A A B A A A A A A A A A A A B A A A A A A A A A A A A A A A A A A A A A A A A A A A A A A A A A A A A A A A A A A A A A A A A A A B A A A A A A A A A B B A A A B B A A A A A A A A A A A A A A A A A A A A A A A A A A A A A A A A A A A A A A A A A A A A A A B A B A B B A A B A A B
M BovineHD2300011241 B B B B A B A B B B B B B B B B B B A B B A B B B B B B B B B B A B A B B A B B B A B B B B B B B B B B B B A B B A A A B B B B B B A B B B A B A A B B A A B A A B B B B B B B A B B B B A A B A A A B B B B B B B B B A A A B B B A A A A B A B A A A B B A A A B B B B B A B B B B B B A B B A A B B A B B B B B B B B A B A B B B B B B B B A B A A A B A B A B B B B B A A B A B A B A A B A B B A A B B A A A B A A A A A A B B B A A B A A B A B A B A B B B B A A B A B B A A B B B B A B B A B B B A B B B B B A A A A B B B A B B B A B B B A A B B B A A A B A B A B B B A A B B B B B B B A B B B B A B B B A B A A A B B B A A B B A A B B B A B B A A B B A B B A B B B A B B B B B B B A B B B B B A B B A B B A A A A A A A A A A B B B B B A B B B B A A B B B B B B A A A B B B B A B A B A B A B B B B B B B B A B B A B B B B A A A A B B B A A A B A A A A B A A B B B B B B B B B B B B B B B B B A A B B B B A A A B B B B B B A B A B A A B B A B B B A A B B A B A A B B B A B B B B B A B B B B B A A B B A A A B A A B B B B A A A A A B A A A B B A B A B A A A B A B A A A B A B A B A B B B B B B B B B B B A B A B A A A A B A B B A B B A B B B A B B B A A B B B B A B B A B A A B A B B B B B B A B A B B B A B A B A B A B B B B B B B A B B B B A A B B B B A B A B B A B B B B B B A B B A A B B B B B A B B B B B A A B B B B B B A B B B B B A A B B B B A B B A B B A A A B B A B A A B A A B A B B B A B A B A A B B B B B B A B A A B A B B B B A B A A A B A B B A B A B B A A A A A A B B B B A A A B A B B A B B A A B A A B A A A B A B B A B B B B A A A B B A A B B B B B A A B B A B A B B A B B A A A A A B B B B A B B A B A B B B B A B B B A A B B B B B A A B B A A B A A A A A A A B A B B B B A B A B A B A B A B A A A A A A A B A B A B B A B A A B B B A B B B B B A A A B A A B A B A B A A B B A A B B B A A A A B A A A A A A A A B A B B A B B A A A A A B A A A A A A A A A A A A A B B A A B A A A B B A B A B B B A B B A A B A A B A A B A B A B A B B B A B B B A B B A B B A B B B B B A B A A B B A B B A B B A B B B A B B A B B B A A B B B B A A A A B B B B A A B B B A A B A A A B B A B B B B B B B B B B B B B A B A B A B B B A A B B A B B A A A A B A A B A B A A B A B B B B B A A B B B A B B A A B B B B B B B B B B B A A A A B A B A B B A A A A B B B A B B B A B A B B B B B A B B B B A A B B A A B B B A B B A B B B B A B B A A A A B B B B A A A A B A B B A B B B B B B A A A B B A B B B A A A B A A B B A B B A B B B B A A A B A B A B B A B A A B B B B A B B B A A A B A B B B A B B A B A B B A B B B B B B B A A A A B A B A B A B B B A A B B A B A B A B B B A B B B A B B A B A A B A B B A A B B A A A A A A A A B B B A B A B A B A B B B B A A B A B B B A A B A A B B A A B B B A B B A B A B B A B B B B B B B B A B B B A B B B B B B A B B B B B B A B B A B B B B A A A B B A B B A A B B A B B A B B A B A B B B B A B B B B B B B B B B B A B A B B A B B A B B B B A B B B B B A B B B B A B A B A A B B B B A B A A B A A B B B A A A A B A B B B A B B A B A B A A B B B A B B A B A B A A B B A A A B B B B B A B A B B B B B B B B B B B B A B B B B A A B B B B A A A B B B B B A A A B B B B A A A B B A B A B A B B B B A B A B B B B B B B A B B B B B B B B A A B B B B B B B B A B B A A A B B B A B B B A A A A B B A A B A A A B A B A A B B B B A A A A B B B B B B B B B B B A A A B B A B A B A B A A A B B A A B A A B A B B A B A B B A B B B A B B B A A A B B B B B B B B B B B B B B B B B B B B B B B A B B A B A A B A B B B A A B A A B B B B B B B A A A A A B A B A A B B A B B A B B A B B B B B A A A B A B B A B B B B B B A B B B B A B B B A B B B A B B A B A A B B A A A B A A B A B B B B B A B A A A B A B B B A B B B A B B A B A A B B B B B A B B B B B B A B B A B B B A A B A A B B B A B B B B B A B B B B A B A B B A B B B B B B B B B A B B B B B B B B B B B B B B B B B B B B B A B B A B B B B A B B B B B B B B B A B A B A B B B A B A B B B B B B B B A A A B B B A A A B B B B A B B B A A A A A B A A B A A A B B B A A A B A B B A B A A A A A B B A A B A B A B B B A B A B B A B A A A A A A B B B A B B A B B A B B B B A B A A B B A B B A B B A A A A A A B A A A A A B A A B B B B B B B B B A B B A A B B B B A A B A A A B B A A A A B B A A B A A B A B A A A A B B B B A B B B B A B B B B A B B B B B A B A B A B A B A A B A A A A B B B B B A B A B B A A A B A B A B B B B B B A B A A B A B B A B B B B B B B B A A A A A B A A B A A B A B B A B B B A A A A A B A A B A A B A B B B A B A B B B A B B A A B A B B B B B B B A B B B B B B A B B B B B A B A A A B A B B A B A B A B B A B B B B A B B B B A A B A A B A B B B A B B B A A A B B B B B B B A B B B A A B B B B A B B A B A B B B A B B B B B B B A B B B B B B B B B B B B B B A B B B B B A B B A B B B B B A B B B B B B A B B B B B B B B B B B B B B A A B B B A B B B A B B A A A B B B A B B A B B B A B B B B B A B B B B B B B B A B B B B A B B B B B B B B A A A B A A A B A B A B B B B A A B B B A B A A B A B B B B B B B A B A B B B B B A B A A A B A A A A A B B B A A B B A B A B A B B A B B A B A B B B A B B B A B B B A B B B B B B B B B B B A B B B A A B B B A B B A A B B B B A B B B A A B A B B A A A B A B A A B B B B A A B B B B B B A B A A B B A B B A B B A B B B B B B A B B A B A B A B B A A B A B A B B B B A B B B A B B B A A B A B B A B B A A B A B A B B B B A B B A A B B A B B B B B B B B B B A B A B B A B B B B B B B A B B A B A B B A B A B B A B B B B B A B B B B B B B B B B A B B B B B B B A B B B B A B A A B A B A B A B A B B B B A B A B A B B B B B B A B A A A A B B B A A B B A B B A B B B A B B A B A B B B B B B B A B A B B B B A B A B A B B B A A A B A A A B A B B B B B B B B A B B B A B A A A B A A A A A A A A A A A B A B B B A A B A B A B A B A B B B A A B B B B B B B A B B A B B A B A A A A B A B A A B A B A B B B B A A A B B A A B A A B A B B A A A A A A A A A B A B B B B B A B B B A B A B B B B B B B B B B B A B B B B A B A B A A B B A B B A
M BovineHD2300011242 A A B A A A A A A B A A A A B B A A A A A A A A B A B A A B A A A A A A A A A A B A B A A B B B A A A B B B A A B A A A A A B A A B A A B B A A A A A A A A A A A B B B B A A B A B B A B A A B A A A A A A B A B B B B A A A B A B A A A A A A B A A A B A A A A A A B A A A B B A B B A A A B A A B A A A A A A A B B A A A A A A B B A B B B A A A A A A A A A A B B A B A A B A A A A A A B A A A A A B B A A A B A A A A A A B B B A A B A A B A B A A A B A B B A A B A B B A A B A A B A B B A B B B A B B B A B A A A A B B A A B B B A A B A A A A B B A A A B A B A A B A A A B B A A A B B A B B A A A B B B A B A A A B B B A A B A A A B B B A B B A A B A A B A A B B B A A A A A B A B A B B A A A A B B A B A A A A A A A A A A A A A A A A A A B A A A A A A A A B A A A A B B B B A B A A A A A A A B B A A B B A B A A A B B A A A A A A A B A A A B A A A A B A A A A A A A B A A B A B A A A A B A A A B B A B A A A A A A A A B A B A B A A A B A B B A A A B B A B A A A B B A B A A A A A B B B A A A A A A A A A B A A B A A A A A A A A B A A A B B A B A B A A A B A B A A A A A B A B A A A B A B B A B A B A A B A B A A A A B A B A A A A A A B A A A B B A A B A A B A B A A A A A A A B A B B A A A A A B B A A B A A A B A A B B B B B B A A A B B A A B A B B A B A B B A A A B B A A A B A A A A B B A B A A B B B B A A A A B A B B A B A B B B A A B B B B A B B A B A A A A A B A B A A A A A A A B B A A B A A A A A A A B B B A B A A B A B A A B A A A A A A A A B A A A B B A A A A A A B B B B A A A A A B A A B A A A B A A A A A A A A A B A A B B A A A A B B A A A B B A B A A B B A A A A B A B B A A A A A A A B A A A B A A A A B A A A B B B A A B B A B B A A A B A A A A A A A A A A A A B B B A A A A B A B A A A A A A A A A A A B A A A A B A B A A A A B A A A B B B A A A B A A B A A A B A A B A A A A A B A A A A A A A A A A A A A B A A B A B A A A A A A B A A A A A A A A A A A A A B B A A B A A A A A A B A A A B A B A A A B A A B A A B A A A B A B A B A B A B A A B A A B A A B B B A A B A A B A A A B A A A A B A B A B A A B A A A A A B B A A A A A B B B A A A A B A A A B A A A A A A B B A A B B A A B A A A B A B A B A B A A A A A A A B A A A A A B A A B A B A A B A B A B A A A A A B B A A B A A A B A A B B A A A B B A A A A B A B A A B A A A A B A A A B B B A A A A A A A A A A A A A A A B A A A B B B A B B A A B B B A A B A A A A A A B B A A A A B A A B A A A A B A A A A A B B A B B A A A A B A A B B A A B A B A B B A A A B A A A B B A B A A B A B B A B B B A A A B A B B B A B B A B A A B A B A A A A A A A A A A B A B A A A B A A A A B B A A A A A B B A A A A B A B A A B A A A A A A A A B A A A A A A A A A A A B A B A A A B A B A B A A A B A A B B A A A A A B A A A A B B A B B A A A A A A A A A B B A B A A A B B A B B B B A A A A B B A A B A A A A B B A B A A A B A A B B A A B B A A B A B B A A A B B B A A A B B B A A B A B A B A A A B A A A B A B A A B A A B B B B A B A A A A B A A A A A A A B A B A A A A A B A A A A A A B A B B B A A A A A A B A A A A B A A B A A A B A A A B A A A A A B B B A B A B B B B B A B A B B A B A B B B A A A A B A B A A A B B B A B A A A A A B A A A A B B A B A A A B A A B A B A A A B B B B B A B B B B B B B A A A A B B B B A A A A A A A A A B A B A A A B A A A A B B A A A A A A A A B A A A A A B A A A A A A A A A B A A B B A A A A A B A B A B A B A A A B B A A A A A B A B B A B A A B A B B B A B B B A A A B B B B B B B A B B A A B B A A B A B A B A B A B B A B A A A A A B B A A A A A B A B A A A A A A A A A B A B A A B B A B A A B B A A B B A B A A A A A A A A B B A A B B A B B B A A A B B A B B B A B B A B A A A A A A A A A A A A A A A A A A A A A A B A B B B A B A B A B B A A A A A A A A B A B A A B B A A B A A A A A A A A A A B A B A B B A B B A B A B B A B A B B A B B B A B B A B B A B B B B B A A A B A B A B B A B B B B B B A B A A B B A A A A B B A A A A B A A A A B A A A B A A A B A B A A B B B A A A B A B A A A A B B B A B B B A A A A A B A A B A A A B A B A A A B A A A A A A A A A A B B A A A A A A A B B A B A B B A B A A A A A A A A A A A A A B B A B A A B A B A A B B A A B A A B A A A A A A B A A A A A B A A B B B B B B B B A A B B A A B B B B A A A A A A A B A A A A B B A A B A A B A B A A A A B B A B A B B B B A A B B B A A A A A B A A A A A A A B A A B A A A A B B A B B A A A B B A A A B A B A A B A A B B A B A A A A A A A A A B A B B A A A A A A A B A A A A A B A B B A A B B A A A A A A A A B A A B A B B A A A A B B A A A A A A A A B B B B B A A A A B B B A A A A B B A A A B A A A B A A B A B A A A A B A B B B B A B B B A A A B A A A A B B A A B A A A A A B B A A B B B A B B B A A B A A B A B B A A A B B A A B B A A B A B A A B B A B B A B B B B B B B A B A B B B A A B A B B B A B A B B B A B B A B B B B B A B A B A B B B B A A B A A A B B B A B B A A A B B B A A B A A B B A B B A B A A B B B A A B B B A A B B A A A B B A A B A A A A A A A A A B A A A A A B B A A A A B A A A A B A B B B B B A A A A A A B A B B A B A A A B A A A A A B A B A A A A A B A A A B B A B A A B A A B B A A B A A B A B A B A A A A A A A B B B A A B A A A B B B A B B A A B A B A A B B B A A A A B B A A A B A B A A A B B B A A B A B B A B A B A A B B A A A A B B A A B B B B B A A A A A A A A A A A A B A B A A B B A A B B B A A B A A A A A B B A A B A A B A B A B B B B A B B A A B B A B B B B A B B B B B A B A B B A B B A B B A B A B B A B A B B A A A B B A B B B B B A B B A B A B A A A A A B A B A A B A A B B B A A A A A B A B A A A A A A A A B A A A A A A B A B A A A A A A A A B A A A A A B A A A A A A A A A B A B A B B B B A B A A B A B B A B A B A B A A B A A A A B A A A A A B A A B B A A A A A A A A A A A A B A A A A A A A A A A A B A B B B A A B A B A B A B A B B B A A B B B B B B B A B B A B B A A A A A A A A B A A B A B A B B B B A A A A B A A B A A B A B B A A A A A A A A A B A B B A B B A B A B A B A A A A B B B B B B B B A B B B B A A A A A A B B A B B A
M BovineHD2300011243 A A A B A A A B A A B A A B A A B A B B B A B B A A A A B A B B A A A B B B A B A B A A B A A A B B A A A A A A A A B A A B A B A A A A A A A A A A B B A A B B B B B A A A A A A A A A A B A A A A A B A A A B A A A A A B A A B A B A A A B B A A A A A A A B B A A A A B B A A B A A A A A A A B A B A A B B B B A A B A B B B B A A A A A A A A A A B B A A A A A A A A A A A A B A A A B A B A B B A A A A A A A A B B A A B A A A A A A A B A A A A A B A A A A A B A B A A A A A A A A A A A B A A A A A B B A A A A B B A A B A B A A A B A A A A B A A B A A A A B A A A B A A B A A A A A A A A A A A B A B B A A B A A B A A A A A A A A A A A B B B B A A B A B B A B B B A B B B B A B A A A A B A B B A A A A A A B B B A A B A A A A B A A B A A A A A A A A B B B A B A A B A A A A B A A A B A A A B A A B A A A B A A A A A A A A A A B A A A B B A A A B B A A B A B A A A A A B A A A A A A B A A B B A A A A A A B A B A A B B A A A A A A A B A A A A A B B A A B A B A B A A A A B B A A A A A A A B A A A A A A B A B A A A A B A A B A A A A A A A A B A B A A B A A A B A A A B A A A A A B B A A A A A A A A B A A A B A A A A A A A A A A B A A A B A B A B A A A B A A B A B A A A A A A A A A A A A A B A A A A A A B B B A A A A A A A A A A A A A A A A B B B A A A A A A A A A B A B A B A A B A A A A A A B B A A A A B B B A A B A A A A A A A A B B A A A A B A A A A A A A A B A A A A A B B A A A A B B B B A B B A A A A A A A B B A A B B A A B A B B A A A A A A A A A A A A B B A A A A A A A A A B A A B A B A B A B A A A B B A A A A A B A A A A A A A B A A A B A A A A A A B A B A A A B A B A A A B B A B B B A A A B A A A B B A A B A A A A A A A A B A A A A A A A A A A A A A B B B B B A A A A B A A A A B A A A A A B B B B B A B A B B A A B B A A B A B B B B A A A A B A A A B B A A B B A A A A A A A A A A B A A B A B A A A A B B A A A B A A A A B A B A B A A A A A B A A A B A B A A A B A B A B A A A A A A A A A A A A A A A A B A A A A A A B A A A A B A A A B A A B A B B A A B A A A A B A A B A A B A A A A A A A B A A A B A A A A B A A A A A A A A A A A A B A A A A A B A A A A A B B A A A B A A A A A A A A B A A A B A A A B A A B A A A A A A A A B A B B A A A A A A A B A A B A A B B A A B B A A B A A B A A A A A B A A A A B A A A A A B A A B B B A B B B A A A A A B A A A A A A A A A B B B A A A A B A A A A B B B A A A B B A A A A B A B A A A A B A A A A A B A B B B B B A A B A A A A A B A A B A A A A A A B A B A A B A B A A A B A A A A A A A A A A A A B A A A B A A A A A A A A A A A A A B A B A B B B A B A B B A A A A A B B B A A A A A A A B A B A B A A A A B A A A A B B A A B A B A A A B A A B A A A B A B A B A A A A A A A A A A A A A B A A A B A A B A B A A A B A A B A A A A A B A A A A A A A A A A A A A A A A A B A A A A B B A A A A B A A A A B A A A A A B A A A A B A A A A A A A B A B A A A A B A A A A B A A A A A B A A A B A A A A A B A B A B A B A A A A A A A A A A B A A A B B A A A B A B A A A A A A B A A B B B A A B A A A A A A A A A A B A B A A B A A A A A A A A B B A A A B B A B A A A B A A A A A B A A A B A A A A A A A B A A A A A A A B B A A A A A A A B A A A A A B A A A A B B B A A A A A A B A B A B A A A A A A A A A B A A A A B B B A A A A A A B A B A A B A A A A A B B A A A A B A A B A B B A A A A A B A B A A A B B B A A A A B B A B B A A B A B A A A A A A A A A A A A A A A B A A A A B A A A A A A A A A A A A A A A B A A A A A A A A A A A A A A A A B A A A A A A A A A A A A B A B B B A A A A B A A A A B A A B A B B A A B A A A A A A A A A A A A A A B A A A A A B B A B A B B A A A A B A A B A A A A A A A A B A A B A A A B A B A A A A A A A A B B B B A B A A B A B A A A A A A A B A A A A A A A B B A B B B B A A A A A A A A A A A A A A B B A A A B A B A A A A A A A A A A A A B A B A A A A A A A A A A A A B A A A A A B A A A B A A A A A A A A A A A A A B B A A B A A B A A A A A A A B B B A A A A B A A A A A A A B A A A A B A A A A A A B A A A A A A A A A A B A A B A A B A B B A A B A A B B A A A A A A A A A A B A A A A A B B A B A A A A B A A A A A A B A A A B A A B B A A A A B A B A A A A A A A A B B A A A A A A A A B A A A A B A B A B B A A A B A A A A A A A A B B A A A A A B A A A B A A A A B A A A A A A A A A A A A B B A A A B A B A A A A B B A A A B B B B B A A B A B A A A A B A A A A A A A A B A B B A A A A A A B A B A A B A A B A A A A A B A A B A A A A A A A A B B A A A A A B B B A A A A A A A A A A A A A A A A A A B A A B A A A A A B A B A A A B A B A B A A A A A A A A A A A A A A A A A A A A A A A A B B A A B A B B A A A A B A B A A A A A A A A A B A A B B A A A A B B A A A B B B A B A A A A A A A A A A A B A A A A A A A A B A A A B A A A A A B A A B A A B A A A A A A A A A A A A B A A A A A A A A A A A A A A A A B A A A A A A A A A A A A B A A A B A A A A A A A A A A A A A B B A A A B A A A A A A B A A A A A B A A A B B A A A A A A A A A A A A B A A A A B B A A A A A A B A B A B A A B A B A A A B A A A B A A A A A A A A A B A A A A A B A B B A A B B A B A A A A B B B A B A A A B A A B A A A A A A A A B B A A B A B A A A A A A A A A A A A A A A A A A A A A A A A A A B A A A A B A A A A A B B A A B A A A B A A B A A A A A A A A A A B A B A A B A A A B B A A A A A A A A A A B B A B A A B A A A A A A A A B B A A A B A A A A B A A A A A B A A B A A A A B B A A A A A A A A A A A A A B A A A A B A A A A A A A B A A A A A A A A B A A A A A A A A A B A A A A A A A A A A B A A A A A A A A A A A A A A A B A A A A A A A A A B A A B A B A A A A A A B A B A A B A A A A A B A B A B B B B A B A B A A A B B A A A B B A A A A A A A A A A B A B A A B A A A A B A A A B A A A B B B A B B B A B A A A A A A B A A A B A B A A A A A A A A A A A A A A A A A B A A A A A A A A A A A B A B A A A A B B A B B A A A B A A B B B B A B A A A A A B A A A A A A A A A A A B B B A B A A B A B A A B B A A B B B A B A B A A A A A B A A A A A B A A A A A A A A A A A A B A A A B A A A A B A A B A A B
M BovineHD2300011244 B B B A B B B A B B A B B A B B A B A B A B A A B B B B A B A B B B B A A B B A B A B B A B B B B A B B B B B B B B A B B A B A B B B B B B B B B B B A B B A A A A A B B B B B B B B B B B B B B B B A B B B A B B B B B A B B A A A B B B A A B B B B B B B B B B B B B B B B B B B B B B B B B A B A B B A A A A B B A B A A A B B B B B B B B B B B A A B B B B B B B B B B B B A B B B A B A B A A B B B B B B B B A A B B A B B B B B B B A B B B B B A B B B B B A B B B B B B B B B B B B B A B B B B B A A B B B B A A B B A B A B B B B B B B B B B B A B B B B A B B B A B B A B B B B B B B A B B B A B A A B B A B B A B B B B B B B B B B B A A A A B B A B A B B A A A B A A A B B A B B B B A B A A B B B B B B A A A B B A B B B B A B B A B B B B B B B B B B B A A B B A B B B B A B B B A B B B A B B A B B B A B B B B B B B B B B A B B B A A B B B A A B B A B A B B B B B A B B B B B B A B B A A B B B B B B A B A B B B B B B B B B B B A B B B B B A A B B B B B B A B B B B A A B B B B B B B A B B B B B B A B A B B B B A B B A B B B B B B B B A B A B B A B B B A B B B A B B B B B A A B B B B B B B B B B B B A B B B B B B A A B B A B B B A B B B A B B B A B B A B A B B B B B B B B B B B B B A B B B B B B A A A B B B B B B B B B B B B B B B B A B A B B B B B B B B B A B A B A B B A B B B B B B A A B B B B A A B A B A B B B B B B B B A A B B B B A B B B B B B B B A B B B B B A A B B B B A A A A B A A B B B B B B B A A B B A A B B A B A A B B B B B B B B B B B B A A B B B B B B B B B A B B A B A B A B A B B B A B B B B B B A B B B B B B B A B B B A B B B B B B A B A B B B A B A B B B A A B A A B B B B A B B B A A B B A B B B B B B B B A B B B B B B B B B B B B B A A A A A B B B B A B B B B A B B B B B A A A A A B B B A B B B A A B B A B A A A B B B B B A B B B A A B B B A B B B B B B B B B B A B B A B A B B B B A A B B B B B B B B B B A B A B B B B B A B B B A B A B B B A B A B A B B B B B B B B B B B B B B B B A B B B B B B A B B B B A B B B A B B A B A A B B A B B B B A B B A B B A B B B B B B B A B B B A B B B B A B B B B B B B B B B B B A B B B B B A B B B B B A A B B B A B B B B B B B B A B B B A B B B A B B A B B B B B B B B A B A A B B B B B B B A B B B B B A A B B A A B B A B B A B B B B B A B B B B A B B B B B A B B A A A B A A A B B B B B A B B B B B B B B B A A A B B B B A B B B B A A A B B B A A B B B B A B A B B B B A B B B B B A B A A A A A B B A B B B B B A B B A B B B B B B A B A B B A B A B B B A B B B B B B B B B B B B A B B B A B B B B B B B B B B B B B B B A B A A A B A B A A B B B B B A A A B B B B B B B A B A B A B B B B A B B B B A A B B A B A B B B A B B A B B B A B A B A B B B B B B B B B B B B B A B B B A B B A B A B B B A B B A B B B B B A B B B B B B B B B B B B B B B B B A B B B B A A B B B B A B B B B A B B B B B A B B B B A B B B B B B B A B A B B B B A B B B B A B B B B B A B B B A B B B B B A B A B A B A B B B B B B B B B B A B B B A A B B B A B A B B B B B B A B B A A A B B A B B B B B B B B A A A B A B B A B B B B B B B B A A B B B A A B A B B B B B B B B B A B B B A B B B B B B B A B B B B B B B A A B B B B B B B A B B B B B A B B B B B B B B B B B B B A B A B B B B B B B B B B B A B B B B A A A B B B B B B B B A B B A B B B B B B B B B B B A B B A B A A B B B B B A B A B B B A A A B B B B A A B A A B B A B A B B B B B B B B B B B B B B B A B B B B A B B B B B B B B B B B B B B B A B B B B B B B B B B B B B B B B A B B B B B B B B B B B B A B A A A B B B B A B B B B A B B A B B A B B A B B B B B B B B B B B B B B A B B B B B A A B A B A A B B B B A B B A B B B B B B B B A B B A B B B A B A B B B B B B B B A A A B B A B B A B A B B B B B B B A B B B B B B B A A B A A A A B B B B B B B B B B B B B B A A B B B A B A B B B B B B B B B B B B A B B B B B B B B B B B B B B A B B B B B A B B B A B B B B B B B B B B B B B A A B B A B B A B B B B B B B A A A B B B B A B B B B B B B A B B B B A B B B B B B A B B B B B B B B B B A B B A B B A B A A B B A B B A A B B B B B B B B B B A B B B B B A A B A B B B B A B B B B B B A B B B A B B A A B B B B A B A B B B B B B B B A A B B B B B B B B A B B B B A B A B B A B B B A B B B B B B B B A A B B B B B A B B B A B B B B A B B B B B B B B B B B B A A B B B A B A B B B B A A B B B A A A A A B B A B A B B B B A B B B B B B B B A B A A B B B B B B A B A B B A B B A B B B B B A B B A B B B B B B B B A A B B B B B A A A B B B B B B B B B B B B B B B B B B A B B A B B B B B A B A B B B A B A B A B B B B B B B B B B B B B B B B B B B B B B B B A A B B A B A A B A B B A B B B B B B B B B B B A B B A A B B B B A A B B B A A A B A B B B B B B B B B B B A B B B B B B B B A B B B A B B B B B B B B A B B A B B B B B B B B B B B B A B B B B B B B B B B B B B B B B A B B B B B B B B B B B B A B B B A B B B B B B B B B B B B B A A B B B A B B B B B B A B B B B B A B B B B A B B B B B B B B B B B B A B B B B A A B B B B B B A B A B A B B A B A B B B A B B B A B B B B B B B B B A B B B B B B B B A B B A A B A B B B B A A A B A B B B A B B A B B B B B B B B A A B B A B A B B B B B B B B B B B B B B B B B B B B B B B B B B A B B B B A B B B B B B A B B A B B B A B B A B B B B B B B B B B A B A B B A B B B A A B B B B B B B B B B A A B A B B A B B B B B B B B A A B B B A B B B B A B B B B B A B B A B B B B A A B B B B B B B B B B B B B A B B B B A B B B B B B B B B B B B B B B B A B B B B B B B B B A B B B B B B B B B B A B B B B B B B B B B B B B B B A B B B B B B B B B B B B A B A B B B B B B B B A B B B B B B B B B A A B A A A A B B B A B B B B B B B A B A B B B B B B B B B B A B A B B A B B B B A B B B A B B B B A B B A A A B A B B B B B B A B B B A B A B B B B B B B B B B B B B B B B B A B B B B B B B B B B B A B A B B B B A A B A A B B B A B B A A A B B A B B B B B A B B B B B B B B B B A B A A B A B B A B A B B A A B B A B A B A B A B B B B B B B B B B B B B B B B B B B B B B B B A B B B A B B B B A B B A B B A
M BovineHD2300015694 A A A A A A A A A A B A A B A A B A B A B A A B A A A A A A A A A A A A A B A B A B A A B A A A A B A A A A A A A A B A A A A A A A A A A A A A A A A B A A B B A B B A A A A A A A A A A A A A A A A B A A A A A A A A A A A A B B B A A A B B A A A A A A A A A A A A A A A A A A A A A A A A A B A B A A B B A B A A B A A B A A A A A A A A A A A A B B A A A A A A A A A A A A B A A A B A B A B B A A A A A A A A B B A A A A A A A A A A B A A A A A B A A A A A B A A A A A A A A A A A A A B A A A A A B B A A A A B B A A B A B A A A A A A A A A A A B A A A A B A A A B A A B A A A A A A A B A A A B A B B A A B A A B A A A A A A A A A A A B B B B A A A A B A A B B B A B B B A A B A A A A B A A B A A A A A A B B B A A A A A A A A A A A A A A A A A A A A B A A B A A B A A A A B A A A B A A A B A A B A A A B A A A A A A A A A A A A A A B B A A A A A A A A A B A A A A A A A A A A A A B A A B B A A A A A A B A B A A A A A A A A A A A A A A A A A A B A A A A A A B A A A A B B A A A A A A A B A A A A A A B A A A A A A B A A B A A A A A A A A B A B A A B A A A B A A A B A A A A A A A A A A A A A A A B A A A B A A A A A A A A A A A A A A B A A A B A A A B A A B A B A A A A A A A A A A A A A B A A A A A A B B B A A A A A A A A A A A A A A A A B A B A A A A A A A A A B A B A B A A B A A A A A A B B A A A A A A A A A B A A A A A A A A B B A A A A B A A A A A A A A B A A A A A B B A A A A B B B B A B B A A A A A A A B B A A B B A A B A B B A A A A A A A A A A A A B B A A A A A A A A A A A A A A B A B A B A A A B A A A A A A A A A A A A A A B A A A A A A A A A A B A B A A A B A B A A A A B A A B A A A A A A A A B B A A B A A A A A A A A B A A A A A A A A A A A A A B A A B B A A A A B A A A A A A A A A A B A B B B A A A A A A A B A A A B A B B B A A A A A B A A A B B A A A A A A A A A A A A A A A A A B A B A A A A A A A A A A A A A A A A A A A A A A A A A A A A B A A A A A B A A A A A A A A A A A A A A A A A A A A B A A A A A A B A A A A B A A A B A A B A B B A A B A A A A B A A B A A B A A A A A A A B A A A A A A A A B A A A A A A A A A A A A B A A A A A B A A A A A B A A A A B A A A A A A A A A A A A B A A A B A A B A A A A A A A A A A B B A A A A A A A B A A A A A B B A A B B A A B A A B A A A A A B A A A A B A A A A A B A A B B B A B B B A A A A A B A A A A A A A A A B B A A A A A B A A A A B B B A A A B B A A A A B A B A A A A A A A A A A B A A A B A B A A B A A A A A B A A B A A A A A A B A B A A B A B A A A B A A A A A A A A A A A A B A A A B A A A A A A A A A A A A A A A B A B A B A A A B B A A A A A B A B A A A A A A A B A B A B A A A A B A A A A B B A A A A B A A A B A A A A A A B A B A B A A A A A A A A A A A A A B A A A B A A B A B A A A B A A A A A A A A B A A A A A A A A A A A A A A A A A B A A A A A B A A A A B A A A A A A A A A A B A A A A A A A A A A A A A A B A A A A B A A A A B A A A A A B A A A B A A A A A B A B A A A B A A A A A A A A A A B A A A B B A A A B A B A A A A A A B A A B B B A A B A A A A A A A A A A B A B A A B A A A A A A A A B B A A A B B A B A A A A A A A A A B A A A B A A A A A A A B A A A A A A A B B A A A A A A A A A A A A A A A A A A A A A A A A A A A B A A A A A A A A A A A A A B A A A A A B B A A A A A A A A B A A A A A A A A A A A A A A B A A B A B B A A A A A B A B A A A B B B A A A A A B A A A A A A A B A A A A A A A A A A A A A A A A A A A A B A A A A A A A A A A A A A A A B A A A A A A A A A A A A A A A A B A A A A A A A A A A A A B A B B B A A A A B A A A A B A A B A A B A A A A A A A A A A A A A A A A A B A A A A A B B A A A B B A A A A B A A B A A A A A A A A B A A B A A A B A B A A A A A A A A A A B A A B A A B A B A A A A A A A B A A A A A A A B B A B B A A A A A A A A A A A A A A A A B B A A A B A B A A A A A A A A A A A A A A A A A A A A A A A A A A A B A A A A A B A A A B A A A A A A A A A A A A A B B A A B A A B A A A A A A A B A B A A A A B A A A A A A A B A A A A A A A A A A A B A A A A A A A A A A A A A B A A B A B B A A A A A B A A A A A A A A A A A A A A A A A A B A B A A A A A A A A A A A B A A A B A A B B A A A A B A B A A A A A A A A B A A A A A A A A A B A A A A B A B A A A A A A B A A A A A A A A B B A A A A A A A A A B A A A A A A A A A A A A A A A A A B B A A A B A B A A A A B B A A A B A A A A A A B A B A A A A B A A A A A A A A B A B B A A A A A A B A B A A B A A B A A A A A B A A B A A A A A A A A B B A A A A A B B B A A A A A A A A A A A A A A A A A A B A A B A A A A A B A B A A A B A B A B A A A A A A A A A A A A A A A A A A A A A A A A B B A A B A B B A B A A B A A A A A A A A A A A B A A A B A A A A B B A A A B B B A B A A A A A A A A A A A B A A A A A A A A B A A A B A A A A A A A A B A A B A A A A A A A A A A A A B A A A A A A A A A A A A A A A A B A A A A A A A A A A A A B A A A B A A A A A A A A A A A A A B B A A A B A A A A A A B A A A A A B A A A A B A A A A A A A A A A A A B A A A A B B A A A A A A B A B A B A A B A B A A A B A A A B A A A A A A A A A B A A A A A A A A B A A B B A B A A A A B B B A B A A A B A A B A A A A A A A A B B A A B A B A A A A A A A A A A A A A A A A A A A A A A A A A A B A A A A B A A A A A A B A A B A A A B A A B A A A A A A A A A A B A B A A B A A A B B A A A A A A A A A A B B A B A A B A A A A A A A A B B A A A B A A A A B A A A A A B A A B A A A A B B A A A A A A A A A A A A A B A A A A B A A A A A A A A A A A A A A A A B A A A A A A A A A B A A A A A A A A A A B A A A A A A A A A A A A A A A B A A A A A A A A A A A A B A B A A A A A A A A B A A A A A A A A A A B A B B B B A A A B A A A A A A A A A B A A A A A A A A A A B A B A A B A A A A B A A A B A A A A B A A B B B A B A A A A A A B A A A B A B A A A A A A A A A A A A A A A A A B A A A A A A A A A A A B A B A A A A B B A B B A A A B A A B B B A A B A A A A A B A A A A A A A A A A B A B B A B A A B A B A A B B A A B A B A B A B A A A A A A A A A A A A A A A A A A A A A A A A B A A A A A A A A A A A A A A A
M BovineHD2300011245 B B A A B A B A B A B B A B A A B B B B B A A B A B A B A A A B B B B A A B A B A B B A B A B A B B B A A A B A A B B B A A A A B A B B A A B A B B B B B B B B B B B A A B A A B A A A A B B A A B A B B A A A B A A A B B B A B B B B B B B B A B A B A A B B B A A A A B B A A B A A A B A A A B A B A B B B A B A A B A A B A B A A A A A A A B A A B B A B A B A A B A A B A B B B B A B A B B B B B A A B A A A A B B A A B A A A B B A A B A A A A B B A B A A B B A B B A B B B B B A B B B B A A A B A B B B A B B B B A A B B B A A B B A A B A B A A B B B A B B B B A B B B B A A B A A A B B A A B B A B B A A B A B B A A A A A B B B B A A B B B B B A A B B B B B B B B B B B B A B A B A A B A A B A A A A A B B B B B B B B B B A A A A A B A A A B A A B B B B B B A A B A A A A B B A B B B A B B A A B B B A B A B B B B A B B B A B B B B B B B A B B B B A B A B A B A B A A B A B A B B B B A B B A A A A A B B A B B B B B B B A B A B B A A B A A A B B B A B A B B B B A B A B B A A A A A A A B B B B A B B B B B B A B B B B B B B B A B B B A A B A B A B B B A B B B B B B A A A A A A A A B A A A A B A B A A A B B B B B A B B B B A A A B A B A B A B B B A B B A B A B B B A A B A A B A A A B A B A A A A B A B B B A A B A A A A A A B A A A A B B B B B A B A B B A B B B B A B B B B B B B B A A A A B B B B A A B B B B A B A A B A B A A A B B A A A A B A A A A A B B B B A A A B A B B B B B A B B B B B B B A A A A A A A B B B B B B A A B B B B A B B B B B A B B B A B B B A A A A A A A A B B B B B A B B B B B B A B B B B A B B A A A A B B A A B B A A B B B A A A A A B B B A B A B B B A A A B B B B B B A B B B B A B B B B A B B A A A A B B A B B A A B A B A A A B B B B B B B B B B B A A B B B A A B A A B A B B B B B B B B A B B B B B B A B B A B B B B B A B B B B B A B B A B B B A B B A B B B B B A B A B B A B B B B B B B B A B B A B A A B A B B B A B B B B B B B B B B B B B A B B B A B A A B A A A B B B A A B A A A A B B A A B A B B A A A A B A B A B A B B A B B A B B A A A B B B A B B B B B A B B B A A B A A A A B A A B B A A A A B B B B A A A A B A B B A B B B A B B B B A B A B B B B A B B A B B A A B A B A B A B B A B A A B A B B B B B A B B A B A B A B B B B A B B B B B A A B B A B B B A B B A B B B B A A B A B B B A B B B A B B B B A B B B A A A B A B B B A B B A B B B B B B B B A B B A A B A B B B A A A B B A B A B B A B A A B B B B A B A A B A A A B A B A B B B A B A A B A B B B B A A A B B A B A A B A B B B B B B A A A A A B B A B A A B B A A B B B A B A A A B A A B A B B A B A B A B A A B B B B B A B B B A B A B A B B A A B B B B B A A A B B B A B A B B A B B B B A A B B A B B A B B B A B A B B A B A B B B A A B A A A B A A A B A A B B B A B A B B B A A A A A A B A A B B A B B B B B B B B B B A A B A B A A A B A A A A B B A B B A B A A B A B B B A A B A B B B A A A A B B A A A B B A A A B B B A A A A B A A A B B B A B A B B B A B A B A A B A A A A A A A B B B B B B B A A B B B A B A B B B B A A B B B B B B B B A A A A B B A B B A B A B B B B B A B A A A B B B A A B B B B A A A B A B A B A B A A A B A A A A B A A B A B B A B A A B B B A A A A A B B B B B A A B B B A A B B B B B A A B A B A B B B A A A A A B A A A B A A A A B B B A B A A A A B B B A B B B A B A B B B A B B B B A A B B B B A A A B A B A B B B A B B B B A B B A B A A A A A A A B B A A A A B A B A B A A A A B B B A A B B A A B A B B A A A A A B A A A B B B A A B A A A A A A A A A A A B A A A A A A A A B A B B B A B B B A A B B B B B A A B B B B B B B A B B B A A A A A A A B A A B A B B B B B B B B B B A A B B A A A B B A A B A A A B A B A A B A A B B B A B A B A B B A A A B B B A B B A B B B B A B B B A B A A A B B B A A A A A B B B B B A A A A A A A A A A A A A B A A B B B A A B B B A B A A A B A A A B A B B A B A A B A A A A A A A A A B A A A A A B A A B B A A A A A A A A A A B B A B B A A B B A B A A A A A A A B B B A B A B B A A B B A A A B A A A A B B A A B A A B B B A A A B B B B B B B A B B B B A B B B B A A B B B B B B B A B A A A B B A A B B B B B A B A A A A B A A A A A A B A B B B B B B B B B A A B A B B B B A A A B A B A A B A A A B B A B B A B B B A B A B B A A A B A A B A A B A A B B A A A A B B B B B B B A B B B B A A B B B B A A A A A B B B A A B A B A A A B B B A A A B A A A A A B B B B B A B A B A A A A B B B B B A B B B A A A B A B A B A B B B B B A A B A A B B B B B B B B A B A A B B A B B A B B B B A B A A B A A B B A A A A B A A B A B B B B A A A A B B B B A B A B B B A B B A A A A A A B A A B B A B B A B A A A B A A A B B A A B B B B A B A B B A B A A B A B A B A A B A A B B A B A A B B B B B B B B A B A A A A A B B A A B B B A B A B A A B A B A A B B A A B A A B A A B A A B A A A A A A A A A A A A B B A A B B A B A A A B A A A A A B A B B A B A A A B A A A B A A A B B B A B B B A A A B A A B B B A A A B B A B B A B B B A B A B B A A A B B A A A B B A A B A B A B B B A B B B B A A B B B B B B B A B A A B A B B B B B B B A B A A A A A A A B A B A A B A A B A B B B A B B B B B B A A B B B A B A B A B A B B A A B A B A A A B B A A B A B A B A B A A A B A A A A A B B A A B B A A A A A A A B A B A A B A A B B B B B A A B B B A B A B B B A A B B B A A B A B A B A A B A A A B B B A A B A B A A B B B B B B B B B B B B A A A A A B B B A B B A A A A B A B A B A B A A B A A B B B B A B A A A A B A A B B A A B A A A A B A A A A A B A B A A B A A A A A B A B A A B A B A A B B B A A B A A B A A B A A A A A A A A A A A A A A A B A A B A A A A B A B B A B A B B B B B B A B A B A B B B A A B A B B B A B B B B A B A B B B A B B B B B B B B B A B A B B A A B B B B B B B A B A A B A B A B A A A B B B A B B B A B A B B B B B B B B B B B B B B B B A B B B B B B B B B B B A B A A A B B A B A B A B B B B A A B B B B A B B A A B B A B B B B B B B B B B B A B A A A A A A A A A B B B B A B B A B B A B A A B B A A B A B A B A B B A A A A B A A A B A B B B A A A A A A A A A B B A A A B A B A B B A A B A A B
M Hapmap26934-BTA-124853 A A B B A B A B A B B A B B B B B A B B B B B B B A B A B B B B A A A B B B B B B B A B B B A B B B A B B B A B B A B A B B B B A B A A B B A B A A B B A A B B A B B B B A B B A B B B B A A B B A B B A B B B A B B B A A A B B B B A A A B B B A B A B B A B B B B B B B B B B B B B B A B B B B B B B A B B B B B B B B B B B A B B B B B B B A B B B B B A B A B B A B B A B A B A A B B B B B B B A B B A B B B B B B B B A B B B A A B B B A B B B B B B A B B A B B B A B A A A A A B A A A B B B B A B B B A A A A B B B B B A B B B A B B B A B B B B B A A B A B A A B B A A B B B A B B B A B B B A B B B B B B B B A B B B B B B A A A A B B B B B B A B B A B B A B B B A B B B B B B B A B B B B B B B B B B B A B B B A A A A A A B B B B B A B B B A B B A B B B A B B B B B B B B B A B A B A B B B B B B A A B B B A A A A B A A A B A A A A B B A B A A A A B A B B B A B A B B A B A B A A B A B B B B B B B B A B A B A A B B A A B A B A A B B A B B B A B A B B B B A B A B A B B B B B B B B B B B A A A B A A B A A A B A A B A A B A A B A A A B B B B B B A B A B A B A A A B B B B B B B B B A B B B B A B B B B B B A A A A B A A A A B B B A B B B B B B A A B B A B B B B A A B B A B B A B B B A B B B B B B A B B B B B B A B B B B B B A B B B B A A B B B B A B A A B A A A B B B A B A A B A A B B B B B B A A B B A A B A B B B B A B A B B B B B B B B B B B B B B B A A A B B B B A B B B A A A B B B B B A B B B B B B B B B B B A A B B B B B A B B B A A A A A B A A A B A B B B B B B B B B B A A A A A B B A B A B A B A B B A B A A B B B B A A B B A B B B A A A B B B B B B A B B A B B A B B B B A B A A B B B A A A A B A B B A B B A B B B B A A B B A B B A B A B B B A A A A B A A B B A A B B B A A B B A B B A B A B A B B B A B B A B A A B A B A B B B B B B A B A A B A A B B B B A B A B A A B A A A A A B A B A B B B A A A A A A A B A B B A B B B B A A A B A A A A A A A A B A A A A B B A A B A B B A B B B A A A B B A B B B B B A B B A B A B B B B B B B A B B B A B B B B B A B B B B A B A B B A A B A B A A A B B B B B B B A B B A B B B B B A A A A B B B B B B A A B A B A B A A A B B A B A B A A B A A B A A B B A B B B A B B A B B B B A B A A A A A B B B B A B A B A A B A B B A A B B B B B B B A B A B B A B A A B B B B A B B A A B A A B B A B B B B B B B B B B A B B A A B A A B A A A B B A A A B A B B B A B A B B B B B B B B A B A B B B B B A A A A B A B B B B B B A B B B A B A B A B B B B A B A A B B B A B B B B B B B B A A A B A B B B B B A A B A B B B A B B B A A B A B B B A B B A B A B B B B B B B B B A B B A A B A A B B B B A B A A B B B A B A B B B B A B A B A B B B B A A A B B B A B B B A B A A B B B B B B B A B A A A B B A B B B B B B B B B B B A B B A B B A A B B B B B B B B B A A B B A B A A B A B A A B B B B A B B B B B B B B B B B A A B A B B A B B A A B B A B A A A B B B B A B B B B B B B B B A B A B B B B B B B B B A A B A B B A B B A B B B B A B B B B B B B B A A A B B A B B B A B B A B A A A B B B B B B A A B A A B B B B A A A A B B B B A B A A A B A B B B B B A B B B B A B B B B B B A B A B B B B B B B B B B A B B B B A A B A B B B B A B B B B B A A A A A B B A A A B B B A B A A B B A B B B A A B B B B B B A B B B B B B B B A B B B A B B B B B B B B A A A B A B A B B B B A A B B B B A B B B B B A B B B B A A B B B B A B A A B B B B B B B B B B A B B B B A B A B A B B B B A A A B B A B A B A B A B B B B B B A B B B B A A B B A B B B B B B B B B B B B B B B B B B B B A B A A B B B B B B B A A B A A B B B A A B A B B B A A A B B B B B B B A B B A B A B A A A A A B B A B B B B B B B A B B B B B B B A B A B B B B B B A A B B B B B A A B B B A A A B B B B B A A B B B A A B A B B B B A A B B B B B B B A B B B B B B B B B B B B B B B A B B B B A B B B A B B A B B B A B B B A B A A B B B B A B B B B B B B B B B B B B B B B B B A B B B B B B B B B B B A A B B B B B B A B B B B B B B B B B A B B A B B B B B A A B B B B B B B B A A B B A B B B A A B B B A A A A A A A B B A A B B B B A A B B A B A A A A B B A B B B A A B B A A A A B B B B B B B A B B B B B B B B A A B A A B B A A B B B B B A A A B B B A B B B B A B B B A A B B A B A A B B B B A A B B B B B B A B B A B B B B B B B B A A A A A B A B A A A A B B A A A A B B B B B B B A B B B B B B B B A B B B B B B B B B B B A B A B A B A B B B B B B A A A A B B B B A B B B A B B B B B A B A A B B B A B B B A A B A A A A B A B B B B B A A B A B B B B A B B A B B A A B B B B A B B A B B A A B B B B B A B B B B A B B B B B B A B B B B B B A B B B A B A A B A B B B A B B B B B B B B A B B B B B A B B B B B A B A B A B B B B B A B B A B B B B A A A B B B B B B B B B B A A B B A A B B A B A B B A B B B B A B B B A B B B B B B B B B B B B B B B B B B B B B B A B B A A B A B B B A B B B B B B B A A B A B B B A B B B B B B B B A A B B A A B B B A B B A B B B B B B A B A A B A B A B A B A B B B B B B B B B B A B B A B A B A B A B A A B B B B A A A A B A B B B B B B B B A A A B A A B B B B B B B B B A B B B B A B B B B A B A B B B A B A A B B B B B B B B A B B B A B B B A B A B B B B B B B B B B B A B A B B B A B B B B B A A B B A A B B B B B B B B B A B B B B B A A A B B B B B A A B B B A B A B B A A A B B A B B B B B B B B B B B B A B B A B A B B A A B B A B A A B A B A B B B B B B B A B A B B B B B B B A B A B B B B B B B A A B B B A B B B B A B B A A B B B B B B B B B B B B B A B A B B A B B B B B B B A B B A B A B B B A A B B A B B A B B B B B B B B B B B B B B B B B B B B B A B B B B A B B A B B B B A A A A A B B B B B A B A B B A B B A B B B B B B B B B B A A B B B A A A B B A A B A B A A B B A B A B A A B B A B B B B A B B B B B B B B B B B B B B B A A A A A B A A A B A B A A A A B A A A A A A A A A A A B B B B B A A B A B A B A B A B B B A A B B B B B B B A B B A B B B B A B A A A A B B B B B B B B B B B A B B B B B B B A B B B B B B B B B B B B B B B B A B B B B B B B B A B B A A B B B B B B B B B A B B B B A B A B A A B B A B B A
M BovineHD2300011246 B A B A A B B A A B A A B A B B A A B B A B A A B A B B A B A B B A B A A A B A B B B B B B A B B A B B B B A B B B B A B A B A A B B A B B A B A A B A B A A A A A A B B A B B B B B B B B A B B B B A A B B A B B B B B A B B A A A B B B A B B B B A B B A B B B B B B A B B B A B B B A B B B A B A B A A B A A B B A B A B A B B B B B B B B A B B B A B A B A B B A B B B B B A A A B A B A B A A A B B B B B B B A A B B A B B B B B B B A B B B B B A B A B B A B B B A B B B B A B B B A A A B B B B B A A B B A A A A B B A B A B B B A B B A B B B B A B B B B A B B B A B B A B B A B B B A A B B A B B A A B B A B B A B B B B B A B B A B B A A A A B B A B A B B A A A B A B A B B A B B B B B B A B B B B B B B A B A B B A B B B B A B B A A B B B A B B A B A B A A B B A B B B B A B B A A A B B B B B A A A B B B A B B A B A B A B A A A A B A B B A A A B B A B A B B B B B A B B A B A B A A B A A B B B B B B A B A A A B B A B B A B B A A B B B B B A A B B B B B A A A B B B B B B B B B B B B B A B A B A A A A A A B B A A B B A A B B B B B B B A B B B B A A B B A B B B A B B B B B A A B B B B B B A B B B B B A B B A A B B A A A B A B B B A B A B A B B B A A B B B B B A B B A B B A B B B A B A B B B B B B A A A B B A B B B B B B B B B B B B B A B A B A B B B B B B A A B A B A B A A B A B B B B A A A A B B A A B A B A B B B B A B B B A A B B B B A B B B B B B B A A B B B B B A A B A A B A A A A B A A B B B B B B B B A B B A A B B A B A A B B A A B A B A A B B A A A B B B B B B B B B A B A A B B B A A A B B B A B B B A B B A B B B A B B A A B B A A A B B B B B A B A B A B A B A B B B A A B A A B B A A A A B B A B B B A B B B B B A B B A A B B A B A B B B A A B B A A A A A B B B B A A A B B A B B A B A A A A A A A B B A B B A A A B A A B A A A B A B A A A B B B A A B B B A B A A B A A A A B B A B B A B A A A A A A A A B B B B B B B B B A A A B B A A B A B B A A A A A B B A A A B A B B A B B B A A A B B A B B B B A A B B A B A A B B B B A B A B A B B A B A B B B A B B B A A B B A A B A A B A A A B B A B B B A B B B A B B B B B A A B B B B B B A B A A B A A B B B B B A A B B B A A A B A A B A A A B B B B B B B A A B B B B A B A A A A A B A A B B B A B A B A A B B B A B A B B A A B B A A B A A B B A B A B B B B B B A B A B A B A A A A B A A B B B B B B A B B B A A B A A A A A A B A B B A B B B B B A A B B B A A B A B A A B A B B A A A A B B B B A B A A B A A B A A A B B B B A B B A A A B B B A A B A B B B B A A B A A A B B B B B B B B A B B A A B B A B A B B B B B A B B B B B A B A B A A A B A A A A A B B B A A A A B B B B A B B A A A A A B B B B A A B A B A A B A A B A B B B A B B A B B A A B A B A B B A B B B B B B A B B B B B B B A B B A B A B A B A A A A B B B B B A B B A A B B A B A A B A B B B B B A B A B B A A B B B B A B B A A A B B B A B A A A B B A B A A A B B B A A B B B B B A B B B A A A B B B B B B B B B B A B A B B B A B A B A B B B B B B B B B B A A A A A A A B B A A A B A B B B A A B B B A A B A A A A B B B B A A A A A B A B A A A B A B A B B B A A A B B B B A A B B B B B B B A B A B B B B B B B B B B B A B B B B B B B A B B B B B B B A A A B A B B A B B B B B B B A A B B A B A B A A A B B B B B B B B B A B B B B A A A B A B B B B A B A B A A B B B B A A A B B A A A B B A B A A B B B B B A B A A A B A B B B B B A A B B A A B B A B B A B B B B B B B B B B B B B A A A B B B A B B A B B B B B B B B A B B B A B A B B A B B B B B B B B B B B B B B B B B B B B A B B B A B A B A B B A A A A A B B A A A A A A A B A A B B B B B B B B B B B B B A A B A A A B B B A A B A A B B B B A B B A B B B A B A B B A B B A B A B A B B B A A B B B A A A A B B B B A A B B A A B B B B B B A A A B B B B B A A B A A A A B B B B B B B B B B B A B B B B B B B A A A B A B B B A B B B A B A A B B B B B B B B B B B B B B A B B B B B B B B A A B B B B B B B B B B B B B A B B B A A B A B B B B B B B A A A B A B B A B B A B B B B A B B B B A A B B A B B A A B B B B A A B A A A A B B A B A B A A B A A B A A A A A B B B A B B B B A B B A B A A A B A B B B B A B B B B B B B B B B A A A A A A A B B A B A B A B B B B A B B A B A B B B A A B A A B A B B B A B B A B B B B B B A B B A B B A A B B B B A A A B A A A B B B A A B B B B A A B B B B B A B B B B A B A B B B A A A B B B B A A A A B A A A A A B A B A B B B B A A A A A B A A A B B B A B A B A B B A A A A B B B B B B A A A B A A A B A B B B B B B B B B A A A B B B B A B B A A B B B B B B B A B A A B A B B B B A A B B B A B A B A B A A B B B B B B A B B B A B A A B B B B B A B B B B B B B A A A B B A B B B B B B B B B B B A B B A B B A A B B B B B A B A A A B B B A B B B B B B A B B A B A B A B A B B A B A B B A A B B A B B A B B A B B B B B B B B B B B B B B B A B B B B A B A B B B A B B B B B A B A B B A B B B A B B B A B B B A A B B B A A B B B B B B B A A B B B B A B A A B A A A B A B A A B B B B A B B B B A B B A B A B A A A B A A A B B B B A A A A A B B B B B B B A A B A A A A B A B B B B B B B B B A B B A B B B B B A A B A A B A B A B B A A A B A B A B A B A A B B A B B B B B B B B B B B B B A B B B B B B B B B B B A A B B B A B B B B B B B A B A B B A B B A A B A B B B A B A B A B B A A B B B A B B B A B A B A B B A B B B A A B B B A B A B B A B A A A A A A A A B A B B B B B A A A B A A B B B B A B A B B B A B B A B B B B A A B B B B B B B B B A A B B B B B B B B B B B B B B B B B B B B B B B B A B A B B B B B B B B A A B B B B B A B B A B B B B B B B B B B B B B B B A B B A B B B B B B B B B A B A A A A A A B B B A B A B B B B A B B A A B A A A A B B B A B A B B B A B A B A B B B A B A B B B B B B A A B A B B B B A B A B A B B B B A B B A A A B A B A B B B B A B A B A B A B B B B B B B B B B B B B B B B B A B B B B B B B B B B B A B A B B B B A A B A A B B B A B B A A A B B A B B A B B A B B B B B B B B B B A B A A B A B B A B A B B A A B B A B A B A B A A B B B B B B B B B B B A A B B B B B B B B B B A B B B A B B B A A B B A B B A
M BovineHD2300011247 A A A B B A B B A A A A A A A B A A B B A A B A A A A A B A B B A A B B B B A A A B A B A B A B B A A A A A B B B A B B A B A B A A A A A A A A A A B A A A A A A A A A B A B A A A A B A A A A A B A A A B A B A A A A A A A A A A B B B A A B A A A A A B A A A B A A A B B A A B A A A A A A A A A A A A A A B A B A A A B B B A A A A A A B A A A A B A A A A A B A A A A A A A A A B A A B A B A A A A A B A A A A A A A A A A A A A A A A A B A A A B A A A B A A B A A A A A A A A A A A A A A A A A A A A A A A B A A A A A A A A A A B B A B A A B A A A A B A A A A A A A A A A A B A B A A A A A B A B A A A A A A A B A A A A A A A B A A A A A A A A A B B A A B A A A A A A A A B A A A B A A A A B B A A A A B A B B B B A A A B B A B A A B B A A A A A A B A B A A A A A A A A A A B A A A A B A B A A A A A A A A A A B A A A B A A A A A A A A A A A A A A A A A A A A A A A A B A A A A A A A A B A A A A A B A A A A B A A A A A A A A A A A B A A A A B A B A A A A A A A A A B A A A A A A A A A B A A A A B A A A A A A A A A A A A B A A A A A A A A A B B A A A B A A A A A B A A A A A A B B A B A A A A A B A A A A A A A A B A A A A A A B A A A A A B A A A A B A A A A A A A A A A A A A B A A B A A A A A A A A B A A A A A A A A A A A A B A B A A A A A A A A A A A A A B A A A A A A A A A A A A A A A B A A A A A A A A A A A A A A A A A A A A A B A A A A A A A A A B A A A A B A A A A A A A A A A A A A A A A A A A A A A A A B A B A A B A B A A A A A A A A A A A A A B A A A A A A A A A A A A A A A A A A A B A A A A A A A A B A A A A B A A A A A A A A A A A A A A A A B A A A A A A B A A A A A A A A A A B B B A A A A A A A B A B A A A A A A A B A A A B A A A A A A A A A A A B A A A A A A A A A B A A A A A A A A A A A A B A A A A A B B A A A A A A B A A A B A A A A A B B A B A A A A A A A A A A A A A A A A A A B A B A A A A A A A A A B A A A A A A A A A A A A A A A A A A A A A A A A A A A A A A A A A A A A A A A A A A A A A A A A A A A A A A A A A A A A A A B A A A A A A B A A A A A A A A A A A A A A A A A A A A A A A B B A A A A A A A B A B A A A A A A A A A A A A A A A B B B A B A A A A A A A A A A A B B A B A A B A A A A A B A B A A A B A A A A A A A A A A A A A A A A B A B A A A A A A A B A A A A A A A A B A A A A A A A A A A A A A B A A A A A A B A A B A B A A A B A A A A A A A A A A A A A A B B A A B B A A A A A A A B A B A A A A A B A A A B A A A A A B B B B A A A A A A A A A A A A A A A A A A A A A A A A B B A B A A A A A A A A B A A A A A A A A B A A B A A A A A A B A A B A A B B A A A B A A B A A A A A A A A A B A A A A B A A A A A A A A A A B A A A A B A A A A A A A A B B B A A B A A A A A A A A A B A A A B A A A A A B A A A A A A A A A A B A A B A A A A B A A A A A A A A A A A B A B A A B A B B A A A A A A A B B A A A A A A B A A A B A A A A A A A A A A A A A A A A A A B A B A A A B A A A A A A B A A A B A A B A A A B B B A A A A A A A A B A B B A A A A A A A A A A A B A A A B A A A A A A A B B A A A A A A A A A B A A A A A A A A B A A A A A A A A A A A A A A A A B A B B A A A A A B A A A A A A A B A A A A B A A A A A B A A B A B A A A B A A A B A A A A A A A B A A B A A A A A B B A A B A A A A B B A A A A A A A A A A A A A B A A A A A A A B B B B A A A A A A A A A B B A B A A A A A B A A A A A B A A B A A A A A A B B B B A A B A B B B B B B A B A B A A A A A A A A A A A A A A A A A A A A A A A A B A A A A A A B A A A A A A A A A A A A B A A B B A A A B A B A B A B A B A A B A A A A B B A A A A A A A B A A A A A B A A A A A A A A A A A A A A B A A A A A A A A A B B A B A A A A A A A B B B A A A A A A A A A A A A A B A B A A B A A A A A A A B A B B A B A A A B A A A A A B A A A A A A B A A A A A A A A A B B A A A B B A A A A A B A B B A A A A A A A A A A A A A A A A A A A A A A A A A A A A A B A A B A A A A A A A A A A A A A A A A A B A A A A A A A A A A A A A A A A A A B B B B A A A A A A A B A A A A A A B A A A A A A A B A A A A A A A A B A A A A A B A A A A B A B A A A A A A B B A B A B A A B A A A A A A A A A A A A A A A A B A A A A A A A B A A B A B A A A A A A B A B A A A A A A A A A A A A B B A A A A A A A A B A A A A A A A A A A A A A B A A A A B A A A A A A A A A A A A A A A A A A A A A A A B B A A A A A A A A A A A A A B A A A A A A A A A A A B B B B A A A A A A B A A A A B A A B A A A A A A A A A A A A A A B A A B A A A A A A B A A A A A A A A A A A A A A A A A B A A A A A A B B A A A A A A A A A A A A A A A A A A A A B A A A A A B A A A A A B A A A A A B A A A A A A A B A A A A A A A A A B B A A B B A A A A A B A B A A A A A A A A A A A A A B A A A A A A A A A A A A A A A A A A A B A A A A A A B A B A A A A A B A A B B A A A A A A B A A A B A A A A A A A A B A A A A A A A A A A A A A A B A B A B A A A A B B A A A A A A A A A A A A B A A A A A A B A A B B A A A A A A B A A A A A B A A A A A A A A A A A A B A A A A A A A A A B A B A A A A A A A A A A A A A A B A A A A A A A B A A A B A A A A B A A A A B A A A A A B B A B A A A A A A A A A A A A A A B A A A B A A A A A A A A A A A A A A A B A A B A A A A A A A A A A B A A A B B A B B A B A A A A A A A A A A A A A A A A A A B A A A A A B B A A A A A A A A A A A A A A A B A A B A A A A A A A A A A A A A A A A A B A A A A A A A A A A A A B B A A A A A A A A A A A A A A A A A A A A B A A A A A A A A A A A A A A A A A A A A A A A A A A A A A A A A A A A A A A A A A A A B A A A A A A A A A A A A A A A A A A A A A A A A A A A A B A B A A A A A A A A A A A A A A A A B A A B A A A A B A B A B A B A A B A B A A A B A B A A A A A A A A B A A B A B A B B B A B B A A A A A A A A A A B A A A A A A A A A A A A A A A A A A A A A A A A A A A A B A A B A B A B A B A B A A A A A A B A A A A A A A A A A A B A A A A A A A B A A A A A B A A A A A A A A A A A B A A A A A A A A A A A A B A A A B A A A A A B A A A B A A A A A A A A A A A A A A A A A A A A A B B A A A A B A A A A A A A A A A A A A A A A A A A A A B A B A A A A A A A A
M BovineHD2300011248 A A A B B A A B A A A A A A A B A A B A A A B A A A A A B A B A A A A B B B A A A B A A A B A B A A A A A A A A B A B B A B A B A A A A A A A A A A A A A A A A A A A A A A A A A A A A A A A A A A A A A A A B A A A A A A A A A A B B A A A B A A A A A A A A A A A A A A A A A A A A A A A A A A A A A A A A B A B A A A B B B A A A A A A A A A A A B A A A A A B A A A A A A A A A A A A B A A A A A A A A A A A A A A A A A A A A A A A A A B A A A A A A A A A A B A A A A A A A A A A A A A A A A A A A A A A A A A A A A A A A A A A A A A A A A A A A A A B A A A A A A A A A A A A A A A A A A A A A B A A A A A A A A A A A A A A A A A A A A A A A A A B B A A B A A A A A A A A A A A A A A A A A B B A A A A A A B B B B A A A A A A B A A B B A A A A A A A A A A A A A A A A A A A B A A A A A A A A A A A A A A A A A A A A A A A A A A A A A A A A A A A A A A A A A A A A A A B A A A A A A A A A A A A A A A A A A A B A A A A A A A A A A A B A A A A A A B A A A A A A A A A A A A A A A A A A A A A A A A A A A A A A A A A A A A A B A A A A A A A A A A B A A A A A A A A A A A A A A A A B B A B A A A A A B A A A A A A A A A A A A A A A B A A A A A A A A A A A A A A A A A A A A A A A A B A A A A A A A A A A A A A A A A A A A A A A A A A A A A A A A A A A A A A A A A B A A A A A A A A A A A A A A A B A A A A A A A A A A A A A A A A A A A A A B A A A A A A A A A A A A A A B A A A A A A A A A A A A A A A A A A A A A A A A B A A A A B A A A A A A A A A A A A A A A A A A A A A A A A A A A A A A A A A A A A A A A A A A A A A A A A A B A A A A A A A A A A A A A A A A A A A A A A A B A A A A A A A A A A B A B A A A A A A A B A B A A A A A A A B A A A A A A A A A A A A A A A B A A A A A A A A A B A A A A A A A A A A A A B A A A A A A B A A A A A A A A A A A A A A A A A A A B A A A A A A A A A A A A A A A A A A B A B A A A A A A A A A A A A A A A A A A A A A A A A A A A A A A A A A A A A A A A A A A A A A A A A A A A A A A A A A A A A A A A A A A A A A A A A A A A A A A A A A A A A A A A A A A A A A A A A A A A A A A A B A A A A A A A A A A A A A A A A A A A A A A A A A A A A A A B A A A A A A A A A A A A B A A A A B A A A A A B A A A A A A A A A A A A A A A A A A A A A A A A A A A A A A A A A A A A A A A A A A A A A A A A A A A A A A A A A A A A A A B A A B A A A A A A A A A A A A A A A A A A A A B B A A B B A A A A A A A A A A A A A A A A A A A A A A A A A B B B B A A A A A A A A A A A A A A A A A A A A A A A A A B A B A A A A A A A A B A A A A A A A A A A A A A A A A A A B A A A A A A A A A A B A A B A A A A A A A A A B A A A A A A A A A A A A A A A A A A A A A A A A A A A A A A A A A A A A A A A A A A A A A A A A A A A A A A A A A A A A A A A A A A A A A A A A A B A A A A A A A A A A A A A A A A A A A A A A A A A A A B B A A A A A A A A A A B A A A A A A A A A A A A A A A A A A B A A A A A A A A A A A A A A A A A A A A A A A A A A A A A A A A A A A A B A A A A A A A A A A A A B A A A A A A A A A A A A B A A A A A A A A A A A A A A A A A A B A A A A A A A A A A A A A A A A A A B B A A A A A A A A A A A A A A A A A A A A A A A A A A A A A A A A A A A A A A A A A A A A A A A A A A A A A A A A A A A A A A A A A A A A A A A A A A A A A A A A A A A A A A A A A A A A A A A A A A A A A A A A A A A A B A A A A A A A A B A A A A A A B B A A A A B A A A A A A A A B A A A A A A A A A A A A A A A A A A A A A A A A A A A A A A A A A B A A A A A A A A A A A A A A A A A A A A A A A A A A A A A A A A A A A A B A A A A A A A A A A A A A A A A A A A A A A A A A A A A A A A A A A A A A A A B B A B A A A A A A A A A A A A A A A A A A A A A A A B A B A A B A A A A A A A A A B B A A A A A B A A A A A B A A A A A A A A A A A A A A A A A B A A A A A A A A A A A A A A A A A A A A A A A A A A A A A A A A A A A A A A A A A A A A A A A A A A A A A A A A A A A A A A A A A A A A A A A A A A A A A A A A A A A A A A A A A A A A A A A A A A A A A A A A A A A A A A A A A A A A A A A A A A A A B A A A A B A A A A A A A A B A A B A B A A A A A A A A A A A A A A A A A A A A A A A A A A A A A A B A A A A A A A A A A A A A A A A A A A A A A A B B A A A A A A A A B A A A A A A A A A A A A A A A A A A A A A A A A A A A A A A A A A A A A A A A A A A A A A A A A A A A A A A A A A A A A A A A A A A A A A B B B B A A A A A A A A A A A B A A A A A A A A A A A A A A A A A A A A A A A A A A A A A A A A A A A A A A A A A A A A A A A A A A A A A A A A A A A A A A A A A A A A A A A A A A A A A A A A A A A A A A A A A A A A A A A A A A A A A A A A A A A A A A A A A A B B A A A A A B A B A A A A A A A A A A A A A A A A A A A A A A A A A A A A A A A A A A A A A A A A B A A A A A A A A A A A A A A A A A A A A A A A A A A A A A A A A A A A A A A A A A A A A A A A A A A A A A A A A A A A A A A A A A A A A A A A A A A A A A A A A A A A A A A A A A A A A A A A A A A A A A A A A A A A A A A A A A A A A A A A A A A A A A A A A A A A A A A A A A A A A A A A A A B A A A A A A A A A B A A A A A A A A A A A A A A A A A A A A A A A A A A A A A A A A A A A A A A A A A A A A A A A A A A A A A A A A A A A A A A A A A A A A A A A A A A A A A A A A A A A A A A A A A A A A B A A A A A A A A A A A A A A A A A A A A A A A A A A A A A A A A A A A A A A A A A A A A A A A A A A A A A A A A A A A A A A A A A A A A A A A A A A A A A A A A A A A A A A A A A A A A A A A A A A A A A A A A A A A A A A A A A A A A A A A A A A A A A A A A A A A A A A A A A A A A A A A A A A A A A A A A A A A A A A A A A A A A A A A A A A A A B A B A B A A A A A A A A A A B A A A A A A A A A A A A A A A B A A B A A A B A A A A A A A A A A A A A A A A A A A A A A A A A A A A A A A A A A A A A A A B A A B A B A B A B A B A A A A A A A A A A A A A A A A A A B A A A A A A A B A A A A A B A A A A A A A A A A A B A A A A A A A A A A A A B A A A B A A A A A A A A A B A A A A A A A A A A A A A A A A A A A A A B A A A A A A A A A A A A A A A A A A A A A A A A A A A A A A A A A A A A A A
M BovineHD2300011249 B B B A A B B A B A A B B A A A A B B A A B A A B B B B A B A A B B B A A A B A A B B A B A A A A A B A B B A A A B B A B A A A B B B A B B A B B B A A B B B B A B B B A A A B B B B A A B B B B B B A B A A A B B B B B A B A B B A A A B A B B B B B B A B B B A B B B A A B B A B B B B B B B B B A B B A A A A A A A B A B A B A B B B B A B A B B B A B A B A A B B A B A B B B B A B B A B A B B A B A A A A B A A A B B A B B B B B B B A A B A B A B B A A B A B B B B B B B B B B B B B B B B A B B B A A B A A B B A A B A B B A A A A B A B B A A A B B A B B B B B B A B B B A A B A B B B B B A B A B B B B B B A A B B B B A B A A B B B B B B B B B A A B B A B B B B B A A A A B B B B B B A B A B B B A B A B A A A A B A B A B B A B B A A B B B A B B A B A A B A B A A B B B B A B B A B A B A B B A B A B B B B B A B B B A B B B A B A B B B B B B A A B B A B A B B B B B A B A A B A B B A A B B B B B A B B B B A A A A A B B B B B B B A A B B B A A A B B B B B B B B B B B B B B B A B B B A B B B B A B B B B A B B B B B B A A B B A B B B A B A A A B B A B A B B B B A A B A B B A A A A A A B B B A A A A B A B B B A A B B B A A B A B B B A B A A B B B A B A B B B B B A B B A B A A B B A A B B B B B B B A B B B A B A B A A B B B B B A B B B B B A B A B A B B B A A B B B A B B A B A B B A A B A A A B B B B A A A A B B B B B B A B A B A A B B B B B B B A B A B B B B A B B A A B B A B B A B A B B B A B B B B B B B A A B A B B A B A B B B A A A B B B B B B B B B B A B B B A A B B B B B A B B A B A A B A B B B B B A A B B B B A B B B B B B B A A B B A B B B B A B B B B B B A A B B B A B A B B A A A A B B A B A B A B B A A B A B A A B A B A A A B B B A B B B A B B B A A B B B B B B B A A A B B A B A A B B B A A A A B B B A A A B B A B B A A B B B A B B B B B A A B A A B B A A B B B B B B B B B B A A B A B A B B B B A A B B B A B B A B B B A B A B B B B B A B B B A B A B B A B B A B A B B A B B B B A A B B B B A A B B B B B B B B B B B B B A B B A B A B B B A B B B A B B B A B B B B B B B A B B A A B B A B A B A B B B A B A B B A B B B B B A B B B B B A B A B A B B B B A A B A B B A B B A A B A A A B B B A A B B A B A A B A B A B B B B A B A B A B B B B B B B B B A B A A A B B A B B B B B A A A B B A A B B B A B B B B B B B B B B B B B B A A B B B A B A A B B A A B B B A B B B A B A B B B A A B A A A B B B B B B B B B A B B B B B B B A B A B B B A B A A A A A B B B B B B A B B B B A B B B B B B B B B B B A A A A B B B A B B B A A B A B A B A B B A A A B B B B B A B A B B A B B A A B B A A A B A B B B B A B A B B A A B B B B B B B B A B A B B B A B B A B A A A A B B A B B A A B A B A A B B B B B B B B A B B B B B B B A B A B B B B A B B B B A B B A A B A B B A B B B B B A B B A A B A A A B B A B A B B B B B B B B A A A B B B B B A B B B A A B B B B A B B B B A B B B B B B A A B A B B B A A B B B A B A B B B A B B A B B B A A A B B B B B A B B A B A A B B B B B B B A A B B A A B B A A B A B B B B A A B B A B B B B B B A B B B B A B A B A B A B B B B B A A B B B B A B A A B A A A B B B B A B B B B B B B A B B B B A B B B B B A B B A B A B B A A B B B A B B A B B B B A A B B B B B B B A A B B A B B B A A A B B B B B B A B B B B B B A A B B B B B B A A A A B B B A B B B B B A A B A B B A B B A B A A B A A B B A B B B B B A A A B A B B A A A A A A A A A A B A A B B B B B B B B B B B B A A B B B B A B B B B A B B A B B B A B B B B B B B B B B B B A B B A A B B B A B A B A B A B A B B B A B B A A A B B B B A B B A B B B B B A B B B A B B B A B B B A B B A B B B B B B B A B A A B A B B B B B B B A A A A B B B A B B B B B B B A A B A B B A A A A B B B A A A A A A A B B A A B A B B B A B B B A B A A A B B A B B B B B A A B A B A A B B B B B A B A A B A B B B B B B B B B B B B B A B B B B A B B B B B B B B A B B A B B B B B B B B B B B B B B B B B A B B B B B B B A B B B A B A B B B B A A A A B B A B A B A A B B B A B B A B B B B A B A A B B A B B B B B A B A B B B A B A B B A B A B B B B B B A A B A A A B B A B A B B B B A B B B B B A A B B A B B B A A B B A B B A A B B B A A B B A B A B A B A B B B A B B B B A A B B B B A B B A A B B B B A B B B B A B B B A B B B B A B B B B B B B B B B A B B B B B B A B A B B B B B B B B B B B B B B B B B B A B A B B B B A B B B A A A A A A B A B B B A B B A A A A A B B B B B B B B A B B A B B B A B B B B B A B B B A B B B A B B B B A A B A B B B B A B B B B B B B A A B B B B B B A B B B B A B B A B B B B B A B B B A B A B B B B B A B B B A B A B A B B A B B A B B B B B B B B B A A A B A A A B A A B A B A B B B B B B B B B B B B B A B A B A B B B B B B B B A B B B B B B A B B B B B B A B A B B B B B A B B A A B B B A B B A A B B A B B A A A B B B A B B B B B B B B B A A B B B A B A B A B A B B A A B B B B B B B B B B A B A B B B B B B A B B A A B B B B B A A A B B B B A B A B B A B B B B A A B A B A B B A B B B B A A A B A B A A B B A B A B B B B A B B B B B A B A B B B A A B A B A A B B B A B B B B B A A B A B B B B B B B B B B B B B B B B A B A B B A B B B B B B A B B B B B A A A A B B A B B B B A B B A B A B A A B A A B A B B A B B B B B B B B A A B B B A A A B B B B A A A B B B B A B B B B B B A B B B B A B A B B B B A B B B A B A B B B B B B A B B B B B B B A B A B A A A A B B B B B B B B B A B B B B B B B B B B B B B A B B B B B B B B B B B B B B B B B B B B B B B B B B B B B B B B B B B B B B B A B B B B B B B B B B B A B B B B B B B B B B B B B B B B A B A B B B A B B B B B B B A B B B B A B B A B A B A A B A B A B A B A A A A B B B A B A B B B A A A A B A B A A B A B A A A B A A B B A B B B B B B B A B A B B B B B A B B B B B B A B A B B B B B B B A B B B A B B A B A B A A A B A B B B B B B A B B B B B B B B A B A A A B B A B A B A B B B B A A B B B B A B B B B B B A B B B B A B B B B B B B A A B A A A A B B B A B A B A B A B A A B A B B A A A A A A A A A B A B A A B B B B A B B B B B B B B B B B B B B B B B B B B A A B A B A B B A B B A
M BovineHD2300011250 A A A A A A A A A A A A A A A A A A A B A A A A A A A A A A A B A A A A A A A A A A A A A A A A B A A A A A A A A A A A A A A A A A A A A A A A A A B A A A A A A A A A A A A A A A A A A A A A A A A A A A A A A A A A A A A A A A A A A A A A A A A A A A A A A A A A A A A A A A A A A A A A A A A A A A A A A A A A A A A A A A A A A A A A A A A A A A A A A A A A A A A A A A A A A A A B A A A A A A A A A A A A A A A A A A A A A A A A A B A A A A A A A A A A A A A A A A A A A A A A A A A A A A A A A A A A A A A A A A A A A A A A A A A A A B A A A A A A A A A A A A A A A A A A A A A A A A A A A A A A A A A A A A A A A A A A A A A A A A A A A A A A A A A A A A A A A A A B A A A A A A A A A A A A A A A A A A A A A A A A A A A A A A A A A A A A A A A A A A A A A A A A A A A A A A A A A A A A A A A A A A A A A A A A A A A A A A A A A A A A A A A A A A A A A A A A A A A A A A A A A A A A A A A A A A A A A B A A A A A A A A A A A A A A A A A A A A A A A A A A A A A A A A A A A A A A A A A A A A A A A A A A A A A A A A A A A A A A A A A A A A A A A A A A A A A A A A A A A A A A A A A A A A A A A A A A A A A A A A A A A A A A A A A A A A A A A A A A A A A A A A A A A A A A A A A A A A A A A A A A A A A A A A A A A A A A A A A A A A A A A A A A A A A A A A A A A A A A A A A A A A A A A A A A A A A A A A A A A A A A A A A A A A A A A A A A A A A A A A A A A A A A A A A A A A A A A A A A A A A A A A A A A A A A A A A A A A A A A A A A A A A A A A A A A A A A A A A A A A A A A A A A A A A A A A A A A A A A A A A A A A A A A A A A A A A A A A A A A A A A A A A A A A A A A A A A A A A A A A B A A A A A A A A A A A A A A A A A A A A A B A A A A A A A A A A A A A A A A A A A A A A A A A A A A A A A A A A A A A A A A A B A A A A A A A A A A A B A A A A A A A A A A A A A A A A A A A A A A A A A A A A A A A A A A A A A A A B A A A A A A A A A A A A A A A A A A A A A A A A A A A A A A A A A A A A A A A A A A A A A A A A A A A A A A A A A A A A A A A A A A A A A A A A A A A A A A A A A A A A A A A A A A A A A A A A A A A A A A A A A A A A A A A A A A A A A A A A A A A A A A A A A A A A A A A A A A A A A A A A A A A A A A A A A A A A A A A A A A A A A A A A A A A B A A A A A A A A A A A A A A A A A A A A A A A A A A A A A A A A A A A A A A A A A A A A A A A A A A A A A A A A A A A A A A A A A A A A A A A A A A A A A A A A A A A A A A A A A A A A A A A A A A A A A A A A A A A A A A A A A A A A A A A A A A A A A A A A A A A A A A A A A A A A A A A A A A A A A A A A A A A A A A A A A A A A A A A A A A A A A A A A A A A A A A A A A A A A A A A A A A A A A A A A A A A A A A A A A A A A A A A A A A A A A A A A A A A A A A A A A A A A A A A A A A A A A A A A A A A A A A A A A A A A A A A A A A A A A A A A A A A A A A A A A A A A A A A A A A A A A A A A A A A A A A A A A A A A A A A A A A A A A A A A A A A A A A A A A A A A A A A A A A A A A A A A A A A A A A A A A A A A A A A A A A A A A A A A A A A A A A A A A A A A A A A A A A A A A A A A A A A A A A A A A A A A A A A A A A A A A A A A A A A A A A A A A A A A A A A A A A A A A A A A A A A A A A A A A A A A A A A A A A A A A A A A A A A A A A A A A A A A A A A A A A A A A A A A A A A A A A A A A A A A A A A A A A A A A A A A A A A A A A A A A A A A A A A A A A A A A A A A A A A A A A A A A A A A A A A A A A A A A A A A A A A A A A A A A A A A A A B A A A A A A A A A A A A A A A A A A A A A A A A A A A A A A A A A A A A A A A A A A A A A A A A A A A A A A A A A A A A A A A A A A A A A A A A A A A A A A A A A A A A A A A A A A A A A A A A A A A A A A A A A A A A A A A A A A A A A A A A A A A A A A A A A A A A A A A A A A A A A A A A A A A A A A A A A A A A A A A A A A A A A A A A A A A A A A A A A A A A A A A A A A A A A A A A A A A A A A A A A A A A A A A A A A A A A A A A A A A A A A A A A A A A A A A A A A A A A A A A A A A A A A A A A A A A A A A A A A A A A A A A A A A A A A A A A A A A A A A A A A A A A A A A A A A A A A A A A A A A A A A A A A A A A A A A A A A A A A A A A A A A A A A A A A A A A A A A A A A A A A A A A A A A A A A A A A A A A A A A A A A A A A A A A A A A A A A A A A A A A A A A A A A A A A A A A A A A A A A A A A A A A A A A A A A A A A A A A A A A A A A A A A A A A A A A A A A A A A A A A A A A A A A A A A A A A A A A A A A A A A A A A A A A A A A A A A A A A A A A A A A A A A A A A A A A A A A A A A A A A A A A A A A A A A A A A A A A A A A A A A A A A A A A A A A A A A A A A A A A A A A A A A A A A A A A A A A A A A A A A A A A A A A A A A A A A A A B A A A A A A A A A A A A A A A A A A A A A A A A A A A A A A A A A A A A A A A A A A A A A A A A A A A A A A A A A A A A A A A A A A A A A A A A A A A A A A A A A A A A A A A A A A A A A A A A A A A A A A A A A A A A A A A A A A A A A A A A A A A A A A A A A A A A A A A A A A A A A A A A A A A A A A A A A A A A A A A A A A A A A A A A A A A A A A A A A A A A A A A A A A A A A A A A A A A A A A A A A A A A A A A A A A A A A A A A A A A A A A A A A A A A A A A A A A A A A A A A A A A A A A A A A A A A A A A A A A A A A A A A A A A A A A A A A A A A A A A A A A A A A A A A A A A A A A A A A A A A A A A A A A A A A A A A A A A A A A A A A A A A A A A A A A A A A A A A A A A A A A A A A A A A A A A A A A A A A A A A A A A A A A A A A A A A A A A A A A A A A A A A A A A A A A A A A A A A A A A A A A A A A A A A A A A A A A A A A A A A A A A A A A A A A A A A A A A A A A A A A A A A A A A A A A A A A A A A A A A A A A A A A A A A A A A A B A A A A B A A A A A B A A A A A A A A B A A A A A A B A A A B B A A A A A A A A A A B A A A A A A A A A A A A A A A A A A A A A A A A A A A A A A A A A A A A A A A A A A A A A A A A A A A A A A A A A A A A A A A A A A A A A A A A A A A A A A A A A A A A A A A A A A A A A A A A A A A A A A A A A A A A A A A A A A A A A A A A A A A A A A A A A A A A A A A A A A A A A A A A A A A A A A A A A A A A A A A A A A A A A A A A A A A A
M BovineHD2300011251 B A A B A B B B A A B A B B B A B A B A B B B B B A B B B B B A B B B B B A B B A B B A B B B A A B B A B B B A A A B A B B A B A A B A B B A A B B A B B B A B B B B B B A A B B B B A B B B B B B B B B A B B B B B B B B A B B B B B B A B B B B B A B A B B B A B B B B A B B B A B B B B B B B B B B A B B B B A A B B B B B B A A B B B A B A B B B B B A B A B B B B B B A B B B B B B B B A A B B B B B B B B B B B B B B B B B A A B B A B B B B A B B A B B B B B B B B B A B B B B A B B B B B B B B B B B B A B B B B B B B B B B B B B A B B A B B A A B B A B B B A B A A B B A B A B B B B B A B B B B B B B B A B B B B A A B A B A B B B B B B A A A B A B A A B B B A B B B A B A B B B B B B B B B B A B A B A B B B B B A B B B B B B B A B B B A B B A B B B A B B B A B B B B B B B B B A B A B B B A A B B B B B B B B B B B B B B B A B B B B B B B B B B B B B B B B B A B B B A B A B A A A B B B B B A B B B A B A B B B B B B B B B B B B A B B A B B B B B B B B A B B B B B B B B A B B B A B B B B A B B B B B B B B B A B B B B A B A A A B B B A B B B B A B A B A A B B B A B B A B B B A B B B A A A B B B B B A A B A B A A B B B B B B A B B A B B A A A A A B B B B B A B B A B B A B B A A B A B B A B B A B A B B B A B B B B A B B B A B B A A B B B B B B B B B B B B B B B B B B B B B B B B B A A B B B B B B B B B B A B B A B A A B B B A B B B B B B B B B A B B B A A B B B A A B B B B B B B B B A B B B B B B B B B B B B A B B B A A B B B A B B B B B B B B B B B B B B B B B B B B B B B B B B A B B B A B B B B B B B B B B B B B B B B B B B B A B B B B B B B A B B A B B B A B A B B B B B B B B B A A B B B B B A B B B A B B B A A A B B B B B A A B B A B B B A B B B B B B B B A B B B B A A B B B B B A B B B B B B B B B B B A A B B B B B B A A B B A A B B B B B B B B A B A B B B B B B B B B A B B B B B B B B B B B B B B B B B A A A B B B B B B B B B B B B B B B B B B B B B B B B B B B B B A B B B B A A B B B B B B B B B B B A B B A B B B B B B B B A A B A B B B B B B B B B A B B B B B B B A B B A A B B B B A B B B A B A B B B B A B A A A B B B B A B A A B A B B B B B B B B B B B A A B B A A B A A B B B B B A B B B A B B B A B A B A B B B B B B A B B A B B A B A B A B B B B B B A A B B B A A B A B B A A A B B B B B B B B B B A B A B B B B B B B A B B B A B B B A A B B B A B A B B B A B A B B B A B A A A B B B B A B A B B B B A B B A B B B A B B B B B B B A B B B B B B B B B B A B B B B B B B B B A B B B B B B B B B B B A B A B A B B B B A B B B B A B B B B B B B A B B B B A B B A A B B B B B B B A B B B B B B B B B B B B A B B B B B A B A B B B A B A A B B A B B B B B B B A A B B B A B B B B B B B B A A B A B B B B B A B A B B B B A B A B B B B A B B B B B B B A B B B B B B B A A B A A A B B A B A B B B B B B B B A B B B B B B A A B B A B B B B B B B B B B B B B B B B B B B B B B B B B A B B B B A B A B B B A B B A B B B A A A B B B A B B B A A B B A B B B B B B A A A B B B A B B B A A B B B B B B A A B B B B B B B B A B B B B A A A A A B B B A A B B A B B B B B B B A B B B B A A A B B A B B B B B B B A B B B B A B B B B B A B B A B A A B B B B B B A B B B B B B B A B B B B A B B B A A B B A B B B B A B B B B B B B B B B B B B B A B B A B B B B A A B A B B B B A B B B B B B B A B B B B B B B B B B B A B B B A A B B B B B B B A B A B B A A A A A A B B B A A B B B A B A B B B A B B B A B B B B A B B A B A B B B B B B B B B B B B B B B B B B B A B A A A B B B A B A B A B A B A B B B B B B B B A B B B B A B B A A B B A B A B B B B A B B B B B B B B B A B B B B B B B A B B B B B B A A B B B B A A A B B B B A B B B B B A A B A B A B B B B A A B B B A A B B B B A B B B B B B B B B B B B B B B A A B B B A A B B A A A B B B B A A B B B B B A B A A B A B B B B B A B B B B B B B B B B B B B B B B B B B B B A B B A B B B A B A B B B B B B A B B B A A B B B B B B B B A B B B A A B A B B A A A A B A B A A B A A A B B A B A A B A B B B B B A B B A B B B B B A B B B B B B B B B A B B A B B B B B B B A B B B B B B A B A B B B B B B B B B B B B B A A B B B B B B B A B B B B B B A A A B A A B A B B B B B B B B B B B B B B B B B B B B B B B B B B B B B B B B B B B B B A B B B A B B B B B B B B B B B B B B B B B B B B B B B B B B B B B B B B B B B B B A A B B B B B B B B B B B B B B B A B B B A B A B B B B A B B A B B B A B B A A B B B B B B A B B B A B A A B B A B B B A A A B B A A B A B B B B A B B B A B B B A A B B B B B B A B B B B B B B A B B B B B A B B B A B A B B B B B A A B B A B A B B B B A B B A B B B A B B B B B B A B B B B B B B B B B B A B B B B B B B B B B B B B A B B B B B B B B B B B B B B B B B B B A B B B B B B B B A B B B B B A B B A A B B B A B B A A B B A B B B B B B B B A B B B B B B B B B B B A B B A B A B A B A B B A A B B B B B B B B B B A B A A A B B B B A B B A A B B B A B B A B B B B B A B A B B A B B B B B A A A B B B B B B B B B A A A B A B A B B A A B A B B B B A B B B B B A B A B B B B B A B B A B B B B B B B B B B A A B A B B B B B A B B B B B A A B B B B B A B B B A B B B B B B B B B B B B A B A B B A B B B B A B A B B B B A A B A A B A B B B B B B B B B B B B B B B B A B A B B B B B B A B B B B B B B B B B B A B B B A B B A B B A B B B B B B B B A A B B B B A B A B B B B A A B A B B B A A B B B B B B A B B A B B B B B A B B B B B B B B B B B A A B A B B B B B B B B B B B B A B B B B B B B B B B B B B B B B B B B A B B A B B A B B B B B B B B B B B B B B B B B B B B B B A B A B B B B B B B B A B B B B B B B A B B A B B B B A B A B A B A B B A B A B B B A B A A B B B B B B B A B B A B A B A A A B A B B B B B B B B B B B B B B B B B B B B B B B B B B B B B B B B B B B B B B B B B B B B A B B B B B B B A A A B A A B A A A A A A A A B A B B B A A B A B A B A B A B B A A A B B B B B A B A B A A B B A B A A A A A A B B B B B A B B B B B B B B A B B B B B B B B B B B B B B B B B B B B B B B A B B B B A B B B B B B B B B B B B B B B B B B B B B A B A B B B B B B B B
M BovineHD2300011252 B A A A A B B A A A B A B B A A B A A A B A A B B A A B A B A A B B B A A A B B A B B A A B A A A B B A A A A A A A A A B A A A A A B A A A A A B B A B B B A B A B B B B A A B B B B A B B B B A B A B B A A A B B B B B A A A B B A A B A B B B B B A B A A B B A B B B B A B B B A B B B B B B B B B A A B B A B A A B A A A A B A A B B B A B A B B A B B A B A B B B B B A A B A B A B B B B A A B A B A A A B B A B B B B A B A A A A A B A B B A B A B B A B B B A B B B B B A B B B B A B B B B B B B B A A B A A B A B A B A B B A A B B B A B B A A A A A A B A B B B A B A A B A A B A B B B B B A B A B B B B B B A B B B B A A B A B A B B B B B B A A A A A B A B B B B A B B B A B A B B B B B B A A B B A B A B A B A A B A A B B B A B B A A B B B A B B A A B A A B A A A B B B B A B B A B A B A B B A A A B B B B B A B B B A B B B A B A B B B B B A A A B B A A B B B B B A A B A A B A B A A A A B B B B A B B B B B A A A A B B B B B B B A A A B B A A A B B B B B B A B B B B B B B B A B B B A B B B B A B B B B A B B B B A B A A B A A A A A A B B A B B B B A A A B A A B B A A A B A A A B A A B B A A A B A B A B A A A A B A A A A B A A B A B B A A B A A A A A B B B B B A B B A B A B B B A A B A B B A B B A B A B A B A A A A B A B B A A B B A A B A B A B A B B B A A B B B B B B A B A B B A A B A A B B B B B A A A A B A A A A B A A A B B A B B B B B A B A B A B B B A A A B A A A B A B B A B B B B A A B A B B B B B A B B B A B A B A A B B B A A B B B B B A B B B B B A B B A A B B B B B A B B A A A B B A B B B B B A B B B B A B B A B B B B B B A B B A B B B B A B B A B B B A A A B B A B A B B A A A A B B A B A A B A B A B B A A A A B A B A B A A B B A B B B A B B B A A B B A A B B B B A A B B A B A A B B B A A A A A B B A A A B B A B B A A A B B A A B B B B A B B A A B A A A B B B B B B B A B B A A B A B A A B B B A A B B B A B A A B B B A B A B B B B B A B B B A B A B B A B B A B A B B A A B B B A A B B B B A A B B B B B A B B A B B B B B B B A A A B A B B B B B A B B B A B B B B B B B A B B A A B B B B A B A B A B A B A B B A B A A A B A B B A B A A B A B A B B B B B A B A B A A B B A A B A A A B B B A A B B B A A A B A B A B A B B A B B B A B A A B B A B A B A B A B B B B A A B B B A A A A B B A A A B A A B B B B B B B A B A B B B B B B A A A A B A B B B A A B B B A B A B A B A B A B A A A A A A A B B B B A A A B A B B A B B A B A B A B B B B B A A A A B B B B B B B A B A B B B B B B B B B A B B B B A A B A B B B A B A B A A B A B A B A B B A A B B B B B B A B A B B A B B A A B B B A B B A A B B B A B A B B A B B B A B B B B B A B A B B B A B A A B A A B B B B A B B A A B B B A A B B B B B A B A A B A B B B B B A B A B B B B A B A B B B B A A A B B B B A A B B B A B B B A A B A A A B B A B A B B B B B B B B A A B A B B B A A B A A A A B B B B A B B B B A B B B B B A A A B A B B B A B B B B A B A B B B A B B A B B B A A A B B B A B A B A A B A A B B B B B B A A A B B A A B B B A A A B B B B A A A B A A B B B B B A B A A B A A A A A A B B A A B B A A B A B B B B A B B A B A A A B B A B B B B B B B A B B B B A B B B B B A B B A B A A B B B B B B A B B A B B B B A A B B B A B B B A A B B A B B B A A B A B B B B B B B B B B B B A A B A B B B B A A B A B B B A A B B B B B B B A B B B B B A B A B B A A B B A A A B B B B A A B A B A A B A A A A A A B B B A A B B B A B A B B B A B B A A B B B A A B B A B A B B A B B B B B B B B B B B B B B B B A B A A A B B B A B A B A B A B A B B B A B B A A A B B B B A B B A A B B A B A B B B A A B B A B B B A B B A B B B B B B B A B B B B A B A A B B B B A A A B B B B A B B A B B B B A A B A B B B A A A B B B A A A A A A A B B A A B B B B B A B B B B B A A A B B A A B B A A A A B A B A A B B B B B A B A A B A B B B B B A B B B B B B B A B B B B A B B B B B B B B A B B A B B B A B A B B B B B B A B B B A A B B B B B B B A A B B A A A B A B B A A A A B A A A A B A A A B B A B A A B A B B A B A A B B A B B B B B A B A B B B A B A B A A B A B B B B B B A A B A A A B B A B A B B B B A B B B B B A B A A A B B B A A A B A B B A A B B A A A B A A B A B B A B B B B A B B B B A A B B B B A B B A A B B B B B B B B B A B B B A A B B B A B B B B B B B B B B A B B B B B B B B A B B B B B B B B B B B B B B B B B A A B A B B B B A B B B B A A A A A B A B A B A B B B A A A A A B B B A B B A A B A A B B B A B B B A B A A B A A B B B A A A B B A A B A B B B B A B B B A B B B A A B B B B A B A B B A B A B B A B B B B B A B B B A B A B B B B B A A B B A B A B A B B A A B A B B B A B B B B B A A A B B B A B B B B A B A B B B B B B B B B B B B B A B A B A B B B B B B B B A B B B B B B A B B B B B B B B A B B B B B A B B A A B B B A B B A A B B A B B A A B B B B A B B B B B B B B B A A A B B A B A B A B A B B A A B B B B B B B B B B A B A A A B B B B A B B A A B B B A B A A A B B B B A B A B B A B B B B A A A A B A B B A B B B A A A A B A B A A B A A B A B B B B A B B B B B A B A B B B B A A A A A B B B B A B B B B B A A B A B B B B B A B B B B B A A A B B A B A B B B A B B B B B B B B B B B A A A A A B A B B B B A B A A B A B A A B A A B A B B A A B B B B B B B A A B B B A B A B B B B B A A B A B B A B B A A B B A B B B A A B A B B A B B B B B A B A A A B A A B A B A B B B B A A B A B B B A A B B B B B B A B B A B B B B B A B B B B B B B A B B B A A B A B B B B B B B B B B B B A B B B B B B B B B B B B B B B B B B B A B B A B B A B B B B A A B B B B B B B B B B B B B B B B A B A B B B A B B B B A B B A A B B B A B B A B A B A B B B B B B A B A A A A B B B B B A A B B A A A A B A B A A B A B A B A A A B B B A B B B A B B A B A A B A B B A A B B B B B B A B A B B B B B B B B B B B B A A B A B B B A B B B A A A B A A A A A A A A A A A A A A B A A A A A A A B A B A B A A A A B B A B B A B A B A A B B A A A A A A A A B A A B A A A A B B B A A A A B A B B A A B A B B A A A A A A A A A B A B B A B B B B A B B B B B B B B B B B B B B B B B B B B A A B A B A B B A B B A
[truncated: 1,462,346 more chars]
