# Supplementary material for: Imputation of microsatellite alleles from dense SNP genotypes for parentage verification across multiple Bos taurus and Bos indicus breeds
Source: Front Genet. 2013 Sep 18;4:176. doi: 10.3389/fgene.2013.00176 (PMC3776237; doi:10.3389/fgene.2013.00176)
Supplement: Supplementary file 1 [file DataSheet1.ZIP › MS_impute_phased_Ref+Marker_files/p_All_1kb+MS_BT+BI_ref_chr15.txt]

I id Abondance-47 Abondance-47 Abondance-165 Abondance-165 Abondance-83 Abondance-83 Abondance-74 Abondance-74 Abondance-82 Abondance-82 Abondance-79 Abondance-79 Abondance-45 Abondance-45 Abondance-94 Abondance-94 Abondance-127 Abondance-127 Abondance-143 Abondance-143 Abondance-152 Abondance-152 Abondance-126 Abondance-126 Abondance-4 Abondance-4 Abondance-120 Abondance-120 Abondance-117 Abondance-117 Abondance-1 Abondance-1 Abondance-163 Abondance-163 Abondance-132 Abondance-132 Abondance-36 Abondance-36 Abondance-65 Abondance-65 Abondance-44 Abondance-44 Abondance-64 Abondance-64 Abondance-124 Abondance-124 Abondance-43 Abondance-43 Abondance-34 Abondance-34 Abondance-86 Abondance-86 Abondance-141 Abondance-141 Abondance-35 Abondance-35 Abondance-14 Abondance-14 Abondance-150 Abondance-150 Abondance-102 Abondance-102 Abondance-69 Abondance-69 Abondance-123 Abondance-123 Abondance-111 Abondance-111 Abondance-160 Abondance-160 Abondance-95 Abondance-95 Abondance-66 Abondance-66 Abondance-73 Abondance-73 Abondance-81 Abondance-81 Abondance-11 Abondance-11 Abondance-63 Abondance-63 Abondance-149 Abondance-149 Abondance-134 Abondance-134 Abondance-99 Abondance-99 Abondance-162 Abondance-162 Abondance-157 Abondance-157 Abondance-18 Abondance-18 Abondance-140 Abondance-140 Abondance-31 Abondance-31 Abondance-139 Abondance-139 Abondance-144 Abondance-144 Abondance-60 Abondance-60 Abondance-131 Abondance-131 Abondance-52 Abondance-52 Abondance-116 Abondance-116 Abondance-68 Abondance-68 Abondance-138 Abondance-138 Abondance-72 Abondance-72 Abondance-110 Abondance-110 Abondance-133 Abondance-133 Abondance-53 Abondance-53 Abondance-7 Abondance-7 Abondance-129 Abondance-129 Abondance-2 Abondance-2 Abondance-17 Abondance-17 Abondance-33 Abondance-33 Abondance-87 Abondance-87 Abondance-54 Abondance-54 Abondance-42 Abondance-42 Abondance-142 Abondance-142 Abondance-78 Abondance-78 Abondance-6 Abondance-6 Abondance-25 Abondance-25 Abondance-148 Abondance-148 Abondance-27 Abondance-27 Abondance-105 Abondance-105 Abondance-20 Abondance-20 Abondance-46 Abondance-46 Abondance-80 Abondance-80 Abondance-137 Abondance-137 Abondance-98 Abondance-98 Abondance-55 Abondance-55 Abondance-67 Abondance-67 Abondance-59 Abondance-59 Abondance-58 Abondance-58 Abondance-50 Abondance-50 Abondance-90 Abondance-90 Abondance-10 Abondance-10 Abondance-115 Abondance-115 Abondance-104 Abondance-104 Abondance-164 Abondance-164 Abondance-61 Abondance-61 Abondance-62 Abondance-62 Abondance-147 Abondance-147 Abondance-32 Abondance-32 Abondance-30 Abondance-30 Abondance-5 Abondance-5 Abondance-71 Abondance-71 Abondance-37 Abondance-37 Abondance-41 Abondance-41 Abondance-146 Abondance-146 Abondance-161 Abondance-161 Abondance-77 Abondance-77 Abondance-145 Abondance-145 Abondance-9 Abondance-9 Abondance-85 Abondance-85 Abondance-96 Abondance-96 Abondance-122 Abondance-122 Abondance-97 Abondance-97 Abondance-156 Abondance-156 Abondance-24 Abondance-24 Abondance-109 Abondance-109 Abondance-103 Abondance-103 Abondance-40 Abondance-40 Abondance-8 Abondance-8 Abondance-26 Abondance-26 Abondance-13 Abondance-13 Abondance-114 Abondance-114 Abondance-39 Abondance-39 Abondance-49 Abondance-49 Abondance-16 Abondance-16 Abondance-101 Abondance-101 Abondance-76 Abondance-76 Abondance-56 Abondance-56 Abondance-136 Abondance-136 Abondance-22 Abondance-22 Abondance-108 Abondance-108 Abondance-130 Abondance-130 Abondance-51 Abondance-51 Abondance-57 Abondance-57 Abondance-23 Abondance-23 Abondance-128 Abondance-128 Abondance-106 Abondance-106 Abondance-93 Abondance-93 Abondance-107 Abondance-107 Abondance-12 Abondance-12 Abondance-28 Abondance-28 Abondance-15 Abondance-15 Abondance-92 Abondance-92 Abondance-84 Abondance-84 Abondance-48 Abondance-48 Abondance-155 Abondance-155 Abondance-159 Abondance-159 Abondance-118 Abondance-118 Abondance-154 Abondance-154 Abondance-21 Abondance-21 Abondance-3 Abondance-3 Abondance-119 Abondance-119 Abondance-135 Abondance-135 Abondance-89 Abondance-89 Abondance-19 Abondance-19 Abondance-100 Abondance-100 Abondance-151 Abondance-151 Abondance-113 Abondance-113 Abondance-91 Abondance-91 Abondance-121 Abondance-121 Abondance-153 Abondance-153 Abondance-29 Abondance-29 Abondance-158 Abondance-158 Abondance-125 Abondance-125 Abondance-112 Abondance-112 Abondance-75 Abondance-75 Abondance-70 Abondance-70 Abondance-88 Abondance-88 Abondance-38 Abondance-38 Angus-34 Angus-34 Angus-72 Angus-72 Angus-87 Angus-87 Angus-41 Angus-41 Angus-57 Angus-57 Angus-117 Angus-117 Angus-95 Angus-95 Angus-61 Angus-61 Angus-16 Angus-16 Angus-91 Angus-91 Angus-309 Angus-309 Angus-125 Angus-125 Angus-243 Angus-243 Angus-80 Angus-80 Angus-67 Angus-67 Angus-48 Angus-48 Angus-193 Angus-193 Angus-160 Angus-160 Angus-296 Angus-296 Angus-198 Angus-198 Angus-311 Angus-311 Angus-85 Angus-85 Angus-256 Angus-256 Angus-76 Angus-76 Angus-106 Angus-106 Angus-144 Angus-144 Angus-36 Angus-36 Angus-159 Angus-159 Angus-33 Angus-33 Angus-162 Angus-162 Angus-185 Angus-185 Angus-68 Angus-68 Angus-50 Angus-50 Angus-295 Angus-295 Angus-209 Angus-209 Angus-96 Angus-96 Angus-135 Angus-135 Angus-47 Angus-47 Angus-249 Angus-249 Angus-116 Angus-116 Angus-226 Angus-226 Angus-51 Angus-51 Angus-146 Angus-146 Angus-118 Angus-118 Angus-218 Angus-218 Angus-261 Angus-261 Angus-79 Angus-79 Angus-142 Angus-142 Angus-217 Angus-217 Angus-126 Angus-126 Angus-10 Angus-10 Angus-228 Angus-228 Angus-190 Angus-190 Angus-77 Angus-77 Angus-60 Angus-60 Angus-78 Angus-78 Angus-265 Angus-265 Angus-158 Angus-158 Angus-141 Angus-141 Angus-82 Angus-82 Angus-105 Angus-105 Angus-180 Angus-180 Angus-55 Angus-55 Angus-46 Angus-46 Angus-248 Angus-248 Angus-164 Angus-164 Angus-173 Angus-173 Angus-308 Angus-308 Angus-222 Angus-222 Angus-195 Angus-195 Angus-150 Angus-150 Angus-100 Angus-100 Angus-216 Angus-216 Angus-292 Angus-292 Angus-157 Angus-157 Angus-17 Angus-17 Angus-176 Angus-176 Angus-282 Angus-282 Angus-1 Angus-1 Angus-89 Angus-89 Angus-320 Angus-320 Angus-73 Angus-73 Angus-156 Angus-156 Angus-224 Angus-224 Angus-212 Angus-212 Angus-83 Angus-83 Angus-279 Angus-279 Angus-232 Angus-232 Angus-221 Angus-221 Angus-275 Angus-275 Angus-269 Angus-269 Angus-255 Angus-255 Angus-242 Angus-242 Angus-15 Angus-15 Angus-133 Angus-133 Angus-132 Angus-132 Angus-264 Angus-264 Angus-123 Angus-123 Angus-121 Angus-121 Angus-39 Angus-39 Angus-155 Angus-155 Angus-197 Angus-197 Angus-267 Angus-267 Angus-31 Angus-31 Angus-179 Angus-179 Angus-5 Angus-5 Angus-214 Angus-214 Angus-245 Angus-245 Angus-112 Angus-112 Angus-88 Angus-88 Angus-273 Angus-273 Angus-154 Angus-154 Angus-266 Angus-266 Angus-241 Angus-241 Angus-263 Angus-263 Angus-129 Angus-129 Angus-92 Angus-92 Angus-277 Angus-277 Angus-86 Angus-86 Angus-124 Angus-124 Angus-74 Angus-74 Angus-38 Angus-38 Angus-114 Angus-114 Angus-66 Angus-66 Angus-205 Angus-205 Angus-284 Angus-284 Angus-9 Angus-9 Angus-230 Angus-230 Angus-291 Angus-291 Angus-281 Angus-281 Angus-268 Angus-268 Angus-59 Angus-59 Angus-294 Angus-294 Angus-208 Angus-208 Angus-186 Angus-186 Angus-286 Angus-286 Angus-191 Angus-191 Angus-317 Angus-317 Angus-253 Angus-253 Angus-178 Angus-178 Angus-257 Angus-257 Angus-130 Angus-130 Angus-274 Angus-274 Angus-54 Angus-54 Angus-44 Angus-44 Angus-251 Angus-251 Angus-247 Angus-247 Angus-22 Angus-22 Angus-172 Angus-172 Angus-189 Angus-189 Angus-90 Angus-90 Angus-188 Angus-188 Angus-196 Angus-196 Angus-170 Angus-170 Angus-111 Angus-111 Angus-229 Angus-229 Angus-240 Angus-240 Angus-102 Angus-102 Angus-35 Angus-35 Angus-149 Angus-149 Angus-84 Angus-84 Angus-303 Angus-303 Angus-23 Angus-23 Angus-231 Angus-231 Angus-234 Angus-234 Angus-56 Angus-56 Angus-262 Angus-262 Angus-272 Angus-272 Angus-69 Angus-69 Angus-52 Angus-52 Angus-278 Angus-278 Angus-215 Angus-215 Angus-211 Angus-211 Angus-110 Angus-110 Angus-271 Angus-271 Angus-305 Angus-305 Angus-62 Angus-62 Angus-163 Angus-163 Angus-94 Angus-94 Angus-152 Angus-152 Angus-4 Angus-4 Angus-223 Angus-223 Angus-315 Angus-315 Angus-314 Angus-314 Angus-37 Angus-37 Angus-316 Angus-316 Angus-93 Angus-93 Angus-313 Angus-313 Angus-98 Angus-98 Angus-21 Angus-21 Angus-99 Angus-99 Angus-119 Angus-119 Angus-171 Angus-171 Angus-312 Angus-312 Angus-113 Angus-113 Angus-319 Angus-319 Angus-199 Angus-199 Angus-120 Angus-120 Angus-148 Angus-148 Angus-219 Angus-219 Angus-250 Angus-250 Angus-307 Angus-307 Angus-19 Angus-19 Angus-65 Angus-65 Angus-13 Angus-13 Angus-288 Angus-288 Angus-300 Angus-300 Angus-137 Angus-137 Angus-210 Angus-210 Angus-306 Angus-306 Angus-20 Angus-20 Angus-145 Angus-145 Angus-280 Angus-280 Angus-166 Angus-166 Angus-283 Angus-283 Angus-270 Angus-270 Angus-304 Angus-304 Angus-310 Angus-310 Angus-167 Angus-167 Angus-174 Angus-174 Angus-227 Angus-227 Angus-45 Angus-45 Angus-239 Angus-239 Angus-128 Angus-128 Angus-70 Angus-70 Angus-238 Angus-238 Angus-28 Angus-28 Angus-298 Angus-298 Angus-2 Angus-2 Angus-101 Angus-101 Angus-139 Angus-139 Angus-220 Angus-220 Angus-347 Angus-347 Angus-138 Angus-138 Angus-333 Angus-333 Angus-127 Angus-127 Angus-200 Angus-200 Angus-204 Angus-204 Angus-206 Angus-206 Angus-258 Angus-258 Angus-8 Angus-8 Angus-207 Angus-207 Angus-27 Angus-27 Angus-136 Angus-136 Angus-254 Angus-254 Angus-181 Angus-181 Angus-225 Angus-225 Angus-43 Angus-43 Angus-12 Angus-12 Angus-301 Angus-301 Angus-25 Angus-25 Angus-7 Angus-7 Angus-177 Angus-177 Angus-64 Angus-64 Angus-147 Angus-147 Angus-3 Angus-3 Angus-18 Angus-18 Angus-233 Angus-233 Angus-346 Angus-346 Angus-349 Angus-349 Angus-287 Angus-287 Angus-53 Angus-53 Angus-345 Angus-345 Angus-213 Angus-213 Angus-104 Angus-104 Angus-131 Angus-131 Angus-297 Angus-297 Angus-299 Angus-299 Angus-107 Angus-107 Angus-107 Angus-107 Angus-29 Angus-29 Angus-184 Angus-184 Angus-175 Angus-175 Angus-259 Angus-259 Angus-252 Angus-252 Angus-252 Angus-252 Angus-203 Angus-203 Angus-285 Angus-285 Angus-75 Angus-75 Angus-343 Angus-343 Angus-151 Angus-151 Angus-134 Angus-134 Angus-202 Angus-202 Angus-30 Angus-30 Angus-58 Angus-58 Angus-97 Angus-97 Angus-244 Angus-244 Angus-244 Angus-244 Angus-336 Angus-336 Angus-337 Angus-337 Angus-323 Angus-323 Angus-344 Angus-344 Angus-290 Angus-290 Angus-260 Angus-260 Angus-32 Angus-32 Angus-302 Angus-302 Angus-338 Angus-338 Angus-140 Angus-140 Angus-14 Angus-14 Angus-330 Angus-330 Angus-122 Angus-122 Angus-201 Angus-201 Angus-201 Angus-201 Angus-334 Angus-334 Angus-235 Angus-235 Angus-331 Angus-331 Angus-168 Angus-168 Angus-187 Angus-187 Angus-26 Angus-26 Angus-81 Angus-81 Angus-341 Angus-341 Angus-322 Angus-322 Angus-321 Angus-321 Angus-42 Angus-42 Angus-103 Angus-103 Angus-109 Angus-109 Angus-328 Angus-328 Angus-342 Angus-342 Angus-329 Angus-329 Angus-335 Angus-335 Angus-340 Angus-340 Angus-332 Angus-332 Angus-71 Angus-71 Angus-324 Angus-324 Angus-108 Angus-108 Angus-327 Angus-327 Angus-353 Angus-353 Angus-339 Angus-339 Angus-325 Angus-325 Angus-326 Angus-326 Angus-115 Angus-115 Angus-11 Angus-11 Angus-351 Angus-351 Angus-352 Angus-352 Angus-355 Angus-355 Angus-6 Angus-6 Angus-350 Angus-350 Angus-354 Angus-354 Angus-276 Angus-276 Aubrac-231 Aubrac-231 Aubrac-53 Aubrac-53 Aubrac-188 Aubrac-188 Aubrac-111 Aubrac-111 Aubrac-143 Aubrac-143 Aubrac-87 Aubrac-87 Aubrac-172 Aubrac-172 Aubrac-190 Aubrac-190 Aubrac-203 Aubrac-203 Aubrac-153 Aubrac-153 Aubrac-216 Aubrac-216 Aubrac-124 Aubrac-124 Aubrac-79 Aubrac-79 Aubrac-70 Aubrac-70 Aubrac-99 Aubrac-99 Aubrac-26 Aubrac-26 Aubrac-66 Aubrac-66 Aubrac-142 Aubrac-142 Aubrac-209 Aubrac-209 Aubrac-108 Aubrac-108 Aubrac-96 Aubrac-96 Aubrac-121 Aubrac-121 Aubrac-117 Aubrac-117 Aubrac-201 Aubrac-201 Aubrac-207 Aubrac-207 Aubrac-212 Aubrac-212 Aubrac-194 Aubrac-194 Aubrac-176 Aubrac-176 Aubrac-5 Aubrac-5 Aubrac-52 Aubrac-52 Aubrac-208 Aubrac-208 Aubrac-21 Aubrac-21 Aubrac-36 Aubrac-36 Aubrac-22 Aubrac-22 Aubrac-225 Aubrac-225 Aubrac-31 Aubrac-31 Aubrac-101 Aubrac-101 Aubrac-133 Aubrac-133 Aubrac-179 Aubrac-179 Aubrac-141 Aubrac-141 Aubrac-2 Aubrac-2 Aubrac-167 Aubrac-167 Aubrac-134 Aubrac-134 Aubrac-13 Aubrac-13 Aubrac-89 Aubrac-89 Aubrac-171 Aubrac-171 Aubrac-91 Aubrac-91 Aubrac-49 Aubrac-49 Aubrac-32 Aubrac-32 Aubrac-20 Aubrac-20 Aubrac-125 Aubrac-125 Aubrac-174 Aubrac-174 Aubrac-104 Aubrac-104 Aubrac-168 Aubrac-168 Aubrac-82 Aubrac-82 Aubrac-148 Aubrac-148 Aubrac-73 Aubrac-73 Aubrac-162 Aubrac-162 Aubrac-94 Aubrac-94 Aubrac-23 Aubrac-23 Aubrac-110 Aubrac-110 Aubrac-42 Aubrac-42 Aubrac-166 Aubrac-166 Aubrac-14 Aubrac-14 Aubrac-127 Aubrac-127 Aubrac-165 Aubrac-165 Aubrac-39 Aubrac-39 Aubrac-145 Aubrac-145 Aubrac-98 Aubrac-98 Aubrac-60 Aubrac-60 Aubrac-10 Aubrac-10 Aubrac-59 Aubrac-59 Aubrac-215 Aubrac-215 Aubrac-62 Aubrac-62 Aubrac-197 Aubrac-197 Aubrac-76 Aubrac-76 Aubrac-137 Aubrac-137 Aubrac-126 Aubrac-126 Aubrac-107 Aubrac-107 Aubrac-140 Aubrac-140 Aubrac-116 Aubrac-116 Aubrac-74 Aubrac-74 Aubrac-189 Aubrac-189 Aubrac-156 Aubrac-156 Aubrac-122 Aubrac-122 Aubrac-68 Aubrac-68 Aubrac-157 Aubrac-157 Aubrac-139 Aubrac-139 Aubrac-115 Aubrac-115 Aubrac-204 Aubrac-204 Aubrac-27 Aubrac-27 Aubrac-138 Aubrac-138 Aubrac-161 Aubrac-161 Aubrac-144 Aubrac-144 Aubrac-229 Aubrac-229 Aubrac-147 Aubrac-147 Aubrac-182 Aubrac-182 Aubrac-187 Aubrac-187 Aubrac-224 Aubrac-224 Aubrac-109 Aubrac-109 Aubrac-202 Aubrac-202 Aubrac-152 Aubrac-152 Aubrac-151 Aubrac-151 Aubrac-103 Aubrac-103 Aubrac-78 Aubrac-78 Aubrac-54 Aubrac-54 Aubrac-1 Aubrac-1 Aubrac-213 Aubrac-213 Aubrac-173 Aubrac-173 Aubrac-55 Aubrac-55 Aubrac-4 Aubrac-4 Aubrac-105 Aubrac-105 Aubrac-30 Aubrac-30 Aubrac-90 Aubrac-90 Aubrac-35 Aubrac-35 Aubrac-185 Aubrac-185 Aubrac-196 Aubrac-196 Aubrac-200 Aubrac-200 Aubrac-50 Aubrac-50 Aubrac-150 Aubrac-150 Aubrac-195 Aubrac-195 Aubrac-228 Aubrac-228 Aubrac-37 Aubrac-37 Aubrac-72 Aubrac-72 Aubrac-184 Aubrac-184 Aubrac-56 Aubrac-56 Aubrac-48 Aubrac-48 Aubrac-160 Aubrac-160 Aubrac-47 Aubrac-47 Aubrac-3 Aubrac-3 Aubrac-7 Aubrac-7 Aubrac-16 Aubrac-16 Aubrac-63 Aubrac-63 Aubrac-163 Aubrac-163 Aubrac-25 Aubrac-25 Aubrac-206 Aubrac-206 Aubrac-11 Aubrac-11 Aubrac-146 Aubrac-146 Aubrac-17 Aubrac-17 Aubrac-234 Aubrac-234 Aubrac-88 Aubrac-88 Aubrac-19 Aubrac-19 Aubrac-38 Aubrac-38 Aubrac-132 Aubrac-132 Aubrac-230 Aubrac-230 Aubrac-170 Aubrac-170 Aubrac-24 Aubrac-24 Aubrac-211 Aubrac-211 Aubrac-86 Aubrac-86 Aubrac-33 Aubrac-33 Aubrac-65 Aubrac-65 Aubrac-186 Aubrac-186 Aubrac-210 Aubrac-210 Aubrac-221 Aubrac-221 Aubrac-61 Aubrac-61 Aubrac-34 Aubrac-34 Aubrac-155 Aubrac-155 Aubrac-41 Aubrac-41 Aubrac-123 Aubrac-123 Aubrac-46 Aubrac-46 Aubrac-131 Aubrac-131 Aubrac-85 Aubrac-85 Aubrac-219 Aubrac-219 Aubrac-158 Aubrac-158 Aubrac-149 Aubrac-149 Aubrac-9 Aubrac-9 Aubrac-177 Aubrac-177 Aubrac-192 Aubrac-192 Aubrac-106 Aubrac-106 Aubrac-57 Aubrac-57 Aubrac-114 Aubrac-114 Aubrac-181 Aubrac-181 Aubrac-8 Aubrac-8 Aubrac-97 Aubrac-97 Aubrac-77 Aubrac-77 Aubrac-129 Aubrac-129 Aubrac-80 Aubrac-80 Aubrac-6 Aubrac-6 Aubrac-232 Aubrac-232 Aubrac-120 Aubrac-120 Aubrac-198 Aubrac-198 Aubrac-58 Aubrac-58 Aubrac-15 Aubrac-15 Aubrac-218 Aubrac-218 Aubrac-102 Aubrac-102 Aubrac-45 Aubrac-45 Aubrac-75 Aubrac-75 Aubrac-191 Aubrac-191 Aubrac-64 Aubrac-64 Aubrac-113 Aubrac-113 Aubrac-28 Aubrac-28 Aubrac-81 Aubrac-81 Aubrac-159 Aubrac-159 Aubrac-71 Aubrac-71 Aubrac-233 Aubrac-233 Aubrac-40 Aubrac-40 Aubrac-119 Aubrac-119 Aubrac-29 Aubrac-29 Aubrac-67 Aubrac-67 Aubrac-217 Aubrac-217 Aubrac-227 Aubrac-227 Aubrac-205 Aubrac-205 Aubrac-69 Aubrac-69 Aubrac-130 Aubrac-130 Aubrac-100 Aubrac-100 Aubrac-220 Aubrac-220 Aubrac-193 Aubrac-193 Aubrac-18 Aubrac-18 Aubrac-180 Aubrac-180 Aubrac-12 Aubrac-12 Aubrac-164 Aubrac-164 Aubrac-128 Aubrac-128 Aubrac-214 Aubrac-214 Aubrac-223 Aubrac-223 Aubrac-93 Aubrac-93 Aubrac-112 Aubrac-112 Aubrac-95 Aubrac-95 Aubrac-92 Aubrac-92 Aubrac-84 Aubrac-84 Aubrac-136 Aubrac-136 Aubrac-135 Aubrac-135 Aubrac-154 Aubrac-154 Aubrac-175 Aubrac-175 Aubrac-44 Aubrac-44 Aubrac-178 Aubrac-178 Aubrac-183 Aubrac-183 Aubrac-169 Aubrac-169 Aubrac-51 Aubrac-51 Aubrac-226 Aubrac-226 Aubrac-199 Aubrac-199 Aubrac-222 Aubrac-222 Aubrac-43 Aubrac-43 Aubrac-118 Aubrac-118 Ayshire-59 Ayshire-59 Ayshire-4 Ayshire-4 Ayshire-31 Ayshire-31 Ayshire-32 Ayshire-32 Ayshire-66 Ayshire-66 Ayshire-64 Ayshire-64 Ayshire-16 Ayshire-16 Ayshire-24 Ayshire-24 Ayshire-54 Ayshire-54 Ayshire-28 Ayshire-28 Ayshire-35 Ayshire-35 Ayshire-34 Ayshire-34 Ayshire-25 Ayshire-25 Ayshire-23 Ayshire-23 Ayshire-29 Ayshire-29 Ayshire-52 Ayshire-52 Ayshire-33 Ayshire-33 Ayshire-68 Ayshire-68 Ayshire-14 Ayshire-14 Ayshire-71 Ayshire-71 Ayshire-58 Ayshire-58 Ayshire-57 Ayshire-57 Ayshire-37 Ayshire-37 Ayshire-8 Ayshire-8 Ayshire-22 Ayshire-22 Ayshire-9 Ayshire-9 Ayshire-47 Ayshire-47 Ayshire-30 Ayshire-30 Ayshire-19 Ayshire-19 Ayshire-17 Ayshire-17 Ayshire-39 Ayshire-39 Ayshire-15 Ayshire-15 Ayshire-63 Ayshire-63 Ayshire-49 Ayshire-49 Ayshire-18 Ayshire-18 Ayshire-38 Ayshire-38 Ayshire-21 Ayshire-21 Ayshire-51 Ayshire-51 Ayshire-45 Ayshire-45 Ayshire-40 Ayshire-40 Ayshire-43 Ayshire-43 Ayshire-26 Ayshire-26 Ayshire-7 Ayshire-7 Ayshire-36 Ayshire-36 Ayshire-11 Ayshire-11 Ayshire-50 Ayshire-50 Ayshire-70 Ayshire-70 Ayshire-60 Ayshire-60 Ayshire-48 Ayshire-48 Ayshire-2 Ayshire-2 Ayshire-6 Ayshire-6 Ayshire-1 Ayshire-1 Ayshire-61 Ayshire-61 Ayshire-46 Ayshire-46 Ayshire-5 Ayshire-5 Ayshire-12 Ayshire-12 Ayshire-42 Ayshire-42 Ayshire-62 Ayshire-62 Ayshire-20 Ayshire-20 Ayshire-53 Ayshire-53 Ayshire-65 Ayshire-65 Ayshire-69 Ayshire-69 Ayshire-67 Ayshire-67 Ayshire-44 Ayshire-44 Ayshire-41 Ayshire-41 Ayshire-56 Ayshire-56 Ayshire-27 Ayshire-27 Ayshire-10 Ayshire-10 Ayshire-13 Ayshire-13 Ayshire-3 Ayshire-3 Bazadaise-40 Bazadaise-40 Bazadaise-27 Bazadaise-27 Bazadaise-16 Bazadaise-16 Bazadaise-49 Bazadaise-49 Bazadaise-13 Bazadaise-13 Bazadaise-47 Bazadaise-47 Bazadaise-30 Bazadaise-30 Bazadaise-45 Bazadaise-45 Bazadaise-12 Bazadaise-12 Bazadaise-29 Bazadaise-29 Bazadaise-2 Bazadaise-2 Bazadaise-11 Bazadaise-11 Bazadaise-9 Bazadaise-9 Bazadaise-5 Bazadaise-5 Bazadaise-28 Bazadaise-28 Bazadaise-17 Bazadaise-17 Bazadaise-44 Bazadaise-44 Bazadaise-1 Bazadaise-1 Bazadaise-19 Bazadaise-19 Bazadaise-6 Bazadaise-6 Bazadaise-7 Bazadaise-7 Bazadaise-42 Bazadaise-42 Bazadaise-39 Bazadaise-39 Bazadaise-15 Bazadaise-15 Bazadaise-24 Bazadaise-24 Bazadaise-4 Bazadaise-4 Bazadaise-51 Bazadaise-51 Bazadaise-46 Bazadaise-46 Bazadaise-33 Bazadaise-33 Bazadaise-35 Bazadaise-35 Bazadaise-22 Bazadaise-22 Bazadaise-37 Bazadaise-37 Bazadaise-26 Bazadaise-26 Bazadaise-23 Bazadaise-23 Bazadaise-32 Bazadaise-32 Bazadaise-3 Bazadaise-3 Bazadaise-50 Bazadaise-50 Bazadaise-38 Bazadaise-38 Bazadaise-36 Bazadaise-36 Bazadaise-8 Bazadaise-8 Bazadaise-43 Bazadaise-43 Bazadaise-53 Bazadaise-53 Bazadaise-34 Bazadaise-34 Bazadaise-31 Bazadaise-31 Bazadaise-48 Bazadaise-48 Bazadaise-25 Bazadaise-25 Bazadaise-10 Bazadaise-10 Bazadaise-41 Bazadaise-41 Bazadaise-14 Bazadaise-14 Bazadaise-18 Bazadaise-18 Bazadaise-21 Bazadaise-21 Beefmaster-6 Beefmaster-6 Beefmaster-8 Beefmaster-8 Beefmaster-17 Beefmaster-17 Beefmaster-16 Beefmaster-16 Beefmaster-15 Beefmaster-15 Beefmaster-7 Beefmaster-7 Beefmaster-14 Beefmaster-14 Beefmaster-10 Beefmaster-10 Beefmaster-5 Beefmaster-5 Beefmaster-11 Beefmaster-11 Beefmaster-3 Beefmaster-3 Beefmaster-2 Beefmaster-2 Beefmaster-9 Beefmaster-9 Beefmaster-12 Beefmaster-12 Beefmaster-1 Beefmaster-1 Beefmaster-4 Beefmaster-4 BelgianBlue-86 BelgianBlue-86 BelgianBlue-81 BelgianBlue-81 BelgianBlue-46 BelgianBlue-46 BelgianBlue-18 BelgianBlue-18 BelgianBlue-73 BelgianBlue-73 BelgianBlue-118 BelgianBlue-118 BelgianBlue-118 BelgianBlue-118 BelgianBlue-58 BelgianBlue-58 BelgianBlue-99 BelgianBlue-99 BelgianBlue-105 BelgianBlue-105 BelgianBlue-127 BelgianBlue-127 BelgianBlue-146 BelgianBlue-146 BelgianBlue-156 BelgianBlue-156 BelgianBlue-85 BelgianBlue-85 BelgianBlue-134 BelgianBlue-134 BelgianBlue-67 BelgianBlue-67 BelgianBlue-151 BelgianBlue-151 BelgianBlue-12 BelgianBlue-12 BelgianBlue-28 BelgianBlue-28 BelgianBlue-117 BelgianBlue-117 BelgianBlue-22 BelgianBlue-22 BelgianBlue-115 BelgianBlue-115 BelgianBlue-47 BelgianBlue-47 BelgianBlue-114 BelgianBlue-114 BelgianBlue-15 BelgianBlue-15 BelgianBlue-49 BelgianBlue-49 BelgianBlue-37 BelgianBlue-37 BelgianBlue-143 BelgianBlue-143 BelgianBlue-125 BelgianBlue-125 BelgianBlue-93 BelgianBlue-93 BelgianBlue-55 BelgianBlue-55 BelgianBlue-80 BelgianBlue-80 BelgianBlue-80 BelgianBlue-80 BelgianBlue-80 BelgianBlue-80 BelgianBlue-56 BelgianBlue-56 BelgianBlue-59 BelgianBlue-59 BelgianBlue-116 BelgianBlue-116 BelgianBlue-66 BelgianBlue-66 BelgianBlue-50 BelgianBlue-50 BelgianBlue-132 BelgianBlue-132 BelgianBlue-14 BelgianBlue-14 BelgianBlue-96 BelgianBlue-96 BelgianBlue-48 BelgianBlue-48 BelgianBlue-130 BelgianBlue-130 BelgianBlue-78 BelgianBlue-78 BelgianBlue-111 BelgianBlue-111 BelgianBlue-70 BelgianBlue-70 BelgianBlue-84 BelgianBlue-84 BelgianBlue-129 BelgianBlue-129 BelgianBlue-129 BelgianBlue-129 BelgianBlue-19 BelgianBlue-19 BelgianBlue-53 BelgianBlue-53 BelgianBlue-8 BelgianBlue-8 BelgianBlue-94 BelgianBlue-94 BelgianBlue-69 BelgianBlue-69 BelgianBlue-128 BelgianBlue-128 BelgianBlue-158 BelgianBlue-158 BelgianBlue-7 BelgianBlue-7 BelgianBlue-7 BelgianBlue-7 BelgianBlue-89 BelgianBlue-89 BelgianBlue-41 BelgianBlue-41 BelgianBlue-39 BelgianBlue-39 BelgianBlue-138 BelgianBlue-138 BelgianBlue-88 BelgianBlue-88 BelgianBlue-32 BelgianBlue-32 BelgianBlue-104 BelgianBlue-104 BelgianBlue-98 BelgianBlue-98 BelgianBlue-77 BelgianBlue-77 BelgianBlue-13 BelgianBlue-13 BelgianBlue-121 BelgianBlue-121 BelgianBlue-120 BelgianBlue-120 BelgianBlue-2 BelgianBlue-2 BelgianBlue-9 BelgianBlue-9 BelgianBlue-113 BelgianBlue-113 BelgianBlue-150 BelgianBlue-150 BelgianBlue-112 BelgianBlue-112 BelgianBlue-54 BelgianBlue-54 BelgianBlue-35 BelgianBlue-35 BelgianBlue-30 BelgianBlue-30 BelgianBlue-6 BelgianBlue-6 BelgianBlue-52 BelgianBlue-52 BelgianBlue-51 BelgianBlue-51 BelgianBlue-27 BelgianBlue-27 BelgianBlue-26 BelgianBlue-26 BelgianBlue-107 BelgianBlue-107 BelgianBlue-133 BelgianBlue-133 BelgianBlue-149 BelgianBlue-149 BelgianBlue-119 BelgianBlue-119 BelgianBlue-155 BelgianBlue-155 BelgianBlue-137 BelgianBlue-137 BelgianBlue-31 BelgianBlue-31 BelgianBlue-140 BelgianBlue-140 BelgianBlue-103 BelgianBlue-103 BelgianBlue-148 BelgianBlue-148 BelgianBlue-92 BelgianBlue-92 BelgianBlue-11 BelgianBlue-11 BelgianBlue-108 BelgianBlue-108 BelgianBlue-108 BelgianBlue-108 BelgianBlue-154 BelgianBlue-154 BelgianBlue-33 BelgianBlue-33 BelgianBlue-102 BelgianBlue-102 BelgianBlue-135 BelgianBlue-135 BelgianBlue-61 BelgianBlue-61 BelgianBlue-65 BelgianBlue-65 BelgianBlue-63 BelgianBlue-63 BelgianBlue-5 BelgianBlue-5 BelgianBlue-83 BelgianBlue-83 BelgianBlue-95 BelgianBlue-95 BelgianBlue-159 BelgianBlue-159 BelgianBlue-17 BelgianBlue-17 BelgianBlue-57 BelgianBlue-57 BelgianBlue-21 BelgianBlue-21 BelgianBlue-145 BelgianBlue-145 BelgianBlue-157 BelgianBlue-157 BelgianBlue-79 BelgianBlue-79 BelgianBlue-124 BelgianBlue-124 BelgianBlue-131 BelgianBlue-131 BelgianBlue-10 BelgianBlue-10 BelgianBlue-42 BelgianBlue-42 BelgianBlue-36 BelgianBlue-36 BelgianBlue-72 BelgianBlue-72 BelgianBlue-101 BelgianBlue-101 BelgianBlue-147 BelgianBlue-147 BelgianBlue-106 BelgianBlue-106 BelgianBlue-62 BelgianBlue-62 BelgianBlue-40 BelgianBlue-40 BelgianBlue-153 BelgianBlue-153 BelgianBlue-20 BelgianBlue-20 BelgianBlue-75 BelgianBlue-75 BelgianBlue-87 BelgianBlue-87 BelgianBlue-24 BelgianBlue-24 BelgianBlue-109 BelgianBlue-109 BelgianBlue-123 BelgianBlue-123 BelgianBlue-64 BelgianBlue-64 BelgianBlue-136 BelgianBlue-136 BelgianBlue-1 BelgianBlue-1 BelgianBlue-23 BelgianBlue-23 BelgianBlue-68 BelgianBlue-68 BelgianBlue-44 BelgianBlue-44 BelgianBlue-76 BelgianBlue-76 BelgianBlue-142 BelgianBlue-142 BelgianBlue-4 BelgianBlue-4 BelgianBlue-144 BelgianBlue-144 BelgianBlue-16 BelgianBlue-16 BelgianBlue-97 BelgianBlue-97 BelgianBlue-122 BelgianBlue-122 BelgianBlue-45 BelgianBlue-45 BelgianBlue-141 BelgianBlue-141 BelgianBlue-43 BelgianBlue-43 BelgianBlue-100 BelgianBlue-100 BelgianBlue-71 BelgianBlue-71 BelgianBlue-126 BelgianBlue-126 BelgianBlue-29 BelgianBlue-29 BelgianBlue-91 BelgianBlue-91 BelgianBlue-139 BelgianBlue-139 BelgianBlue-74 BelgianBlue-74 BelgianBlue-3 BelgianBlue-3 BelgianBlue-38 BelgianBlue-38 BelgianBlue-38 BelgianBlue-38 BelgianBlue-82 BelgianBlue-82 BelgianBlue-82 BelgianBlue-82 BelgianBlue-82 BelgianBlue-82 BelgianBlue-82 BelgianBlue-82 BelgianBlue-34 BelgianBlue-34 BelgianBlue-110 BelgianBlue-110 BelgianBlue-60 BelgianBlue-60 BelgianBlue-25 BelgianBlue-25 BelgianBlue-90 BelgianBlue-90 BlondeDAquitaine-171 BlondeDAquitaine-171 BlondeDAquitaine-167 BlondeDAquitaine-167 BlondeDAquitaine-63 BlondeDAquitaine-63 BlondeDAquitaine-9 BlondeDAquitaine-9 BlondeDAquitaine-158 BlondeDAquitaine-158 BlondeDAquitaine-132 BlondeDAquitaine-132 BlondeDAquitaine-151 BlondeDAquitaine-151 BlondeDAquitaine-25 BlondeDAquitaine-25 BlondeDAquitaine-39 BlondeDAquitaine-39 BlondeDAquitaine-96 BlondeDAquitaine-96 BlondeDAquitaine-62 BlondeDAquitaine-62 BlondeDAquitaine-133 BlondeDAquitaine-133 BlondeDAquitaine-130 BlondeDAquitaine-130 BlondeDAquitaine-113 BlondeDAquitaine-113 BlondeDAquitaine-29 BlondeDAquitaine-29 BlondeDAquitaine-42 BlondeDAquitaine-42 BlondeDAquitaine-51 BlondeDAquitaine-51 BlondeDAquitaine-92 BlondeDAquitaine-92 BlondeDAquitaine-194 BlondeDAquitaine-194 BlondeDAquitaine-59 BlondeDAquitaine-59 BlondeDAquitaine-124 BlondeDAquitaine-124 BlondeDAquitaine-21 BlondeDAquitaine-21 BlondeDAquitaine-201 BlondeDAquitaine-201 BlondeDAquitaine-122 BlondeDAquitaine-122 BlondeDAquitaine-79 BlondeDAquitaine-79 BlondeDAquitaine-41 BlondeDAquitaine-41 BlondeDAquitaine-144 BlondeDAquitaine-144 BlondeDAquitaine-110 BlondeDAquitaine-110 BlondeDAquitaine-20 BlondeDAquitaine-20 BlondeDAquitaine-182 BlondeDAquitaine-182 BlondeDAquitaine-78 BlondeDAquitaine-78 BlondeDAquitaine-123 BlondeDAquitaine-123 BlondeDAquitaine-146 BlondeDAquitaine-146 BlondeDAquitaine-33 BlondeDAquitaine-33 BlondeDAquitaine-136 BlondeDAquitaine-136 BlondeDAquitaine-65 BlondeDAquitaine-65 BlondeDAquitaine-129 BlondeDAquitaine-129 BlondeDAquitaine-127 BlondeDAquitaine-127 BlondeDAquitaine-40 BlondeDAquitaine-40 BlondeDAquitaine-176 BlondeDAquitaine-176 BlondeDAquitaine-10 BlondeDAquitaine-10 BlondeDAquitaine-128 BlondeDAquitaine-128 BlondeDAquitaine-115 BlondeDAquitaine-115 BlondeDAquitaine-150 BlondeDAquitaine-150 BlondeDAquitaine-23 BlondeDAquitaine-23 BlondeDAquitaine-192 BlondeDAquitaine-192 BlondeDAquitaine-172 BlondeDAquitaine-172 BlondeDAquitaine-14 BlondeDAquitaine-14 BlondeDAquitaine-18 BlondeDAquitaine-18 BlondeDAquitaine-77 BlondeDAquitaine-77 BlondeDAquitaine-112 BlondeDAquitaine-112 BlondeDAquitaine-54 BlondeDAquitaine-54 BlondeDAquitaine-86 BlondeDAquitaine-86 BlondeDAquitaine-145 BlondeDAquitaine-145 BlondeDAquitaine-114 BlondeDAquitaine-114 BlondeDAquitaine-81 BlondeDAquitaine-81 BlondeDAquitaine-2 BlondeDAquitaine-2 BlondeDAquitaine-19 BlondeDAquitaine-19 BlondeDAquitaine-164 BlondeDAquitaine-164 BlondeDAquitaine-32 BlondeDAquitaine-32 BlondeDAquitaine-49 BlondeDAquitaine-49 BlondeDAquitaine-191 BlondeDAquitaine-191 BlondeDAquitaine-190 BlondeDAquitaine-190 BlondeDAquitaine-70 BlondeDAquitaine-70 BlondeDAquitaine-50 BlondeDAquitaine-50 BlondeDAquitaine-83 BlondeDAquitaine-83 BlondeDAquitaine-120 BlondeDAquitaine-120 BlondeDAquitaine-177 BlondeDAquitaine-177 BlondeDAquitaine-6 BlondeDAquitaine-6 BlondeDAquitaine-166 BlondeDAquitaine-166 BlondeDAquitaine-61 BlondeDAquitaine-61 BlondeDAquitaine-108 BlondeDAquitaine-108 BlondeDAquitaine-12 BlondeDAquitaine-12 BlondeDAquitaine-88 BlondeDAquitaine-88 BlondeDAquitaine-175 BlondeDAquitaine-175 BlondeDAquitaine-101 BlondeDAquitaine-101 BlondeDAquitaine-157 BlondeDAquitaine-157 BlondeDAquitaine-189 BlondeDAquitaine-189 BlondeDAquitaine-180 BlondeDAquitaine-180 BlondeDAquitaine-119 BlondeDAquitaine-119 BlondeDAquitaine-60 BlondeDAquitaine-60 BlondeDAquitaine-57 BlondeDAquitaine-57 BlondeDAquitaine-98 BlondeDAquitaine-98 BlondeDAquitaine-84 BlondeDAquitaine-84 BlondeDAquitaine-104 BlondeDAquitaine-104 BlondeDAquitaine-142 BlondeDAquitaine-142 BlondeDAquitaine-163 BlondeDAquitaine-163 BlondeDAquitaine-131 BlondeDAquitaine-131 BlondeDAquitaine-66 BlondeDAquitaine-66 BlondeDAquitaine-43 BlondeDAquitaine-43 BlondeDAquitaine-76 BlondeDAquitaine-76 BlondeDAquitaine-5 BlondeDAquitaine-5 BlondeDAquitaine-74 BlondeDAquitaine-74 BlondeDAquitaine-143 BlondeDAquitaine-143 BlondeDAquitaine-170 BlondeDAquitaine-170 BlondeDAquitaine-184 BlondeDAquitaine-184 BlondeDAquitaine-147 BlondeDAquitaine-147 BlondeDAquitaine-68 BlondeDAquitaine-68 BlondeDAquitaine-38 BlondeDAquitaine-38 BlondeDAquitaine-159 BlondeDAquitaine-159 BlondeDAquitaine-140 BlondeDAquitaine-140 BlondeDAquitaine-69 BlondeDAquitaine-69 BlondeDAquitaine-126 BlondeDAquitaine-126 BlondeDAquitaine-141 BlondeDAquitaine-141 BlondeDAquitaine-82 BlondeDAquitaine-82 BlondeDAquitaine-125 BlondeDAquitaine-125 BlondeDAquitaine-89 BlondeDAquitaine-89 BlondeDAquitaine-139 BlondeDAquitaine-139 BlondeDAquitaine-58 BlondeDAquitaine-58 BlondeDAquitaine-95 BlondeDAquitaine-95 BlondeDAquitaine-162 BlondeDAquitaine-162 BlondeDAquitaine-99 BlondeDAquitaine-99 BlondeDAquitaine-45 BlondeDAquitaine-45 BlondeDAquitaine-36 BlondeDAquitaine-36 BlondeDAquitaine-153 BlondeDAquitaine-153 BlondeDAquitaine-26 BlondeDAquitaine-26 BlondeDAquitaine-15 BlondeDAquitaine-15 BlondeDAquitaine-178 BlondeDAquitaine-178 BlondeDAquitaine-156 BlondeDAquitaine-156 BlondeDAquitaine-181 BlondeDAquitaine-181 BlondeDAquitaine-196 BlondeDAquitaine-196 BlondeDAquitaine-75 BlondeDAquitaine-75 BlondeDAquitaine-187 BlondeDAquitaine-187 BlondeDAquitaine-168 BlondeDAquitaine-168 BlondeDAquitaine-11 BlondeDAquitaine-11 BlondeDAquitaine-155 BlondeDAquitaine-155 BlondeDAquitaine-183 BlondeDAquitaine-183 BlondeDAquitaine-149 BlondeDAquitaine-149 BlondeDAquitaine-30 BlondeDAquitaine-30 BlondeDAquitaine-107 BlondeDAquitaine-107 BlondeDAquitaine-91 BlondeDAquitaine-91 BlondeDAquitaine-188 BlondeDAquitaine-188 BlondeDAquitaine-93 BlondeDAquitaine-93 BlondeDAquitaine-138 BlondeDAquitaine-138 BlondeDAquitaine-53 BlondeDAquitaine-53 BlondeDAquitaine-28 BlondeDAquitaine-28 BlondeDAquitaine-111 BlondeDAquitaine-111 BlondeDAquitaine-90 BlondeDAquitaine-90 BlondeDAquitaine-67 BlondeDAquitaine-67 BlondeDAquitaine-8 BlondeDAquitaine-8 BlondeDAquitaine-169 BlondeDAquitaine-169 BlondeDAquitaine-64 BlondeDAquitaine-64 BlondeDAquitaine-44 BlondeDAquitaine-44 BlondeDAquitaine-1 BlondeDAquitaine-1 BlondeDAquitaine-193 BlondeDAquitaine-193 BlondeDAquitaine-4 BlondeDAquitaine-4 BlondeDAquitaine-97 BlondeDAquitaine-97 BlondeDAquitaine-106 BlondeDAquitaine-106 BlondeDAquitaine-121 BlondeDAquitaine-121 BlondeDAquitaine-55 BlondeDAquitaine-55 BlondeDAquitaine-17 BlondeDAquitaine-17 BlondeDAquitaine-186 BlondeDAquitaine-186 BlondeDAquitaine-37 BlondeDAquitaine-37 BlondeDAquitaine-102 BlondeDAquitaine-102 BlondeDAquitaine-179 BlondeDAquitaine-179 BlondeDAquitaine-7 BlondeDAquitaine-7 BlondeDAquitaine-174 BlondeDAquitaine-174 BlondeDAquitaine-173 BlondeDAquitaine-173 BlondeDAquitaine-22 BlondeDAquitaine-22 BlondeDAquitaine-48 BlondeDAquitaine-48 BlondeDAquitaine-199 BlondeDAquitaine-199 BlondeDAquitaine-137 BlondeDAquitaine-137 BlondeDAquitaine-134 BlondeDAquitaine-134 BlondeDAquitaine-94 BlondeDAquitaine-94 BlondeDAquitaine-118 BlondeDAquitaine-118 BlondeDAquitaine-195 BlondeDAquitaine-195 BlondeDAquitaine-71 BlondeDAquitaine-71 BlondeDAquitaine-13 BlondeDAquitaine-13 BlondeDAquitaine-197 BlondeDAquitaine-197 BlondeDAquitaine-103 BlondeDAquitaine-103 BlondeDAquitaine-47 BlondeDAquitaine-47 BlondeDAquitaine-27 BlondeDAquitaine-27 BlondeDAquitaine-135 BlondeDAquitaine-135 BlondeDAquitaine-161 BlondeDAquitaine-161 BlondeDAquitaine-46 BlondeDAquitaine-46 BlondeDAquitaine-80 BlondeDAquitaine-80 BlondeDAquitaine-3 BlondeDAquitaine-3 BlondeDAquitaine-85 BlondeDAquitaine-85 BlondeDAquitaine-34 BlondeDAquitaine-34 BlondeDAquitaine-148 BlondeDAquitaine-148 BlondeDAquitaine-31 BlondeDAquitaine-31 BlondeDAquitaine-73 BlondeDAquitaine-73 BlondeDAquitaine-24 BlondeDAquitaine-24 BlondeDAquitaine-35 BlondeDAquitaine-35 BlondeDAquitaine-152 BlondeDAquitaine-152 BlondeDAquitaine-100 BlondeDAquitaine-100 BlondeDAquitaine-105 BlondeDAquitaine-105 BlondeDAquitaine-200 BlondeDAquitaine-200 BlondeDAquitaine-52 BlondeDAquitaine-52 BlondeDAquitaine-160 BlondeDAquitaine-160 BlondeDAquitaine-117 BlondeDAquitaine-117 BlondeDAquitaine-198 BlondeDAquitaine-198 BlondeDAquitaine-16 BlondeDAquitaine-16 BlondeDAquitaine-72 BlondeDAquitaine-72 BlondeDAquitaine-154 BlondeDAquitaine-154 BlondeDAquitaine-109 BlondeDAquitaine-109 BlondeDAquitaine-165 BlondeDAquitaine-165 BlondeDAquitaine-87 BlondeDAquitaine-87 Brahman-358 Brahman-358 Brahman-357 Brahman-357 Brahman-356 Brahman-356 Brahman-355 Brahman-355 Brahman-354 Brahman-354 Brahman-353 Brahman-353 Brahman-352 Brahman-352 Brahman-351 Brahman-351 Brahman-350 Brahman-350 Brahman-349 Brahman-349 Brahman-348 Brahman-348 Brahman-347 Brahman-347 Brahman-346 Brahman-346 Brahman-345 Brahman-345 Brahman-344 Brahman-344 Brahman-343 Brahman-343 Brahman-342 Brahman-342 Brahman-341 Brahman-341 Brahman-340 Brahman-340 Brahman-339 Brahman-339 Brahman-338 Brahman-338 Brahman-337 Brahman-337 Brahman-336 Brahman-336 Brahman-335 Brahman-335 Brahman-334 Brahman-334 Brahman-333 Brahman-333 Brahman-332 Brahman-332 Brahman-331 Brahman-331 Brahman-330 Brahman-330 Brahman-329 Brahman-329 Brahman-328 Brahman-328 Brahman-327 Brahman-327 Brahman-28 Brahman-28 Brahman-25 Brahman-25 Brahman-5 Brahman-5 Brahman-24 Brahman-24 Brahman-2 Brahman-2 Brahman-1 Brahman-1 Brahman-27 Brahman-27 Brahman-15 Brahman-15 Brahman-4 Brahman-4 Brahman-11 Brahman-11 Brahman-8 Brahman-8 Brahman-13 Brahman-13 Brahman-3 Brahman-3 Brahman-29 Brahman-29 Brahman-323 Brahman-323 Brahman-322 Brahman-322 Brahman-321 Brahman-321 Brahman-320 Brahman-320 Brahman-319 Brahman-319 Brahman-318 Brahman-318 Brahman-317 Brahman-317 Brahman-316 Brahman-316 Brahman-315 Brahman-315 Brahman-314 Brahman-314 Brahman-326 Brahman-326 Brahman-325 Brahman-325 Brahman-324 Brahman-324 Brahman-313 Brahman-313 Brahman-309 Brahman-309 Brahman-308 Brahman-308 Brahman-307 Brahman-307 Brahman-306 Brahman-306 Brahman-311 Brahman-311 Brahman-310 Brahman-310 Brahman-312 Brahman-312 Brahman-305 Brahman-305 Brahman-6 Brahman-6 Brahman-7 Brahman-7 Brahman-23 Brahman-23 Brahman-12 Brahman-12 Brahman-9 Brahman-9 Brahman-20 Brahman-20 Brahman-14 Brahman-14 Brahman-19 Brahman-19 Brahman-10 Brahman-10 Brahman-21 Brahman-21 Brahman-22 Brahman-22 Brahman-17 Brahman-17 Brahman-26 Brahman-26 Brahman-30 Brahman-30 Brahman-16 Brahman-16 Brahman-304 Brahman-304 Brahman-303 Brahman-303 Brahman-302 Brahman-302 Brahman-301 Brahman-301 Brahman-300 Brahman-300 Brahman-299 Brahman-299 Brahman-298 Brahman-298 Brahman-297 Brahman-297 Brahman-296 Brahman-296 Brahman-295 Brahman-295 Brahman-294 Brahman-294 Brahman-293 Brahman-293 Brahman-292 Brahman-292 Brahman-291 Brahman-291 Brahman-290 Brahman-290 Brahman-289 Brahman-289 Brahman-65 Brahman-65 Brahman-288 Brahman-288 Brahman-287 Brahman-287 Brahman-286 Brahman-286 Brahman-79 Brahman-79 Brahman-50 Brahman-50 Brahman-285 Brahman-285 Brahman-284 Brahman-284 Brahman-283 Brahman-283 Brahman-53 Brahman-53 Brahman-45 Brahman-45 Brahman-282 Brahman-282 Brahman-38 Brahman-38 Brahman-37 Brahman-37 Brahman-71 Brahman-71 Brahman-74 Brahman-74 Brahman-281 Brahman-281 Brahman-280 Brahman-280 Brahman-279 Brahman-279 Brahman-278 Brahman-278 Brahman-277 Brahman-277 Brahman-276 Brahman-276 Brahman-275 Brahman-275 Brahman-274 Brahman-274 Brahman-273 Brahman-273 Brahman-272 Brahman-272 Brahman-271 Brahman-271 Brahman-270 Brahman-270 Brahman-269 Brahman-269 Brahman-268 Brahman-268 Brahman-267 Brahman-267 Brahman-266 Brahman-266 Brahman-265 Brahman-265 Brahman-264 Brahman-264 Brahman-263 Brahman-263 Brahman-262 Brahman-262 Brahman-261 Brahman-261 Brahman-260 Brahman-260 Brahman-259 Brahman-259 Brahman-258 Brahman-258 Brahman-257 Brahman-257 Brahman-256 Brahman-256 Brahman-255 Brahman-255 Brahman-254 Brahman-254 Brahman-253 Brahman-253 Brahman-252 Brahman-252 Brahman-251 Brahman-251 Brahman-250 Brahman-250 Brahman-249 Brahman-249 Brahman-248 Brahman-248 Brahman-247 Brahman-247 Brahman-246 Brahman-246 Brahman-245 Brahman-245 Brahman-244 Brahman-244 Brahman-243 Brahman-243 Brahman-242 Brahman-242 Brahman-241 Brahman-241 Brahman-240 Brahman-240 Brahman-239 Brahman-239 Brahman-238 Brahman-238 Brahman-237 Brahman-237 Brahman-236 Brahman-236 Brahman-235 Brahman-235 Brahman-234 Brahman-234 Brahman-233 Brahman-233 Brahman-232 Brahman-232 Brahman-231 Brahman-231 Brahman-230 Brahman-230 Brahman-229 Brahman-229 Brahman-228 Brahman-228 Brahman-227 Brahman-227 Brahman-226 Brahman-226 Brahman-225 Brahman-225 Brahman-224 Brahman-224 Brahman-223 Brahman-223 Brahman-222 Brahman-222 Brahman-221 Brahman-221 Brahman-220 Brahman-220 Brahman-219 Brahman-219 Brahman-218 Brahman-218 Brahman-217 Brahman-217 Brahman-216 Brahman-216 Brahman-215 Brahman-215 Brahman-214 Brahman-214 Brahman-213 Brahman-213 Brahman-212 Brahman-212 Brahman-211 Brahman-211 Brahman-210 Brahman-210 Brahman-209 Brahman-209 Brahman-208 Brahman-208 Brahman-207 Brahman-207 Brahman-206 Brahman-206 Brahman-205 Brahman-205 Brahman-204 Brahman-204 Brahman-203 Brahman-203 Brahman-202 Brahman-202 Brahman-201 Brahman-201 Brahman-200 Brahman-200 Brahman-199 Brahman-199 Brahman-198 Brahman-198 Brahman-197 Brahman-197 Brahman-196 Brahman-196 Brahman-195 Brahman-195 Brahman-194 Brahman-194 Brahman-193 Brahman-193 Brahman-192 Brahman-192 Brahman-191 Brahman-191 Brahman-190 Brahman-190 Brahman-189 Brahman-189 Brahman-188 Brahman-188 Brahman-187 Brahman-187 Brahman-186 Brahman-186 Brahman-185 Brahman-185 Brahman-184 Brahman-184 Brahman-183 Brahman-183 Brahman-182 Brahman-182 Brahman-181 Brahman-181 Brahman-180 Brahman-180 Brahman-179 Brahman-179 Brahman-178 Brahman-178 Brahman-177 Brahman-177 Brahman-176 Brahman-176 Brahman-175 Brahman-175 Brahman-174 Brahman-174 Brahman-173 Brahman-173 Brahman-60 Brahman-60 Brahman-33 Brahman-33 Brahman-68 Brahman-68 Brahman-70 Brahman-70 Brahman-36 Brahman-36 Brahman-57 Brahman-57 Brahman-44 Brahman-44 Brahman-78 Brahman-78 Brahman-59 Brahman-59 Brahman-76 Brahman-76 Brahman-32 Brahman-32 Brahman-172 Brahman-172 Brahman-58 Brahman-58 Brahman-49 Brahman-49 Brahman-171 Brahman-171 Brahman-47 Brahman-47 Brahman-170 Brahman-170 Brahman-169 Brahman-169 Brahman-168 Brahman-168 Brahman-167 Brahman-167 Brahman-166 Brahman-166 Brahman-165 Brahman-165 Brahman-164 Brahman-164 Brahman-163 Brahman-163 Brahman-162 Brahman-162 Brahman-161 Brahman-161 Brahman-160 Brahman-160 Brahman-159 Brahman-159 Brahman-158 Brahman-158 Brahman-157 Brahman-157 Brahman-156 Brahman-156 Brahman-155 Brahman-155 Brahman-154 Brahman-154 Brahman-153 Brahman-153 Brahman-152 Brahman-152 Brahman-151 Brahman-151 Brahman-150 Brahman-150 Brahman-149 Brahman-149 Brahman-148 Brahman-148 Brahman-147 Brahman-147 Brahman-146 Brahman-146 Brahman-145 Brahman-145 Brahman-144 Brahman-144 Brahman-143 Brahman-143 Brahman-142 Brahman-142 Brahman-141 Brahman-141 Brahman-140 Brahman-140 Brahman-139 Brahman-139 Brahman-138 Brahman-138 Brahman-137 Brahman-137 Brahman-136 Brahman-136 Brahman-135 Brahman-135 Brahman-134 Brahman-134 Brahman-133 Brahman-133 Brahman-132 Brahman-132 Brahman-131 Brahman-131 Brahman-130 Brahman-130 Brahman-129 Brahman-129 Brahman-128 Brahman-128 Brahman-127 Brahman-127 Brahman-126 Brahman-126 Brahman-125 Brahman-125 Brahman-124 Brahman-124 Brahman-123 Brahman-123 Brahman-122 Brahman-122 Brahman-121 Brahman-121 Brahman-120 Brahman-120 Brahman-119 Brahman-119 Brahman-118 Brahman-118 Brahman-117 Brahman-117 Brahman-116 Brahman-116 Brahman-115 Brahman-115 Brahman-114 Brahman-114 Brahman-113 Brahman-113 Brahman-112 Brahman-112 Brahman-111 Brahman-111 Brahman-110 Brahman-110 Brahman-109 Brahman-109 Brahman-108 Brahman-108 Brahman-107 Brahman-107 Brahman-106 Brahman-106 Brahman-105 Brahman-105 Brahman-104 Brahman-104 Brahman-64 Brahman-64 Brahman-43 Brahman-43 Brahman-42 Brahman-42 Brahman-52 Brahman-52 Brahman-73 Brahman-73 Brahman-77 Brahman-77 Brahman-103 Brahman-103 Brahman-102 Brahman-102 Brahman-63 Brahman-63 Brahman-80 Brahman-80 Brahman-41 Brahman-41 Brahman-51 Brahman-51 Brahman-75 Brahman-75 Brahman-31 Brahman-31 Brahman-56 Brahman-56 Brahman-101 Brahman-101 Brahman-40 Brahman-40 Brahman-72 Brahman-72 Brahman-100 Brahman-100 Brahman-99 Brahman-99 Brahman-98 Brahman-98 Brahman-66 Brahman-66 Brahman-97 Brahman-97 Brahman-34 Brahman-34 Brahman-96 Brahman-96 Brahman-62 Brahman-62 Brahman-95 Brahman-95 Brahman-67 Brahman-67 Brahman-48 Brahman-48 Brahman-35 Brahman-35 Brahman-39 Brahman-39 Brahman-69 Brahman-69 Brahman-55 Brahman-55 Brahman-94 Brahman-94 Brahman-54 Brahman-54 Brahman-46 Brahman-46 Brahman-93 Brahman-93 Brahman-61 Brahman-61 Brahman-92 Brahman-92 Brahman-91 Brahman-91 Brahman-90 Brahman-90 Brahman-89 Brahman-89 Brahman-88 Brahman-88 Brahman-87 Brahman-87 Brahman-86 Brahman-86 Brahman-85 Brahman-85 Brahman-84 Brahman-84 Brahman-83 Brahman-83 Brahman-82 Brahman-82 Brahman-81 Brahman-81 Brangus-8 Brangus-8 Brangus-7 Brangus-7 Brangus-6 Brangus-6 Brangus-5 Brangus-5 Brangus-4 Brangus-4 Brangus-3 Brangus-3 Brangus-2 Brangus-2 Brangus-1 Brangus-1 Braunvieh-16 Braunvieh-16 Braunvieh-15 Braunvieh-15 Braunvieh-14 Braunvieh-14 Braunvieh-13 Braunvieh-13 Braunvieh-12 Braunvieh-12 Braunvieh-11 Braunvieh-11 Braunvieh-10 Braunvieh-10 Braunvieh-7 Braunvieh-7 Braunvieh-6 Braunvieh-6 Braunvieh-5 Braunvieh-5 Braunvieh-4 Braunvieh-4 Braunvieh-3 Braunvieh-3 Braunvieh-2 Braunvieh-2 Braunvieh-9 Braunvieh-9 Braunvieh-8 Braunvieh-8 Braunvieh-1 Braunvieh-1 BretonnePieNoire-6 BretonnePieNoire-6 BretonnePieNoire-12 BretonnePieNoire-12 BretonnePieNoire-5 BretonnePieNoire-5 BretonnePieNoire-11 BretonnePieNoire-11 BretonnePieNoire-10 BretonnePieNoire-10 BretonnePieNoire-13 BretonnePieNoire-13 BretonnePieNoire-14 BretonnePieNoire-14 BretonnePieNoire-15 BretonnePieNoire-15 BretonnePieNoire-1 BretonnePieNoire-1 BretonnePieNoire-3 BretonnePieNoire-3 BretonnePieNoire-8 BretonnePieNoire-8 BretonnePieNoire-16 BretonnePieNoire-16 BretonnePieNoire-2 BretonnePieNoire-2 BretonnePieNoire-7 BretonnePieNoire-7 BretonnePieNoire-4 BretonnePieNoire-4 BretonnePieNoire-9 BretonnePieNoire-9 BrownSwiss-1 BrownSwiss-1 BrownSwiss-20 BrownSwiss-20 BrownSwiss-8 BrownSwiss-8 BrownSwiss-16 BrownSwiss-16 BrownSwiss-23 BrownSwiss-23 BrownSwiss-26 BrownSwiss-26 BrownSwiss-27 BrownSwiss-27 BrownSwiss-18 BrownSwiss-18 BrownSwiss-9 BrownSwiss-9 BrownSwiss-10 BrownSwiss-10 BrownSwiss-29 BrownSwiss-29 BrownSwiss-25 BrownSwiss-25 BrownSwiss-15 BrownSwiss-15 BrownSwiss-30 BrownSwiss-30 BrownSwiss-19 BrownSwiss-19 BrownSwiss-6 BrownSwiss-6 BrownSwiss-7 BrownSwiss-7 BrownSwiss-32 BrownSwiss-32 BrownSwiss-13 BrownSwiss-13 BrownSwiss-24 BrownSwiss-24 BrownSwiss-21 BrownSwiss-21 BrownSwiss-3 BrownSwiss-3 BrownSwiss-31 BrownSwiss-31 BrownSwiss-12 BrownSwiss-12 BrownSwiss-5 BrownSwiss-5 BrownSwiss-33 BrownSwiss-33 BrownSwiss-17 BrownSwiss-17 BrownSwiss-28 BrownSwiss-28 BrownSwiss-22 BrownSwiss-22 BrownSwiss-11 BrownSwiss-11 BrownSwiss-4 BrownSwiss-4 BrownSwiss-14 BrownSwiss-14 BrownSwiss-2 BrownSwiss-2 BruneDesAlpes-10 BruneDesAlpes-10 BruneDesAlpes-76 BruneDesAlpes-76 BruneDesAlpes-56 BruneDesAlpes-56 BruneDesAlpes-46 BruneDesAlpes-46 BruneDesAlpes-55 BruneDesAlpes-55 BruneDesAlpes-14 BruneDesAlpes-14 BruneDesAlpes-38 BruneDesAlpes-38 BruneDesAlpes-15 BruneDesAlpes-15 BruneDesAlpes-85 BruneDesAlpes-85 BruneDesAlpes-80 BruneDesAlpes-80 BruneDesAlpes-83 BruneDesAlpes-83 BruneDesAlpes-61 BruneDesAlpes-61 BruneDesAlpes-84 BruneDesAlpes-84 BruneDesAlpes-66 BruneDesAlpes-66 BruneDesAlpes-21 BruneDesAlpes-21 BruneDesAlpes-4 BruneDesAlpes-4 BruneDesAlpes-32 BruneDesAlpes-32 BruneDesAlpes-108 BruneDesAlpes-108 BruneDesAlpes-96 BruneDesAlpes-96 BruneDesAlpes-54 BruneDesAlpes-54 BruneDesAlpes-75 BruneDesAlpes-75 BruneDesAlpes-104 BruneDesAlpes-104 BruneDesAlpes-22 BruneDesAlpes-22 BruneDesAlpes-24 BruneDesAlpes-24 BruneDesAlpes-36 BruneDesAlpes-36 BruneDesAlpes-42 BruneDesAlpes-42 BruneDesAlpes-45 BruneDesAlpes-45 BruneDesAlpes-52 BruneDesAlpes-52 BruneDesAlpes-5 BruneDesAlpes-5 BruneDesAlpes-88 BruneDesAlpes-88 BruneDesAlpes-58 BruneDesAlpes-58 BruneDesAlpes-95 BruneDesAlpes-95 BruneDesAlpes-109 BruneDesAlpes-109 BruneDesAlpes-33 BruneDesAlpes-33 BruneDesAlpes-51 BruneDesAlpes-51 BruneDesAlpes-1 BruneDesAlpes-1 BruneDesAlpes-18 BruneDesAlpes-18 BruneDesAlpes-63 BruneDesAlpes-63 BruneDesAlpes-9 BruneDesAlpes-9 BruneDesAlpes-40 BruneDesAlpes-40 BruneDesAlpes-82 BruneDesAlpes-82 BruneDesAlpes-62 BruneDesAlpes-62 BruneDesAlpes-7 BruneDesAlpes-7 BruneDesAlpes-11 BruneDesAlpes-11 BruneDesAlpes-79 BruneDesAlpes-79 BruneDesAlpes-35 BruneDesAlpes-35 BruneDesAlpes-91 BruneDesAlpes-91 BruneDesAlpes-60 BruneDesAlpes-60 BruneDesAlpes-29 BruneDesAlpes-29 BruneDesAlpes-25 BruneDesAlpes-25 BruneDesAlpes-50 BruneDesAlpes-50 BruneDesAlpes-69 BruneDesAlpes-69 BruneDesAlpes-100 BruneDesAlpes-100 BruneDesAlpes-101 BruneDesAlpes-101 BruneDesAlpes-74 BruneDesAlpes-74 BruneDesAlpes-71 BruneDesAlpes-71 BruneDesAlpes-107 BruneDesAlpes-107 BruneDesAlpes-68 BruneDesAlpes-68 BruneDesAlpes-90 BruneDesAlpes-90 BruneDesAlpes-27 BruneDesAlpes-27 BruneDesAlpes-97 BruneDesAlpes-97 BruneDesAlpes-44 BruneDesAlpes-44 BruneDesAlpes-70 BruneDesAlpes-70 BruneDesAlpes-99 BruneDesAlpes-99 BruneDesAlpes-106 BruneDesAlpes-106 BruneDesAlpes-65 BruneDesAlpes-65 BruneDesAlpes-78 BruneDesAlpes-78 BruneDesAlpes-2 BruneDesAlpes-2 BruneDesAlpes-72 BruneDesAlpes-72 BruneDesAlpes-31 BruneDesAlpes-31 BruneDesAlpes-77 BruneDesAlpes-77 BruneDesAlpes-89 BruneDesAlpes-89 BruneDesAlpes-86 BruneDesAlpes-86 BruneDesAlpes-26 BruneDesAlpes-26 BruneDesAlpes-49 BruneDesAlpes-49 BruneDesAlpes-98 BruneDesAlpes-98 BruneDesAlpes-53 BruneDesAlpes-53 BruneDesAlpes-103 BruneDesAlpes-103 BruneDesAlpes-20 BruneDesAlpes-20 BruneDesAlpes-92 BruneDesAlpes-92 BruneDesAlpes-87 BruneDesAlpes-87 BruneDesAlpes-43 BruneDesAlpes-43 BruneDesAlpes-94 BruneDesAlpes-94 BruneDesAlpes-39 BruneDesAlpes-39 BruneDesAlpes-19 BruneDesAlpes-19 BruneDesAlpes-37 BruneDesAlpes-37 BruneDesAlpes-48 BruneDesAlpes-48 BruneDesAlpes-34 BruneDesAlpes-34 BruneDesAlpes-17 BruneDesAlpes-17 BruneDesAlpes-59 BruneDesAlpes-59 BruneDesAlpes-23 BruneDesAlpes-23 BruneDesAlpes-16 BruneDesAlpes-16 BruneDesAlpes-64 BruneDesAlpes-64 BruneDesAlpes-105 BruneDesAlpes-105 BruneDesAlpes-30 BruneDesAlpes-30 BruneDesAlpes-12 BruneDesAlpes-12 BruneDesAlpes-73 BruneDesAlpes-73 BruneDesAlpes-8 BruneDesAlpes-8 BruneDesAlpes-3 BruneDesAlpes-3 BruneDesAlpes-13 BruneDesAlpes-13 BruneDesAlpes-41 BruneDesAlpes-41 BruneDesAlpes-57 BruneDesAlpes-57 BruneDesAlpes-93 BruneDesAlpes-93 BruneDesAlpes-47 BruneDesAlpes-47 BruneDesAlpes-6 BruneDesAlpes-6 BruneDesAlpes-102 BruneDesAlpes-102 BruneDesAlpes-67 BruneDesAlpes-67 BruneDesAlpes-28 BruneDesAlpes-28 BruneDesAlpes-81 BruneDesAlpes-81 Charolais-932 Charolais-932 Charolais-1011 Charolais-1011 Charolais-814 Charolais-814 Charolais-780 Charolais-780 Charolais-728 Charolais-728 Charolais-659 Charolais-659 Charolais-258 Charolais-258 Charolais-112 Charolais-112 Charolais-484 Charolais-484 Charolais-480 Charolais-480 Charolais-588 Charolais-588 Charolais-471 Charolais-471 Charolais-239 Charolais-239 Charolais-500 Charolais-500 Charolais-783 Charolais-783 Charolais-950 Charolais-950 Charolais-50 Charolais-50 Charolais-377 Charolais-377 Charolais-10 Charolais-10 Charolais-716 Charolais-716 Charolais-789 Charolais-789 Charolais-87 Charolais-87 Charolais-1006 Charolais-1006 Charolais-285 Charolais-285 Charolais-930 Charolais-930 Charolais-532 Charolais-532 Charolais-299 Charolais-299 Charolais-794 Charolais-794 Charolais-132 Charolais-132 Charolais-192 Charolais-192 Charolais-644 Charolais-644 Charolais-426 Charolais-426 Charolais-450 Charolais-450 Charolais-733 Charolais-733 Charolais-428 Charolais-428 Charolais-760 Charolais-760 Charolais-563 Charolais-563 Charolais-277 Charolais-277 Charolais-276 Charolais-276 Charolais-837 Charolais-837 Charolais-86 Charolais-86 Charolais-581 Charolais-581 Charolais-499 Charolais-499 Charolais-16 Charolais-16 Charolais-107 Charolais-107 Charolais-813 Charolais-813 Charolais-279 Charolais-279 Charolais-946 Charolais-946 Charolais-146 Charolais-146 Charolais-961 Charolais-961 Charolais-667 Charolais-667 Charolais-725 Charolais-725 Charolais-186 Charolais-186 Charolais-93 Charolais-93 Charolais-284 Charolais-284 Charolais-92 Charolais-92 Charolais-318 Charolais-318 Charolais-470 Charolais-470 Charolais-81 Charolais-81 Charolais-133 Charolais-133 Charolais-37 Charolais-37 Charolais-848 Charolais-848 Charolais-855 Charolais-855 Charolais-362 Charolais-362 Charolais-425 Charolais-425 Charolais-204 Charolais-204 Charolais-197 Charolais-197 Charolais-407 Charolais-407 Charolais-463 Charolais-463 Charolais-73 Charolais-73 Charolais-925 Charolais-925 Charolais-727 Charolais-727 Charolais-143 Charolais-143 Charolais-719 Charolais-719 Charolais-514 Charolais-514 Charolais-629 Charolais-629 Charolais-474 Charolais-474 Charolais-960 Charolais-960 Charolais-860 Charolais-860 Charolais-575 Charolais-575 Charolais-724 Charolais-724 Charolais-948 Charolais-948 Charolais-238 Charolais-238 Charolais-1033 Charolais-1033 Charolais-774 Charolais-774 Charolais-847 Charolais-847 Charolais-906 Charolais-906 Charolais-237 Charolais-237 Charolais-26 Charolais-26 Charolais-921 Charolais-921 Charolais-773 Charolais-773 Charolais-732 Charolais-732 Charolais-787 Charolais-787 Charolais-54 Charolais-54 Charolais-469 Charolais-469 Charolais-98 Charolais-98 Charolais-917 Charolais-917 Charolais-845 Charolais-845 Charolais-552 Charolais-552 Charolais-53 Charolais-53 Charolais-846 Charolais-846 Charolais-757 Charolais-757 Charolais-196 Charolais-196 Charolais-513 Charolais-513 Charolais-649 Charolais-649 Charolais-990 Charolais-990 Charolais-442 Charolais-442 Charolais-924 Charolais-924 Charolais-865 Charolais-865 Charolais-275 Charolais-275 Charolais-943 Charolais-943 Charolais-215 Charolais-215 Charolais-217 Charolais-217 Charolais-701 Charolais-701 Charolais-24 Charolais-24 Charolais-453 Charolais-453 Charolais-444 Charolais-444 Charolais-589 Charolais-589 Charolais-801 Charolais-801 Charolais-731 Charolais-731 Charolais-345 Charolais-345 Charolais-121 Charolais-121 Charolais-604 Charolais-604 Charolais-818 Charolais-818 Charolais-574 Charolais-574 Charolais-61 Charolais-61 Charolais-750 Charolais-750 Charolais-309 Charolais-309 Charolais-125 Charolais-125 Charolais-191 Charolais-191 Charolais-683 Charolais-683 Charolais-423 Charolais-423 Charolais-387 Charolais-387 Charolais-479 Charolais-479 Charolais-29 Charolais-29 Charolais-512 Charolais-512 Charolais-896 Charolais-896 Charolais-702 Charolais-702 Charolais-878 Charolais-878 Charolais-257 Charolais-257 Charolais-348 Charolais-348 Charolais-756 Charolais-756 Charolais-80 Charolais-80 Charolais-178 Charolais-178 Charolais-776 Charolais-776 Charolais-274 Charolais-274 Charolais-715 Charolais-715 Charolais-868 Charolais-868 Charolais-893 Charolais-893 Charolais-139 Charolais-139 Charolais-713 Charolais-713 Charolais-142 Charolais-142 Charolais-256 Charolais-256 Charolais-79 Charolais-79 Charolais-97 Charolais-97 Charolais-858 Charolais-858 Charolais-78 Charolais-78 Charolais-573 Charolais-573 Charolais-43 Charolais-43 Charolais-920 Charolais-920 Charolais-358 Charolais-358 Charolais-483 Charolais-483 Charolais-651 Charolais-651 Charolais-706 Charolais-706 Charolais-836 Charolais-836 Charolais-844 Charolais-844 Charolais-350 Charolais-350 Charolais-321 Charolais-321 Charolais-767 Charolais-767 Charolais-572 Charolais-572 Charolais-941 Charolais-941 Charolais-243 Charolais-243 Charolais-330 Charolais-330 Charolais-1042 Charolais-1042 Charolais-154 Charolais-154 Charolais-62 Charolais-62 Charolais-255 Charolais-255 Charolais-267 Charolais-267 Charolais-254 Charolais-254 Charolais-989 Charolais-989 Charolais-138 Charolais-138 Charolais-749 Charolais-749 Charolais-443 Charolais-443 Charolais-234 Charolais-234 Charolais-541 Charolais-541 Charolais-822 Charolais-822 Charolais-658 Charolais-658 Charolais-266 Charolais-266 Charolais-511 Charolais-511 Charolais-854 Charolais-854 Charolais-614 Charolais-614 Charolais-771 Charolais-771 Charolais-42 Charolais-42 Charolais-163 Charolais-163 Charolais-372 Charolais-372 Charolais-980 Charolais-980 Charolais-336 Charolais-336 Charolais-759 Charolais-759 Charolais-739 Charolais-739 Charolais-807 Charolais-807 Charolais-821 Charolais-821 Charolais-510 Charolais-510 Charolais-220 Charolais-220 Charolais-491 Charolais-491 Charolais-972 Charolais-972 Charolais-261 Charolais-261 Charolais-422 Charolais-422 Charolais-406 Charolais-406 Charolais-784 Charolais-784 Charolais-632 Charolais-632 Charolais-685 Charolais-685 Charolais-158 Charolais-158 Charolais-482 Charolais-482 Charolais-509 Charolais-509 Charolais-1030 Charolais-1030 Charolais-571 Charolais-571 Charolais-958 Charolais-958 Charolais-682 Charolais-682 Charolais-1004 Charolais-1004 Charolais-400 Charolais-400 Charolais-988 Charolais-988 Charolais-429 Charolais-429 Charolais-462 Charolais-462 Charolais-957 Charolais-957 Charolais-216 Charolais-216 Charolais-498 Charolais-498 Charolais-695 Charolais-695 Charolais-371 Charolais-371 Charolais-3 Charolais-3 Charolais-173 Charolais-173 Charolais-147 Charolais-147 Charolais-319 Charolais-319 Charolais-755 Charolais-755 Charolais-244 Charolais-244 Charolais-419 Charolais-419 Charolais-748 Charolais-748 Charolais-185 Charolais-185 Charolais-636 Charolais-636 Charolais-587 Charolais-587 Charolais-531 Charolais-531 Charolais-998 Charolais-998 Charolais-273 Charolais-273 Charolais-828 Charolais-828 Charolais-190 Charolais-190 Charolais-518 Charolais-518 Charolais-975 Charolais-975 Charolais-356 Charolais-356 Charolais-72 Charolais-72 Charolais-283 Charolais-283 Charolais-570 Charolais-570 Charolais-766 Charolais-766 Charolais-20 Charolais-20 Charolais-806 Charolais-806 Charolais-376 Charolais-376 Charolais-953 Charolais-953 Charolais-91 Charolais-91 Charolais-145 Charolais-145 Charolais-690 Charolais-690 Charolais-945 Charolais-945 Charolais-712 Charolais-712 Charolais-966 Charolais-966 Charolais-669 Charolais-669 Charolais-562 Charolais-562 Charolais-903 Charolais-903 Charolais-137 Charolais-137 Charolais-679 Charolais-679 Charolais-189 Charolais-189 Charolais-525 Charolais-525 Charolais-367 Charolais-367 Charolais-569 Charolais-569 Charolais-4 Charolais-4 Charolais-635 Charolais-635 Charolais-335 Charolais-335 Charolais-952 Charolais-952 Charolais-473 Charolais-473 Charolais-389 Charolais-389 Charolais-747 Charolais-747 Charolais-929 Charolais-929 Charolais-203 Charolais-203 Charolais-370 Charolais-370 Charolais-647 Charolais-647 Charolais-85 Charolais-85 Charolais-373 Charolais-373 Charolais-735 Charolais-735 Charolais-754 Charolais-754 Charolais-1020 Charolais-1020 Charolais-175 Charolais-175 Charolais-817 Charolais-817 Charolais-827 Charolais-827 Charolais-131 Charolais-131 Charolais-66 Charolais-66 Charolais-477 Charolais-477 Charolais-109 Charolais-109 Charolais-657 Charolais-657 Charolais-77 Charolais-77 Charolais-879 Charolais-879 Charolais-392 Charolais-392 Charolais-582 Charolais-582 Charolais-162 Charolais-162 Charolais-153 Charolais-153 Charolais-885 Charolais-885 Charolais-524 Charolais-524 Charolais-157 Charolais-157 Charolais-343 Charolais-343 Charolais-437 Charolais-437 Charolais-233 Charolais-233 Charolais-242 Charolais-242 Charolais-349 Charolais-349 Charolais-214 Charolais-214 Charolais-298 Charolais-298 Charolais-253 Charolais-253 Charolais-640 Charolais-640 Charolais-136 Charolais-136 Charolais-1003 Charolais-1003 Charolais-1009 Charolais-1009 Charolais-1022 Charolais-1022 Charolais-866 Charolais-866 Charolais-1031 Charolais-1031 Charolais-1017 Charolais-1017 Charolais-1013 Charolais-1013 Charolais-613 Charolais-613 Charolais-738 Charolais-738 Charolais-704 Charolais-704 Charolais-195 Charolais-195 Charolais-177 Charolais-177 Charolais-398 Charolais-398 Charolais-411 Charolais-411 Charolais-692 Charolais-692 Charolais-320 Charolais-320 Charolais-881 Charolais-881 Charolais-678 Charolais-678 Charolais-944 Charolais-944 Charolais-210 Charolais-210 Charolais-1000 Charolais-1000 Charolais-161 Charolais-161 Charolais-995 Charolais-995 Charolais-551 Charolais-551 Charolais-114 Charolais-114 Charolais-110 Charolais-110 Charolais-508 Charolais-508 Charolais-436 Charolais-436 Charolais-696 Charolais-696 Charolais-449 Charolais-449 Charolais-281 Charolais-281 Charolais-876 Charolais-876 Charolais-864 Charolais-864 Charolais-979 Charolais-979 Charolais-892 Charolais-892 Charolais-843 Charolais-843 Charolais-737 Charolais-737 Charolais-517 Charolais-517 Charolais-507 Charolais-507 Charolais-997 Charolais-997 Charolais-874 Charolais-874 Charolais-409 Charolais-409 Charolais-772 Charolais-772 Charolais-331 Charolais-331 Charolais-338 Charolais-338 Charolais-364 Charolais-364 Charolais-746 Charolais-746 Charolais-909 Charolais-909 Charolais-830 Charolais-830 Charolais-839 Charolais-839 Charolais-316 Charolais-316 Charolais-28 Charolais-28 Charolais-689 Charolais-689 Charolais-691 Charolais-691 Charolais-452 Charolais-452 Charolais-366 Charolais-366 Charolais-317 Charolais-317 Charolais-252 Charolais-252 Charolais-337 Charolais-337 Charolais-895 Charolais-895 Charolais-884 Charolais-884 Charolais-797 Charolais-797 Charolais-156 Charolais-156 Charolais-60 Charolais-60 Charolais-117 Charolais-117 Charolais-9 Charolais-9 Charolais-155 Charolais-155 Charolais-12 Charolais-12 Charolais-103 Charolais-103 Charolais-628 Charolais-628 Charolais-224 Charolais-224 Charolais-901 Charolais-901 Charolais-577 Charolais-577 Charolais-405 Charolais-405 Charolais-468 Charolais-468 Charolais-265 Charolais-265 Charolais-530 Charolais-530 Charolais-745 Charolais-745 Charolais-711 Charolais-711 Charolais-315 Charolais-315 Charolais-357 Charolais-357 Charolais-397 Charolais-397 Charolais-681 Charolais-681 Charolais-758 Charolais-758 Charolais-396 Charolais-396 Charolais-251 Charolais-251 Charolais-782 Charolais-782 Charolais-991 Charolais-991 Charolais-842 Charolais-842 Charolais-322 Charolais-322 Charolais-812 Charolais-812 Charolais-931 Charolais-931 Charolais-688 Charolais-688 Charolais-639 Charolais-639 Charolais-710 Charolais-710 Charolais-1027 Charolais-1027 Charolais-290 Charolais-290 Charolais-999 Charolais-999 Charolais-698 Charolais-698 Charolais-144 Charolais-144 Charolais-840 Charolais-840 Charolais-764 Charolais-764 Charolais-660 Charolais-660 Charolais-675 Charolais-675 Charolais-417 Charolais-417 Charolais-709 Charolais-709 Charolais-674 Charolais-674 Charolais-965 Charolais-965 Charolais-1026 Charolais-1026 Charolais-915 Charolais-915 Charolais-461 Charolais-461 Charolais-490 Charolais-490 Charolais-172 Charolais-172 Charolais-707 Charolais-707 Charolais-826 Charolais-826 Charolais-908 Charolais-908 Charolais-585 Charolais-585 Charolais-404 Charolais-404 Charolais-523 Charolais-523 Charolais-399 Charolais-399 Charolais-744 Charolais-744 Charolais-584 Charolais-584 Charolais-76 Charolais-76 Charolais-369 Charolais-369 Charolais-891 Charolais-891 Charolais-129 Charolais-129 Charolais-890 Charolais-890 Charolais-361 Charolais-361 Charolais-913 Charolais-913 Charolais-52 Charolais-52 Charolais-314 Charolais-314 Charolais-730 Charolais-730 Charolais-297 Charolais-297 Charolais-1021 Charolais-1021 Charolais-522 Charolais-522 Charolais-352 Charolais-352 Charolais-391 Charolais-391 Charolais-867 Charolais-867 Charolais-394 Charolais-394 Charolais-978 Charolais-978 Charolais-347 Charolais-347 Charolais-416 Charolais-416 Charolais-1016 Charolais-1016 Charolais-964 Charolais-964 Charolais-45 Charolais-45 Charolais-673 Charolais-673 Charolais-971 Charolais-971 Charolais-770 Charolais-770 Charolais-250 Charolais-250 Charolais-540 Charolais-540 Charolais-360 Charolais-360 Charolais-25 Charolais-25 Charolais-835 Charolais-835 Charolais-227 Charolais-227 Charolais-111 Charolais-111 Charolais-880 Charolais-880 Charolais-870 Charolais-870 Charolais-543 Charolais-543 Charolais-506 Charolais-506 Charolais-883 Charolais-883 Charolais-923 Charolais-923 Charolais-561 Charolais-561 Charolais-763 Charolais-763 Charolais-213 Charolais-213 Charolais-71 Charolais-71 Charolais-863 Charolais-863 Charolais-824 Charolais-824 Charolais-900 Charolais-900 Charolais-241 Charolais-241 Charolais-385 Charolais-385 Charolais-59 Charolais-59 Charolais-148 Charolais-148 Charolais-825 Charolais-825 Charolais-505 Charolais-505 Charolais-672 Charolais-672 Charolais-576 Charolais-576 Charolais-33 Charolais-33 Charolais-489 Charolais-489 Charolais-313 Charolais-313 Charolais-353 Charolais-353 Charolais-1035 Charolais-1035 Charolais-329 Charolais-329 Charolais-1067 Charolais-1067 Charolais-1069 Charolais-1069 Charolais-1059 Charolais-1059 Charolais-1089 Charolais-1089 Charolais-1088 Charolais-1088 Charolais-1085 Charolais-1085 Charolais-1091 Charolais-1091 Charolais-1084 Charolais-1084 Charolais-1065 Charolais-1065 Charolais-1090 Charolais-1090 Charolais-1073 Charolais-1073 Charolais-1064 Charolais-1064 Charolais-1083 Charolais-1083 Charolais-1063 Charolais-1063 Charolais-1062 Charolais-1062 Charolais-1071 Charolais-1071 Charolais-1082 Charolais-1082 Charolais-1058 Charolais-1058 Charolais-1081 Charolais-1081 Charolais-1061 Charolais-1061 Charolais-1052 Charolais-1052 Charolais-1070 Charolais-1070 Charolais-1080 Charolais-1080 Charolais-1057 Charolais-1057 Charolais-1072 Charolais-1072 Charolais-1066 Charolais-1066 Charolais-1087 Charolais-1087 Charolais-1068 Charolais-1068 Charolais-1079 Charolais-1079 Charolais-1078 Charolais-1078 Charolais-1053 Charolais-1053 Charolais-1086 Charolais-1086 Charolais-1077 Charolais-1077 Charolais-1076 Charolais-1076 Charolais-1056 Charolais-1056 Charolais-1075 Charolais-1075 Charolais-1092 Charolais-1092 Charolais-1074 Charolais-1074 Charolais-1055 Charolais-1055 Charolais-1054 Charolais-1054 Charolais-1060 Charolais-1060 Charolais-796 Charolais-796 Charolais-872 Charolais-872 Charolais-606 Charolais-606 Charolais-661 Charolais-661 Charolais-296 Charolais-296 Charolais-342 Charolais-342 Charolais-27 Charolais-27 Charolais-714 Charolais-714 Charolais-810 Charolais-810 Charolais-123 Charolais-123 Charolais-1029 Charolais-1029 Charolais-184 Charolais-184 Charolais-611 Charolais-611 Charolais-578 Charolais-578 Charolais-723 Charolais-723 Charolais-141 Charolais-141 Charolais-264 Charolais-264 Charolais-497 Charolais-497 Charolais-263 Charolais-263 Charolais-403 Charolais-403 Charolais-550 Charolais-550 Charolais-232 Charolais-232 Charolais-355 Charolais-355 Charolais-223 Charolais-223 Charolais-668 Charolais-668 Charolais-106 Charolais-106 Charolais-375 Charolais-375 Charolais-1010 Charolais-1010 Charolais-236 Charolais-236 Charolais-226 Charolais-226 Charolais-775 Charolais-775 Charolais-402 Charolais-402 Charolais-652 Charolais-652 Charolais-619 Charolais-619 Charolais-472 Charolais-472 Charolais-779 Charolais-779 Charolais-410 Charolais-410 Charolais-722 Charolais-722 Charolais-529 Charolais-529 Charolais-18 Charolais-18 Charolais-888 Charolais-888 Charolais-592 Charolais-592 Charolais-128 Charolais-128 Charolais-135 Charolais-135 Charolais-272 Charolais-272 Charolais-829 Charolais-829 Charolais-798 Charolais-798 Charolais-670 Charolais-670 Charolais-289 Charolais-289 Charolais-753 Charolais-753 Charolais-664 Charolais-664 Charolais-568 Charolais-568 Charolais-940 Charolais-940 Charolais-549 Charolais-549 Charolais-781 Charolais-781 Charolais-721 Charolais-721 Charolais-805 Charolais-805 Charolais-231 Charolais-231 Charolais-548 Charolais-548 Charolais-388 Charolais-388 Charolais-496 Charolais-496 Charolais-666 Charolais-666 Charolais-752 Charolais-752 Charolais-301 Charolais-301 Charolais-663 Charolais-663 Charolais-96 Charolais-96 Charolais-857 Charolais-857 Charolais-832 Charolais-832 Charolais-249 Charolais-249 Charolais-686 Charolais-686 Charolais-46 Charolais-46 Charolais-40 Charolais-40 Charolais-504 Charolais-504 Charolais-166 Charolais-166 Charolais-271 Charolais-271 Charolais-448 Charolais-448 Charolais-671 Charolais-671 Charolais-560 Charolais-560 Charolais-58 Charolais-58 Charolais-248 Charolais-248 Charolais-212 Charolais-212 Charolais-579 Charolais-579 Charolais-959 Charolais-959 Charolais-260 Charolais-260 Charolais-804 Charolais-804 Charolais-447 Charolais-447 Charolais-521 Charolais-521 Charolais-475 Charolais-475 Charolais-57 Charolais-57 Charolais-118 Charolais-118 Charolais-434 Charolais-434 Charolais-194 Charolais-194 Charolais-539 Charolais-539 Charolais-601 Charolais-601 Charolais-703 Charolais-703 Charolais-95 Charolais-95 Charolais-433 Charolais-433 Charolais-56 Charolais-56 Charolais-69 Charolais-69 Charolais-495 Charolais-495 Charolais-762 Charolais-762 Charolais-800 Charolais-800 Charolais-927 Charolais-927 Charolais-538 Charolais-538 Charolais-22 Charolais-22 Charolais-693 Charolais-693 Charolais-889 Charolais-889 Charolais-631 Charolais-631 Charolais-312 Charolais-312 Charolais-583 Charolais-583 Charolais-415 Charolais-415 Charolais-1047 Charolais-1047 Charolais-49 Charolais-49 Charolais-432 Charolais-432 Charolais-105 Charolais-105 Charolais-219 Charolais-219 Charolais-51 Charolais-51 Charolais-379 Charolais-379 Charolais-641 Charolais-641 Charolais-638 Charolais-638 Charolais-466 Charolais-466 Charolais-567 Charolais-567 Charolais-823 Charolais-823 Charolais-834 Charolais-834 Charolais-7 Charolais-7 Charolais-503 Charolais-503 Charolais-282 Charolais-282 Charolais-152 Charolais-152 Charolais-104 Charolais-104 Charolais-502 Charolais-502 Charolais-788 Charolais-788 Charolais-769 Charolais-769 Charolais-1032 Charolais-1032 Charolais-116 Charolais-116 Charolais-1002 Charolais-1002 Charolais-599 Charolais-599 Charolais-734 Charolais-734 Charolais-359 Charolais-359 Charolais-898 Charolais-898 Charolais-559 Charolais-559 Charolais-127 Charolais-127 Charolais-341 Charolais-341 Charolais-6 Charolais-6 Charolais-328 Charolais-328 Charolais-786 Charolais-786 Charolais-799 Charolais-799 Charolais-365 Charolais-365 Charolais-288 Charolais-288 Charolais-591 Charolais-591 Charolais-460 Charolais-460 Charolais-905 Charolais-905 Charolais-547 Charolais-547 Charolais-230 Charolais-230 Charolais-183 Charolais-183 Charolais-630 Charolais-630 Charolais-446 Charolais-446 Charolais-340 Charolais-340 Charolais-1 Charolais-1 Charolais-171 Charolais-171 Charolais-100 Charolais-100 Charolais-295 Charolais-295 Charolais-390 Charolais-390 Charolais-65 Charolais-65 Charolais-1008 Charolais-1008 Charolais-974 Charolais-974 Charolais-558 Charolais-558 Charolais-983 Charolais-983 Charolais-537 Charolais-537 Charolais-332 Charolais-332 Charolais-134 Charolais-134 Charolais-603 Charolais-603 Charolais-718 Charolais-718 Charolais-421 Charolais-421 Charolais-83 Charolais-83 Charolais-612 Charolais-612 Charolais-170 Charolais-170 Charolais-294 Charolais-294 Charolais-665 Charolais-665 Charolais-240 Charolais-240 Charolais-761 Charolais-761 Charolais-743 Charolais-743 Charolais-193 Charolais-193 Charolais-557 Charolais-557 Charolais-982 Charolais-982 Charolais-120 Charolais-120 Charolais-84 Charolais-84 Charolais-778 Charolais-778 Charolais-646 Charolais-646 Charolais-795 Charolais-795 Charolais-856 Charolais-856 Charolais-516 Charolais-516 Charolais-169 Charolais-169 Charolais-306 Charolais-306 Charolais-310 Charolais-310 Charolais-102 Charolais-102 Charolais-431 Charolais-431 Charolais-820 Charolais-820 Charolais-515 Charolais-515 Charolais-459 Charolais-459 Charolais-994 Charolais-994 Charolais-970 Charolais-970 Charolais-324 Charolais-324 Charolais-546 Charolais-546 Charolais-458 Charolais-458 Charolais-386 Charolais-386 Charolais-108 Charolais-108 Charolais-914 Charolais-914 Charolais-119 Charolais-119 Charolais-488 Charolais-488 Charolais-993 Charolais-993 Charolais-926 Charolais-926 Charolais-608 Charolais-608 Charolais-457 Charolais-457 Charolais-785 Charolais-785 Charolais-344 Charolais-344 Charolais-465 Charolais-465 Charolais-420 Charolais-420 Charolais-956 Charolais-956 Charolais-902 Charolais-902 Charolais-64 Charolais-64 Charolais-556 Charolais-556 Charolais-151 Charolais-151 Charolais-381 Charolais-381 Charolais-1015 Charolais-1015 Charolais-934 Charolais-934 Charolais-222 Charolais-222 Charolais-648 Charolais-648 Charolais-996 Charolais-996 Charolais-911 Charolais-911 Charolais-536 Charolais-536 Charolais-209 Charolais-209 Charolais-414 Charolais-414 Charolais-700 Charolais-700 Charolais-325 Charolais-325 Charolais-916 Charolais-916 Charolais-165 Charolais-165 Charolais-368 Charolais-368 Charolais-305 Charolais-305 Charolais-481 Charolais-481 Charolais-949 Charolais-949 Charolais-501 Charolais-501 Charolais-494 Charolais-494 Charolais-907 Charolais-907 Charolais-1025 Charolais-1025 Charolais-23 Charolais-23 Charolais-566 Charolais-566 Charolais-395 Charolais-395 Charolais-938 Charolais-938 Charolais-625 Charolais-625 Charolais-202 Charolais-202 Charolais-229 Charolais-229 Charolais-75 Charolais-75 Charolais-717 Charolais-717 Charolais-207 Charolais-207 Charolais-935 Charolais-935 Charolais-992 Charolais-992 Charolais-833 Charolais-833 Charolais-742 Charolais-742 Charolais-586 Charolais-586 Charolais-427 Charolais-427 Charolais-456 Charolais-456 Charolais-607 Charolais-607 Charolais-973 Charolais-973 Charolais-228 Charolais-228 Charolais-605 Charolais-605 Charolais-182 Charolais-182 Charolais-293 Charolais-293 Charolais-862 Charolais-862 Charolais-1005 Charolais-1005 Charolais-304 Charolais-304 Charolais-969 Charolais-969 Charolais-384 Charolais-384 Charolais-439 Charolais-439 Charolais-464 Charolais-464 Charolais-565 Charolais-565 Charolais-48 Charolais-48 Charolais-101 Charolais-101 Charolais-528 Charolais-528 Charolais-535 Charolais-535 Charolais-850 Charolais-850 Charolais-1048 Charolais-1048 Charolais-933 Charolais-933 Charolais-1034 Charolais-1034 Charolais-493 Charolais-493 Charolais-1041 Charolais-1041 Charolais-602 Charolais-602 Charolais-687 Charolais-687 Charolais-899 Charolais-899 Charolais-292 Charolais-292 Charolais-247 Charolais-247 Charolais-937 Charolais-937 Charolais-620 Charolais-620 Charolais-346 Charolais-346 Charolais-63 Charolais-63 Charolais-259 Charolais-259 Charolais-873 Charolais-873 Charolais-99 Charolais-99 Charolais-451 Charolais-451 Charolais-564 Charolais-564 Charolais-803 Charolais-803 Charolais-168 Charolais-168 Charolais-15 Charolais-15 Charolais-1024 Charolais-1024 Charolais-912 Charolais-912 Charolais-985 Charolais-985 Charolais-741 Charolais-741 Charolais-68 Charolais-68 Charolais-534 Charolais-534 Charolais-303 Charolais-303 Charolais-225 Charolais-225 Charolais-21 Charolais-21 Charolais-221 Charolais-221 Charolais-580 Charolais-580 Charolais-624 Charolais-624 Charolais-455 Charolais-455 Charolais-720 Charolais-720 Charolais-875 Charolais-875 Charolais-435 Charolais-435 Charolais-894 Charolais-894 Charolais-655 Charolais-655 Charolais-201 Charolais-201 Charolais-418 Charolais-418 Charolais-984 Charolais-984 Charolais-124 Charolais-124 Charolais-34 Charolais-34 Charolais-610 Charolais-610 Charolais-981 Charolais-981 Charolais-41 Charolais-41 Charolais-270 Charolais-270 Charolais-280 Charolais-280 Charolais-851 Charolais-851 Charolais-645 Charolais-645 Charolais-413 Charolais-413 Charolais-269 Charolais-269 Charolais-882 Charolais-882 Charolais-246 Charolais-246 Charolais-308 Charolais-308 Charolais-1040 Charolais-1040 Charolais-708 Charolais-708 Charolais-36 Charolais-36 Charolais-200 Charolais-200 Charolais-339 Charolais-339 Charolais-487 Charolais-487 Charolais-278 Charolais-278 Charolais-486 Charolais-486 Charolais-816 Charolais-816 Charolais-38 Charolais-38 Charolais-740 Charolais-740 Charolais-955 Charolais-955 Charolais-208 Charolais-208 Charolais-454 Charolais-454 Charolais-1018 Charolais-1018 Charolais-887 Charolais-887 Charolais-35 Charolais-35 Charolais-13 Charolais-13 Charolais-593 Charolais-593 Charolais-408 Charolais-408 Charolais-199 Charolais-199 Charolais-618 Charolais-618 Charolais-791 Charolais-791 Charolais-527 Charolais-527 Charolais-374 Charolais-374 Charolais-287 Charolais-287 Charolais-311 Charolais-311 Charolais-378 Charolais-378 Charolais-1036 Charolais-1036 Charolais-198 Charolais-198 Charolais-910 Charolais-910 Charolais-55 Charolais-55 Charolais-430 Charolais-430 Charolais-245 Charolais-245 Charolais-291 Charolais-291 Charolais-1028 Charolais-1028 Charolais-14 Charolais-14 Charolais-327 Charolais-327 Charolais-936 Charolais-936 Charolais-115 Charolais-115 Charolais-954 Charolais-954 Charolais-654 Charolais-654 Charolais-542 Charolais-542 Charolais-751 Charolais-751 Charolais-383 Charolais-383 Charolais-987 Charolais-987 Charolais-545 Charolais-545 Charolais-1051 Charolais-1051 Charolais-160 Charolais-160 Charolais-634 Charolais-634 Charolais-70 Charolais-70 Charolais-5 Charolais-5 Charolais-852 Charolais-852 Charolais-149 Charolais-149 Charolais-555 Charolais-555 Charolais-869 Charolais-869 Charolais-113 Charolais-113 Charolais-218 Charolais-218 Charolais-82 Charolais-82 Charolais-633 Charolais-633 Charolais-977 Charolais-977 Charolais-947 Charolais-947 Charolais-819 Charolais-819 Charolais-122 Charolais-122 Charolais-164 Charolais-164 Charolais-268 Charolais-268 Charolais-492 Charolais-492 Charolais-467 Charolais-467 Charolais-831 Charolais-831 Charolais-859 Charolais-859 Charolais-617 Charolais-617 Charolais-627 Charolais-627 Charolais-853 Charolais-853 Charolais-677 Charolais-677 Charolais-962 Charolais-962 Charolais-792 Charolais-792 Charolais-326 Charolais-326 Charolais-637 Charolais-637 Charolais-790 Charolais-790 Charolais-544 Charolais-544 Charolais-526 Charolais-526 Charolais-841 Charolais-841 Charolais-2 Charolais-2 Charolais-167 Charolais-167 Charolais-1039 Charolais-1039 Charolais-88 Charolais-88 Charolais-642 Charolais-642 Charolais-922 Charolais-922 Charolais-485 Charolais-485 Charolais-181 Charolais-181 Charolais-8 Charolais-8 Charolais-17 Charolais-17 Charolais-31 Charolais-31 Charolais-1001 Charolais-1001 Charolais-126 Charolais-126 Charolais-333 Charolais-333 Charolais-140 Charolais-140 Charolais-626 Charolais-626 Charolais-877 Charolais-877 Charolais-401 Charolais-401 Charolais-1046 Charolais-1046 Charolais-1043 Charolais-1043 Charolais-919 Charolais-919 Charolais-262 Charolais-262 Charolais-476 Charolais-476 Charolais-39 Charolais-39 Charolais-1012 Charolais-1012 Charolais-811 Charolais-811 Charolais-307 Charolais-307 Charolais-520 Charolais-520 Charolais-597 Charolais-597 Charolais-47 Charolais-47 Charolais-976 Charolais-976 Charolais-951 Charolais-951 Charolais-44 Charolais-44 Charolais-918 Charolais-918 Charolais-1019 Charolais-1019 Charolais-1050 Charolais-1050 Charolais-968 Charolais-968 Charolais-684 Charolais-684 Charolais-32 Charolais-32 Charolais-726 Charolais-726 Charolais-662 Charolais-662 Charolais-94 Charolais-94 Charolais-554 Charolais-554 Charolais-354 Charolais-354 Charolais-594 Charolais-594 Charolais-942 Charolais-942 Charolais-445 Charolais-445 Charolais-765 Charolais-765 Charolais-1007 Charolais-1007 Charolais-777 Charolais-777 Charolais-621 Charolais-621 Charolais-736 Charolais-736 Charolais-598 Charolais-598 Charolais-323 Charolais-323 Charolais-871 Charolais-871 Charolais-963 Charolais-963 Charolais-424 Charolais-424 Charolais-206 Charolais-206 Charolais-533 Charolais-533 Charolais-150 Charolais-150 Charolais-90 Charolais-90 Charolais-793 Charolais-793 Charolais-697 Charolais-697 Charolais-1037 Charolais-1037 Charolais-600 Charolais-600 Charolais-623 Charolais-623 Charolais-650 Charolais-650 Charolais-986 Charolais-986 Charolais-11 Charolais-11 Charolais-928 Charolais-928 Charolais-302 Charolais-302 Charolais-188 Charolais-188 Charolais-967 Charolais-967 Charolais-478 Charolais-478 Charolais-74 Charolais-74 Charolais-656 Charolais-656 Charolais-351 Charolais-351 Charolais-1038 Charolais-1038 Charolais-180 Charolais-180 Charolais-1014 Charolais-1014 Charolais-808 Charolais-808 Charolais-179 Charolais-179 Charolais-768 Charolais-768 Charolais-89 Charolais-89 Charolais-553 Charolais-553 Charolais-815 Charolais-815 Charolais-393 Charolais-393 Charolais-699 Charolais-699 Charolais-286 Charolais-286 Charolais-653 Charolais-653 Charolais-622 Charolais-622 Charolais-676 Charolais-676 Charolais-596 Charolais-596 Charolais-19 Charolais-19 Charolais-300 Charolais-300 Charolais-838 Charolais-838 Charolais-176 Charolais-176 Charolais-616 Charolais-616 Charolais-809 Charolais-809 Charolais-205 Charolais-205 Charolais-211 Charolais-211 Charolais-441 Charolais-441 Charolais-886 Charolais-886 Charolais-67 Charolais-67 Charolais-130 Charolais-130 Charolais-363 Charolais-363 Charolais-802 Charolais-802 Charolais-174 Charolais-174 Charolais-438 Charolais-438 Charolais-609 Charolais-609 Charolais-939 Charolais-939 Charolais-1045 Charolais-1045 Charolais-595 Charolais-595 Charolais-30 Charolais-30 Charolais-519 Charolais-519 Charolais-334 Charolais-334 Charolais-849 Charolais-849 Charolais-235 Charolais-235 Charolais-615 Charolais-615 Charolais-897 Charolais-897 Charolais-440 Charolais-440 Charolais-187 Charolais-187 Freisan-24 Freisan-24 Freisan-12 Freisan-12 Freisan-6 Freisan-6 Freisan-4 Freisan-4 Freisan-26 Freisan-26 Freisan-11 Freisan-11 Freisan-32 Freisan-32 Freisan-23 Freisan-23 Freisan-18 Freisan-18 Freisan-16 Freisan-16 Freisan-1 Freisan-1 Freisan-28 Freisan-28 Freisan-5 Freisan-5 Freisan-9 Freisan-9 Freisan-34 Freisan-34 Freisan-19 Freisan-19 Freisan-22 Freisan-22 Freisan-25 Freisan-25 Freisan-30 Freisan-30 Freisan-3 Freisan-3 Freisan-31 Freisan-31 Freisan-10 Freisan-10 Freisan-15 Freisan-15 Freisan-20 Freisan-20 Freisan-27 Freisan-27 Freisan-33 Freisan-33 Freisan-35 Freisan-35 Freisan-21 Freisan-21 Freisan-29 Freisan-29 Freisan-17 Freisan-17 Freisan-2 Freisan-2 Freisan-14 Freisan-14 Freisan-8 Freisan-8 Freisan-13 Freisan-13 Freisan-7 Freisan-7 Gasconne-12 Gasconne-12 Gasconne-117 Gasconne-117 Gasconne-80 Gasconne-80 Gasconne-133 Gasconne-133 Gasconne-86 Gasconne-86 Gasconne-111 Gasconne-111 Gasconne-109 Gasconne-109 Gasconne-35 Gasconne-35 Gasconne-142 Gasconne-142 Gasconne-121 Gasconne-121 Gasconne-17 Gasconne-17 Gasconne-31 Gasconne-31 Gasconne-127 Gasconne-127 Gasconne-11 Gasconne-11 Gasconne-4 Gasconne-4 Gasconne-9 Gasconne-9 Gasconne-118 Gasconne-118 Gasconne-97 Gasconne-97 Gasconne-42 Gasconne-42 Gasconne-5 Gasconne-5 Gasconne-32 Gasconne-32 Gasconne-94 Gasconne-94 Gasconne-23 Gasconne-23 Gasconne-89 Gasconne-89 Gasconne-140 Gasconne-140 Gasconne-96 Gasconne-96 Gasconne-83 Gasconne-83 Gasconne-56 Gasconne-56 Gasconne-67 Gasconne-67 Gasconne-113 Gasconne-113 Gasconne-20 Gasconne-20 Gasconne-65 Gasconne-65 Gasconne-71 Gasconne-71 Gasconne-77 Gasconne-77 Gasconne-53 Gasconne-53 Gasconne-19 Gasconne-19 Gasconne-1 Gasconne-1 Gasconne-79 Gasconne-79 Gasconne-139 Gasconne-139 Gasconne-30 Gasconne-30 Gasconne-70 Gasconne-70 Gasconne-62 Gasconne-62 Gasconne-73 Gasconne-73 Gasconne-136 Gasconne-136 Gasconne-47 Gasconne-47 Gasconne-13 Gasconne-13 Gasconne-128 Gasconne-128 Gasconne-93 Gasconne-93 Gasconne-27 Gasconne-27 Gasconne-22 Gasconne-22 Gasconne-39 Gasconne-39 Gasconne-116 Gasconne-116 Gasconne-91 Gasconne-91 Gasconne-105 Gasconne-105 Gasconne-126 Gasconne-126 Gasconne-60 Gasconne-60 Gasconne-45 Gasconne-45 Gasconne-40 Gasconne-40 Gasconne-81 Gasconne-81 Gasconne-108 Gasconne-108 Gasconne-14 Gasconne-14 Gasconne-122 Gasconne-122 Gasconne-107 Gasconne-107 Gasconne-26 Gasconne-26 Gasconne-137 Gasconne-137 Gasconne-21 Gasconne-21 Gasconne-101 Gasconne-101 Gasconne-131 Gasconne-131 Gasconne-16 Gasconne-16 Gasconne-48 Gasconne-48 Gasconne-52 Gasconne-52 Gasconne-54 Gasconne-54 Gasconne-8 Gasconne-8 Gasconne-114 Gasconne-114 Gasconne-103 Gasconne-103 Gasconne-33 Gasconne-33 Gasconne-44 Gasconne-44 Gasconne-7 Gasconne-7 Gasconne-29 Gasconne-29 Gasconne-100 Gasconne-100 Gasconne-82 Gasconne-82 Gasconne-37 Gasconne-37 Gasconne-68 Gasconne-68 Gasconne-25 Gasconne-25 Gasconne-112 Gasconne-112 Gasconne-87 Gasconne-87 Gasconne-61 Gasconne-61 Gasconne-78 Gasconne-78 Gasconne-72 Gasconne-72 Gasconne-63 Gasconne-63 Gasconne-2 Gasconne-2 Gasconne-46 Gasconne-46 Gasconne-132 Gasconne-132 Gasconne-57 Gasconne-57 Gasconne-55 Gasconne-55 Gasconne-130 Gasconne-130 Gasconne-41 Gasconne-41 Gasconne-88 Gasconne-88 Gasconne-24 Gasconne-24 Gasconne-95 Gasconne-95 Gasconne-85 Gasconne-85 Gasconne-104 Gasconne-104 Gasconne-43 Gasconne-43 Gasconne-120 Gasconne-120 Gasconne-119 Gasconne-119 Gasconne-69 Gasconne-69 Gasconne-110 Gasconne-110 Gasconne-18 Gasconne-18 Gasconne-74 Gasconne-74 Gasconne-92 Gasconne-92 Gasconne-115 Gasconne-115 Gasconne-99 Gasconne-99 Gasconne-106 Gasconne-106 Gasconne-135 Gasconne-135 Gasconne-124 Gasconne-124 Gasconne-3 Gasconne-3 Gasconne-59 Gasconne-59 Gasconne-76 Gasconne-76 Gasconne-75 Gasconne-75 Gasconne-34 Gasconne-34 Gasconne-64 Gasconne-64 Gasconne-36 Gasconne-36 Gasconne-141 Gasconne-141 Gasconne-15 Gasconne-15 Gasconne-66 Gasconne-66 Gasconne-38 Gasconne-38 Gasconne-49 Gasconne-49 Gasconne-102 Gasconne-102 Gasconne-50 Gasconne-50 Gasconne-138 Gasconne-138 Gasconne-98 Gasconne-98 Gasconne-129 Gasconne-129 Gasconne-134 Gasconne-134 Gasconne-123 Gasconne-123 Gasconne-28 Gasconne-28 Gasconne-58 Gasconne-58 Gasconne-84 Gasconne-84 Gasconne-10 Gasconne-10 Gasconne-6 Gasconne-6 Gasconne-51 Gasconne-51 Gasconne-90 Gasconne-90 Gasconne-125 Gasconne-125 Gelbvieh-17 Gelbvieh-17 Gelbvieh-24 Gelbvieh-24 Gelbvieh-8 Gelbvieh-8 Gelbvieh-23 Gelbvieh-23 Gelbvieh-7 Gelbvieh-7 Gelbvieh-16 Gelbvieh-16 Gelbvieh-6 Gelbvieh-6 Gelbvieh-5 Gelbvieh-5 Gelbvieh-15 Gelbvieh-15 Gelbvieh-22 Gelbvieh-22 Gelbvieh-4 Gelbvieh-4 Gelbvieh-3 Gelbvieh-3 Gelbvieh-2 Gelbvieh-2 Gelbvieh-14 Gelbvieh-14 Gelbvieh-1 Gelbvieh-1 Gelbvieh-20 Gelbvieh-20 Gelbvieh-13 Gelbvieh-13 Gelbvieh-21 Gelbvieh-21 Gelbvieh-19 Gelbvieh-19 Gelbvieh-12 Gelbvieh-12 Gelbvieh-11 Gelbvieh-11 Gelbvieh-10 Gelbvieh-10 Gelbvieh-18 Gelbvieh-18 Gelbvieh-9 Gelbvieh-9 Gir-70 Gir-70 Gir-37 Gir-37 Gir-22 Gir-22 Gir-53 Gir-53 Gir-117 Gir-117 Gir-43 Gir-43 Gir-60 Gir-60 Gir-7 Gir-7 Gir-31 Gir-31 Gir-86 Gir-86 Gir-48 Gir-48 Gir-121 Gir-121 Gir-125 Gir-125 Gir-92 Gir-92 Gir-23 Gir-23 Gir-52 Gir-52 Gir-69 Gir-69 Gir-20 Gir-20 Gir-47 Gir-47 Gir-27 Gir-27 Gir-58 Gir-58 Gir-115 Gir-115 Gir-71 Gir-71 Gir-93 Gir-93 Gir-40 Gir-40 Gir-13 Gir-13 Gir-75 Gir-75 Gir-96 Gir-96 Gir-113 Gir-113 Gir-33 Gir-33 Gir-83 Gir-83 Gir-38 Gir-38 Gir-50 Gir-50 Gir-74 Gir-74 Gir-87 Gir-87 Gir-56 Gir-56 Gir-108 Gir-108 Gir-73 Gir-73 Gir-21 Gir-21 Gir-18 Gir-18 Gir-95 Gir-95 Gir-114 Gir-114 Gir-32 Gir-32 Gir-107 Gir-107 Gir-11 Gir-11 Gir-46 Gir-46 Gir-12 Gir-12 Gir-3 Gir-3 Gir-105 Gir-105 Gir-82 Gir-82 Gir-59 Gir-59 Gir-30 Gir-30 Gir-104 Gir-104 Gir-42 Gir-42 Gir-103 Gir-103 Gir-91 Gir-91 Gir-54 Gir-54 Gir-45 Gir-45 Gir-4 Gir-4 Gir-88 Gir-88 Gir-85 Gir-85 Gir-51 Gir-51 Gir-26 Gir-26 Gir-68 Gir-68 Gir-122 Gir-122 Gir-36 Gir-36 Gir-25 Gir-25 Gir-84 Gir-84 Gir-81 Gir-81 Gir-120 Gir-120 Gir-80 Gir-80 Gir-79 Gir-79 Gir-78 Gir-78 Gir-10 Gir-10 Gir-34 Gir-34 Gir-67 Gir-67 Gir-119 Gir-119 Gir-116 Gir-116 Gir-66 Gir-66 Gir-102 Gir-102 Gir-29 Gir-29 Gir-39 Gir-39 Gir-35 Gir-35 Gir-101 Gir-101 Gir-6 Gir-6 Gir-77 Gir-77 Gir-28 Gir-28 Gir-49 Gir-49 Gir-41 Gir-41 Gir-111 Gir-111 Gir-100 Gir-100 Gir-123 Gir-123 Gir-24 Gir-24 Gir-44 Gir-44 Gir-57 Gir-57 Gir-1 Gir-1 Gir-65 Gir-65 Gir-110 Gir-110 Gir-9 Gir-9 Gir-64 Gir-64 Gir-90 Gir-90 Gir-109 Gir-109 Gir-99 Gir-99 Gir-76 Gir-76 Gir-17 Gir-17 Gir-5 Gir-5 Gir-98 Gir-98 Gir-89 Gir-89 Gir-63 Gir-63 Gir-94 Gir-94 Gir-16 Gir-16 Gir-106 Gir-106 Gir-8 Gir-8 Gir-55 Gir-55 Gir-72 Gir-72 Gir-97 Gir-97 Gir-118 Gir-118 Gir-62 Gir-62 Gir-15 Gir-15 Gir-14 Gir-14 Gir-61 Gir-61 Gir-19 Gir-19 Gir-2 Gir-2 Gir-124 Gir-124 Gir-112 Gir-112 Guernsey-4 Guernsey-4 Guernsey-15 Guernsey-15 Guernsey-2 Guernsey-2 Guernsey-17 Guernsey-17 Guernsey-7 Guernsey-7 Guernsey-14 Guernsey-14 Guernsey-1 Guernsey-1 Guernsey-8 Guernsey-8 Guernsey-12 Guernsey-12 Guernsey-13 Guernsey-13 Guernsey-11 Guernsey-11 Guernsey-9 Guernsey-9 Guernsey-18 Guernsey-18 Guernsey-3 Guernsey-3 Guernsey-16 Guernsey-16 Guernsey-5 Guernsey-5 Guernsey-10 Guernsey-10 Guernsey-6 Guernsey-6 Hereford-101 Hereford-101 Hereford-148 Hereford-148 Hereford-58 Hereford-58 Hereford-183 Hereford-183 Hereford-64 Hereford-64 Hereford-194 Hereford-194 Hereford-126 Hereford-126 Hereford-200 Hereford-200 Hereford-136 Hereford-136 Hereford-23 Hereford-23 Hereford-215 Hereford-215 Hereford-153 Hereford-153 Hereford-178 Hereford-178 Hereford-39 Hereford-39 Hereford-11 Hereford-11 Hereford-53 Hereford-53 Hereford-131 Hereford-131 Hereford-92 Hereford-92 Hereford-111 Hereford-111 Hereford-97 Hereford-97 Hereford-51 Hereford-51 Hereford-138 Hereford-138 Hereford-175 Hereford-175 Hereford-79 Hereford-79 Hereford-43 Hereford-43 Hereford-110 Hereford-110 Hereford-50 Hereford-50 Hereford-209 Hereford-209 Hereford-42 Hereford-42 Hereford-63 Hereford-63 Hereford-49 Hereford-49 Hereford-4 Hereford-4 Hereford-151 Hereford-151 Hereford-195 Hereford-195 Hereford-118 Hereford-118 Hereford-127 Hereford-127 Hereford-217 Hereford-217 Hereford-77 Hereford-77 Hereford-188 Hereford-188 Hereford-107 Hereford-107 Hereford-67 Hereford-67 Hereford-115 Hereford-115 Hereford-135 Hereford-135 Hereford-134 Hereford-134 Hereford-48 Hereford-48 Hereford-38 Hereford-38 Hereford-46 Hereford-46 Hereford-96 Hereford-96 Hereford-150 Hereford-150 Hereford-12 Hereford-12 Hereford-129 Hereford-129 Hereford-69 Hereford-69 Hereford-117 Hereford-117 Hereford-159 Hereford-159 Hereford-212 Hereford-212 Hereford-139 Hereford-139 Hereford-155 Hereford-155 Hereford-165 Hereford-165 Hereford-81 Hereford-81 Hereford-45 Hereford-45 Hereford-47 Hereford-47 Hereford-41 Hereford-41 Hereford-62 Hereford-62 Hereford-158 Hereford-158 Hereford-25 Hereford-25 Hereford-73 Hereford-73 Hereford-211 Hereford-211 Hereford-116 Hereford-116 Hereford-57 Hereford-57 Hereford-98 Hereford-98 Hereford-193 Hereford-193 Hereford-149 Hereford-149 Hereford-167 Hereford-167 Hereford-119 Hereford-119 Hereford-31 Hereford-31 Hereford-201 Hereford-201 Hereford-24 Hereford-24 Hereford-9 Hereford-9 Hereford-91 Hereford-91 Hereford-71 Hereford-71 Hereford-162 Hereford-162 Hereford-28 Hereford-28 Hereford-191 Hereford-191 Hereford-87 Hereford-87 Hereford-26 Hereford-26 Hereford-18 Hereford-18 Hereford-35 Hereford-35 Hereford-6 Hereford-6 Hereford-5 Hereford-5 Hereford-106 Hereford-106 Hereford-83 Hereford-83 Hereford-143 Hereford-143 Hereford-132 Hereford-132 Hereford-56 Hereford-56 Hereford-170 Hereford-170 Hereford-3 Hereford-3 Hereford-223 Hereford-223 Hereford-179 Hereford-179 Hereford-86 Hereford-86 Hereford-44 Hereford-44 Hereford-85 Hereford-85 Hereford-203 Hereford-203 Hereford-130 Hereford-130 Hereford-10 Hereford-10 Hereford-172 Hereford-172 Hereford-161 Hereford-161 Hereford-90 Hereford-90 Hereford-205 Hereford-205 Hereford-61 Hereford-61 Hereford-27 Hereford-27 Hereford-152 Hereford-152 Hereford-55 Hereford-55 Hereford-8 Hereford-8 Hereford-7 Hereford-7 Hereford-84 Hereford-84 Hereford-189 Hereford-189 Hereford-37 Hereford-37 Hereford-75 Hereford-75 Hereford-105 Hereford-105 Hereford-154 Hereford-154 Hereford-176 Hereford-176 Hereford-210 Hereford-210 Hereford-199 Hereford-199 Hereford-125 Hereford-125 Hereford-208 Hereford-208 Hereford-13 Hereford-13 Hereford-80 Hereford-80 Hereford-185 Hereford-185 Hereford-70 Hereford-70 Hereford-146 Hereford-146 Hereford-109 Hereford-109 Hereford-72 Hereford-72 Hereford-174 Hereford-174 Hereford-17 Hereford-17 Hereford-15 Hereford-15 Hereford-181 Hereford-181 Hereford-108 Hereford-108 Hereford-2 Hereford-2 Hereford-1 Hereford-1 Hereford-52 Hereford-52 Hereford-78 Hereford-78 Hereford-177 Hereford-177 Hereford-33 Hereford-33 Hereford-74 Hereford-74 Hereford-16 Hereford-16 Hereford-147 Hereford-147 Hereford-66 Hereford-66 Hereford-213 Hereford-213 Hereford-214 Hereford-214 Hereford-21 Hereford-21 Hereford-171 Hereford-171 Hereford-180 Hereford-180 Hereford-182 Hereford-182 Hereford-14 Hereford-14 Hereford-197 Hereford-197 Hereford-198 Hereford-198 Hereford-164 Hereford-164 Hereford-54 Hereford-54 Hereford-144 Hereford-144 Hereford-89 Hereford-89 Hereford-219 Hereford-219 Hereford-128 Hereford-128 Hereford-184 Hereford-184 Hereford-142 Hereford-142 Hereford-204 Hereford-204 Hereford-163 Hereford-163 Hereford-104 Hereford-104 Hereford-76 Hereford-76 Hereford-60 Hereford-60 Hereford-103 Hereford-103 Hereford-93 Hereford-93 Hereford-190 Hereford-190 Hereford-168 Hereford-168 Hereford-82 Hereford-82 Hereford-121 Hereford-121 Hereford-220 Hereford-220 Hereford-123 Hereford-123 Hereford-186 Hereford-186 Hereford-30 Hereford-30 Hereford-102 Hereford-102 Hereford-160 Hereford-160 Hereford-113 Hereford-113 Hereford-65 Hereford-65 Hereford-22 Hereford-22 Hereford-192 Hereford-192 Hereford-88 Hereford-88 Hereford-19 Hereford-19 Hereford-36 Hereford-36 Hereford-196 Hereford-196 Hereford-137 Hereford-137 Hereford-140 Hereford-140 Hereford-40 Hereford-40 Hereford-112 Hereford-112 Hereford-34 Hereford-34 Hereford-218 Hereford-218 Hereford-120 Hereford-120 Hereford-94 Hereford-94 Hereford-207 Hereford-207 Hereford-237 Hereford-237 Hereford-166 Hereford-166 Hereford-246 Hereford-246 Hereford-245 Hereford-245 Hereford-99 Hereford-99 Hereford-95 Hereford-95 Hereford-249 Hereford-249 Hereford-248 Hereford-248 Hereford-236 Hereford-236 Hereford-244 Hereford-244 Hereford-59 Hereford-59 Hereford-169 Hereford-169 Hereford-145 Hereford-145 Hereford-235 Hereford-235 Hereford-234 Hereford-234 Hereford-122 Hereford-122 Hereford-122 Hereford-122 Hereford-233 Hereford-233 Hereford-247 Hereford-247 Hereford-232 Hereford-232 Hereford-221 Hereford-221 Hereford-222 Hereford-222 Hereford-225 Hereford-225 Hereford-206 Hereford-206 Hereford-231 Hereford-231 Hereford-250 Hereford-250 Hereford-100 Hereford-100 Hereford-243 Hereford-243 Hereford-29 Hereford-29 Hereford-124 Hereford-124 Hereford-224 Hereford-224 Hereford-230 Hereford-230 Hereford-242 Hereford-242 Hereford-238 Hereford-238 Hereford-229 Hereford-229 Hereford-228 Hereford-228 Hereford-202 Hereford-202 Hereford-241 Hereford-241 Hereford-227 Hereford-227 Hereford-240 Hereford-240 Hereford-226 Hereford-226 Hereford-239 Hereford-239 Holstein-502 Holstein-502 Holstein-168 Holstein-168 Holstein-423 Holstein-423 Holstein-365 Holstein-365 Holstein-88 Holstein-88 Holstein-359 Holstein-359 Holstein-308 Holstein-308 Holstein-320 Holstein-320 Holstein-278 Holstein-278 Holstein-158 Holstein-158 Holstein-187 Holstein-187 Holstein-260 Holstein-260 Holstein-303 Holstein-303 Holstein-277 Holstein-277 Holstein-389 Holstein-389 Holstein-134 Holstein-134 Holstein-83 Holstein-83 Holstein-399 Holstein-399 Holstein-388 Holstein-388 Holstein-340 Holstein-340 Holstein-346 Holstein-346 Holstein-316 Holstein-316 Holstein-101 Holstein-101 Holstein-78 Holstein-78 Holstein-24 Holstein-24 Holstein-514 Holstein-514 Holstein-517 Holstein-517 Holstein-182 Holstein-182 Holstein-519 Holstein-519 Holstein-385 Holstein-385 Holstein-61 Holstein-61 Holstein-15 Holstein-15 Holstein-73 Holstein-73 Holstein-370 Holstein-370 Holstein-45 Holstein-45 Holstein-209 Holstein-209 Holstein-117 Holstein-117 Holstein-44 Holstein-44 Holstein-330 Holstein-330 Holstein-87 Holstein-87 Holstein-412 Holstein-412 Holstein-381 Holstein-381 Holstein-472 Holstein-472 Holstein-501 Holstein-501 Holstein-307 Holstein-307 Holstein-93 Holstein-93 Holstein-202 Holstein-202 Holstein-64 Holstein-64 Holstein-415 Holstein-415 Holstein-114 Holstein-114 Holstein-239 Holstein-239 Holstein-67 Holstein-67 Holstein-48 Holstein-48 Holstein-92 Holstein-92 Holstein-213 Holstein-213 Holstein-91 Holstein-91 Holstein-185 Holstein-185 Holstein-80 Holstein-80 Holstein-500 Holstein-500 Holstein-234 Holstein-234 Holstein-208 Holstein-208 Holstein-63 Holstein-63 Holstein-426 Holstein-426 Holstein-479 Holstein-479 Holstein-364 Holstein-364 Holstein-380 Holstein-380 Holstein-369 Holstein-369 Holstein-32 Holstein-32 Holstein-72 Holstein-72 Holstein-26 Holstein-26 Holstein-148 Holstein-148 Holstein-194 Holstein-194 Holstein-14 Holstein-14 Holstein-147 Holstein-147 Holstein-201 Holstein-201 Holstein-386 Holstein-386 Holstein-311 Holstein-311 Holstein-240 Holstein-240 Holstein-116 Holstein-116 Holstein-410 Holstein-410 Holstein-180 Holstein-180 Holstein-109 Holstein-109 Holstein-31 Holstein-31 Holstein-190 Holstein-190 Holstein-60 Holstein-60 Holstein-299 Holstein-299 Holstein-108 Holstein-108 Holstein-486 Holstein-486 Holstein-71 Holstein-71 Holstein-51 Holstein-51 Holstein-310 Holstein-310 Holstein-356 Holstein-356 Holstein-66 Holstein-66 Holstein-368 Holstein-368 Holstein-427 Holstein-427 Holstein-54 Holstein-54 Holstein-3 Holstein-3 Holstein-218 Holstein-218 Holstein-345 Holstein-345 Holstein-70 Holstein-70 Holstein-505 Holstein-505 Holstein-118 Holstein-118 Holstein-478 Holstein-478 Holstein-518 Holstein-518 Holstein-348 Holstein-348 Holstein-409 Holstein-409 Holstein-2 Holstein-2 Holstein-259 Holstein-259 Holstein-65 Holstein-65 Holstein-383 Holstein-383 Holstein-97 Holstein-97 Holstein-355 Holstein-355 Holstein-151 Holstein-151 Holstein-248 Holstein-248 Holstein-98 Holstein-98 Holstein-13 Holstein-13 Holstein-424 Holstein-424 Holstein-362 Holstein-362 Holstein-47 Holstein-47 Holstein-375 Holstein-375 Holstein-222 Holstein-222 Holstein-59 Holstein-59 Holstein-470 Holstein-470 Holstein-467 Holstein-467 Holstein-68 Holstein-68 Holstein-12 Holstein-12 Holstein-390 Holstein-390 Holstein-107 Holstein-107 Holstein-238 Holstein-238 Holstein-37 Holstein-37 Holstein-361 Holstein-361 Holstein-429 Holstein-429 Holstein-366 Holstein-366 Holstein-11 Holstein-11 Holstein-94 Holstein-94 Holstein-46 Holstein-46 Holstein-469 Holstein-469 Holstein-468 Holstein-468 Holstein-296 Holstein-296 Holstein-315 Holstein-315 Holstein-354 Holstein-354 Holstein-484 Holstein-484 Holstein-445 Holstein-445 Holstein-58 Holstein-58 Holstein-229 Holstein-229 Holstein-189 Holstein-189 Holstein-7 Holstein-7 Holstein-276 Holstein-276 Holstein-326 Holstein-326 Holstein-347 Holstein-347 Holstein-261 Holstein-261 Holstein-86 Holstein-86 Holstein-443 Holstein-443 Holstein-29 Holstein-29 Holstein-267 Holstein-267 Holstein-358 Holstein-358 Holstein-434 Holstein-434 Holstein-203 Holstein-203 Holstein-333 Holstein-333 Holstein-82 Holstein-82 Holstein-285 Holstein-285 Holstein-312 Holstein-312 Holstein-322 Holstein-322 Holstein-179 Holstein-179 Holstein-338 Holstein-338 Holstein-341 Holstein-341 Holstein-287 Holstein-287 Holstein-291 Holstein-291 Holstein-462 Holstein-462 Holstein-253 Holstein-253 Holstein-191 Holstein-191 Holstein-169 Holstein-169 Holstein-327 Holstein-327 Holstein-172 Holstein-172 Holstein-175 Holstein-175 Holstein-342 Holstein-342 Holstein-50 Holstein-50 Holstein-27 Holstein-27 Holstein-128 Holstein-128 Holstein-257 Holstein-257 Holstein-251 Holstein-251 Holstein-178 Holstein-178 Holstein-360 Holstein-360 Holstein-266 Holstein-266 Holstein-262 Holstein-262 Holstein-75 Holstein-75 Holstein-20 Holstein-20 Holstein-193 Holstein-193 Holstein-210 Holstein-210 Holstein-325 Holstein-325 Holstein-166 Holstein-166 Holstein-49 Holstein-49 Holstein-81 Holstein-81 Holstein-204 Holstein-204 Holstein-28 Holstein-28 Holstein-34 Holstein-34 Holstein-188 Holstein-188 Holstein-422 Holstein-422 Holstein-522 Holstein-522 Holstein-5 Holstein-5 Holstein-181 Holstein-181 Holstein-199 Holstein-199 Holstein-153 Holstein-153 Holstein-395 Holstein-395 Holstein-510 Holstein-510 Holstein-403 Holstein-403 Holstein-421 Holstein-421 Holstein-105 Holstein-105 Holstein-226 Holstein-226 Holstein-321 Holstein-321 Holstein-30 Holstein-30 Holstein-493 Holstein-493 Holstein-313 Holstein-313 Holstein-224 Holstein-224 Holstein-18 Holstein-18 Holstein-132 Holstein-132 Holstein-357 Holstein-357 Holstein-441 Holstein-441 Holstein-337 Holstein-337 Holstein-449 Holstein-449 Holstein-459 Holstein-459 Holstein-512 Holstein-512 Holstein-524 Holstein-524 Holstein-413 Holstein-413 Holstein-455 Holstein-455 Holstein-452 Holstein-452 Holstein-84 Holstein-84 Holstein-269 Holstein-269 Holstein-444 Holstein-444 Holstein-387 Holstein-387 Holstein-174 Holstein-174 Holstein-465 Holstein-465 Holstein-506 Holstein-506 Holstein-198 Holstein-198 Holstein-141 Holstein-141 Holstein-236 Holstein-236 Holstein-265 Holstein-265 Holstein-221 Holstein-221 Holstein-131 Holstein-131 Holstein-425 Holstein-425 Holstein-160 Holstein-160 Holstein-196 Holstein-196 Holstein-331 Holstein-331 Holstein-272 Holstein-272 Holstein-52 Holstein-52 Holstein-436 Holstein-436 Holstein-430 Holstein-430 Holstein-515 Holstein-515 Holstein-328 Holstein-328 Holstein-163 Holstein-163 Holstein-264 Holstein-264 Holstein-245 Holstein-245 Holstein-156 Holstein-156 Holstein-21 Holstein-21 Holstein-318 Holstein-318 Holstein-453 Holstein-453 Holstein-157 Holstein-157 Holstein-466 Holstein-466 Holstein-89 Holstein-89 Holstein-349 Holstein-349 Holstein-35 Holstein-35 Holstein-230 Holstein-230 Holstein-332 Holstein-332 Holstein-376 Holstein-376 Holstein-400 Holstein-400 Holstein-173 Holstein-173 Holstein-286 Holstein-286 Holstein-343 Holstein-343 Holstein-256 Holstein-256 Holstein-456 Holstein-456 Holstein-104 Holstein-104 Holstein-143 Holstein-143 Holstein-391 Holstein-391 Holstein-85 Holstein-85 Holstein-431 Holstein-431 Holstein-167 Holstein-167 Holstein-457 Holstein-457 Holstein-450 Holstein-450 Holstein-319 Holstein-319 Holstein-497 Holstein-497 Holstein-428 Holstein-428 Holstein-461 Holstein-461 Holstein-243 Holstein-243 Holstein-244 Holstein-244 Holstein-351 Holstein-351 Holstein-227 Holstein-227 Holstein-416 Holstein-416 Holstein-396 Holstein-396 Holstein-232 Holstein-232 Holstein-490 Holstein-490 Holstein-152 Holstein-152 Holstein-95 Holstein-95 Holstein-372 Holstein-372 Holstein-280 Holstein-280 Holstein-458 Holstein-458 Holstein-297 Holstein-297 Holstein-420 Holstein-420 Holstein-521 Holstein-521 Holstein-19 Holstein-19 Holstein-367 Holstein-367 Holstein-474 Holstein-474 Holstein-219 Holstein-219 Holstein-485 Holstein-485 Holstein-273 Holstein-273 Holstein-138 Holstein-138 Holstein-454 Holstein-454 Holstein-17 Holstein-17 Holstein-113 Holstein-113 Holstein-401 Holstein-401 Holstein-254 Holstein-254 Holstein-323 Holstein-323 Holstein-284 Holstein-284 Holstein-216 Holstein-216 Holstein-121 Holstein-121 Holstein-129 Holstein-129 Holstein-197 Holstein-197 Holstein-140 Holstein-140 Holstein-393 Holstein-393 Holstein-398 Holstein-398 Holstein-411 Holstein-411 Holstein-142 Holstein-142 Holstein-439 Holstein-439 Holstein-271 Holstein-271 Holstein-195 Holstein-195 Holstein-225 Holstein-225 Holstein-377 Holstein-377 Holstein-498 Holstein-498 Holstein-268 Holstein-268 Holstein-317 Holstein-317 Holstein-22 Holstein-22 Holstein-41 Holstein-41 Holstein-446 Holstein-446 Holstein-402 Holstein-402 Holstein-394 Holstein-394 Holstein-405 Holstein-405 Holstein-242 Holstein-242 Holstein-406 Holstein-406 Holstein-133 Holstein-133 Holstein-329 Holstein-329 Holstein-171 Holstein-171 Holstein-404 Holstein-404 Holstein-231 Holstein-231 Holstein-339 Holstein-339 Holstein-69 Holstein-69 Holstein-378 Holstein-378 Holstein-418 Holstein-418 Holstein-352 Holstein-352 Holstein-206 Holstein-206 Holstein-40 Holstein-40 Holstein-177 Holstein-177 Holstein-463 Holstein-463 Holstein-270 Holstein-270 Holstein-6 Holstein-6 Holstein-473 Holstein-473 Holstein-155 Holstein-155 Holstein-414 Holstein-414 Holstein-165 Holstein-165 Holstein-442 Holstein-442 Holstein-350 Holstein-350 Holstein-8 Holstein-8 Holstein-211 Holstein-211 Holstein-79 Holstein-79 Holstein-309 Holstein-309 Holstein-471 Holstein-471 Holstein-464 Holstein-464 Holstein-192 Holstein-192 Holstein-96 Holstein-96 Holstein-288 Holstein-288 Holstein-33 Holstein-33 Holstein-111 Holstein-111 Holstein-115 Holstein-115 Holstein-324 Holstein-324 Holstein-508 Holstein-508 Holstein-154 Holstein-154 Holstein-451 Holstein-451 Holstein-487 Holstein-487 Holstein-74 Holstein-74 Holstein-62 Holstein-62 Holstein-249 Holstein-249 Holstein-274 Holstein-274 Holstein-382 Holstein-382 Holstein-335 Holstein-335 Holstein-294 Holstein-294 Holstein-184 Holstein-184 Holstein-275 Holstein-275 Holstein-290 Holstein-290 Holstein-334 Holstein-334 Holstein-435 Holstein-435 Holstein-106 Holstein-106 Holstein-124 Holstein-124 Holstein-306 Holstein-306 Holstein-90 Holstein-90 Holstein-247 Holstein-247 Holstein-298 Holstein-298 Holstein-344 Holstein-344 Holstein-255 Holstein-255 Holstein-228 Holstein-228 Holstein-186 Holstein-186 Holstein-103 Holstein-103 Holstein-507 Holstein-507 Holstein-176 Holstein-176 Holstein-292 Holstein-292 Holstein-110 Holstein-110 Holstein-523 Holstein-523 Holstein-520 Holstein-520 Holstein-99 Holstein-99 Holstein-9 Holstein-9 Holstein-282 Holstein-282 Holstein-476 Holstein-476 Holstein-144 Holstein-144 Holstein-252 Holstein-252 Holstein-223 Holstein-223 Holstein-159 Holstein-159 Holstein-235 Holstein-235 Holstein-149 Holstein-149 Holstein-135 Holstein-135 Holstein-130 Holstein-130 Holstein-304 Holstein-304 Holstein-516 Holstein-516 Holstein-511 Holstein-511 Holstein-293 Holstein-293 Holstein-417 Holstein-417 Holstein-492 Holstein-492 Holstein-302 Holstein-302 Holstein-250 Holstein-250 Holstein-16 Holstein-16 Holstein-258 Holstein-258 Holstein-205 Holstein-205 Holstein-279 Holstein-279 Holstein-480 Holstein-480 Holstein-397 Holstein-397 Holstein-214 Holstein-214 Holstein-432 Holstein-432 Holstein-136 Holstein-136 Holstein-137 Holstein-137 Holstein-25 Holstein-25 Holstein-39 Holstein-39 Holstein-139 Holstein-139 Holstein-475 Holstein-475 Holstein-233 Holstein-233 Holstein-305 Holstein-305 Holstein-504 Holstein-504 Holstein-503 Holstein-503 Holstein-125 Holstein-125 Holstein-215 Holstein-215 Holstein-170 Holstein-170 Holstein-263 Holstein-263 Holstein-126 Holstein-126 Holstein-491 Holstein-491 Holstein-437 Holstein-437 Holstein-300 Holstein-300 Holstein-183 Holstein-183 Holstein-460 Holstein-460 Holstein-482 Holstein-482 Holstein-440 Holstein-440 Holstein-220 Holstein-220 Holstein-289 Holstein-289 Holstein-123 Holstein-123 Holstein-246 Holstein-246 Holstein-164 Holstein-164 Holstein-392 Holstein-392 Holstein-150 Holstein-150 Holstein-162 Holstein-162 Holstein-301 Holstein-301 Holstein-496 Holstein-496 Holstein-207 Holstein-207 Holstein-336 Holstein-336 Holstein-438 Holstein-438 Holstein-57 Holstein-57 Holstein-314 Holstein-314 Holstein-379 Holstein-379 Holstein-483 Holstein-483 Holstein-295 Holstein-295 Holstein-477 Holstein-477 Holstein-43 Holstein-43 Holstein-161 Holstein-161 Holstein-4 Holstein-4 Holstein-408 Holstein-408 Holstein-146 Holstein-146 Holstein-447 Holstein-447 Holstein-55 Holstein-55 Holstein-120 Holstein-120 Holstein-145 Holstein-145 Holstein-237 Holstein-237 Holstein-488 Holstein-488 Holstein-77 Holstein-77 Holstein-494 Holstein-494 Holstein-371 Holstein-371 Holstein-373 Holstein-373 Holstein-217 Holstein-217 Holstein-489 Holstein-489 Holstein-384 Holstein-384 Holstein-122 Holstein-122 Holstein-212 Holstein-212 Holstein-513 Holstein-513 Holstein-42 Holstein-42 Holstein-283 Holstein-283 Holstein-1 Holstein-1 Holstein-127 Holstein-127 Holstein-53 Holstein-53 Holstein-36 Holstein-36 Holstein-241 Holstein-241 Holstein-407 Holstein-407 Holstein-363 Holstein-363 Holstein-433 Holstein-433 Holstein-76 Holstein-76 Holstein-481 Holstein-481 Holstein-200 Holstein-200 Holstein-112 Holstein-112 Holstein-102 Holstein-102 Holstein-419 Holstein-419 Holstein-509 Holstein-509 Holstein-56 Holstein-56 Holstein-528 Holstein-528 Holstein-100 Holstein-100 Holstein-353 Holstein-353 Holstein-448 Holstein-448 Holstein-526 Holstein-526 Holstein-23 Holstein-23 Holstein-374 Holstein-374 Holstein-10 Holstein-10 Holstein-525 Holstein-525 Jersey-43 Jersey-43 Jersey-44 Jersey-44 Jersey-4 Jersey-4 Jersey-17 Jersey-17 Jersey-41 Jersey-41 Jersey-5 Jersey-5 Jersey-21 Jersey-21 Jersey-8 Jersey-8 Jersey-9 Jersey-9 Jersey-37 Jersey-37 Jersey-36 Jersey-36 Jersey-47 Jersey-47 Jersey-15 Jersey-15 Jersey-1 Jersey-1 Jersey-7 Jersey-7 Jersey-3 Jersey-3 Jersey-28 Jersey-28 Jersey-40 Jersey-40 Jersey-25 Jersey-25 Jersey-45 Jersey-45 Jersey-26 Jersey-26 Jersey-38 Jersey-38 Jersey-30 Jersey-30 Jersey-18 Jersey-18 Jersey-6 Jersey-6 Jersey-34 Jersey-34 Jersey-29 Jersey-29 Jersey-10 Jersey-10 Jersey-42 Jersey-42 Jersey-20 Jersey-20 Jersey-16 Jersey-16 Jersey-24 Jersey-24 Jersey-11 Jersey-11 Jersey-33 Jersey-33 Jersey-31 Jersey-31 Jersey-35 Jersey-35 Jersey-32 Jersey-32 Jersey-27 Jersey-27 Jersey-23 Jersey-23 Jersey-39 Jersey-39 Jersey-22 Jersey-22 Jersey-48 Jersey-48 Jersey-46 Jersey-46 Jersey-19 Jersey-19 Jersey-14 Jersey-14 Jersey-2 Jersey-2 Jersey-12 Jersey-12 Limousin-173 Limousin-173 Limousin-1221 Limousin-1221 Limousin-1055 Limousin-1055 Limousin-1210 Limousin-1210 Limousin-822 Limousin-822 Limousin-107 Limousin-107 Limousin-282 Limousin-282 Limousin-979 Limousin-979 Limousin-250 Limousin-250 Limousin-182 Limousin-182 Limousin-1094 Limousin-1094 Limousin-933 Limousin-933 Limousin-52 Limousin-52 Limousin-1335 Limousin-1335 Limousin-667 Limousin-667 Limousin-642 Limousin-642 Limousin-527 Limousin-527 Limousin-978 Limousin-978 Limousin-290 Limousin-290 Limousin-537 Limousin-537 Limousin-1209 Limousin-1209 Limousin-1096 Limousin-1096 Limousin-529 Limousin-529 Limousin-51 Limousin-51 Limousin-1437 Limousin-1437 Limousin-1102 Limousin-1102 Limousin-317 Limousin-317 Limousin-138 Limousin-138 Limousin-754 Limousin-754 Limousin-137 Limousin-137 Limousin-261 Limousin-261 Limousin-4 Limousin-4 Limousin-1175 Limousin-1175 Limousin-322 Limousin-322 Limousin-696 Limousin-696 Limousin-1200 Limousin-1200 Limousin-450 Limousin-450 Limousin-91 Limousin-91 Limousin-475 Limousin-475 Limousin-214 Limousin-214 Limousin-821 Limousin-821 Limousin-213 Limousin-213 Limousin-239 Limousin-239 Limousin-18 Limousin-18 Limousin-277 Limousin-277 Limousin-1082 Limousin-1082 Limousin-260 Limousin-260 Limousin-469 Limousin-469 Limousin-30 Limousin-30 Limousin-801 Limousin-801 Limousin-1192 Limousin-1192 Limousin-926 Limousin-926 Limousin-1438 Limousin-1438 Limousin-1432 Limousin-1432 Limousin-1509 Limousin-1509 Limousin-876 Limousin-876 Limousin-1199 Limousin-1199 Limousin-1028 Limousin-1028 Limousin-977 Limousin-977 Limousin-1391 Limousin-1391 Limousin-191 Limousin-191 Limousin-1011 Limousin-1011 Limousin-896 Limousin-896 Limousin-1228 Limousin-1228 Limousin-800 Limousin-800 Limousin-47 Limousin-47 Limousin-1008 Limousin-1008 Limousin-854 Limousin-854 Limousin-1069 Limousin-1069 Limousin-367 Limousin-367 Limousin-934 Limousin-934 Limousin-389 Limousin-389 Limousin-412 Limousin-412 Limousin-249 Limousin-249 Limousin-946 Limousin-946 Limousin-875 Limousin-875 Limousin-820 Limousin-820 Limousin-1395 Limousin-1395 Limousin-1446 Limousin-1446 Limousin-242 Limousin-242 Limousin-895 Limousin-895 Limousin-1346 Limousin-1346 Limousin-1454 Limousin-1454 Limousin-1492 Limousin-1492 Limousin-783 Limousin-783 Limousin-976 Limousin-976 Limousin-139 Limousin-139 Limousin-212 Limousin-212 Limousin-9 Limousin-9 Limousin-1491 Limousin-1491 Limousin-1476 Limousin-1476 Limousin-738 Limousin-738 Limousin-211 Limousin-211 Limousin-454 Limousin-454 Limousin-449 Limousin-449 Limousin-223 Limousin-223 Limousin-1139 Limousin-1139 Limousin-853 Limousin-853 Limousin-519 Limousin-519 Limousin-894 Limousin-894 Limousin-1334 Limousin-1334 Limousin-102 Limousin-102 Limousin-1007 Limousin-1007 Limousin-625 Limousin-625 Limousin-1006 Limousin-1006 Limousin-1005 Limousin-1005 Limousin-1551 Limousin-1551 Limousin-975 Limousin-975 Limousin-746 Limousin-746 Limousin-448 Limousin-448 Limousin-677 Limousin-677 Limousin-1208 Limousin-1208 Limousin-327 Limousin-327 Limousin-439 Limousin-439 Limousin-194 Limousin-194 Limousin-108 Limousin-108 Limousin-352 Limousin-352 Limousin-1453 Limousin-1453 Limousin-844 Limousin-844 Limousin-567 Limousin-567 Limousin-1161 Limousin-1161 Limousin-462 Limousin-462 Limousin-364 Limousin-364 Limousin-904 Limousin-904 Limousin-391 Limousin-391 Limousin-185 Limousin-185 Limousin-660 Limousin-660 Limousin-1401 Limousin-1401 Limousin-1004 Limousin-1004 Limousin-311 Limousin-311 Limousin-443 Limousin-443 Limousin-778 Limousin-778 Limousin-58 Limousin-58 Limousin-1307 Limousin-1307 Limousin-1519 Limousin-1519 Limousin-704 Limousin-704 Limousin-813 Limousin-813 Limousin-1198 Limousin-1198 Limousin-1530 Limousin-1530 Limousin-1490 Limousin-1490 Limousin-1116 Limousin-1116 Limousin-1390 Limousin-1390 Limousin-1280 Limousin-1280 Limousin-1113 Limousin-1113 Limousin-1154 Limousin-1154 Limousin-1414 Limousin-1414 Limousin-1522 Limousin-1522 Limousin-183 Limousin-183 Limousin-1552 Limousin-1552 Limousin-1169 Limousin-1169 Limousin-1355 Limousin-1355 Limousin-638 Limousin-638 Limousin-375 Limousin-375 Limousin-87 Limousin-87 Limousin-259 Limousin-259 Limousin-1542 Limousin-1542 Limousin-301 Limousin-301 Limousin-710 Limousin-710 Limousin-974 Limousin-974 Limousin-622 Limousin-622 Limousin-514 Limousin-514 Limousin-377 Limousin-377 Limousin-1134 Limousin-1134 Limousin-1410 Limousin-1410 Limousin-1474 Limousin-1474 Limousin-103 Limousin-103 Limousin-597 Limousin-597 Limousin-1511 Limousin-1511 Limousin-1413 Limousin-1413 Limousin-1191 Limousin-1191 Limousin-486 Limousin-486 Limousin-1320 Limousin-1320 Limousin-1452 Limousin-1452 Limousin-1143 Limousin-1143 Limousin-646 Limousin-646 Limousin-1546 Limousin-1546 Limousin-535 Limousin-535 Limousin-1253 Limousin-1253 Limousin-294 Limousin-294 Limousin-973 Limousin-973 Limousin-1286 Limousin-1286 Limousin-1319 Limousin-1319 Limousin-945 Limousin-945 Limousin-1133 Limousin-1133 Limousin-57 Limousin-57 Limousin-1529 Limousin-1529 Limousin-1190 Limousin-1190 Limousin-1541 Limousin-1541 Limousin-1068 Limousin-1068 Limousin-1168 Limousin-1168 Limousin-709 Limousin-709 Limousin-903 Limousin-903 Limousin-1042 Limousin-1042 Limousin-1306 Limousin-1306 Limousin-263 Limousin-263 Limousin-1465 Limousin-1465 Limousin-1408 Limousin-1408 Limousin-1468 Limousin-1468 Limousin-1354 Limousin-1354 Limousin-1101 Limousin-1101 Limousin-575 Limousin-575 Limousin-843 Limousin-843 Limousin-411 Limousin-411 Limousin-460 Limousin-460 Limousin-734 Limousin-734 Limousin-1429 Limousin-1429 Limousin-89 Limousin-89 Limousin-1027 Limousin-1027 Limousin-1484 Limousin-1484 Limousin-368 Limousin-368 Limousin-1054 Limousin-1054 Limousin-799 Limousin-799 Limousin-972 Limousin-972 Limousin-574 Limousin-574 Limousin-1292 Limousin-1292 Limousin-842 Limousin-842 Limousin-753 Limousin-753 Limousin-971 Limousin-971 Limousin-819 Limousin-819 Limousin-5 Limousin-5 Limousin-1132 Limousin-1132 Limousin-558 Limousin-558 Limousin-1305 Limousin-1305 Limousin-1164 Limousin-1164 Limousin-141 Limousin-141 Limousin-583 Limousin-583 Limousin-1304 Limousin-1304 Limousin-181 Limousin-181 Limousin-932 Limousin-932 Limousin-1535 Limousin-1535 Limousin-870 Limousin-870 Limousin-21 Limousin-21 Limousin-420 Limousin-420 Limousin-1291 Limousin-1291 Limousin-96 Limousin-96 Limousin-1478 Limousin-1478 Limousin-209 Limousin-209 Limousin-864 Limousin-864 Limousin-293 Limousin-293 Limousin-1540 Limousin-1540 Limousin-92 Limousin-92 Limousin-1290 Limousin-1290 Limousin-1085 Limousin-1085 Limousin-722 Limousin-722 Limousin-1033 Limousin-1033 Limousin-863 Limousin-863 Limousin-1370 Limousin-1370 Limousin-1162 Limousin-1162 Limousin-190 Limousin-190 Limousin-1505 Limousin-1505 Limousin-1142 Limousin-1142 Limousin-321 Limousin-321 Limousin-1235 Limousin-1235 Limousin-944 Limousin-944 Limousin-56 Limousin-56 Limousin-1440 Limousin-1440 Limousin-1483 Limousin-1483 Limousin-1026 Limousin-1026 Limousin-447 Limousin-447 Limousin-351 Limousin-351 Limousin-178 Limousin-178 Limousin-745 Limousin-745 Limousin-703 Limousin-703 Limousin-198 Limousin-198 Limousin-1343 Limousin-1343 Limousin-931 Limousin-931 Limousin-862 Limousin-862 Limousin-943 Limousin-943 Limousin-695 Limousin-695 Limousin-869 Limousin-869 Limousin-222 Limousin-222 Limousin-369 Limousin-369 Limousin-603 Limousin-603 Limousin-1189 Limousin-1189 Limousin-1389 Limousin-1389 Limousin-779 Limousin-779 Limousin-286 Limousin-286 Limousin-1275 Limousin-1275 Limousin-970 Limousin-970 Limousin-1411 Limousin-1411 Limousin-1289 Limousin-1289 Limousin-8 Limousin-8 Limousin-702 Limousin-702 Limousin-376 Limousin-376 Limousin-1457 Limousin-1457 Limousin-1550 Limousin-1550 Limousin-1466 Limousin-1466 Limousin-300 Limousin-300 Limousin-326 Limousin-326 Limousin-292 Limousin-292 Limousin-1165 Limousin-1165 Limousin-1100 Limousin-1100 Limousin-1244 Limousin-1244 Limousin-1141 Limousin-1141 Limousin-147 Limousin-147 Limousin-1219 Limousin-1219 Limousin-1152 Limousin-1152 Limousin-1415 Limousin-1415 Limousin-584 Limousin-584 Limousin-566 Limousin-566 Limousin-262 Limousin-262 Limousin-1420 Limousin-1420 Limousin-601 Limousin-601 Limousin-1475 Limousin-1475 Limousin-792 Limousin-792 Limousin-121 Limousin-121 Limousin-55 Limousin-55 Limousin-452 Limousin-452 Limousin-785 Limousin-785 Limousin-938 Limousin-938 Limousin-1533 Limousin-1533 Limousin-617 Limousin-617 Limousin-388 Limousin-388 Limousin-144 Limousin-144 Limousin-769 Limousin-769 Limousin-565 Limousin-565 Limousin-1435 Limousin-1435 Limousin-662 Limousin-662 Limousin-1400 Limousin-1400 Limousin-362 Limousin-362 Limousin-189 Limousin-189 Limousin-635 Limousin-635 Limousin-1416 Limousin-1416 Limousin-1473 Limousin-1473 Limousin-1353 Limousin-1353 Limousin-1448 Limousin-1448 Limousin-83 Limousin-83 Limousin-166 Limousin-166 Limousin-782 Limousin-782 Limousin-1053 Limousin-1053 Limousin-193 Limousin-193 Limousin-1003 Limousin-1003 Limousin-24 Limousin-24 Limousin-330 Limousin-330 Limousin-1495 Limousin-1495 Limousin-418 Limousin-418 Limousin-902 Limousin-902 Limousin-708 Limousin-708 Limousin-106 Limousin-106 Limousin-355 Limousin-355 Limousin-1182 Limousin-1182 Limousin-221 Limousin-221 Limousin-170 Limousin-170 Limousin-744 Limousin-744 Limousin-133 Limousin-133 Limousin-1041 Limousin-1041 Limousin-426 Limousin-426 Limousin-428 Limousin-428 Limousin-1131 Limousin-1131 Limousin-1412 Limousin-1412 Limousin-398 Limousin-398 Limousin-1545 Limousin-1545 Limousin-455 Limousin-455 Limousin-602 Limousin-602 Limousin-289 Limousin-289 Limousin-640 Limousin-640 Limousin-1025 Limousin-1025 Limousin-1417 Limousin-1417 Limousin-530 Limousin-530 Limousin-258 Limousin-258 Limousin-1220 Limousin-1220 Limousin-651 Limousin-651 Limousin-1425 Limousin-1425 Limousin-969 Limousin-969 Limousin-1592 Limousin-1592 Limousin-1591 Limousin-1591 Limousin-1067 Limousin-1067 Limousin-1130 Limousin-1130 Limousin-299 Limousin-299 Limousin-1590 Limousin-1590 Limousin-1589 Limousin-1589 Limousin-1318 Limousin-1318 Limousin-298 Limousin-298 Limousin-1588 Limousin-1588 Limousin-1507 Limousin-1507 Limousin-1587 Limousin-1587 Limousin-1586 Limousin-1586 Limousin-968 Limousin-968 Limousin-329 Limousin-329 Limousin-329 Limousin-329 Limousin-1585 Limousin-1585 Limousin-930 Limousin-930 Limousin-1419 Limousin-1419 Limousin-1114 Limousin-1114 Limousin-1024 Limousin-1024 Limousin-1584 Limousin-1584 Limousin-1583 Limousin-1583 Limousin-1582 Limousin-1582 Limousin-687 Limousin-687 Limousin-687 Limousin-687 Limousin-1581 Limousin-1581 Limousin-1580 Limousin-1580 Limousin-1579 Limousin-1579 Limousin-1578 Limousin-1578 Limousin-220 Limousin-220 Limousin-1577 Limousin-1577 Limousin-694 Limousin-694 Limousin-152 Limousin-152 Limousin-1576 Limousin-1576 Limousin-917 Limousin-917 Limousin-1575 Limousin-1575 Limousin-1574 Limousin-1574 Limousin-1573 Limousin-1573 Limousin-1572 Limousin-1572 Limousin-1571 Limousin-1571 Limousin-115 Limousin-115 Limousin-808 Limousin-808 Limousin-1596 Limousin-1596 Limousin-1595 Limousin-1595 Limousin-366 Limousin-366 Limousin-1594 Limousin-1594 Limousin-925 Limousin-925 Limousin-925 Limousin-925 Limousin-1593 Limousin-1593 Limousin-297 Limousin-297 Limousin-707 Limousin-707 Limousin-374 Limousin-374 Limousin-937 Limousin-937 Limousin-1303 Limousin-1303 Limousin-1570 Limousin-1570 Limousin-1188 Limousin-1188 Limousin-812 Limousin-812 Limousin-1569 Limousin-1569 Limousin-647 Limousin-647 Limousin-1052 Limousin-1052 Limousin-1499 Limousin-1499 Limousin-76 Limousin-76 Limousin-1197 Limousin-1197 Limousin-1393 Limousin-1393 Limousin-86 Limousin-86 Limousin-631 Limousin-631 Limousin-1502 Limousin-1502 Limousin-852 Limousin-852 Limousin-276 Limousin-276 Limousin-616 Limousin-616 Limousin-151 Limousin-151 Limousin-833 Limousin-833 Limousin-851 Limousin-851 Limousin-1369 Limousin-1369 Limousin-1381 Limousin-1381 Limousin-1129 Limousin-1129 Limousin-219 Limousin-219 Limousin-1040 Limousin-1040 Limousin-77 Limousin-77 Limousin-1196 Limousin-1196 Limousin-1207 Limousin-1207 Limousin-1394 Limousin-1394 Limousin-1268 Limousin-1268 Limousin-1128 Limousin-1128 Limousin-901 Limousin-901 Limousin-165 Limousin-165 Limousin-404 Limousin-404 Limousin-1451 Limousin-1451 Limousin-850 Limousin-850 Limousin-1243 Limousin-1243 Limousin-1528 Limousin-1528 Limousin-100 Limousin-100 Limousin-1423 Limousin-1423 Limousin-341 Limousin-341 Limousin-591 Limousin-591 Limousin-841 Limousin-841 Limousin-615 Limousin-615 Limousin-573 Limousin-573 Limousin-861 Limousin-861 Limousin-1360 Limousin-1360 Limousin-1479 Limousin-1479 Limousin-312 Limousin-312 Limousin-818 Limousin-818 Limousin-729 Limousin-729 Limousin-402 Limousin-402 Limousin-1095 Limousin-1095 Limousin-860 Limousin-860 Limousin-1302 Limousin-1302 Limousin-500 Limousin-500 Limousin-1039 Limousin-1039 Limousin-406 Limousin-406 Limousin-1038 Limousin-1038 Limousin-1368 Limousin-1368 Limousin-1092 Limousin-1092 Limousin-832 Limousin-832 Limousin-1001 Limousin-1001 Limousin-811 Limousin-811 Limousin-954 Limousin-954 Limousin-353 Limousin-353 Limousin-310 Limousin-310 Limousin-126 Limousin-126 Limousin-146 Limousin-146 Limousin-111 Limousin-111 Limousin-1146 Limousin-1146 Limousin-868 Limousin-868 Limousin-988 Limousin-988 Limousin-278 Limousin-278 Limousin-140 Limousin-140 Limousin-99 Limousin-99 Limousin-1301 Limousin-1301 Limousin-1066 Limousin-1066 Limousin-1081 Limousin-1081 Limousin-928 Limousin-928 Limousin-1539 Limousin-1539 Limousin-1187 Limousin-1187 Limousin-817 Limousin-817 Limousin-1065 Limousin-1065 Limousin-590 Limousin-590 Limousin-1317 Limousin-1317 Limousin-309 Limousin-309 Limousin-125 Limousin-125 Limousin-967 Limousin-967 Limousin-1158 Limousin-1158 Limousin-325 Limousin-325 Limousin-459 Limousin-459 Limousin-1140 Limousin-1140 Limousin-953 Limousin-953 Limousin-1300 Limousin-1300 Limousin-1463 Limousin-1463 Limousin-337 Limousin-337 Limousin-238 Limousin-238 Limousin-557 Limousin-557 Limousin-572 Limousin-572 Limousin-966 Limousin-966 Limousin-924 Limousin-924 Limousin-383 Limousin-383 Limousin-1218 Limousin-1218 Limousin-733 Limousin-733 Limousin-589 Limousin-589 Limousin-446 Limousin-446 Limousin-539 Limousin-539 Limousin-883 Limousin-883 Limousin-1333 Limousin-1333 Limousin-1316 Limousin-1316 Limousin-1332 Limousin-1332 Limousin-1252 Limousin-1252 Limousin-285 Limousin-285 Limousin-467 Limousin-467 Limousin-1037 Limousin-1037 Limousin-965 Limousin-965 Limousin-810 Limousin-810 Limousin-1000 Limousin-1000 Limousin-1223 Limousin-1223 Limousin-1538 Limousin-1538 Limousin-1076 Limousin-1076 Limousin-1518 Limousin-1518 Limousin-424 Limousin-424 Limousin-1422 Limousin-1422 Limousin-218 Limousin-218 Limousin-1315 Limousin-1315 Limousin-1443 Limousin-1443 Limousin-1105 Limousin-1105 Limousin-1091 Limousin-1091 Limousin-1285 Limousin-1285 Limousin-906 Limousin-906 Limousin-1127 Limousin-1127 Limousin-417 Limousin-417 Limousin-442 Limousin-442 Limousin-1436 Limousin-1436 Limousin-46 Limousin-46 Limousin-347 Limousin-347 Limousin-1064 Limousin-1064 Limousin-1181 Limousin-1181 Limousin-914 Limousin-914 Limousin-503 Limousin-503 Limousin-405 Limousin-405 Limousin-1342 Limousin-1342 Limousin-1441 Limousin-1441 Limousin-1267 Limousin-1267 Limousin-257 Limousin-257 Limousin-1180 Limousin-1180 Limousin-410 Limousin-410 Limousin-334 Limousin-334 Limousin-920 Limousin-920 Limousin-416 Limousin-416 Limousin-1234 Limousin-1234 Limousin-1157 Limousin-1157 Limousin-1126 Limousin-1126 Limousin-1445 Limousin-1445 Limousin-1352 Limousin-1352 Limousin-942 Limousin-942 Limousin-859 Limousin-859 Limousin-999 Limousin-999 Limousin-1299 Limousin-1299 Limousin-936 Limousin-936 Limousin-1063 Limousin-1063 Limousin-280 Limousin-280 Limousin-1288 Limousin-1288 Limousin-1447 Limousin-1447 Limousin-1256 Limousin-1256 Limousin-1266 Limousin-1266 Limousin-208 Limousin-208 Limousin-1023 Limousin-1023 Limousin-1090 Limousin-1090 Limousin-431 Limousin-431 Limousin-732 Limousin-732 Limousin-164 Limousin-164 Limousin-1462 Limousin-1462 Limousin-1521 Limousin-1521 Limousin-856 Limousin-856 Limousin-848 Limousin-848 Limousin-1366 Limousin-1366 Limousin-73 Limousin-73 Limousin-1458 Limousin-1458 Limousin-1482 Limousin-1482 Limousin-1359 Limousin-1359 Limousin-1472 Limousin-1472 Limousin-305 Limousin-305 Limousin-210 Limousin-210 Limousin-690 Limousin-690 Limousin-1497 Limousin-1497 Limousin-1527 Limousin-1527 Limousin-237 Limousin-237 Limousin-1379 Limousin-1379 Limousin-1022 Limousin-1022 Limousin-90 Limousin-90 Limousin-1298 Limousin-1298 Limousin-1442 Limousin-1442 Limousin-1089 Limousin-1089 Limousin-150 Limousin-150 Limousin-1399 Limousin-1399 Limousin-1088 Limousin-1088 Limousin-840 Limousin-840 Limousin-1112 Limousin-1112 Limousin-1233 Limousin-1233 Limousin-1341 Limousin-1341 Limousin-70 Limousin-70 Limousin-124 Limousin-124 Limousin-804 Limousin-804 Limousin-1426 Limousin-1426 Limousin-437 Limousin-437 Limousin-316 Limousin-316 Limousin-1388 Limousin-1388 Limousin-1506 Limousin-1506 Limousin-1206 Limousin-1206 Limousin-1297 Limousin-1297 Limousin-415 Limousin-415 Limousin-1444 Limousin-1444 Limousin-1156 Limousin-1156 Limousin-523 Limousin-523 Limousin-29 Limousin-29 Limousin-1526 Limousin-1526 Limousin-361 Limousin-361 Limousin-1351 Limousin-1351 Limousin-1406 Limousin-1406 Limousin-308 Limousin-308 Limousin-1554 Limousin-1554 Limousin-867 Limousin-867 Limousin-188 Limousin-188 Limousin-831 Limousin-831 Limousin-1098 Limousin-1098 Limousin-207 Limousin-207 Limousin-1125 Limousin-1125 Limousin-427 Limousin-427 Limousin-595 Limousin-595 Limousin-517 Limousin-517 Limousin-1433 Limousin-1433 Limousin-893 Limousin-893 Limousin-839 Limousin-839 Limousin-847 Limousin-847 Limousin-63 Limousin-63 Limousin-373 Limousin-373 Limousin-408 Limousin-408 Limousin-830 Limousin-830 Limousin-1151 Limousin-1151 Limousin-205 Limousin-205 Limousin-1427 Limousin-1427 Limousin-1051 Limousin-1051 Limousin-809 Limousin-809 Limousin-1350 Limousin-1350 Limousin-1050 Limousin-1050 Limousin-600 Limousin-600 Limousin-874 Limousin-874 Limousin-987 Limousin-987 Limousin-1284 Limousin-1284 Limousin-1296 Limousin-1296 Limousin-1537 Limousin-1537 Limousin-456 Limousin-456 Limousin-670 Limousin-670 Limousin-621 Limousin-621 Limousin-1224 Limousin-1224 Limousin-1078 Limousin-1078 Limousin-721 Limousin-721 Limousin-829 Limousin-829 Limousin-582 Limousin-582 Limousin-315 Limousin-315 Limousin-1510 Limousin-1510 Limousin-628 Limousin-628 Limousin-1340 Limousin-1340 Limousin-706 Limousin-706 Limousin-1471 Limousin-1471 Limousin-101 Limousin-101 Limousin-324 Limousin-324 Limousin-1217 Limousin-1217 Limousin-372 Limousin-372 Limousin-78 Limousin-78 Limousin-541 Limousin-541 Limousin-359 Limousin-359 Limousin-1195 Limousin-1195 Limousin-816 Limousin-816 Limousin-186 Limousin-186 Limousin-1186 Limousin-1186 Limousin-1314 Limousin-1314 Limousin-436 Limousin-436 Limousin-752 Limousin-752 Limousin-701 Limousin-701 Limousin-1014 Limousin-1014 Limousin-1013 Limousin-1013 Limousin-923 Limousin-923 Limousin-1515 Limousin-1515 Limousin-1498 Limousin-1498 Limousin-736 Limousin-736 Limousin-1121 Limousin-1121 Limousin-1062 Limousin-1062 Limousin-365 Limousin-365 Limousin-1504 Limousin-1504 Limousin-1185 Limousin-1185 Limousin-1251 Limousin-1251 Limousin-998 Limousin-998 Limousin-905 Limousin-905 Limousin-236 Limousin-236 Limousin-964 Limousin-964 Limousin-1021 Limousin-1021 Limousin-136 Limousin-136 Limousin-1487 Limousin-1487 Limousin-419 Limousin-419 Limousin-929 Limousin-929 Limousin-1032 Limousin-1032 Limousin-288 Limousin-288 Limousin-1508 Limousin-1508 Limousin-693 Limousin-693 Limousin-900 Limousin-900 Limousin-599 Limousin-599 Limousin-336 Limousin-336 Limousin-594 Limousin-594 Limousin-1111 Limousin-1111 Limousin-939 Limousin-939 Limousin-1372 Limousin-1372 Limousin-1150 Limousin-1150 Limousin-206 Limousin-206 Limousin-1170 Limousin-1170 Limousin-1232 Limousin-1232 Limousin-296 Limousin-296 Limousin-1349 Limousin-1349 Limousin-248 Limousin-248 Limousin-254 Limousin-254 Limousin-1536 Limousin-1536 Limousin-235 Limousin-235 Limousin-358 Limousin-358 Limousin-555 Limousin-555 Limousin-1331 Limousin-1331 Limousin-28 Limousin-28 Limousin-304 Limousin-304 Limousin-1365 Limousin-1365 Limousin-432 Limousin-432 Limousin-564 Limousin-564 Limousin-1461 Limousin-1461 Limousin-1371 Limousin-1371 Limousin-997 Limousin-997 Limousin-815 Limousin-815 Limousin-986 Limousin-986 Limousin-1480 Limousin-1480 Limousin-1358 Limousin-1358 Limousin-502 Limousin-502 Limousin-1145 Limousin-1145 Limousin-489 Limousin-489 Limousin-1348 Limousin-1348 Limousin-952 Limousin-952 Limousin-1460 Limousin-1460 Limousin-1283 Limousin-1283 Limousin-1255 Limousin-1255 Limousin-1020 Limousin-1020 Limousin-149 Limousin-149 Limousin-434 Limousin-434 Limousin-370 Limousin-370 Limousin-1532 Limousin-1532 Limousin-1149 Limousin-1149 Limousin-1148 Limousin-1148 Limousin-775 Limousin-775 Limousin-1418 Limousin-1418 Limousin-676 Limousin-676 Limousin-433 Limousin-433 Limousin-1061 Limousin-1061 Limousin-1010 Limousin-1010 Limousin-397 Limousin-397 Limousin-247 Limousin-247 Limousin-700 Limousin-700 Limousin-1019 Limousin-1019 Limousin-1524 Limousin-1524 Limousin-1205 Limousin-1205 Limousin-720 Limousin-720 Limousin-935 Limousin-935 Limousin-274 Limousin-274 Limousin-1439 Limousin-1439 Limousin-246 Limousin-246 Limousin-1357 Limousin-1357 Limousin-1147 Limousin-1147 Limousin-568 Limousin-568 Limousin-1138 Limousin-1138 Limousin-1313 Limousin-1313 Limousin-1339 Limousin-1339 Limousin-234 Limousin-234 Limousin-88 Limousin-88 Limousin-588 Limousin-588 Limousin-1560 Limousin-1560 Limousin-598 Limousin-598 Limousin-95 Limousin-95 Limousin-1160 Limousin-1160 Limousin-281 Limousin-281 Limousin-356 Limousin-356 Limousin-1434 Limousin-1434 Limousin-1018 Limousin-1018 Limousin-1312 Limousin-1312 Limousin-98 Limousin-98 Limousin-319 Limousin-319 Limousin-927 Limousin-927 Limousin-1513 Limousin-1513 Limousin-1075 Limousin-1075 Limousin-1470 Limousin-1470 Limousin-488 Limousin-488 Limousin-1242 Limousin-1242 Limousin-1311 Limousin-1311 Limousin-1080 Limousin-1080 Limousin-1287 Limousin-1287 Limousin-996 Limousin-996 Limousin-291 Limousin-291 Limousin-1450 Limousin-1450 Limousin-1501 Limousin-1501 Limousin-382 Limousin-382 Limousin-1231 Limousin-1231 Limousin-1548 Limousin-1548 Limousin-1407 Limousin-1407 Limousin-593 Limousin-593 Limousin-873 Limousin-873 Limousin-1488 Limousin-1488 Limousin-814 Limousin-814 Limousin-1563 Limousin-1563 Limousin-1222 Limousin-1222 Limousin-328 Limousin-328 Limousin-995 Limousin-995 Limousin-1523 Limousin-1523 Limousin-345 Limousin-345 Limousin-951 Limousin-951 Limousin-1496 Limousin-1496 Limousin-421 Limousin-421 Limousin-81 Limousin-81 Limousin-1155 Limousin-1155 Limousin-1329 Limousin-1329 Limousin-534 Limousin-534 Limousin-1328 Limousin-1328 Limousin-727 Limousin-727 Limousin-719 Limousin-719 Limousin-1520 Limousin-1520 Limousin-791 Limousin-791 Limousin-1544 Limousin-1544 Limousin-1099 Limousin-1099 Limousin-371 Limousin-371 Limousin-217 Limousin-217 Limousin-1387 Limousin-1387 Limousin-1356 Limousin-1356 Limousin-1124 Limousin-1124 Limousin-1477 Limousin-1477 Limousin-718 Limousin-718 Limousin-650 Limousin-650 Limousin-403 Limousin-403 Limousin-963 Limousin-963 Limousin-1295 Limousin-1295 Limousin-1279 Limousin-1279 Limousin-233 Limousin-233 Limousin-232 Limousin-232 Limousin-1566 Limousin-1566 Limousin-1424 Limousin-1424 Limousin-1531 Limousin-1531 Limousin-1106 Limousin-1106 Limousin-1467 Limousin-1467 Limousin-163 Limousin-163 Limousin-985 Limousin-985 Limousin-1278 Limousin-1278 Limousin-518 Limousin-518 Limousin-1392 Limousin-1392 Limousin-536 Limousin-536 Limousin-1060 Limousin-1060 Limousin-1517 Limousin-1517 Limousin-899 Limousin-899 Limousin-571 Limousin-571 Limousin-1555 Limousin-1555 Limousin-994 Limousin-994 Limousin-1144 Limousin-1144 Limousin-1364 Limousin-1364 Limousin-858 Limousin-858 Limousin-993 Limousin-993 Limousin-463 Limousin-463 Limousin-1031 Limousin-1031 Limousin-241 Limousin-241 Limousin-857 Limousin-857 Limousin-1455 Limousin-1455 Limousin-984 Limousin-984 Limousin-941 Limousin-941 Limousin-1059 Limousin-1059 Limousin-318 Limousin-318 Limousin-1049 Limousin-1049 Limousin-1123 Limousin-1123 Limousin-256 Limousin-256 Limousin-950 Limousin-950 Limousin-1184 Limousin-1184 Limousin-1163 Limousin-1163 Limousin-581 Limousin-581 Limousin-1327 Limousin-1327 Limousin-169 Limousin-169 Limousin-474 Limousin-474 Limousin-85 Limousin-85 Limousin-1386 Limousin-1386 Limousin-41 Limousin-41 Limousin-1553 Limousin-1553 Limousin-705 Limousin-705 Limousin-1036 Limousin-1036 Limousin-1547 Limousin-1547 Limousin-1494 Limousin-1494 Limousin-485 Limousin-485 Limousin-414 Limousin-414 Limousin-284 Limousin-284 Limousin-1104 Limousin-1104 Limousin-828 Limousin-828 Limousin-231 Limousin-231 Limousin-40 Limousin-40 Limousin-1265 Limousin-1265 Limousin-1363 Limousin-1363 Limousin-80 Limousin-80 Limousin-1048 Limousin-1048 Limousin-245 Limousin-245 Limousin-1204 Limousin-1204 Limousin-132 Limousin-132 Limousin-1405 Limousin-1405 Limousin-407 Limousin-407 Limousin-499 Limousin-499 Limousin-1500 Limousin-1500 Limousin-1431 Limousin-1431 Limousin-37 Limousin-37 Limousin-807 Limousin-807 Limousin-465 Limousin-465 Limousin-348 Limousin-348 Limousin-340 Limousin-340 Limousin-342 Limousin-342 Limousin-68 Limousin-68 Limousin-1264 Limousin-1264 Limousin-1263 Limousin-1263 Limousin-1276 Limousin-1276 Limousin-827 Limousin-827 Limousin-1294 Limousin-1294 Limousin-1084 Limousin-1084 Limousin-949 Limousin-949 Limousin-666 Limousin-666 Limousin-533 Limousin-533 Limousin-216 Limousin-216 Limousin-665 Limousin-665 Limousin-177 Limousin-177 Limousin-466 Limousin-466 Limousin-751 Limousin-751 Limousin-74 Limousin-74 Limousin-268 Limousin-268 Limousin-1514 Limousin-1514 Limousin-759 Limousin-759 Limousin-19 Limousin-19 Limousin-130 Limousin-130 Limousin-637 Limousin-637 Limousin-516 Limousin-516 Limousin-553 Limousin-553 Limousin-36 Limousin-36 Limousin-683 Limousin-683 Limousin-23 Limousin-23 Limousin-892 Limousin-892 Limousin-1203 Limousin-1203 Limousin-1241 Limousin-1241 Limousin-1087 Limousin-1087 Limousin-1378 Limousin-1378 Limousin-798 Limousin-798 Limousin-1216 Limousin-1216 Limousin-12 Limousin-12 Limousin-350 Limousin-350 Limousin-922 Limousin-922 Limousin-393 Limousin-393 Limousin-498 Limousin-498 Limousin-387 Limousin-387 Limousin-392 Limousin-392 Limousin-2 Limousin-2 Limousin-546 Limousin-546 Limousin-62 Limousin-62 Limousin-11 Limousin-11 Limousin-493 Limousin-493 Limousin-228 Limousin-228 Limousin-390 Limousin-390 Limousin-1367 Limousin-1367 Limousin-636 Limousin-636 Limousin-1430 Limousin-1430 Limousin-453 Limousin-453 Limousin-522 Limousin-522 Limousin-481 Limousin-481 Limousin-726 Limousin-726 Limousin-669 Limousin-669 Limousin-227 Limousin-227 Limousin-1077 Limousin-1077 Limousin-1030 Limousin-1030 Limousin-45 Limousin-45 Limousin-725 Limousin-725 Limousin-664 Limousin-664 Limousin-544 Limousin-544 Limousin-543 Limousin-543 Limousin-339 Limousin-339 Limousin-992 Limousin-992 Limousin-750 Limousin-750 Limousin-1172 Limousin-1172 Limousin-717 Limousin-717 Limousin-639 Limousin-639 Limousin-724 Limousin-724 Limousin-758 Limousin-758 Limousin-1178 Limousin-1178 Limousin-786 Limousin-786 Limousin-663 Limousin-663 Limousin-659 Limousin-659 Limousin-608 Limousin-608 Limousin-891 Limousin-891 Limousin-838 Limousin-838 Limousin-716 Limousin-716 Limousin-267 Limousin-267 Limousin-768 Limousin-768 Limousin-1309 Limousin-1309 Limousin-1377 Limousin-1377 Limousin-39 Limousin-39 Limousin-919 Limousin-919 Limousin-797 Limousin-797 Limousin-531 Limousin-531 Limousin-592 Limousin-592 Limousin-162 Limousin-162 Limousin-648 Limousin-648 Limousin-882 Limousin-882 Limousin-1174 Limousin-1174 Limousin-1486 Limousin-1486 Limousin-119 Limousin-119 Limousin-344 Limousin-344 Limousin-767 Limousin-767 Limousin-766 Limousin-766 Limousin-556 Limousin-556 Limousin-1404 Limousin-1404 Limousin-912 Limousin-912 Limousin-423 Limousin-423 Limousin-907 Limousin-907 Limousin-787 Limousin-787 Limousin-1167 Limousin-1167 Limousin-699 Limousin-699 Limousin-196 Limousin-196 Limousin-1240 Limousin-1240 Limousin-1493 Limousin-1493 Limousin-483 Limousin-483 Limousin-1035 Limousin-1035 Limousin-110 Limousin-110 Limousin-105 Limousin-105 Limousin-273 Limousin-273 Limousin-109 Limousin-109 Limousin-161 Limousin-161 Limousin-715 Limousin-715 Limousin-1250 Limousin-1250 Limousin-562 Limousin-562 Limousin-266 Limousin-266 Limousin-620 Limousin-620 Limousin-1262 Limousin-1262 Limousin-230 Limousin-230 Limousin-552 Limousin-552 Limousin-777 Limousin-777 Limousin-962 Limousin-962 Limousin-806 Limousin-806 Limousin-13 Limousin-13 Limousin-723 Limousin-723 Limousin-203 Limousin-203 Limousin-265 Limousin-265 Limousin-1074 Limousin-1074 Limousin-692 Limousin-692 Limousin-1489 Limousin-1489 Limousin-71 Limousin-71 Limousin-1103 Limousin-1103 Limousin-16 Limousin-16 Limousin-846 Limousin-846 Limousin-826 Limousin-826 Limousin-551 Limousin-551 Limousin-911 Limousin-911 Limousin-72 Limousin-72 Limousin-682 Limousin-682 Limousin-872 Limousin-872 Limousin-1362 Limousin-1362 Limousin-890 Limousin-890 Limousin-422 Limousin-422 Limousin-1338 Limousin-1338 Limousin-1269 Limousin-1269 Limousin-765 Limousin-765 Limousin-1345 Limousin-1345 Limousin-898 Limousin-898 Limousin-1274 Limousin-1274 Limousin-1119 Limousin-1119 Limousin-226 Limousin-226 Limousin-123 Limousin-123 Limousin-1428 Limousin-1428 Limousin-1153 Limousin-1153 Limousin-961 Limousin-961 Limousin-607 Limousin-607 Limousin-1115 Limousin-1115 Limousin-1047 Limousin-1047 Limousin-1227 Limousin-1227 Limousin-1226 Limousin-1226 Limousin-889 Limousin-889 Limousin-888 Limousin-888 Limousin-910 Limousin-910 Limousin-303 Limousin-303 Limousin-202 Limousin-202 Limousin-674 Limousin-674 Limousin-26 Limousin-26 Limousin-524 Limousin-524 Limousin-42 Limousin-42 Limousin-1556 Limousin-1556 Limousin-774 Limousin-774 Limousin-1273 Limousin-1273 Limousin-1215 Limousin-1215 Limousin-441 Limousin-441 Limousin-264 Limousin-264 Limousin-1308 Limousin-1308 Limousin-728 Limousin-728 Limousin-118 Limousin-118 Limousin-1565 Limousin-1565 Limousin-27 Limousin-27 Limousin-1046 Limousin-1046 Limousin-686 Limousin-686 Limousin-201 Limousin-201 Limousin-104 Limousin-104 Limousin-34 Limousin-34 Limousin-685 Limousin-685 Limousin-1118 Limousin-1118 Limousin-468 Limousin-468 Limousin-1376 Limousin-1376 Limousin-1254 Limousin-1254 Limousin-538 Limousin-538 Limousin-1214 Limousin-1214 Limousin-735 Limousin-735 Limousin-680 Limousin-680 Limousin-960 Limousin-960 Limousin-31 Limousin-31 Limousin-1058 Limousin-1058 Limousin-458 Limousin-458 Limousin-614 Limousin-614 Limousin-606 Limousin-606 Limousin-959 Limousin-959 Limousin-440 Limousin-440 Limousin-790 Limousin-790 Limousin-394 Limousin-394 Limousin-743 Limousin-743 Limousin-788 Limousin-788 Limousin-634 Limousin-634 Limousin-160 Limousin-160 Limousin-613 Limousin-613 Limousin-698 Limousin-698 Limousin-354 Limousin-354 Limousin-1177 Limousin-1177 Limousin-887 Limousin-887 Limousin-1282 Limousin-1282 Limousin-84 Limousin-84 Limousin-714 Limousin-714 Limousin-958 Limousin-958 Limousin-1398 Limousin-1398 Limousin-561 Limousin-561 Limousin-982 Limousin-982 Limousin-1083 Limousin-1083 Limousin-413 Limousin-413 Limousin-1213 Limousin-1213 Limousin-1385 Limousin-1385 Limousin-825 Limousin-825 Limousin-1017 Limousin-1017 Limousin-1503 Limousin-1503 Limousin-981 Limousin-981 Limousin-482 Limousin-482 Limousin-675 Limousin-675 Limousin-644 Limousin-644 Limousin-877 Limousin-877 Limousin-145 Limousin-145 Limousin-335 Limousin-335 Limousin-49 Limousin-49 Limousin-33 Limousin-33 Limousin-114 Limousin-114 Limousin-480 Limousin-480 Limousin-713 Limousin-713 Limousin-1072 Limousin-1072 Limousin-6 Limousin-6 Limousin-1212 Limousin-1212 Limousin-497 Limousin-497 Limousin-94 Limousin-94 Limousin-1171 Limousin-1171 Limousin-554 Limousin-554 Limousin-1110 Limousin-1110 Limousin-789 Limousin-789 Limousin-1337 Limousin-1337 Limousin-661 Limousin-661 Limousin-471 Limousin-471 Limousin-712 Limousin-712 Limousin-1176 Limousin-1176 Limousin-7 Limousin-7 Limousin-14 Limousin-14 Limousin-1016 Limousin-1016 Limousin-240 Limousin-240 Limousin-1421 Limousin-1421 Limousin-824 Limousin-824 Limousin-396 Limousin-396 Limousin-253 Limousin-253 Limousin-897 Limousin-897 Limousin-1045 Limousin-1045 Limousin-349 Limousin-349 Limousin-991 Limousin-991 Limousin-1043 Limousin-1043 Limousin-346 Limousin-346 Limousin-990 Limousin-990 Limousin-921 Limousin-921 Limousin-1281 Limousin-1281 Limousin-909 Limousin-909 Limousin-1071 Limousin-1071 Limousin-1239 Limousin-1239 Limousin-1326 Limousin-1326 Limousin-823 Limousin-823 Limousin-1375 Limousin-1375 Limousin-148 Limousin-148 Limousin-918 Limousin-918 Limousin-511 Limousin-511 Limousin-1485 Limousin-1485 Limousin-479 Limousin-479 Limousin-629 Limousin-629 Limousin-1409 Limousin-1409 Limousin-1397 Limousin-1397 Limousin-1325 Limousin-1325 Limousin-1324 Limousin-1324 Limousin-652 Limousin-652 Limousin-229 Limousin-229 Limousin-1469 Limousin-1469 Limousin-781 Limousin-781 Limousin-672 Limousin-672 Limousin-627 Limousin-627 Limousin-512 Limousin-512 Limousin-1564 Limousin-1564 Limousin-605 Limousin-605 Limousin-1534 Limousin-1534 Limousin-272 Limousin-272 Limousin-117 Limousin-117 Limousin-1183 Limousin-1183 Limousin-48 Limousin-48 Limousin-1549 Limousin-1549 Limousin-1403 Limousin-1403 Limousin-1384 Limousin-1384 Limousin-684 Limousin-684 Limousin-429 Limousin-429 Limousin-444 Limousin-444 Limousin-75 Limousin-75 Limousin-742 Limousin-742 Limousin-61 Limousin-61 Limousin-731 Limousin-731 Limousin-380 Limousin-380 Limousin-82 Limousin-82 Limousin-172 Limousin-172 Limousin-957 Limousin-957 Limousin-159 Limousin-159 Limousin-689 Limousin-689 Limousin-451 Limousin-451 Limousin-1557 Limousin-1557 Limousin-1374 Limousin-1374 Limousin-1567 Limousin-1567 Limousin-1568 Limousin-1568 Limousin-492 Limousin-492 Limousin-501 Limousin-501 Limousin-749 Limousin-749 Limousin-184 Limousin-184 Limousin-357 Limousin-357 Limousin-1272 Limousin-1272 Limousin-855 Limousin-855 Limousin-158 Limousin-158 Limousin-338 Limousin-338 Limousin-881 Limousin-881 Limousin-1396 Limousin-1396 Limousin-542 Limousin-542 Limousin-1225 Limousin-1225 Limousin-1238 Limousin-1238 Limousin-1097 Limousin-1097 Limousin-1249 Limousin-1249 Limousin-845 Limousin-845 Limousin-764 Limousin-764 Limousin-880 Limousin-880 Limousin-64 Limousin-64 Limousin-940 Limousin-940 Limousin-1248 Limousin-1248 Limousin-409 Limousin-409 Limousin-626 Limousin-626 Limousin-643 Limousin-643 Limousin-1 Limousin-1 Limousin-470 Limousin-470 Limousin-143 Limousin-143 Limousin-171 Limousin-171 Limousin-1481 Limousin-1481 Limousin-645 Limousin-645 Limousin-113 Limousin-113 Limousin-1293 Limousin-1293 Limousin-1383 Limousin-1383 Limousin-314 Limousin-314 Limousin-1373 Limousin-1373 Limousin-1344 Limousin-1344 Limousin-385 Limousin-385 Limousin-473 Limousin-473 Limousin-803 Limousin-803 Limousin-157 Limousin-157 Limousin-773 Limousin-773 Limousin-195 Limousin-195 Limousin-332 Limousin-332 Limousin-624 Limousin-624 Limousin-837 Limousin-837 Limousin-526 Limousin-526 Limousin-32 Limousin-32 Limousin-836 Limousin-836 Limousin-763 Limousin-763 Limousin-1449 Limousin-1449 Limousin-587 Limousin-587 Limousin-540 Limousin-540 Limousin-129 Limousin-129 Limousin-550 Limousin-550 Limousin-54 Limousin-54 Limousin-244 Limousin-244 Limousin-1034 Limousin-1034 Limousin-79 Limousin-79 Limousin-886 Limousin-886 Limousin-1323 Limousin-1323 Limousin-956 Limousin-956 Limousin-633 Limousin-633 Limousin-794 Limousin-794 Limousin-1009 Limousin-1009 Limousin-579 Limousin-579 Limousin-1543 Limousin-1543 Limousin-916 Limousin-916 Limousin-586 Limousin-586 Limousin-641 Limousin-641 Limousin-271 Limousin-271 Limousin-200 Limousin-200 Limousin-128 Limousin-128 Limousin-748 Limousin-748 Limousin-496 Limousin-496 Limousin-176 Limousin-176 Limousin-657 Limousin-657 Limousin-866 Limousin-866 Limousin-737 Limousin-737 Limousin-384 Limousin-384 Limousin-772 Limousin-772 Limousin-252 Limousin-252 Limousin-515 Limousin-515 Limousin-576 Limousin-576 Limousin-730 Limousin-730 Limousin-1561 Limousin-1561 Limousin-93 Limousin-93 Limousin-585 Limousin-585 Limousin-871 Limousin-871 Limousin-120 Limousin-120 Limousin-1322 Limousin-1322 Limousin-331 Limousin-331 Limousin-948 Limousin-948 Limousin-243 Limousin-243 Limousin-1229 Limousin-1229 Limousin-757 Limousin-757 Limousin-560 Limousin-560 Limousin-1109 Limousin-1109 Limousin-691 Limousin-691 Limousin-167 Limousin-167 Limousin-1271 Limousin-1271 Limousin-771 Limousin-771 Limousin-673 Limousin-673 Limousin-225 Limousin-225 Limousin-1402 Limousin-1402 Limousin-678 Limousin-678 Limousin-1237 Limousin-1237 Limousin-612 Limousin-612 Limousin-1261 Limousin-1261 Limousin-630 Limousin-630 Limousin-507 Limousin-507 Limousin-287 Limousin-287 Limousin-756 Limousin-756 Limousin-270 Limousin-270 Limousin-762 Limousin-762 Limousin-112 Limousin-112 Limousin-688 Limousin-688 Limousin-520 Limousin-520 Limousin-1120 Limousin-1120 Limousin-1525 Limousin-1525 Limousin-20 Limousin-20 Limousin-835 Limousin-835 Limousin-671 Limousin-671 Limousin-1211 Limousin-1211 Limousin-506 Limousin-506 Limousin-464 Limousin-464 Limousin-224 Limousin-224 Limousin-435 Limousin-435 Limousin-395 Limousin-395 Limousin-495 Limousin-495 Limousin-307 Limousin-307 Limousin-379 Limousin-379 Limousin-487 Limousin-487 Limousin-53 Limousin-53 Limousin-3 Limousin-3 Limousin-681 Limousin-681 Limousin-521 Limousin-521 Limousin-611 Limousin-611 Limousin-805 Limousin-805 Limousin-653 Limousin-653 Limousin-445 Limousin-445 Limousin-1136 Limousin-1136 Limousin-578 Limousin-578 Limousin-425 Limousin-425 Limousin-885 Limousin-885 Limousin-22 Limousin-22 Limousin-1202 Limousin-1202 Limousin-879 Limousin-879 Limousin-697 Limousin-697 Limousin-770 Limousin-770 Limousin-255 Limousin-255 Limousin-570 Limousin-570 Limousin-559 Limousin-559 Limousin-509 Limousin-509 Limousin-15 Limousin-15 Limousin-199 Limousin-199 Limousin-878 Limousin-878 Limousin-1086 Limousin-1086 Limousin-386 Limousin-386 Limousin-476 Limousin-476 Limousin-796 Limousin-796 Limousin-97 Limousin-97 Limousin-510 Limousin-510 Limousin-1194 Limousin-1194 Limousin-10 Limousin-10 Limousin-66 Limousin-66 Limousin-1201 Limousin-1201 Limousin-360 Limousin-360 Limousin-1117 Limousin-1117 Limousin-532 Limousin-532 Limousin-741 Limousin-741 Limousin-915 Limousin-915 Limousin-44 Limousin-44 Limousin-156 Limousin-156 Limousin-251 Limousin-251 Limousin-155 Limousin-155 Limousin-658 Limousin-658 Limousin-38 Limousin-38 Limousin-187 Limousin-187 Limousin-793 Limousin-793 Limousin-60 Limousin-60 Limousin-313 Limousin-313 Limousin-302 Limousin-302 Limousin-478 Limousin-478 Limousin-275 Limousin-275 Limousin-1135 Limousin-1135 Limousin-656 Limousin-656 Limousin-1079 Limousin-1079 Limousin-1236 Limousin-1236 Limousin-1361 Limousin-1361 Limousin-204 Limousin-204 Limousin-740 Limousin-740 Limousin-430 Limousin-430 Limousin-739 Limousin-739 Limousin-1057 Limousin-1057 Limousin-175 Limousin-175 Limousin-525 Limousin-525 Limousin-306 Limousin-306 Limousin-654 Limousin-654 Limousin-1382 Limousin-1382 Limousin-1270 Limousin-1270 Limousin-619 Limousin-619 Limousin-1093 Limousin-1093 Limousin-43 Limousin-43 Limousin-548 Limousin-548 Limousin-180 Limousin-180 Limousin-569 Limousin-569 Limousin-1193 Limousin-1193 Limousin-989 Limousin-989 Limousin-649 Limousin-649 Limousin-1029 Limousin-1029 Limousin-980 Limousin-980 Limousin-1321 Limousin-1321 Limousin-761 Limousin-761 Limousin-711 Limousin-711 Limousin-378 Limousin-378 Limousin-154 Limousin-154 Limousin-477 Limousin-477 Limousin-153 Limousin-153 Limousin-17 Limousin-17 Limousin-577 Limousin-577 Limousin-908 Limousin-908 Limousin-1247 Limousin-1247 Limousin-1260 Limousin-1260 Limousin-174 Limousin-174 Limousin-295 Limousin-295 Limousin-142 Limousin-142 Limousin-215 Limousin-215 Limousin-747 Limousin-747 Limousin-1259 Limousin-1259 Limousin-179 Limousin-179 Limousin-1056 Limousin-1056 Limousin-1336 Limousin-1336 Limousin-1246 Limousin-1246 Limousin-513 Limousin-513 Limousin-947 Limousin-947 Limousin-505 Limousin-505 Limousin-609 Limousin-609 Limousin-116 Limousin-116 Limousin-802 Limousin-802 Limousin-679 Limousin-679 Limousin-504 Limousin-504 Limousin-1159 Limousin-1159 Limousin-197 Limousin-197 Limousin-381 Limousin-381 Limousin-755 Limousin-755 Limousin-508 Limousin-508 Limousin-494 Limousin-494 Limousin-834 Limousin-834 Limousin-135 Limousin-135 Limousin-283 Limousin-283 Limousin-1258 Limousin-1258 Limousin-795 Limousin-795 Limousin-549 Limousin-549 Limousin-122 Limousin-122 Limousin-604 Limousin-604 Limousin-1166 Limousin-1166 Limousin-127 Limousin-127 Limousin-1245 Limousin-1245 Limousin-401 Limousin-401 Limousin-134 Limousin-134 Limousin-884 Limousin-884 Limousin-955 Limousin-955 Limousin-632 Limousin-632 Limousin-1257 Limousin-1257 Limousin-1347 Limousin-1347 Limousin-865 Limousin-865 Limousin-1015 Limousin-1015 Limousin-491 Limousin-491 Limousin-668 Limousin-668 Limousin-472 Limousin-472 Limousin-65 Limousin-65 Limousin-343 Limousin-343 Limousin-1459 Limousin-1459 Limousin-457 Limousin-457 Limousin-269 Limousin-269 Limousin-655 Limousin-655 Limousin-59 Limousin-59 Limousin-490 Limousin-490 Limousin-363 Limousin-363 Limousin-776 Limousin-776 Montbeliarde-240 Montbeliarde-240 Montbeliarde-245 Montbeliarde-245 Montbeliarde-18 Montbeliarde-18 Montbeliarde-72 Montbeliarde-72 Montbeliarde-248 Montbeliarde-248 Montbeliarde-172 Montbeliarde-172 Montbeliarde-33 Montbeliarde-33 Montbeliarde-163 Montbeliarde-163 Montbeliarde-17 Montbeliarde-17 Montbeliarde-32 Montbeliarde-32 Montbeliarde-205 Montbeliarde-205 Montbeliarde-15 Montbeliarde-15 Montbeliarde-156 Montbeliarde-156 Montbeliarde-239 Montbeliarde-239 Montbeliarde-152 Montbeliarde-152 Montbeliarde-242 Montbeliarde-242 Montbeliarde-12 Montbeliarde-12 Montbeliarde-99 Montbeliarde-99 Montbeliarde-102 Montbeliarde-102 Montbeliarde-117 Montbeliarde-117 Montbeliarde-127 Montbeliarde-127 Montbeliarde-91 Montbeliarde-91 Montbeliarde-67 Montbeliarde-67 Montbeliarde-171 Montbeliarde-171 Montbeliarde-155 Montbeliarde-155 Montbeliarde-100 Montbeliarde-100 Montbeliarde-50 Montbeliarde-50 Montbeliarde-145 Montbeliarde-145 Montbeliarde-49 Montbeliarde-49 Montbeliarde-191 Montbeliarde-191 Montbeliarde-31 Montbeliarde-31 Montbeliarde-37 Montbeliarde-37 Montbeliarde-204 Montbeliarde-204 Montbeliarde-83 Montbeliarde-83 Montbeliarde-150 Montbeliarde-150 Montbeliarde-62 Montbeliarde-62 Montbeliarde-96 Montbeliarde-96 Montbeliarde-139 Montbeliarde-139 Montbeliarde-209 Montbeliarde-209 Montbeliarde-144 Montbeliarde-144 Montbeliarde-78 Montbeliarde-78 Montbeliarde-9 Montbeliarde-9 Montbeliarde-134 Montbeliarde-134 Montbeliarde-189 Montbeliarde-189 Montbeliarde-77 Montbeliarde-77 Montbeliarde-182 Montbeliarde-182 Montbeliarde-44 Montbeliarde-44 Montbeliarde-23 Montbeliarde-23 Montbeliarde-220 Montbeliarde-220 Montbeliarde-58 Montbeliarde-58 Montbeliarde-216 Montbeliarde-216 Montbeliarde-82 Montbeliarde-82 Montbeliarde-115 Montbeliarde-115 Montbeliarde-71 Montbeliarde-71 Montbeliarde-74 Montbeliarde-74 Montbeliarde-6 Montbeliarde-6 Montbeliarde-3 Montbeliarde-3 Montbeliarde-114 Montbeliarde-114 Montbeliarde-211 Montbeliarde-211 Montbeliarde-4 Montbeliarde-4 Montbeliarde-124 Montbeliarde-124 Montbeliarde-105 Montbeliarde-105 Montbeliarde-107 Montbeliarde-107 Montbeliarde-241 Montbeliarde-241 Montbeliarde-76 Montbeliarde-76 Montbeliarde-68 Montbeliarde-68 Montbeliarde-199 Montbeliarde-199 Montbeliarde-43 Montbeliarde-43 Montbeliarde-214 Montbeliarde-214 Montbeliarde-128 Montbeliarde-128 Montbeliarde-57 Montbeliarde-57 Montbeliarde-165 Montbeliarde-165 Montbeliarde-234 Montbeliarde-234 Montbeliarde-170 Montbeliarde-170 Montbeliarde-61 Montbeliarde-61 Montbeliarde-213 Montbeliarde-213 Montbeliarde-56 Montbeliarde-56 Montbeliarde-225 Montbeliarde-225 Montbeliarde-75 Montbeliarde-75 Montbeliarde-30 Montbeliarde-30 Montbeliarde-36 Montbeliarde-36 Montbeliarde-244 Montbeliarde-244 Montbeliarde-119 Montbeliarde-119 Montbeliarde-160 Montbeliarde-160 Montbeliarde-188 Montbeliarde-188 Montbeliarde-90 Montbeliarde-90 Montbeliarde-195 Montbeliarde-195 Montbeliarde-187 Montbeliarde-187 Montbeliarde-136 Montbeliarde-136 Montbeliarde-70 Montbeliarde-70 Montbeliarde-186 Montbeliarde-186 Montbeliarde-162 Montbeliarde-162 Montbeliarde-138 Montbeliarde-138 Montbeliarde-22 Montbeliarde-22 Montbeliarde-173 Montbeliarde-173 Montbeliarde-232 Montbeliarde-232 Montbeliarde-219 Montbeliarde-219 Montbeliarde-218 Montbeliarde-218 Montbeliarde-224 Montbeliarde-224 Montbeliarde-231 Montbeliarde-231 Montbeliarde-79 Montbeliarde-79 Montbeliarde-66 Montbeliarde-66 Montbeliarde-81 Montbeliarde-81 Montbeliarde-14 Montbeliarde-14 Montbeliarde-133 Montbeliarde-133 Montbeliarde-198 Montbeliarde-198 Montbeliarde-42 Montbeliarde-42 Montbeliarde-88 Montbeliarde-88 Montbeliarde-29 Montbeliarde-29 Montbeliarde-200 Montbeliarde-200 Montbeliarde-229 Montbeliarde-229 Montbeliarde-185 Montbeliarde-185 Montbeliarde-223 Montbeliarde-223 Montbeliarde-212 Montbeliarde-212 Montbeliarde-159 Montbeliarde-159 Montbeliarde-92 Montbeliarde-92 Montbeliarde-113 Montbeliarde-113 Montbeliarde-41 Montbeliarde-41 Montbeliarde-230 Montbeliarde-230 Montbeliarde-89 Montbeliarde-89 Montbeliarde-13 Montbeliarde-13 Montbeliarde-130 Montbeliarde-130 Montbeliarde-206 Montbeliarde-206 Montbeliarde-21 Montbeliarde-21 Montbeliarde-207 Montbeliarde-207 Montbeliarde-178 Montbeliarde-178 Montbeliarde-80 Montbeliarde-80 Montbeliarde-108 Montbeliarde-108 Montbeliarde-184 Montbeliarde-184 Montbeliarde-143 Montbeliarde-143 Montbeliarde-247 Montbeliarde-247 Montbeliarde-222 Montbeliarde-222 Montbeliarde-250 Montbeliarde-250 Montbeliarde-164 Montbeliarde-164 Montbeliarde-64 Montbeliarde-64 Montbeliarde-227 Montbeliarde-227 Montbeliarde-201 Montbeliarde-201 Montbeliarde-137 Montbeliarde-137 Montbeliarde-69 Montbeliarde-69 Montbeliarde-11 Montbeliarde-11 Montbeliarde-197 Montbeliarde-197 Montbeliarde-112 Montbeliarde-112 Montbeliarde-151 Montbeliarde-151 Montbeliarde-98 Montbeliarde-98 Montbeliarde-129 Montbeliarde-129 Montbeliarde-135 Montbeliarde-135 Montbeliarde-246 Montbeliarde-246 Montbeliarde-7 Montbeliarde-7 Montbeliarde-51 Montbeliarde-51 Montbeliarde-161 Montbeliarde-161 Montbeliarde-158 Montbeliarde-158 Montbeliarde-101 Montbeliarde-101 Montbeliarde-123 Montbeliarde-123 Montbeliarde-157 Montbeliarde-157 Montbeliarde-142 Montbeliarde-142 Montbeliarde-149 Montbeliarde-149 Montbeliarde-181 Montbeliarde-181 Montbeliarde-95 Montbeliarde-95 Montbeliarde-20 Montbeliarde-20 Montbeliarde-35 Montbeliarde-35 Montbeliarde-106 Montbeliarde-106 Montbeliarde-16 Montbeliarde-16 Montbeliarde-73 Montbeliarde-73 Montbeliarde-2 Montbeliarde-2 Montbeliarde-46 Montbeliarde-46 Montbeliarde-215 Montbeliarde-215 Montbeliarde-8 Montbeliarde-8 Montbeliarde-97 Montbeliarde-97 Montbeliarde-118 Montbeliarde-118 Montbeliarde-126 Montbeliarde-126 Montbeliarde-87 Montbeliarde-87 Montbeliarde-86 Montbeliarde-86 Montbeliarde-104 Montbeliarde-104 Montbeliarde-10 Montbeliarde-10 Montbeliarde-19 Montbeliarde-19 Montbeliarde-131 Montbeliarde-131 Montbeliarde-202 Montbeliarde-202 Montbeliarde-154 Montbeliarde-154 Montbeliarde-111 Montbeliarde-111 Montbeliarde-60 Montbeliarde-60 Montbeliarde-221 Montbeliarde-221 Montbeliarde-140 Montbeliarde-140 Montbeliarde-237 Montbeliarde-237 Montbeliarde-183 Montbeliarde-183 Montbeliarde-169 Montbeliarde-169 Montbeliarde-34 Montbeliarde-34 Montbeliarde-53 Montbeliarde-53 Montbeliarde-147 Montbeliarde-147 Montbeliarde-228 Montbeliarde-228 Montbeliarde-122 Montbeliarde-122 Montbeliarde-28 Montbeliarde-28 Montbeliarde-177 Montbeliarde-177 Montbeliarde-194 Montbeliarde-194 Montbeliarde-249 Montbeliarde-249 Montbeliarde-110 Montbeliarde-110 Montbeliarde-5 Montbeliarde-5 Montbeliarde-52 Montbeliarde-52 Montbeliarde-85 Montbeliarde-85 Montbeliarde-236 Montbeliarde-236 Montbeliarde-27 Montbeliarde-27 Montbeliarde-238 Montbeliarde-238 Montbeliarde-243 Montbeliarde-243 Montbeliarde-65 Montbeliarde-65 Montbeliarde-48 Montbeliarde-48 Montbeliarde-141 Montbeliarde-141 Montbeliarde-176 Montbeliarde-176 Montbeliarde-251 Montbeliarde-251 Montbeliarde-233 Montbeliarde-233 Montbeliarde-94 Montbeliarde-94 Montbeliarde-103 Montbeliarde-103 Montbeliarde-180 Montbeliarde-180 Montbeliarde-121 Montbeliarde-121 Montbeliarde-40 Montbeliarde-40 Montbeliarde-175 Montbeliarde-175 Montbeliarde-39 Montbeliarde-39 Montbeliarde-196 Montbeliarde-196 Montbeliarde-25 Montbeliarde-25 Montbeliarde-84 Montbeliarde-84 Montbeliarde-47 Montbeliarde-47 Montbeliarde-132 Montbeliarde-132 Montbeliarde-203 Montbeliarde-203 Montbeliarde-174 Montbeliarde-174 Montbeliarde-120 Montbeliarde-120 Montbeliarde-26 Montbeliarde-26 Montbeliarde-54 Montbeliarde-54 Montbeliarde-217 Montbeliarde-217 Montbeliarde-93 Montbeliarde-93 Montbeliarde-45 Montbeliarde-45 Montbeliarde-193 Montbeliarde-193 Montbeliarde-116 Montbeliarde-116 Montbeliarde-125 Montbeliarde-125 Montbeliarde-146 Montbeliarde-146 Montbeliarde-24 Montbeliarde-24 Montbeliarde-63 Montbeliarde-63 Montbeliarde-192 Montbeliarde-192 Montbeliarde-38 Montbeliarde-38 Montbeliarde-167 Montbeliarde-167 Montbeliarde-179 Montbeliarde-179 Montbeliarde-1 Montbeliarde-1 Montbeliarde-166 Montbeliarde-166 Montbeliarde-208 Montbeliarde-208 Montbeliarde-226 Montbeliarde-226 Montbeliarde-148 Montbeliarde-148 Montbeliarde-190 Montbeliarde-190 Montbeliarde-210 Montbeliarde-210 Montbeliarde-59 Montbeliarde-59 Montbeliarde-235 Montbeliarde-235 Montbeliarde-168 Montbeliarde-168 Montbeliarde-153 Montbeliarde-153 Nelore-5 Nelore-5 Nelore-82 Nelore-82 Nelore-124 Nelore-124 Nelore-1 Nelore-1 Nelore-104 Nelore-104 Nelore-110 Nelore-110 Nelore-42 Nelore-42 Nelore-103 Nelore-103 Nelore-102 Nelore-102 Nelore-114 Nelore-114 Nelore-41 Nelore-41 Nelore-40 Nelore-40 Nelore-39 Nelore-39 Nelore-51 Nelore-51 Nelore-56 Nelore-56 Nelore-55 Nelore-55 Nelore-88 Nelore-88 Nelore-38 Nelore-38 Nelore-53 Nelore-53 Nelore-109 Nelore-109 Nelore-16 Nelore-16 Nelore-64 Nelore-64 Nelore-101 Nelore-101 Nelore-87 Nelore-87 Nelore-111 Nelore-111 Nelore-22 Nelore-22 Nelore-29 Nelore-29 Nelore-21 Nelore-21 Nelore-43 Nelore-43 Nelore-20 Nelore-20 Nelore-108 Nelore-108 Nelore-100 Nelore-100 Nelore-28 Nelore-28 Nelore-81 Nelore-81 Nelore-52 Nelore-52 Nelore-4 Nelore-4 Nelore-99 Nelore-99 Nelore-89 Nelore-89 Nelore-98 Nelore-98 Nelore-80 Nelore-80 Nelore-79 Nelore-79 Nelore-78 Nelore-78 Nelore-37 Nelore-37 Nelore-9 Nelore-9 Nelore-50 Nelore-50 Nelore-36 Nelore-36 Nelore-27 Nelore-27 Nelore-49 Nelore-49 Nelore-77 Nelore-77 Nelore-19 Nelore-19 Nelore-35 Nelore-35 Nelore-8 Nelore-8 Nelore-122 Nelore-122 Nelore-107 Nelore-107 Nelore-106 Nelore-106 Nelore-26 Nelore-26 Nelore-57 Nelore-57 Nelore-14 Nelore-14 Nelore-11 Nelore-11 Nelore-12 Nelore-12 Nelore-48 Nelore-48 Nelore-97 Nelore-97 Nelore-63 Nelore-63 Nelore-116 Nelore-116 Nelore-76 Nelore-76 Nelore-2 Nelore-2 Nelore-10 Nelore-10 Nelore-113 Nelore-113 Nelore-34 Nelore-34 Nelore-18 Nelore-18 Nelore-105 Nelore-105 Nelore-47 Nelore-47 Nelore-121 Nelore-121 Nelore-61 Nelore-61 Nelore-75 Nelore-75 Nelore-6 Nelore-6 Nelore-120 Nelore-120 Nelore-96 Nelore-96 Nelore-74 Nelore-74 Nelore-86 Nelore-86 Nelore-95 Nelore-95 Nelore-73 Nelore-73 Nelore-58 Nelore-58 Nelore-119 Nelore-119 Nelore-94 Nelore-94 Nelore-93 Nelore-93 Nelore-15 Nelore-15 Nelore-33 Nelore-33 Nelore-13 Nelore-13 Nelore-85 Nelore-85 Nelore-32 Nelore-32 Nelore-60 Nelore-60 Nelore-84 Nelore-84 Nelore-54 Nelore-54 Nelore-59 Nelore-59 Nelore-3 Nelore-3 Nelore-72 Nelore-72 Nelore-7 Nelore-7 Nelore-92 Nelore-92 Nelore-91 Nelore-91 Nelore-31 Nelore-31 Nelore-118 Nelore-118 Nelore-62 Nelore-62 Nelore-17 Nelore-17 Nelore-25 Nelore-25 Nelore-71 Nelore-71 Nelore-112 Nelore-112 Nelore-70 Nelore-70 Nelore-69 Nelore-69 Nelore-68 Nelore-68 Nelore-90 Nelore-90 Nelore-24 Nelore-24 Nelore-67 Nelore-67 Nelore-46 Nelore-46 Nelore-123 Nelore-123 Nelore-45 Nelore-45 Nelore-66 Nelore-66 Nelore-115 Nelore-115 Nelore-117 Nelore-117 Nelore-23 Nelore-23 Nelore-65 Nelore-65 Nelore-44 Nelore-44 Nelore-83 Nelore-83 Nelore-30 Nelore-30 Normande-237 Normande-237 Normande-155 Normande-155 Normande-224 Normande-224 Normande-239 Normande-239 Normande-114 Normande-114 Normande-95 Normande-95 Normande-176 Normande-176 Normande-154 Normande-154 Normande-33 Normande-33 Normande-231 Normande-231 Normande-199 Normande-199 Normande-119 Normande-119 Normande-234 Normande-234 Normande-236 Normande-236 Normande-185 Normande-185 Normande-184 Normande-184 Normande-159 Normande-159 Normande-205 Normande-205 Normande-79 Normande-79 Normande-201 Normande-201 Normande-212 Normande-212 Normande-188 Normande-188 Normande-165 Normande-165 Normande-57 Normande-57 Normande-90 Normande-90 Normande-214 Normande-214 Normande-63 Normande-63 Normande-169 Normande-169 Normande-43 Normande-43 Normande-112 Normande-112 Normande-54 Normande-54 Normande-153 Normande-153 Normande-89 Normande-89 Normande-37 Normande-37 Normande-72 Normande-72 Normande-68 Normande-68 Normande-8 Normande-8 Normande-158 Normande-158 Normande-9 Normande-9 Normande-82 Normande-82 Normande-61 Normande-61 Normande-17 Normande-17 Normande-106 Normande-106 Normande-42 Normande-42 Normande-206 Normande-206 Normande-25 Normande-25 Normande-140 Normande-140 Normande-60 Normande-60 Normande-67 Normande-67 Normande-78 Normande-78 Normande-167 Normande-167 Normande-230 Normande-230 Normande-225 Normande-225 Normande-53 Normande-53 Normande-193 Normande-193 Normande-204 Normande-204 Normande-2 Normande-2 Normande-52 Normande-52 Normande-135 Normande-135 Normande-105 Normande-105 Normande-194 Normande-194 Normande-56 Normande-56 Normande-207 Normande-207 Normande-120 Normande-120 Normande-210 Normande-210 Normande-222 Normande-222 Normande-121 Normande-121 Normande-164 Normande-164 Normande-36 Normande-36 Normande-29 Normande-29 Normande-84 Normande-84 Normande-28 Normande-28 Normande-203 Normande-203 Normande-77 Normande-77 Normande-175 Normande-175 Normande-139 Normande-139 Normande-138 Normande-138 Normande-180 Normande-180 Normande-24 Normande-24 Normande-152 Normande-152 Normande-117 Normande-117 Normande-220 Normande-220 Normande-177 Normande-177 Normande-172 Normande-172 Normande-101 Normande-101 Normande-144 Normande-144 Normande-27 Normande-27 Normande-219 Normande-219 Normande-238 Normande-238 Normande-34 Normande-34 Normande-147 Normande-147 Normande-70 Normande-70 Normande-217 Normande-217 Normande-226 Normande-226 Normande-151 Normande-151 Normande-99 Normande-99 Normande-178 Normande-178 Normande-15 Normande-15 Normande-223 Normande-223 Normande-182 Normande-182 Normande-134 Normande-134 Normande-128 Normande-128 Normande-41 Normande-41 Normande-6 Normande-6 Normande-92 Normande-92 Normande-242 Normande-242 Normande-40 Normande-40 Normande-10 Normande-10 Normande-200 Normande-200 Normande-69 Normande-69 Normande-174 Normande-174 Normande-229 Normande-229 Normande-211 Normande-211 Normande-51 Normande-51 Normande-136 Normande-136 Normande-198 Normande-198 Normande-228 Normande-228 Normande-123 Normande-123 Normande-171 Normande-171 Normande-39 Normande-39 Normande-133 Normande-133 Normande-157 Normande-157 Normande-3 Normande-3 Normande-163 Normande-163 Normande-93 Normande-93 Normande-232 Normande-232 Normande-215 Normande-215 Normande-5 Normande-5 Normande-179 Normande-179 Normande-109 Normande-109 Normande-162 Normande-162 Normande-4 Normande-4 Normande-143 Normande-143 Normande-32 Normande-32 Normande-104 Normande-104 Normande-31 Normande-31 Normande-150 Normande-150 Normande-103 Normande-103 Normande-202 Normande-202 Normande-137 Normande-137 Normande-127 Normande-127 Normande-94 Normande-94 Normande-100 Normande-100 Normande-122 Normande-122 Normande-66 Normande-66 Normande-65 Normande-65 Normande-23 Normande-23 Normande-59 Normande-59 Normande-50 Normande-50 Normande-62 Normande-62 Normande-16 Normande-16 Normande-118 Normande-118 Normande-166 Normande-166 Normande-58 Normande-58 Normande-76 Normande-76 Normande-146 Normande-146 Normande-197 Normande-197 Normande-126 Normande-126 Normande-35 Normande-35 Normande-22 Normande-22 Normande-235 Normande-235 Normande-30 Normande-30 Normande-113 Normande-113 Normande-161 Normande-161 Normande-49 Normande-49 Normande-7 Normande-7 Normande-218 Normande-218 Normande-81 Normande-81 Normande-108 Normande-108 Normande-110 Normande-110 Normande-149 Normande-149 Normande-75 Normande-75 Normande-87 Normande-87 Normande-13 Normande-13 Normande-86 Normande-86 Normande-48 Normande-48 Normande-132 Normande-132 Normande-160 Normande-160 Normande-26 Normande-26 Normande-145 Normande-145 Normande-80 Normande-80 Normande-45 Normande-45 Normande-243 Normande-243 Normande-156 Normande-156 Normande-189 Normande-189 Normande-71 Normande-71 Normande-186 Normande-186 Normande-221 Normande-221 Normande-116 Normande-116 Normande-20 Normande-20 Normande-191 Normande-191 Normande-196 Normande-196 Normande-142 Normande-142 Normande-216 Normande-216 Normande-1 Normande-1 Normande-130 Normande-130 Normande-181 Normande-181 Normande-195 Normande-195 Normande-102 Normande-102 Normande-141 Normande-141 Normande-173 Normande-173 Normande-19 Normande-19 Normande-170 Normande-170 Normande-88 Normande-88 Normande-111 Normande-111 Normande-148 Normande-148 Normande-47 Normande-47 Normande-18 Normande-18 Normande-44 Normande-44 Normande-85 Normande-85 Normande-240 Normande-240 Normande-233 Normande-233 Normande-91 Normande-91 Normande-187 Normande-187 Normande-131 Normande-131 Normande-12 Normande-12 Normande-96 Normande-96 Normande-74 Normande-74 Normande-129 Normande-129 Normande-83 Normande-83 Normande-14 Normande-14 Normande-55 Normande-55 Normande-183 Normande-183 Normande-213 Normande-213 Normande-11 Normande-11 Normande-241 Normande-241 Normande-46 Normande-46 Normande-98 Normande-98 Normande-107 Normande-107 Normande-227 Normande-227 Normande-209 Normande-209 Normande-190 Normande-190 Normande-125 Normande-125 Normande-192 Normande-192 Normande-73 Normande-73 Normande-208 Normande-208 Normande-168 Normande-168 Normande-124 Normande-124 Normande-38 Normande-38 Normande-64 Normande-64 Normande-97 Normande-97 Normande-115 Normande-115 Parthenaise-172 Parthenaise-172 Parthenaise-44 Parthenaise-44 Parthenaise-53 Parthenaise-53 Parthenaise-188 Parthenaise-188 Parthenaise-158 Parthenaise-158 Parthenaise-185 Parthenaise-185 Parthenaise-9 Parthenaise-9 Parthenaise-106 Parthenaise-106 Parthenaise-20 Parthenaise-20 Parthenaise-10 Parthenaise-10 Parthenaise-39 Parthenaise-39 Parthenaise-153 Parthenaise-153 Parthenaise-103 Parthenaise-103 Parthenaise-189 Parthenaise-189 Parthenaise-49 Parthenaise-49 Parthenaise-128 Parthenaise-128 Parthenaise-152 Parthenaise-152 Parthenaise-57 Parthenaise-57 Parthenaise-96 Parthenaise-96 Parthenaise-194 Parthenaise-194 Parthenaise-198 Parthenaise-198 Parthenaise-35 Parthenaise-35 Parthenaise-18 Parthenaise-18 Parthenaise-195 Parthenaise-195 Parthenaise-11 Parthenaise-11 Parthenaise-41 Parthenaise-41 Parthenaise-105 Parthenaise-105 Parthenaise-87 Parthenaise-87 Parthenaise-45 Parthenaise-45 Parthenaise-203 Parthenaise-203 Parthenaise-61 Parthenaise-61 Parthenaise-174 Parthenaise-174 Parthenaise-181 Parthenaise-181 Parthenaise-107 Parthenaise-107 Parthenaise-28 Parthenaise-28 Parthenaise-51 Parthenaise-51 Parthenaise-208 Parthenaise-208 Parthenaise-58 Parthenaise-58 Parthenaise-120 Parthenaise-120 Parthenaise-108 Parthenaise-108 Parthenaise-70 Parthenaise-70 Parthenaise-140 Parthenaise-140 Parthenaise-83 Parthenaise-83 Parthenaise-187 Parthenaise-187 Parthenaise-122 Parthenaise-122 Parthenaise-69 Parthenaise-69 Parthenaise-104 Parthenaise-104 Parthenaise-160 Parthenaise-160 Parthenaise-68 Parthenaise-68 Parthenaise-100 Parthenaise-100 Parthenaise-5 Parthenaise-5 Parthenaise-89 Parthenaise-89 Parthenaise-80 Parthenaise-80 Parthenaise-8 Parthenaise-8 Parthenaise-166 Parthenaise-166 Parthenaise-155 Parthenaise-155 Parthenaise-193 Parthenaise-193 Parthenaise-46 Parthenaise-46 Parthenaise-85 Parthenaise-85 Parthenaise-19 Parthenaise-19 Parthenaise-55 Parthenaise-55 Parthenaise-77 Parthenaise-77 Parthenaise-79 Parthenaise-79 Parthenaise-133 Parthenaise-133 Parthenaise-165 Parthenaise-165 Parthenaise-23 Parthenaise-23 Parthenaise-59 Parthenaise-59 Parthenaise-196 Parthenaise-196 Parthenaise-217 Parthenaise-217 Parthenaise-37 Parthenaise-37 Parthenaise-215 Parthenaise-215 Parthenaise-138 Parthenaise-138 Parthenaise-22 Parthenaise-22 Parthenaise-146 Parthenaise-146 Parthenaise-7 Parthenaise-7 Parthenaise-216 Parthenaise-216 Parthenaise-169 Parthenaise-169 Parthenaise-34 Parthenaise-34 Parthenaise-168 Parthenaise-168 Parthenaise-142 Parthenaise-142 Parthenaise-116 Parthenaise-116 Parthenaise-75 Parthenaise-75 Parthenaise-27 Parthenaise-27 Parthenaise-205 Parthenaise-205 Parthenaise-99 Parthenaise-99 Parthenaise-101 Parthenaise-101 Parthenaise-151 Parthenaise-151 Parthenaise-213 Parthenaise-213 Parthenaise-207 Parthenaise-207 Parthenaise-12 Parthenaise-12 Parthenaise-157 Parthenaise-157 Parthenaise-199 Parthenaise-199 Parthenaise-126 Parthenaise-126 Parthenaise-74 Parthenaise-74 Parthenaise-161 Parthenaise-161 Parthenaise-1 Parthenaise-1 Parthenaise-102 Parthenaise-102 Parthenaise-211 Parthenaise-211 Parthenaise-78 Parthenaise-78 Parthenaise-134 Parthenaise-134 Parthenaise-117 Parthenaise-117 Parthenaise-3 Parthenaise-3 Parthenaise-150 Parthenaise-150 Parthenaise-197 Parthenaise-197 Parthenaise-17 Parthenaise-17 Parthenaise-94 Parthenaise-94 Parthenaise-65 Parthenaise-65 Parthenaise-48 Parthenaise-48 Parthenaise-98 Parthenaise-98 Parthenaise-154 Parthenaise-154 Parthenaise-206 Parthenaise-206 Parthenaise-156 Parthenaise-156 Parthenaise-93 Parthenaise-93 Parthenaise-111 Parthenaise-111 Parthenaise-4 Parthenaise-4 Parthenaise-171 Parthenaise-171 Parthenaise-170 Parthenaise-170 Parthenaise-149 Parthenaise-149 Parthenaise-52 Parthenaise-52 Parthenaise-92 Parthenaise-92 Parthenaise-50 Parthenaise-50 Parthenaise-84 Parthenaise-84 Parthenaise-32 Parthenaise-32 Parthenaise-16 Parthenaise-16 Parthenaise-38 Parthenaise-38 Parthenaise-15 Parthenaise-15 Parthenaise-29 Parthenaise-29 Parthenaise-90 Parthenaise-90 Parthenaise-139 Parthenaise-139 Parthenaise-164 Parthenaise-164 Parthenaise-43 Parthenaise-43 Parthenaise-72 Parthenaise-72 Parthenaise-86 Parthenaise-86 Parthenaise-175 Parthenaise-175 Parthenaise-145 Parthenaise-145 Parthenaise-81 Parthenaise-81 Parthenaise-88 Parthenaise-88 Parthenaise-119 Parthenaise-119 Parthenaise-64 Parthenaise-64 Parthenaise-201 Parthenaise-201 Parthenaise-173 Parthenaise-173 Parthenaise-218 Parthenaise-218 Parthenaise-26 Parthenaise-26 Parthenaise-31 Parthenaise-31 Parthenaise-63 Parthenaise-63 Parthenaise-177 Parthenaise-177 Parthenaise-82 Parthenaise-82 Parthenaise-24 Parthenaise-24 Parthenaise-144 Parthenaise-144 Parthenaise-42 Parthenaise-42 Parthenaise-209 Parthenaise-209 Parthenaise-212 Parthenaise-212 Parthenaise-66 Parthenaise-66 Parthenaise-141 Parthenaise-141 Parthenaise-200 Parthenaise-200 Parthenaise-132 Parthenaise-132 Parthenaise-67 Parthenaise-67 Parthenaise-214 Parthenaise-214 Parthenaise-71 Parthenaise-71 Parthenaise-210 Parthenaise-210 Parthenaise-95 Parthenaise-95 Parthenaise-47 Parthenaise-47 Parthenaise-192 Parthenaise-192 Parthenaise-73 Parthenaise-73 Parthenaise-33 Parthenaise-33 Parthenaise-6 Parthenaise-6 Parthenaise-125 Parthenaise-125 Parthenaise-130 Parthenaise-130 Parthenaise-129 Parthenaise-129 Parthenaise-115 Parthenaise-115 Parthenaise-109 Parthenaise-109 Parthenaise-62 Parthenaise-62 Parthenaise-191 Parthenaise-191 Parthenaise-190 Parthenaise-190 Parthenaise-147 Parthenaise-147 Parthenaise-25 Parthenaise-25 Parthenaise-2 Parthenaise-2 Parthenaise-13 Parthenaise-13 Parthenaise-135 Parthenaise-135 Parthenaise-167 Parthenaise-167 Parthenaise-76 Parthenaise-76 Parthenaise-124 Parthenaise-124 Parthenaise-118 Parthenaise-118 Parthenaise-112 Parthenaise-112 Parthenaise-97 Parthenaise-97 Parthenaise-184 Parthenaise-184 Parthenaise-113 Parthenaise-113 Parthenaise-159 Parthenaise-159 Parthenaise-179 Parthenaise-179 Parthenaise-114 Parthenaise-114 Parthenaise-148 Parthenaise-148 Parthenaise-183 Parthenaise-183 Parthenaise-127 Parthenaise-127 Parthenaise-36 Parthenaise-36 Parthenaise-110 Parthenaise-110 Parthenaise-30 Parthenaise-30 Parthenaise-131 Parthenaise-131 Parthenaise-40 Parthenaise-40 Parthenaise-123 Parthenaise-123 Parthenaise-54 Parthenaise-54 Parthenaise-121 Parthenaise-121 Parthenaise-91 Parthenaise-91 Parthenaise-204 Parthenaise-204 Parthenaise-60 Parthenaise-60 Parthenaise-176 Parthenaise-176 Parthenaise-202 Parthenaise-202 Parthenaise-186 Parthenaise-186 Parthenaise-143 Parthenaise-143 Parthenaise-178 Parthenaise-178 Parthenaise-136 Parthenaise-136 Parthenaise-137 Parthenaise-137 Parthenaise-162 Parthenaise-162 Parthenaise-14 Parthenaise-14 Parthenaise-180 Parthenaise-180 Parthenaise-182 Parthenaise-182 Parthenaise-56 Parthenaise-56 PieRougeDesPlaines-61 PieRougeDesPlaines-61 PieRougeDesPlaines-38 PieRougeDesPlaines-38 PieRougeDesPlaines-104 PieRougeDesPlaines-104 PieRougeDesPlaines-70 PieRougeDesPlaines-70 PieRougeDesPlaines-101 PieRougeDesPlaines-101 PieRougeDesPlaines-31 PieRougeDesPlaines-31 PieRougeDesPlaines-91 PieRougeDesPlaines-91 PieRougeDesPlaines-49 PieRougeDesPlaines-49 PieRougeDesPlaines-116 PieRougeDesPlaines-116 PieRougeDesPlaines-103 PieRougeDesPlaines-103 PieRougeDesPlaines-58 PieRougeDesPlaines-58 PieRougeDesPlaines-56 PieRougeDesPlaines-56 PieRougeDesPlaines-36 PieRougeDesPlaines-36 PieRougeDesPlaines-90 PieRougeDesPlaines-90 PieRougeDesPlaines-76 PieRougeDesPlaines-76 PieRougeDesPlaines-14 PieRougeDesPlaines-14 PieRougeDesPlaines-75 PieRougeDesPlaines-75 PieRougeDesPlaines-71 PieRougeDesPlaines-71 PieRougeDesPlaines-92 PieRougeDesPlaines-92 PieRougeDesPlaines-48 PieRougeDesPlaines-48 PieRougeDesPlaines-27 PieRougeDesPlaines-27 PieRougeDesPlaines-39 PieRougeDesPlaines-39 PieRougeDesPlaines-64 PieRougeDesPlaines-64 PieRougeDesPlaines-50 PieRougeDesPlaines-50 PieRougeDesPlaines-79 PieRougeDesPlaines-79 PieRougeDesPlaines-54 PieRougeDesPlaines-54 PieRougeDesPlaines-87 PieRougeDesPlaines-87 PieRougeDesPlaines-82 PieRougeDesPlaines-82 PieRougeDesPlaines-84 PieRougeDesPlaines-84 PieRougeDesPlaines-83 PieRougeDesPlaines-83 PieRougeDesPlaines-30 PieRougeDesPlaines-30 PieRougeDesPlaines-35 PieRougeDesPlaines-35 PieRougeDesPlaines-43 PieRougeDesPlaines-43 PieRougeDesPlaines-55 PieRougeDesPlaines-55 PieRougeDesPlaines-42 PieRougeDesPlaines-42 PieRougeDesPlaines-114 PieRougeDesPlaines-114 PieRougeDesPlaines-113 PieRougeDesPlaines-113 PieRougeDesPlaines-66 PieRougeDesPlaines-66 PieRougeDesPlaines-106 PieRougeDesPlaines-106 PieRougeDesPlaines-108 PieRougeDesPlaines-108 PieRougeDesPlaines-40 PieRougeDesPlaines-40 PieRougeDesPlaines-73 PieRougeDesPlaines-73 PieRougeDesPlaines-47 PieRougeDesPlaines-47 PieRougeDesPlaines-68 PieRougeDesPlaines-68 PieRougeDesPlaines-46 PieRougeDesPlaines-46 PieRougeDesPlaines-34 PieRougeDesPlaines-34 PieRougeDesPlaines-77 PieRougeDesPlaines-77 PieRougeDesPlaines-15 PieRougeDesPlaines-15 PieRougeDesPlaines-88 PieRougeDesPlaines-88 PieRougeDesPlaines-12 PieRougeDesPlaines-12 PieRougeDesPlaines-3 PieRougeDesPlaines-3 PieRougeDesPlaines-11 PieRougeDesPlaines-11 PieRougeDesPlaines-105 PieRougeDesPlaines-105 PieRougeDesPlaines-81 PieRougeDesPlaines-81 PieRougeDesPlaines-7 PieRougeDesPlaines-7 PieRougeDesPlaines-20 PieRougeDesPlaines-20 PieRougeDesPlaines-95 PieRougeDesPlaines-95 PieRougeDesPlaines-51 PieRougeDesPlaines-51 PieRougeDesPlaines-16 PieRougeDesPlaines-16 PieRougeDesPlaines-63 PieRougeDesPlaines-63 PieRougeDesPlaines-59 PieRougeDesPlaines-59 PieRougeDesPlaines-86 PieRougeDesPlaines-86 PieRougeDesPlaines-102 PieRougeDesPlaines-102 PieRougeDesPlaines-107 PieRougeDesPlaines-107 PieRougeDesPlaines-8 PieRougeDesPlaines-8 PieRougeDesPlaines-33 PieRougeDesPlaines-33 PieRougeDesPlaines-78 PieRougeDesPlaines-78 PieRougeDesPlaines-89 PieRougeDesPlaines-89 PieRougeDesPlaines-23 PieRougeDesPlaines-23 PieRougeDesPlaines-22 PieRougeDesPlaines-22 PieRougeDesPlaines-115 PieRougeDesPlaines-115 PieRougeDesPlaines-62 PieRougeDesPlaines-62 PieRougeDesPlaines-45 PieRougeDesPlaines-45 PieRougeDesPlaines-60 PieRougeDesPlaines-60 PieRougeDesPlaines-99 PieRougeDesPlaines-99 PieRougeDesPlaines-53 PieRougeDesPlaines-53 PieRougeDesPlaines-52 PieRougeDesPlaines-52 PieRougeDesPlaines-80 PieRougeDesPlaines-80 PieRougeDesPlaines-69 PieRougeDesPlaines-69 PieRougeDesPlaines-41 PieRougeDesPlaines-41 PieRougeDesPlaines-67 PieRougeDesPlaines-67 PieRougeDesPlaines-96 PieRougeDesPlaines-96 PieRougeDesPlaines-9 PieRougeDesPlaines-9 PieRougeDesPlaines-24 PieRougeDesPlaines-24 PieRougeDesPlaines-85 PieRougeDesPlaines-85 PieRougeDesPlaines-110 PieRougeDesPlaines-110 PieRougeDesPlaines-18 PieRougeDesPlaines-18 PieRougeDesPlaines-100 PieRougeDesPlaines-100 PieRougeDesPlaines-21 PieRougeDesPlaines-21 PieRougeDesPlaines-97 PieRougeDesPlaines-97 PieRougeDesPlaines-94 PieRougeDesPlaines-94 PieRougeDesPlaines-32 PieRougeDesPlaines-32 PieRougeDesPlaines-112 PieRougeDesPlaines-112 PieRougeDesPlaines-10 PieRougeDesPlaines-10 PieRougeDesPlaines-13 PieRougeDesPlaines-13 PieRougeDesPlaines-19 PieRougeDesPlaines-19 PieRougeDesPlaines-98 PieRougeDesPlaines-98 PieRougeDesPlaines-25 PieRougeDesPlaines-25 PieRougeDesPlaines-93 PieRougeDesPlaines-93 PieRougeDesPlaines-17 PieRougeDesPlaines-17 PieRougeDesPlaines-57 PieRougeDesPlaines-57 PieRougeDesPlaines-111 PieRougeDesPlaines-111 PieRougeDesPlaines-6 PieRougeDesPlaines-6 PieRougeDesPlaines-1 PieRougeDesPlaines-1 PieRougeDesPlaines-4 PieRougeDesPlaines-4 PieRougeDesPlaines-5 PieRougeDesPlaines-5 PieRougeDesPlaines-2 PieRougeDesPlaines-2 PieRougeDesPlaines-29 PieRougeDesPlaines-29 PieRougeDesPlaines-74 PieRougeDesPlaines-74 PieRougeDesPlaines-28 PieRougeDesPlaines-28 PieRougeDesPlaines-109 PieRougeDesPlaines-109 PieRougeDesPlaines-26 PieRougeDesPlaines-26 PieRougeDesPlaines-72 PieRougeDesPlaines-72 PieRougeDesPlaines-44 PieRougeDesPlaines-44 PieRougeDesPlaines-65 PieRougeDesPlaines-65 Piedmontese-3 Piedmontese-3 Piedmontese-2 Piedmontese-2 Piedmontese-10 Piedmontese-10 Piedmontese-6 Piedmontese-6 Piedmontese-7 Piedmontese-7 Piedmontese-9 Piedmontese-9 Piedmontese-1 Piedmontese-1 Piedmontese-4 Piedmontese-4 Piedmontese-8 Piedmontese-8 Piedmontese-5 Piedmontese-5 Piedmontese-13 Piedmontese-13 Piedmontese-15 Piedmontese-15 Piedmontese-14 Piedmontese-14 Piedmontese-20 Piedmontese-20 Piedmontese-16 Piedmontese-16 Piedmontese-11 Piedmontese-11 Piedmontese-18 Piedmontese-18 Piedmontese-24 Piedmontese-24 Piedmontese-17 Piedmontese-17 Piedmontese-21 Piedmontese-21 Piedmontese-23 Piedmontese-23 Piedmontese-12 Piedmontese-12 Piedmontese-19 Piedmontese-19 Piedmontese-22 Piedmontese-22 RedAngus-3 RedAngus-3 RedAngus-7 RedAngus-7 RedAngus-5 RedAngus-5 RedAngus-42 RedAngus-42 RedAngus-2 RedAngus-2 RedAngus-41 RedAngus-41 RedAngus-6 RedAngus-6 RedAngus-1 RedAngus-1 RedAngus-40 RedAngus-40 RedAngus-39 RedAngus-39 RedAngus-38 RedAngus-38 RedAngus-37 RedAngus-37 RedAngus-10 RedAngus-10 RedAngus-36 RedAngus-36 RedAngus-35 RedAngus-35 RedAngus-34 RedAngus-34 RedAngus-33 RedAngus-33 RedAngus-9 RedAngus-9 RedAngus-9 RedAngus-9 RedAngus-32 RedAngus-32 RedAngus-8 RedAngus-8 RedAngus-8 RedAngus-8 RedAngus-31 RedAngus-31 RedAngus-30 RedAngus-30 RedAngus-4 RedAngus-4 RedAngus-4 RedAngus-4 RedAngus-29 RedAngus-29 RedAngus-28 RedAngus-28 RedAngus-27 RedAngus-27 RedAngus-26 RedAngus-26 RedAngus-25 RedAngus-25 RedAngus-24 RedAngus-24 RedAngus-23 RedAngus-23 RedAngus-22 RedAngus-22 RedAngus-21 RedAngus-21 RedAngus-20 RedAngus-20 RedAngus-19 RedAngus-19 RedAngus-18 RedAngus-18 RedAngus-17 RedAngus-17 RedAngus-16 RedAngus-16 RedAngus-15 RedAngus-15 RedAngus-14 RedAngus-14 RedAngus-13 RedAngus-13 RedAngus-12 RedAngus-12 RedAngus-11 RedAngus-11 RougeFlamande-29 RougeFlamande-29 RougeFlamande-24 RougeFlamande-24 RougeFlamande-11 RougeFlamande-11 RougeFlamande-39 RougeFlamande-39 RougeFlamande-8 RougeFlamande-8 RougeFlamande-28 RougeFlamande-28 RougeFlamande-21 RougeFlamande-21 RougeFlamande-38 RougeFlamande-38 RougeFlamande-22 RougeFlamande-22 RougeFlamande-35 RougeFlamande-35 RougeFlamande-32 RougeFlamande-32 RougeFlamande-40 RougeFlamande-40 RougeFlamande-36 RougeFlamande-36 RougeFlamande-30 RougeFlamande-30 RougeFlamande-10 RougeFlamande-10 RougeFlamande-31 RougeFlamande-31 RougeFlamande-18 RougeFlamande-18 RougeFlamande-2 RougeFlamande-2 RougeFlamande-34 RougeFlamande-34 RougeFlamande-13 RougeFlamande-13 RougeFlamande-4 RougeFlamande-4 RougeFlamande-27 RougeFlamande-27 RougeFlamande-17 RougeFlamande-17 RougeFlamande-26 RougeFlamande-26 RougeFlamande-23 RougeFlamande-23 RougeFlamande-41 RougeFlamande-41 RougeFlamande-6 RougeFlamande-6 RougeFlamande-25 RougeFlamande-25 RougeFlamande-14 RougeFlamande-14 RougeFlamande-7 RougeFlamande-7 RougeFlamande-5 RougeFlamande-5 RougeFlamande-12 RougeFlamande-12 RougeFlamande-37 RougeFlamande-37 RougeFlamande-15 RougeFlamande-15 RougeFlamande-3 RougeFlamande-3 RougeFlamande-16 RougeFlamande-16 RougeFlamande-1 RougeFlamande-1 RougeFlamande-9 RougeFlamande-9 RougeFlamande-33 RougeFlamande-33 RougeFlamande-19 RougeFlamande-19 Salers-113 Salers-113 Salers-17 Salers-17 Salers-128 Salers-128 Salers-25 Salers-25 Salers-95 Salers-95 Salers-222 Salers-222 Salers-112 Salers-112 Salers-124 Salers-124 Salers-144 Salers-144 Salers-170 Salers-170 Salers-234 Salers-234 Salers-225 Salers-225 Salers-176 Salers-176 Salers-164 Salers-164 Salers-68 Salers-68 Salers-167 Salers-167 Salers-24 Salers-24 Salers-13 Salers-13 Salers-186 Salers-186 Salers-37 Salers-37 Salers-193 Salers-193 Salers-98 Salers-98 Salers-8 Salers-8 Salers-134 Salers-134 Salers-36 Salers-36 Salers-141 Salers-141 Salers-57 Salers-57 Salers-49 Salers-49 Salers-35 Salers-35 Salers-151 Salers-151 Salers-9 Salers-9 Salers-72 Salers-72 Salers-178 Salers-178 Salers-20 Salers-20 Salers-169 Salers-169 Salers-7 Salers-7 Salers-46 Salers-46 Salers-153 Salers-153 Salers-185 Salers-185 Salers-221 Salers-221 Salers-117 Salers-117 Salers-119 Salers-119 Salers-143 Salers-143 Salers-67 Salers-67 Salers-201 Salers-201 Salers-133 Salers-133 Salers-208 Salers-208 Salers-150 Salers-150 Salers-142 Salers-142 Salers-200 Salers-200 Salers-66 Salers-66 Salers-206 Salers-206 Salers-118 Salers-118 Salers-184 Salers-184 Salers-207 Salers-207 Salers-179 Salers-179 Salers-205 Salers-205 Salers-127 Salers-127 Salers-43 Salers-43 Salers-123 Salers-123 Salers-163 Salers-163 Salers-138 Salers-138 Salers-192 Salers-192 Salers-93 Salers-93 Salers-116 Salers-116 Salers-80 Salers-80 Salers-199 Salers-199 Salers-12 Salers-12 Salers-136 Salers-136 Salers-191 Salers-191 Salers-162 Salers-162 Salers-190 Salers-190 Salers-157 Salers-157 Salers-84 Salers-84 Salers-45 Salers-45 Salers-189 Salers-189 Salers-111 Salers-111 Salers-110 Salers-110 Salers-34 Salers-34 Salers-175 Salers-175 Salers-56 Salers-56 Salers-96 Salers-96 Salers-1 Salers-1 Salers-33 Salers-33 Salers-198 Salers-198 Salers-42 Salers-42 Salers-48 Salers-48 Salers-29 Salers-29 Salers-23 Salers-23 Salers-233 Salers-233 Salers-182 Salers-182 Salers-83 Salers-83 Salers-10 Salers-10 Salers-126 Salers-126 Salers-195 Salers-195 Salers-106 Salers-106 Salers-55 Salers-55 Salers-79 Salers-79 Salers-220 Salers-220 Salers-71 Salers-71 Salers-203 Salers-203 Salers-202 Salers-202 Salers-32 Salers-32 Salers-122 Salers-122 Salers-14 Salers-14 Salers-232 Salers-232 Salers-139 Salers-139 Salers-59 Salers-59 Salers-105 Salers-105 Salers-216 Salers-216 Salers-155 Salers-155 Salers-54 Salers-54 Salers-6 Salers-6 Salers-75 Salers-75 Salers-183 Salers-183 Salers-197 Salers-197 Salers-211 Salers-211 Salers-28 Salers-28 Salers-180 Salers-180 Salers-86 Salers-86 Salers-229 Salers-229 Salers-70 Salers-70 Salers-132 Salers-132 Salers-154 Salers-154 Salers-196 Salers-196 Salers-161 Salers-161 Salers-74 Salers-74 Salers-226 Salers-226 Salers-65 Salers-65 Salers-160 Salers-160 Salers-148 Salers-148 Salers-41 Salers-41 Salers-73 Salers-73 Salers-231 Salers-231 Salers-91 Salers-91 Salers-115 Salers-115 Salers-121 Salers-121 Salers-120 Salers-120 Salers-135 Salers-135 Salers-174 Salers-174 Salers-47 Salers-47 Salers-173 Salers-173 Salers-156 Salers-156 Salers-50 Salers-50 Salers-58 Salers-58 Salers-131 Salers-131 Salers-53 Salers-53 Salers-87 Salers-87 Salers-102 Salers-102 Salers-152 Salers-152 Salers-4 Salers-4 Salers-130 Salers-130 Salers-149 Salers-149 Salers-92 Salers-92 Salers-44 Salers-44 Salers-210 Salers-210 Salers-52 Salers-52 Salers-27 Salers-27 Salers-82 Salers-82 Salers-18 Salers-18 Salers-94 Salers-94 Salers-81 Salers-81 Salers-224 Salers-224 Salers-215 Salers-215 Salers-145 Salers-145 Salers-78 Salers-78 Salers-16 Salers-16 Salers-104 Salers-104 Salers-181 Salers-181 Salers-228 Salers-228 Salers-11 Salers-11 Salers-107 Salers-107 Salers-219 Salers-219 Salers-19 Salers-19 Salers-101 Salers-101 Salers-15 Salers-15 Salers-64 Salers-64 Salers-26 Salers-26 Salers-147 Salers-147 Salers-2 Salers-2 Salers-108 Salers-108 Salers-77 Salers-77 Salers-214 Salers-214 Salers-21 Salers-21 Salers-227 Salers-227 Salers-218 Salers-218 Salers-88 Salers-88 Salers-51 Salers-51 Salers-31 Salers-31 Salers-30 Salers-30 Salers-76 Salers-76 Salers-125 Salers-125 Salers-85 Salers-85 Salers-63 Salers-63 Salers-177 Salers-177 Salers-40 Salers-40 Salers-209 Salers-209 Salers-166 Salers-166 Salers-129 Salers-129 Salers-204 Salers-204 Salers-168 Salers-168 Salers-172 Salers-172 Salers-62 Salers-62 Salers-212 Salers-212 Salers-109 Salers-109 Salers-103 Salers-103 Salers-114 Salers-114 Salers-99 Salers-99 Salers-165 Salers-165 Salers-97 Salers-97 Salers-5 Salers-5 Salers-213 Salers-213 Salers-188 Salers-188 Salers-137 Salers-137 Salers-230 Salers-230 Salers-194 Salers-194 Salers-89 Salers-89 Salers-22 Salers-22 Salers-140 Salers-140 Salers-69 Salers-69 Salers-61 Salers-61 Salers-159 Salers-159 Salers-187 Salers-187 Salers-60 Salers-60 Salers-171 Salers-171 Salers-223 Salers-223 Salers-158 Salers-158 Salers-38 Salers-38 Salers-217 Salers-217 Salers-3 Salers-3 Salers-100 Salers-100 Salers-90 Salers-90 Salers-39 Salers-39 Salers-146 Salers-146 Shorthorn-17 Shorthorn-17 Shorthorn-12 Shorthorn-12 Shorthorn-16 Shorthorn-16 Shorthorn-11 Shorthorn-11 Shorthorn-15 Shorthorn-15 Shorthorn-1 Shorthorn-1 Shorthorn-9 Shorthorn-9 Shorthorn-5 Shorthorn-5 Shorthorn-7 Shorthorn-7 Shorthorn-4 Shorthorn-4 Shorthorn-6 Shorthorn-6 Shorthorn-3 Shorthorn-3 Shorthorn-8 Shorthorn-8 Shorthorn-2 Shorthorn-2 Shorthorn-10 Shorthorn-10 Shorthorn-14 Shorthorn-14 Shorthorn-13 Shorthorn-13 Simmental-125 Simmental-125 Simmental-337 Simmental-337 Simmental-234 Simmental-234 Simmental-427 Simmental-427 Simmental-126 Simmental-126 Simmental-38 Simmental-38 Simmental-429 Simmental-429 Simmental-181 Simmental-181 Simmental-282 Simmental-282 Simmental-333 Simmental-333 Simmental-178 Simmental-178 Simmental-412 Simmental-412 Simmental-343 Simmental-343 Simmental-136 Simmental-136 Simmental-119 Simmental-119 Simmental-145 Simmental-145 Simmental-127 Simmental-127 Simmental-42 Simmental-42 Simmental-452 Simmental-452 Simmental-451 Simmental-451 Simmental-345 Simmental-345 Simmental-271 Simmental-271 Simmental-322 Simmental-322 Simmental-384 Simmental-384 Simmental-192 Simmental-192 Simmental-281 Simmental-281 Simmental-60 Simmental-60 Simmental-23 Simmental-23 Simmental-177 Simmental-177 Simmental-118 Simmental-118 Simmental-449 Simmental-449 Simmental-3 Simmental-3 Simmental-211 Simmental-211 Simmental-101 Simmental-101 Simmental-405 Simmental-405 Simmental-111 Simmental-111 Simmental-336 Simmental-336 Simmental-362 Simmental-362 Simmental-155 Simmental-155 Simmental-448 Simmental-448 Simmental-438 Simmental-438 Simmental-110 Simmental-110 Simmental-161 Simmental-161 Simmental-70 Simmental-70 Simmental-233 Simmental-233 Simmental-154 Simmental-154 Simmental-270 Simmental-270 Simmental-382 Simmental-382 Simmental-188 Simmental-188 Simmental-94 Simmental-94 Simmental-133 Simmental-133 Simmental-316 Simmental-316 Simmental-418 Simmental-418 Simmental-430 Simmental-430 Simmental-414 Simmental-414 Simmental-46 Simmental-46 Simmental-274 Simmental-274 Simmental-56 Simmental-56 Simmental-128 Simmental-128 Simmental-461 Simmental-461 Simmental-124 Simmental-124 Simmental-71 Simmental-71 Simmental-121 Simmental-121 Simmental-437 Simmental-437 Simmental-344 Simmental-344 Simmental-160 Simmental-160 Simmental-130 Simmental-130 Simmental-439 Simmental-439 Simmental-441 Simmental-441 Simmental-269 Simmental-269 Simmental-315 Simmental-315 Simmental-253 Simmental-253 Simmental-7 Simmental-7 Simmental-65 Simmental-65 Simmental-433 Simmental-433 Simmental-66 Simmental-66 Simmental-226 Simmental-226 Simmental-432 Simmental-432 Simmental-156 Simmental-156 Simmental-413 Simmental-413 Simmental-52 Simmental-52 Simmental-137 Simmental-137 Simmental-321 Simmental-321 Simmental-436 Simmental-436 Simmental-4 Simmental-4 Simmental-64 Simmental-64 Simmental-159 Simmental-159 Simmental-141 Simmental-141 Simmental-298 Simmental-298 Simmental-450 Simmental-450 Simmental-28 Simmental-28 Simmental-147 Simmental-147 Simmental-335 Simmental-335 Simmental-55 Simmental-55 Simmental-54 Simmental-54 Simmental-43 Simmental-43 Simmental-267 Simmental-267 Simmental-267 Simmental-267 Simmental-106 Simmental-106 Simmental-80 Simmental-80 Simmental-440 Simmental-440 Simmental-115 Simmental-115 Simmental-381 Simmental-381 Simmental-294 Simmental-294 Simmental-1 Simmental-1 Simmental-180 Simmental-180 Simmental-447 Simmental-447 Simmental-108 Simmental-108 Simmental-330 Simmental-330 Simmental-210 Simmental-210 Simmental-157 Simmental-157 Simmental-350 Simmental-350 Simmental-380 Simmental-380 Simmental-81 Simmental-81 Simmental-266 Simmental-266 Simmental-320 Simmental-320 Simmental-176 Simmental-176 Simmental-419 Simmental-419 Simmental-314 Simmental-314 Simmental-407 Simmental-407 Simmental-231 Simmental-231 Simmental-446 Simmental-446 Simmental-379 Simmental-379 Simmental-27 Simmental-27 Simmental-378 Simmental-378 Simmental-175 Simmental-175 Simmental-20 Simmental-20 Simmental-453 Simmental-453 Simmental-355 Simmental-355 Simmental-428 Simmental-428 Simmental-105 Simmental-105 Simmental-100 Simmental-100 Simmental-326 Simmental-326 Simmental-313 Simmental-313 Simmental-265 Simmental-265 Simmental-88 Simmental-88 Simmental-399 Simmental-399 Simmental-191 Simmental-191 Simmental-252 Simmental-252 Simmental-411 Simmental-411 Simmental-377 Simmental-377 Simmental-174 Simmental-174 Simmental-293 Simmental-293 Simmental-98 Simmental-98 Simmental-63 Simmental-63 Simmental-218 Simmental-218 Simmental-93 Simmental-93 Simmental-13 Simmental-13 Simmental-13 Simmental-13 Simmental-173 Simmental-173 Simmental-45 Simmental-45 Simmental-325 Simmental-325 Simmental-193 Simmental-193 Simmental-74 Simmental-74 Simmental-99 Simmental-99 Simmental-41 Simmental-41 Simmental-459 Simmental-459 Simmental-190 Simmental-190 Simmental-408 Simmental-408 Simmental-6 Simmental-6 Simmental-150 Simmental-150 Simmental-264 Simmental-264 Simmental-207 Simmental-207 Simmental-263 Simmental-263 Simmental-279 Simmental-279 Simmental-79 Simmental-79 Simmental-332 Simmental-332 Simmental-82 Simmental-82 Simmental-47 Simmental-47 Simmental-18 Simmental-18 Simmental-351 Simmental-351 Simmental-30 Simmental-30 Simmental-10 Simmental-10 Simmental-86 Simmental-86 Simmental-86 Simmental-86 Simmental-87 Simmental-87 Simmental-87 Simmental-87 Simmental-417 Simmental-417 Simmental-243 Simmental-243 Simmental-172 Simmental-172 Simmental-153 Simmental-153 Simmental-26 Simmental-26 Simmental-312 Simmental-312 Simmental-216 Simmental-216 Simmental-48 Simmental-48 Simmental-73 Simmental-73 Simmental-349 Simmental-349 Simmental-113 Simmental-113 Simmental-206 Simmental-206 Simmental-171 Simmental-171 Simmental-296 Simmental-296 Simmental-53 Simmental-53 Simmental-195 Simmental-195 Simmental-195 Simmental-195 Simmental-129 Simmental-129 Simmental-144 Simmental-144 Simmental-12 Simmental-12 Simmental-170 Simmental-170 Simmental-5 Simmental-5 Simmental-213 Simmental-213 Simmental-456 Simmental-456 Simmental-169 Simmental-169 Simmental-424 Simmental-424 Simmental-311 Simmental-311 Simmental-185 Simmental-185 Simmental-69 Simmental-69 Simmental-445 Simmental-445 Simmental-444 Simmental-444 Simmental-85 Simmental-85 Simmental-168 Simmental-168 Simmental-104 Simmental-104 Simmental-117 Simmental-117 Simmental-348 Simmental-348 Simmental-29 Simmental-29 Simmental-276 Simmental-276 Simmental-89 Simmental-89 Simmental-262 Simmental-262 Simmental-122 Simmental-122 Simmental-25 Simmental-25 Simmental-319 Simmental-319 Simmental-205 Simmental-205 Simmental-310 Simmental-310 Simmental-107 Simmental-107 Simmental-342 Simmental-342 Simmental-167 Simmental-167 Simmental-37 Simmental-37 Simmental-78 Simmental-78 Simmental-184 Simmental-184 Simmental-96 Simmental-96 Simmental-116 Simmental-116 Simmental-398 Simmental-398 Simmental-366 Simmental-366 Simmental-329 Simmental-329 Simmental-166 Simmental-166 Simmental-138 Simmental-138 Simmental-454 Simmental-454 Simmental-457 Simmental-457 Simmental-11 Simmental-11 Simmental-76 Simmental-76 Simmental-76 Simmental-76 Simmental-62 Simmental-62 Simmental-21 Simmental-21 Simmental-331 Simmental-331 Simmental-393 Simmental-393 Simmental-346 Simmental-346 Simmental-152 Simmental-152 Simmental-17 Simmental-17 Simmental-421 Simmental-421 Simmental-50 Simmental-50 Simmental-59 Simmental-59 Simmental-376 Simmental-376 Simmental-123 Simmental-123 Simmental-77 Simmental-77 Simmental-187 Simmental-187 Simmental-135 Simmental-135 Simmental-102 Simmental-102 Simmental-341 Simmental-341 Simmental-134 Simmental-134 Simmental-275 Simmental-275 Simmental-158 Simmental-158 Simmental-237 Simmental-237 Simmental-217 Simmental-217 Simmental-120 Simmental-120 Simmental-261 Simmental-261 Simmental-214 Simmental-214 Simmental-347 Simmental-347 Simmental-72 Simmental-72 Simmental-318 Simmental-318 Simmental-460 Simmental-460 Simmental-285 Simmental-285 Simmental-480 Simmental-480 Simmental-426 Simmental-426 Simmental-284 Simmental-284 Simmental-189 Simmental-189 Simmental-204 Simmental-204 Simmental-260 Simmental-260 Simmental-260 Simmental-260 Simmental-44 Simmental-44 Simmental-44 Simmental-44 Simmental-44 Simmental-44 Simmental-165 Simmental-165 Simmental-292 Simmental-292 Simmental-435 Simmental-435 Simmental-203 Simmental-203 Simmental-203 Simmental-203 Simmental-375 Simmental-375 Simmental-375 Simmental-375 Simmental-375 Simmental-375 Simmental-31 Simmental-31 Simmental-291 Simmental-291 Simmental-291 Simmental-291 Simmental-317 Simmental-317 Simmental-16 Simmental-16 Simmental-16 Simmental-16 Simmental-423 Simmental-423 Simmental-259 Simmental-259 Simmental-196 Simmental-196 Simmental-475 Simmental-475 Simmental-58 Simmental-58 Simmental-24 Simmental-24 Simmental-15 Simmental-15 Simmental-240 Simmental-240 Simmental-431 Simmental-431 Simmental-209 Simmental-209 Simmental-239 Simmental-239 Simmental-420 Simmental-420 Simmental-164 Simmental-164 Simmental-148 Simmental-148 Simmental-148 Simmental-148 Simmental-425 Simmental-425 Simmental-97 Simmental-97 Simmental-143 Simmental-143 Simmental-151 Simmental-151 Simmental-146 Simmental-146 Simmental-385 Simmental-385 Simmental-289 Simmental-289 Simmental-256 Simmental-256 Simmental-392 Simmental-392 Simmental-395 Simmental-395 Simmental-302 Simmental-302 Simmental-8 Simmental-8 Simmental-220 Simmental-220 Simmental-301 Simmental-301 Simmental-236 Simmental-236 Simmental-474 Simmental-474 Simmental-149 Simmental-149 Simmental-268 Simmental-268 Simmental-212 Simmental-212 Simmental-404 Simmental-404 Simmental-67 Simmental-67 Simmental-400 Simmental-400 Simmental-219 Simmental-219 Simmental-374 Simmental-374 Simmental-232 Simmental-232 Simmental-422 Simmental-422 Simmental-222 Simmental-222 Simmental-241 Simmental-241 Simmental-360 Simmental-360 Simmental-75 Simmental-75 Simmental-383 Simmental-383 Simmental-208 Simmental-208 Simmental-299 Simmental-299 Simmental-84 Simmental-84 Simmental-389 Simmental-389 Simmental-35 Simmental-35 Simmental-95 Simmental-95 Simmental-371 Simmental-371 Simmental-363 Simmental-363 Simmental-186 Simmental-186 Simmental-272 Simmental-272 Simmental-229 Simmental-229 Simmental-368 Simmental-368 Simmental-308 Simmental-308 Simmental-139 Simmental-139 Simmental-198 Simmental-198 Simmental-163 Simmental-163 Simmental-283 Simmental-283 Simmental-358 Simmental-358 Simmental-92 Simmental-92 Simmental-365 Simmental-365 Simmental-51 Simmental-51 Simmental-182 Simmental-182 Simmental-224 Simmental-224 Simmental-305 Simmental-305 Simmental-361 Simmental-361 Simmental-9 Simmental-9 Simmental-202 Simmental-202 Simmental-223 Simmental-223 Simmental-370 Simmental-370 Simmental-502 Simmental-502 Simmental-91 Simmental-91 Simmental-406 Simmental-406 Simmental-491 Simmental-491 Simmental-327 Simmental-327 Simmental-303 Simmental-303 Simmental-353 Simmental-353 Simmental-340 Simmental-340 Simmental-397 Simmental-397 Simmental-248 Simmental-248 Simmental-364 Simmental-364 Simmental-201 Simmental-201 Simmental-304 Simmental-304 Simmental-304 Simmental-304 Simmental-503 Simmental-503 Simmental-221 Simmental-221 Simmental-183 Simmental-183 Simmental-288 Simmental-288 Simmental-57 Simmental-57 Simmental-489 Simmental-489 Simmental-230 Simmental-230 Simmental-306 Simmental-306 Simmental-200 Simmental-200 Simmental-300 Simmental-300 Simmental-455 Simmental-455 Simmental-34 Simmental-34 Simmental-286 Simmental-286 Simmental-323 Simmental-323 Simmental-179 Simmental-179 Simmental-61 Simmental-61 Simmental-22 Simmental-22 Simmental-225 Simmental-225 Simmental-287 Simmental-287 Simmental-258 Simmental-258 Simmental-401 Simmental-401 Simmental-328 Simmental-328 Simmental-386 Simmental-386 Simmental-40 Simmental-40 Simmental-396 Simmental-396 Simmental-273 Simmental-273 Simmental-490 Simmental-490 Simmental-390 Simmental-390 Simmental-83 Simmental-83 Simmental-112 Simmental-112 Simmental-242 Simmental-242 Simmental-131 Simmental-131 Simmental-197 Simmental-197 Simmental-49 Simmental-49 Simmental-458 Simmental-458 Simmental-488 Simmental-488 Simmental-235 Simmental-235 Simmental-372 Simmental-372 Simmental-497 Simmental-497 Simmental-246 Simmental-246 Simmental-501 Simmental-501 Simmental-228 Simmental-228 Simmental-373 Simmental-373 Simmental-354 Simmental-354 Simmental-339 Simmental-339 Simmental-199 Simmental-199 Simmental-416 Simmental-416 Simmental-499 Simmental-499 Simmental-493 Simmental-493 Simmental-415 Simmental-415 Simmental-324 Simmental-324 Simmental-492 Simmental-492 Simmental-227 Simmental-227 Simmental-367 Simmental-367 Simmental-338 Simmental-338 Simmental-245 Simmental-245 Simmental-215 Simmental-215 Simmental-498 Simmental-498 Simmental-109 Simmental-109 Simmental-249 Simmental-249 Simmental-68 Simmental-68 Simmental-307 Simmental-307 Simmental-496 Simmental-496 Simmental-244 Simmental-244 Simmental-352 Simmental-352 Simmental-487 Simmental-487 Simmental-132 Simmental-132 Simmental-486 Simmental-486 Simmental-443 Simmental-443 Simmental-39 Simmental-39 Simmental-2 Simmental-2 Simmental-33 Simmental-33 Simmental-36 Simmental-36 Simmental-388 Simmental-388 Simmental-387 Simmental-387 Simmental-391 Simmental-391 Simmental-257 Simmental-257 Simmental-90 Simmental-90 Simmental-254 Simmental-254 Simmental-495 Simmental-495 Simmental-278 Simmental-278 Simmental-494 Simmental-494 Simmental-32 Simmental-32 Simmental-290 Simmental-290 Simmental-251 Simmental-251 Simmental-250 Simmental-250 Simmental-356 Simmental-356 Simmental-297 Simmental-297 Simmental-238 Simmental-238 Simmental-238 Simmental-238 Simmental-359 Simmental-359 Simmental-403 Simmental-403 Simmental-402 Simmental-402 Simmental-194 Simmental-194 Simmental-500 Simmental-500 Simmental-369 Simmental-369 Simmental-369 Simmental-369 Simmental-409 Simmental-409 Simmental-142 Simmental-142 Simmental-277 Simmental-277 Simmental-442 Simmental-442 Simmental-357 Simmental-357 Simmental-14 Simmental-14 Simmental-162 Simmental-162 Simmental-334 Simmental-334 Simmental-255 Simmental-255 Simmental-394 Simmental-394 SwedishRed-2 SwedishRed-2 SwedishRed-1 SwedishRed-1 Tarentaise-49 Tarentaise-49 Tarentaise-48 Tarentaise-48 Tarentaise-76 Tarentaise-76 Tarentaise-113 Tarentaise-113 Tarentaise-107 Tarentaise-107 Tarentaise-139 Tarentaise-139 Tarentaise-89 Tarentaise-89 Tarentaise-27 Tarentaise-27 Tarentaise-83 Tarentaise-83 Tarentaise-19 Tarentaise-19 Tarentaise-97 Tarentaise-97 Tarentaise-53 Tarentaise-53 Tarentaise-16 Tarentaise-16 Tarentaise-152 Tarentaise-152 Tarentaise-65 Tarentaise-65 Tarentaise-109 Tarentaise-109 Tarentaise-23 Tarentaise-23 Tarentaise-116 Tarentaise-116 Tarentaise-24 Tarentaise-24 Tarentaise-147 Tarentaise-147 Tarentaise-77 Tarentaise-77 Tarentaise-103 Tarentaise-103 Tarentaise-123 Tarentaise-123 Tarentaise-39 Tarentaise-39 Tarentaise-144 Tarentaise-144 Tarentaise-153 Tarentaise-153 Tarentaise-17 Tarentaise-17 Tarentaise-138 Tarentaise-138 Tarentaise-145 Tarentaise-145 Tarentaise-91 Tarentaise-91 Tarentaise-151 Tarentaise-151 Tarentaise-40 Tarentaise-40 Tarentaise-80 Tarentaise-80 Tarentaise-47 Tarentaise-47 Tarentaise-31 Tarentaise-31 Tarentaise-4 Tarentaise-4 Tarentaise-41 Tarentaise-41 Tarentaise-154 Tarentaise-154 Tarentaise-37 Tarentaise-37 Tarentaise-44 Tarentaise-44 Tarentaise-55 Tarentaise-55 Tarentaise-128 Tarentaise-128 Tarentaise-143 Tarentaise-143 Tarentaise-21 Tarentaise-21 Tarentaise-114 Tarentaise-114 Tarentaise-149 Tarentaise-149 Tarentaise-130 Tarentaise-130 Tarentaise-30 Tarentaise-30 Tarentaise-111 Tarentaise-111 Tarentaise-26 Tarentaise-26 Tarentaise-135 Tarentaise-135 Tarentaise-3 Tarentaise-3 Tarentaise-66 Tarentaise-66 Tarentaise-99 Tarentaise-99 Tarentaise-56 Tarentaise-56 Tarentaise-64 Tarentaise-64 Tarentaise-28 Tarentaise-28 Tarentaise-11 Tarentaise-11 Tarentaise-10 Tarentaise-10 Tarentaise-9 Tarentaise-9 Tarentaise-142 Tarentaise-142 Tarentaise-59 Tarentaise-59 Tarentaise-106 Tarentaise-106 Tarentaise-120 Tarentaise-120 Tarentaise-98 Tarentaise-98 Tarentaise-22 Tarentaise-22 Tarentaise-25 Tarentaise-25 Tarentaise-8 Tarentaise-8 Tarentaise-79 Tarentaise-79 Tarentaise-155 Tarentaise-155 Tarentaise-2 Tarentaise-2 Tarentaise-18 Tarentaise-18 Tarentaise-119 Tarentaise-119 Tarentaise-29 Tarentaise-29 Tarentaise-38 Tarentaise-38 Tarentaise-6 Tarentaise-6 Tarentaise-115 Tarentaise-115 Tarentaise-136 Tarentaise-136 Tarentaise-52 Tarentaise-52 Tarentaise-68 Tarentaise-68 Tarentaise-87 Tarentaise-87 Tarentaise-71 Tarentaise-71 Tarentaise-133 Tarentaise-133 Tarentaise-46 Tarentaise-46 Tarentaise-73 Tarentaise-73 Tarentaise-70 Tarentaise-70 Tarentaise-15 Tarentaise-15 Tarentaise-14 Tarentaise-14 Tarentaise-127 Tarentaise-127 Tarentaise-58 Tarentaise-58 Tarentaise-86 Tarentaise-86 Tarentaise-7 Tarentaise-7 Tarentaise-13 Tarentaise-13 Tarentaise-118 Tarentaise-118 Tarentaise-108 Tarentaise-108 Tarentaise-101 Tarentaise-101 Tarentaise-67 Tarentaise-67 Tarentaise-110 Tarentaise-110 Tarentaise-148 Tarentaise-148 Tarentaise-105 Tarentaise-105 Tarentaise-74 Tarentaise-74 Tarentaise-78 Tarentaise-78 Tarentaise-88 Tarentaise-88 Tarentaise-104 Tarentaise-104 Tarentaise-146 Tarentaise-146 Tarentaise-61 Tarentaise-61 Tarentaise-94 Tarentaise-94 Tarentaise-122 Tarentaise-122 Tarentaise-112 Tarentaise-112 Tarentaise-150 Tarentaise-150 Tarentaise-92 Tarentaise-92 Tarentaise-82 Tarentaise-82 Tarentaise-93 Tarentaise-93 Tarentaise-75 Tarentaise-75 Tarentaise-137 Tarentaise-137 Tarentaise-20 Tarentaise-20 Tarentaise-51 Tarentaise-51 Tarentaise-125 Tarentaise-125 Tarentaise-124 Tarentaise-124 Tarentaise-95 Tarentaise-95 Tarentaise-5 Tarentaise-5 Tarentaise-132 Tarentaise-132 Tarentaise-43 Tarentaise-43 Tarentaise-32 Tarentaise-32 Tarentaise-96 Tarentaise-96 Tarentaise-131 Tarentaise-131 Tarentaise-69 Tarentaise-69 Tarentaise-81 Tarentaise-81 Tarentaise-63 Tarentaise-63 Tarentaise-54 Tarentaise-54 Tarentaise-134 Tarentaise-134 Tarentaise-50 Tarentaise-50 Tarentaise-42 Tarentaise-42 Tarentaise-36 Tarentaise-36 Tarentaise-102 Tarentaise-102 Tarentaise-62 Tarentaise-62 Tarentaise-129 Tarentaise-129 Tarentaise-72 Tarentaise-72 Tarentaise-57 Tarentaise-57 Tarentaise-35 Tarentaise-35 Tarentaise-85 Tarentaise-85 Tarentaise-100 Tarentaise-100 Tarentaise-34 Tarentaise-34 Tarentaise-45 Tarentaise-45 Tarentaise-12 Tarentaise-12 Tarentaise-60 Tarentaise-60 Tarentaise-126 Tarentaise-126 Tarentaise-121 Tarentaise-121 Tarentaise-33 Tarentaise-33 Tarentaise-117 Tarentaise-117 Tarentaise-1 Tarentaise-1 Tarentaise-140 Tarentaise-140 Tarentaise-90 Tarentaise-90 Tarentaise-141 Tarentaise-141 Tarentaise-84 Tarentaise-84 TropicalComposite-336 TropicalComposite-336 TropicalComposite-335 TropicalComposite-335 TropicalComposite-334 TropicalComposite-334 TropicalComposite-333 TropicalComposite-333 TropicalComposite-332 TropicalComposite-332 TropicalComposite-331 TropicalComposite-331 TropicalComposite-330 TropicalComposite-330 TropicalComposite-329 TropicalComposite-329 TropicalComposite-328 TropicalComposite-328 TropicalComposite-326 TropicalComposite-326 TropicalComposite-327 TropicalComposite-327 TropicalComposite-325 TropicalComposite-325 TropicalComposite-324 TropicalComposite-324 TropicalComposite-323 TropicalComposite-323 TropicalComposite-322 TropicalComposite-322 TropicalComposite-321 TropicalComposite-321 TropicalComposite-320 TropicalComposite-320 TropicalComposite-319 TropicalComposite-319 TropicalComposite-318 TropicalComposite-318 TropicalComposite-317 TropicalComposite-317 TropicalComposite-316 TropicalComposite-316 TropicalComposite-315 TropicalComposite-315 TropicalComposite-314 TropicalComposite-314 TropicalComposite-313 TropicalComposite-313 TropicalComposite-312 TropicalComposite-312 TropicalComposite-311 TropicalComposite-311 TropicalComposite-310 TropicalComposite-310 TropicalComposite-309 TropicalComposite-309 TropicalComposite-308 TropicalComposite-308 TropicalComposite-307 TropicalComposite-307 TropicalComposite-306 TropicalComposite-306 TropicalComposite-305 TropicalComposite-305 TropicalComposite-304 TropicalComposite-304 TropicalComposite-303 TropicalComposite-303 TropicalComposite-300 TropicalComposite-300 TropicalComposite-299 TropicalComposite-299 TropicalComposite-302 TropicalComposite-302 TropicalComposite-301 TropicalComposite-301 TropicalComposite-298 TropicalComposite-298 TropicalComposite-297 TropicalComposite-297 TropicalComposite-296 TropicalComposite-296 TropicalComposite-295 TropicalComposite-295 TropicalComposite-294 TropicalComposite-294 TropicalComposite-293 TropicalComposite-293 TropicalComposite-292 TropicalComposite-292 TropicalComposite-291 TropicalComposite-291 TropicalComposite-290 TropicalComposite-290 TropicalComposite-289 TropicalComposite-289 TropicalComposite-39 TropicalComposite-39 TropicalComposite-288 TropicalComposite-288 TropicalComposite-34 TropicalComposite-34 TropicalComposite-20 TropicalComposite-20 TropicalComposite-33 TropicalComposite-33 TropicalComposite-32 TropicalComposite-32 TropicalComposite-287 TropicalComposite-287 TropicalComposite-286 TropicalComposite-286 TropicalComposite-285 TropicalComposite-285 TropicalComposite-284 TropicalComposite-284 TropicalComposite-283 TropicalComposite-283 TropicalComposite-282 TropicalComposite-282 TropicalComposite-10 TropicalComposite-10 TropicalComposite-44 TropicalComposite-44 TropicalComposite-1 TropicalComposite-1 TropicalComposite-35 TropicalComposite-35 TropicalComposite-17 TropicalComposite-17 TropicalComposite-12 TropicalComposite-12 TropicalComposite-281 TropicalComposite-281 TropicalComposite-9 TropicalComposite-9 TropicalComposite-280 TropicalComposite-280 TropicalComposite-279 TropicalComposite-279 TropicalComposite-43 TropicalComposite-43 TropicalComposite-278 TropicalComposite-278 TropicalComposite-16 TropicalComposite-16 TropicalComposite-277 TropicalComposite-277 TropicalComposite-276 TropicalComposite-276 TropicalComposite-275 TropicalComposite-275 TropicalComposite-274 TropicalComposite-274 TropicalComposite-273 TropicalComposite-273 TropicalComposite-272 TropicalComposite-272 TropicalComposite-271 TropicalComposite-271 TropicalComposite-270 TropicalComposite-270 TropicalComposite-269 TropicalComposite-269 TropicalComposite-268 TropicalComposite-268 TropicalComposite-267 TropicalComposite-267 TropicalComposite-266 TropicalComposite-266 TropicalComposite-265 TropicalComposite-265 TropicalComposite-264 TropicalComposite-264 TropicalComposite-263 TropicalComposite-263 TropicalComposite-262 TropicalComposite-262 TropicalComposite-261 TropicalComposite-261 TropicalComposite-260 TropicalComposite-260 TropicalComposite-259 TropicalComposite-259 TropicalComposite-258 TropicalComposite-258 TropicalComposite-257 TropicalComposite-257 TropicalComposite-256 TropicalComposite-256 TropicalComposite-255 TropicalComposite-255 TropicalComposite-254 TropicalComposite-254 TropicalComposite-253 TropicalComposite-253 TropicalComposite-252 TropicalComposite-252 TropicalComposite-251 TropicalComposite-251 TropicalComposite-250 TropicalComposite-250 TropicalComposite-249 TropicalComposite-249 TropicalComposite-248 TropicalComposite-248 TropicalComposite-247 TropicalComposite-247 TropicalComposite-246 TropicalComposite-246 TropicalComposite-245 TropicalComposite-245 TropicalComposite-244 TropicalComposite-244 TropicalComposite-243 TropicalComposite-243 TropicalComposite-242 TropicalComposite-242 TropicalComposite-241 TropicalComposite-241 TropicalComposite-240 TropicalComposite-240 TropicalComposite-239 TropicalComposite-239 TropicalComposite-238 TropicalComposite-238 TropicalComposite-237 TropicalComposite-237 TropicalComposite-236 TropicalComposite-236 TropicalComposite-235 TropicalComposite-235 TropicalComposite-234 TropicalComposite-234 TropicalComposite-233 TropicalComposite-233 TropicalComposite-232 TropicalComposite-232 TropicalComposite-231 TropicalComposite-231 TropicalComposite-230 TropicalComposite-230 TropicalComposite-229 TropicalComposite-229 TropicalComposite-228 TropicalComposite-228 TropicalComposite-227 TropicalComposite-227 TropicalComposite-226 TropicalComposite-226 TropicalComposite-225 TropicalComposite-225 TropicalComposite-224 TropicalComposite-224 TropicalComposite-223 TropicalComposite-223 TropicalComposite-222 TropicalComposite-222 TropicalComposite-221 TropicalComposite-221 TropicalComposite-220 TropicalComposite-220 TropicalComposite-219 TropicalComposite-219 TropicalComposite-218 TropicalComposite-218 TropicalComposite-217 TropicalComposite-217 TropicalComposite-216 TropicalComposite-216 TropicalComposite-215 TropicalComposite-215 TropicalComposite-214 TropicalComposite-214 TropicalComposite-213 TropicalComposite-213 TropicalComposite-212 TropicalComposite-212 TropicalComposite-211 TropicalComposite-211 TropicalComposite-210 TropicalComposite-210 TropicalComposite-209 TropicalComposite-209 TropicalComposite-208 TropicalComposite-208 TropicalComposite-207 TropicalComposite-207 TropicalComposite-206 TropicalComposite-206 TropicalComposite-205 TropicalComposite-205 TropicalComposite-204 TropicalComposite-204 TropicalComposite-203 TropicalComposite-203 TropicalComposite-202 TropicalComposite-202 TropicalComposite-201 TropicalComposite-201 TropicalComposite-200 TropicalComposite-200 TropicalComposite-199 TropicalComposite-199 TropicalComposite-198 TropicalComposite-198 TropicalComposite-197 TropicalComposite-197 TropicalComposite-196 TropicalComposite-196 TropicalComposite-195 TropicalComposite-195 TropicalComposite-194 TropicalComposite-194 TropicalComposite-193 TropicalComposite-193 TropicalComposite-192 TropicalComposite-192 TropicalComposite-191 TropicalComposite-191 TropicalComposite-190 TropicalComposite-190 TropicalComposite-189 TropicalComposite-189 TropicalComposite-188 TropicalComposite-188 TropicalComposite-187 TropicalComposite-187 TropicalComposite-186 TropicalComposite-186 TropicalComposite-185 TropicalComposite-185 TropicalComposite-184 TropicalComposite-184 TropicalComposite-183 TropicalComposite-183 TropicalComposite-182 TropicalComposite-182 TropicalComposite-181 TropicalComposite-181 TropicalComposite-180 TropicalComposite-180 TropicalComposite-179 TropicalComposite-179 TropicalComposite-178 TropicalComposite-178 TropicalComposite-177 TropicalComposite-177 TropicalComposite-176 TropicalComposite-176 TropicalComposite-7 TropicalComposite-7 TropicalComposite-52 TropicalComposite-52 TropicalComposite-175 TropicalComposite-175 TropicalComposite-37 TropicalComposite-37 TropicalComposite-3 TropicalComposite-3 TropicalComposite-19 TropicalComposite-19 TropicalComposite-31 TropicalComposite-31 TropicalComposite-24 TropicalComposite-24 TropicalComposite-6 TropicalComposite-6 TropicalComposite-23 TropicalComposite-23 TropicalComposite-2 TropicalComposite-2 TropicalComposite-13 TropicalComposite-13 TropicalComposite-30 TropicalComposite-30 TropicalComposite-36 TropicalComposite-36 TropicalComposite-174 TropicalComposite-174 TropicalComposite-22 TropicalComposite-22 TropicalComposite-38 TropicalComposite-38 TropicalComposite-28 TropicalComposite-28 TropicalComposite-172 TropicalComposite-172 TropicalComposite-171 TropicalComposite-171 TropicalComposite-170 TropicalComposite-170 TropicalComposite-169 TropicalComposite-169 TropicalComposite-168 TropicalComposite-168 TropicalComposite-167 TropicalComposite-167 TropicalComposite-166 TropicalComposite-166 TropicalComposite-165 TropicalComposite-165 TropicalComposite-164 TropicalComposite-164 TropicalComposite-163 TropicalComposite-163 TropicalComposite-162 TropicalComposite-162 TropicalComposite-161 TropicalComposite-161 TropicalComposite-160 TropicalComposite-160 TropicalComposite-159 TropicalComposite-159 TropicalComposite-158 TropicalComposite-158 TropicalComposite-157 TropicalComposite-157 TropicalComposite-156 TropicalComposite-156 TropicalComposite-155 TropicalComposite-155 TropicalComposite-154 TropicalComposite-154 TropicalComposite-153 TropicalComposite-153 TropicalComposite-152 TropicalComposite-152 TropicalComposite-151 TropicalComposite-151 TropicalComposite-150 TropicalComposite-150 TropicalComposite-149 TropicalComposite-149 TropicalComposite-148 TropicalComposite-148 TropicalComposite-147 TropicalComposite-147 TropicalComposite-146 TropicalComposite-146 TropicalComposite-145 TropicalComposite-145 TropicalComposite-144 TropicalComposite-144 TropicalComposite-143 TropicalComposite-143 TropicalComposite-142 TropicalComposite-142 TropicalComposite-141 TropicalComposite-141 TropicalComposite-140 TropicalComposite-140 TropicalComposite-139 TropicalComposite-139 TropicalComposite-138 TropicalComposite-138 TropicalComposite-137 TropicalComposite-137 TropicalComposite-136 TropicalComposite-136 TropicalComposite-135 TropicalComposite-135 TropicalComposite-134 TropicalComposite-134 TropicalComposite-133 TropicalComposite-133 TropicalComposite-132 TropicalComposite-132 TropicalComposite-131 TropicalComposite-131 TropicalComposite-130 TropicalComposite-130 TropicalComposite-129 TropicalComposite-129 TropicalComposite-128 TropicalComposite-128 TropicalComposite-127 TropicalComposite-127 TropicalComposite-126 TropicalComposite-126 TropicalComposite-125 TropicalComposite-125 TropicalComposite-124 TropicalComposite-124 TropicalComposite-123 TropicalComposite-123 TropicalComposite-122 TropicalComposite-122 TropicalComposite-121 TropicalComposite-121 TropicalComposite-120 TropicalComposite-120 TropicalComposite-119 TropicalComposite-119 TropicalComposite-118 TropicalComposite-118 TropicalComposite-117 TropicalComposite-117 TropicalComposite-116 TropicalComposite-116 TropicalComposite-115 TropicalComposite-115 TropicalComposite-114 TropicalComposite-114 TropicalComposite-113 TropicalComposite-113 TropicalComposite-112 TropicalComposite-112 TropicalComposite-111 TropicalComposite-111 TropicalComposite-110 TropicalComposite-110 TropicalComposite-109 TropicalComposite-109 TropicalComposite-108 TropicalComposite-108 TropicalComposite-107 TropicalComposite-107 TropicalComposite-106 TropicalComposite-106 TropicalComposite-105 TropicalComposite-105 TropicalComposite-104 TropicalComposite-104 TropicalComposite-103 TropicalComposite-103 TropicalComposite-102 TropicalComposite-102 TropicalComposite-101 TropicalComposite-101 TropicalComposite-100 TropicalComposite-100 TropicalComposite-99 TropicalComposite-99 TropicalComposite-98 TropicalComposite-98 TropicalComposite-97 TropicalComposite-97 TropicalComposite-96 TropicalComposite-96 TropicalComposite-95 TropicalComposite-95 TropicalComposite-94 TropicalComposite-94 TropicalComposite-93 TropicalComposite-93 TropicalComposite-92 TropicalComposite-92 TropicalComposite-91 TropicalComposite-91 TropicalComposite-90 TropicalComposite-90 TropicalComposite-89 TropicalComposite-89 TropicalComposite-88 TropicalComposite-88 TropicalComposite-87 TropicalComposite-87 TropicalComposite-86 TropicalComposite-86 TropicalComposite-85 TropicalComposite-85 TropicalComposite-84 TropicalComposite-84 TropicalComposite-83 TropicalComposite-83 TropicalComposite-82 TropicalComposite-82 TropicalComposite-81 TropicalComposite-81 TropicalComposite-80 TropicalComposite-80 TropicalComposite-79 TropicalComposite-79 TropicalComposite-78 TropicalComposite-78 TropicalComposite-77 TropicalComposite-77 TropicalComposite-76 TropicalComposite-76 TropicalComposite-75 TropicalComposite-75 TropicalComposite-74 TropicalComposite-74 TropicalComposite-73 TropicalComposite-73 TropicalComposite-72 TropicalComposite-72 TropicalComposite-71 TropicalComposite-71 TropicalComposite-70 TropicalComposite-70 TropicalComposite-69 TropicalComposite-69 TropicalComposite-68 TropicalComposite-68 TropicalComposite-67 TropicalComposite-67 TropicalComposite-66 TropicalComposite-66 TropicalComposite-65 TropicalComposite-65 TropicalComposite-64 TropicalComposite-64 TropicalComposite-63 TropicalComposite-63 TropicalComposite-62 TropicalComposite-62 TropicalComposite-61 TropicalComposite-61 TropicalComposite-60 TropicalComposite-60 TropicalComposite-59 TropicalComposite-59 TropicalComposite-58 TropicalComposite-58 TropicalComposite-53 TropicalComposite-53 TropicalComposite-27 TropicalComposite-27 TropicalComposite-18 TropicalComposite-18 TropicalComposite-45 TropicalComposite-45 TropicalComposite-49 TropicalComposite-49 TropicalComposite-51 TropicalComposite-51 TropicalComposite-42 TropicalComposite-42 TropicalComposite-48 TropicalComposite-48 TropicalComposite-21 TropicalComposite-21 TropicalComposite-8 TropicalComposite-8 TropicalComposite-41 TropicalComposite-41 TropicalComposite-50 TropicalComposite-50 TropicalComposite-11 TropicalComposite-11 TropicalComposite-47 TropicalComposite-47 TropicalComposite-26 TropicalComposite-26 TropicalComposite-40 TropicalComposite-40 TropicalComposite-57 TropicalComposite-57 TropicalComposite-15 TropicalComposite-15 TropicalComposite-14 TropicalComposite-14 TropicalComposite-29 TropicalComposite-29 TropicalComposite-25 TropicalComposite-25 TropicalComposite-56 TropicalComposite-56 TropicalComposite-5 TropicalComposite-5 TropicalComposite-55 TropicalComposite-55 TropicalComposite-4 TropicalComposite-4 TropicalComposite-54 TropicalComposite-54 TropicalComposite-46 TropicalComposite-46 UnknownTaurus-650 UnknownTaurus-650 UnknownTaurus-642 UnknownTaurus-642 UnknownTaurus-639 UnknownTaurus-639 UnknownTaurus-638 UnknownTaurus-638 UnknownTaurus-645 UnknownTaurus-645 UnknownTaurus-653 UnknownTaurus-653 UnknownTaurus-652 UnknownTaurus-652 UnknownTaurus-643 UnknownTaurus-643 UnknownTaurus-654 UnknownTaurus-654 UnknownTaurus-640 UnknownTaurus-640 UnknownTaurus-641 UnknownTaurus-641 UnknownTaurus-648 UnknownTaurus-648 UnknownTaurus-649 UnknownTaurus-649 UnknownTaurus-636 UnknownTaurus-636 UnknownTaurus-647 UnknownTaurus-647 UnknownTaurus-651 UnknownTaurus-651 UnknownTaurus-656 UnknownTaurus-656 UnknownTaurus-644 UnknownTaurus-644 UnknownTaurus-637 UnknownTaurus-637 UnknownTaurus-655 UnknownTaurus-655 UnknownTaurus-646 UnknownTaurus-646 Vosgienne-30 Vosgienne-30 Vosgienne-40 Vosgienne-40 Vosgienne-8 Vosgienne-8 Vosgienne-12 Vosgienne-12 Vosgienne-10 Vosgienne-10 Vosgienne-6 Vosgienne-6 Vosgienne-3 Vosgienne-3 Vosgienne-31 Vosgienne-31 Vosgienne-21 Vosgienne-21 Vosgienne-43 Vosgienne-43 Vosgienne-23 Vosgienne-23 Vosgienne-47 Vosgienne-47 Vosgienne-18 Vosgienne-18 Vosgienne-48 Vosgienne-48 Vosgienne-38 Vosgienne-38 Vosgienne-49 Vosgienne-49 Vosgienne-22 Vosgienne-22 Vosgienne-42 Vosgienne-42 Vosgienne-15 Vosgienne-15 Vosgienne-14 Vosgienne-14 Vosgienne-35 Vosgienne-35 Vosgienne-19 Vosgienne-19 Vosgienne-37 Vosgienne-37 Vosgienne-41 Vosgienne-41 Vosgienne-1 Vosgienne-1 Vosgienne-36 Vosgienne-36 Vosgienne-9 Vosgienne-9 Vosgienne-11 Vosgienne-11 Vosgienne-39 Vosgienne-39 Vosgienne-28 Vosgienne-28 Vosgienne-34 Vosgienne-34 Vosgienne-45 Vosgienne-45 Vosgienne-2 Vosgienne-2 Vosgienne-26 Vosgienne-26 Vosgienne-46 Vosgienne-46 Vosgienne-33 Vosgienne-33 Vosgienne-20 Vosgienne-20 Vosgienne-7 Vosgienne-7 Vosgienne-17 Vosgienne-17 Vosgienne-5 Vosgienne-5 Vosgienne-16 Vosgienne-16 Vosgienne-13 Vosgienne-13 Vosgienne-29 Vosgienne-29 Vosgienne-25 Vosgienne-25 Vosgienne-24 Vosgienne-24 Vosgienne-4 Vosgienne-4 Vosgienne-27 Vosgienne-27 Vosgienne-44 Vosgienne-44 cross-24 cross-24 cross-2 cross-2 cross-7 cross-7 cross-12 cross-12 cross-26 cross-26 cross-4 cross-4 cross-6 cross-6 cross-11 cross-11 cross-14 cross-14 cross-19 cross-19 cross-23 cross-23 cross-3 cross-3 cross-27 cross-27 F1-107 F1-107 cross-5 cross-5 cross-9 cross-9 cross-13 cross-13 cross-25 cross-25 cross-8 cross-8 cross-15 cross-15 cross-1 cross-1 cross-20 cross-20 cross-10 cross-10 cross-17 cross-17 cross-22 cross-22 cross-21 cross-21
FID Sire_ID ? ? ? ? Abondance-105 Abondance-105 ? ? ? ? ? ? ? ? ? ? ? ? ? ? ? ? ? ? ? ? ? ? ? ? ? ? ? ? ? ? Abondance-129 Abondance-129 Abondance-59 Abondance-59 Abondance-93 Abondance-93 Abondance-82 Abondance-82 Abondance-70 Abondance-70 Abondance-70 Abondance-70 Abondance-70 Abondance-70 Abondance-83 Abondance-83 Abondance-48 Abondance-48 Abondance-93 Abondance-93 Abondance-132 Abondance-132 Abondance-173 Abondance-173 ? ? Abondance-93 Abondance-93 Abondance-153 Abondance-153 Abondance-19 Abondance-19 Abondance-148 Abondance-148 Abondance-19 Abondance-19 Abondance-132 Abondance-132 Abondance-70 Abondance-70 Abondance-132 Abondance-132 Abondance-70 Abondance-70 Abondance-132 Abondance-132 Abondance-148 Abondance-148 Abondance-137 Abondance-137 Abondance-70 Abondance-70 Abondance-70 Abondance-70 Abondance-137 Abondance-137 Abondance-132 Abondance-132 Abondance-137 Abondance-137 Abondance-137 Abondance-137 Abondance-151 Abondance-151 Abondance-151 Abondance-151 Abondance-59 Abondance-59 ? ? Abondance-153 Abondance-153 Abondance-173 Abondance-173 Abondance-148 Abondance-148 Abondance-173 Abondance-173 Abondance-148 Abondance-148 Abondance-115 Abondance-115 Abondance-42 Abondance-42 Abondance-107 Abondance-107 Abondance-120 Abondance-120 ? ? ? ? Abondance-125 Abondance-125 ? ? ? ? ? ? ? ? ? ? ? ? ? ? ? ? ? ? ? ? ? ? ? ? ? ? ? ? ? ? Abondance-59 Abondance-59 Abondance-59 Abondance-59 Abondance-59 Abondance-59 ? ? Abondance-88 Abondance-88 Abondance-88 Abondance-88 Abondance-88 Abondance-88 ? ? ? ? Abondance-82 Abondance-82 ? ? Abondance-83 Abondance-83 Abondance-83 Abondance-83 Abondance-83 Abondance-83 ? ? ? ? ? ? ? ? ? ? ? ? Abondance-120 Abondance-120 Abondance-120 Abondance-120 Abondance-105 Abondance-105 ? ? ? ? Abondance-70 Abondance-70 Abondance-83 Abondance-83 Abondance-83 Abondance-83 Abondance-153 Abondance-153 Abondance-88 Abondance-88 Abondance-5 Abondance-5 Abondance-137 Abondance-137 Abondance-70 Abondance-70 Abondance-137 Abondance-137 ? ? ? ? ? ? Abondance-117 Abondance-117 ? ? ? ? Abondance-87 Abondance-87 Abondance-87 Abondance-87 Abondance-87 Abondance-87 ? ? ? ? ? ? ? ? Abondance-174 Abondance-174 Abondance-174 Abondance-174 Abondance-78 Abondance-78 Abondance-78 Abondance-78 Abondance-93 Abondance-93 Abondance-93 Abondance-93 ? ? ? ? ? ? Abondance-42 Abondance-42 Abondance-42 Abondance-42 Abondance-48 Abondance-48 Abondance-48 Abondance-48 ? ? Abondance-148 Abondance-148 Abondance-148 Abondance-148 Abondance-148 Abondance-148 Abondance-148 Abondance-148 Abondance-173 Abondance-173 Abondance-173 Abondance-173 Abondance-173 Abondance-173 ? ? Abondance-19 Abondance-19 ? ? Abondance-151 Abondance-151 ? ? Abondance-153 Abondance-153 Abondance-153 Abondance-153 Abondance-153 Abondance-153 ? ? ? ? ? ? ? ? Abondance-132 Abondance-132 Abondance-132 Abondance-132 ? ? ? ? ? ? ? ? Angus-696 Angus-696 Angus-704 Angus-704 Angus-680 Angus-680 Angus-690 Angus-690 Angus-715 Angus-715 Angus-693 Angus-693 Angus-690 Angus-690 Angus-664 Angus-664 Angus-704 Angus-704 Angus-704 Angus-704 Angus-719 Angus-719 Angus-704 Angus-704 Angus-700 Angus-700 Angus-693 Angus-693 Angus-684 Angus-684 Angus-748 Angus-748 Angus-693 Angus-693 Angus-772 Angus-772 Angus-749 Angus-749 Angus-758 Angus-758 Angus-683 Angus-683 Angus-767 Angus-767 Angus-681 Angus-681 Angus-374 Angus-374 Angus-93 Angus-93 Angus-676 Angus-676 Angus-735 Angus-735 Angus-674 Angus-674 Angus-692 Angus-692 Angus-743 Angus-743 Angus-694 Angus-694 Angus-114 Angus-114 Angus-758 Angus-758 Angus-689 Angus-689 Angus-702 Angus-702 Angus-676 Angus-676 Angus-93 Angus-93 Angus-767 Angus-767 Angus-714 Angus-714 Angus-114 Angus-114 Angus-114 Angus-114 Angus-676 Angus-676 Angus-114 Angus-114 Angus-756 Angus-756 Angus-702 Angus-702 Angus-676 Angus-676 Angus-729 Angus-729 Angus-688 Angus-688 Angus-99 Angus-99 Angus-661 Angus-661 Angus-755 Angus-755 Angus-746 Angus-746 Angus-699 Angus-699 Angus-678 Angus-678 Angus-676 Angus-676 Angus-688 Angus-688 Angus-705 Angus-705 Angus-728 Angus-728 Angus-702 Angus-702 Angus-676 Angus-676 Angus-314 Angus-314 Angus-678 Angus-678 Angus-683 Angus-683 Angus-766 Angus-766 Angus-736 Angus-736 Angus-360 Angus-360 Angus-789 Angus-789 Angus-758 Angus-758 Angus-364 Angus-364 Angus-37 Angus-37 Angus-199 Angus-199 Angus-755 Angus-755 Angus-685 Angus-685 Angus-688 Angus-688 Angus-315 Angus-315 Angus-679 Angus-679 Angus-777 Angus-777 Angus-656 Angus-656 Angus-705 Angus-705 Angus-792 Angus-792 Angus-93 Angus-93 Angus-734 Angus-734 Angus-656 Angus-656 Angus-685 Angus-685 Angus-703 Angus-703 Angus-99 Angus-99 Angus-760 Angus-760 Angus-372 Angus-372 Angus-774 Angus-774 Angus-370 Angus-370 Angus-740 Angus-740 Angus-374 Angus-374 Angus-199 Angus-199 Angus-722 Angus-722 Angus-721 Angus-721 Angus-683 Angus-683 Angus-659 Angus-659 Angus-357 Angus-357 Angus-375 Angus-375 Angus-733 Angus-733 Angus-707 Angus-707 Angus-93 Angus-93 Angus-366 Angus-366 Angus-721 Angus-721 Angus-659 Angus-659 Angus-199 Angus-199 Angus-692 Angus-692 Angus-710 Angus-710 Angus-685 Angus-685 Angus-375 Angus-375 Angus-705 Angus-705 Angus-689 Angus-689 Angus-372 Angus-372 Angus-152 Angus-152 Angus-667 Angus-667 Angus-692 Angus-692 Angus-776 Angus-776 Angus-681 Angus-681 Angus-360 Angus-360 Angus-697 Angus-697 Angus-678 Angus-678 Angus-712 Angus-712 Angus-120 Angus-120 Angus-751 Angus-751 Angus-779 Angus-779 Angus-366 Angus-366 Angus-703 Angus-703 Angus-689 Angus-689 Angus-758 Angus-758 Angus-721 Angus-721 Angus-315 Angus-315 Angus-692 Angus-692 Angus-753 Angus-753 Angus-689 Angus-689 Angus-375 Angus-375 Angus-732 Angus-732 Angus-659 Angus-659 Angus-707 Angus-707 Angus-738 Angus-738 Angus-769 Angus-769 Angus-686 Angus-686 Angus-313 Angus-313 Angus-688 Angus-688 Angus-681 Angus-681 Angus-736 Angus-736 Angus-729 Angus-729 Angus-656 Angus-656 Angus-360 Angus-360 Angus-745 Angus-745 Angus-705 Angus-705 Angus-695 Angus-695 Angus-99 Angus-99 Angus-374 Angus-374 Angus-4 Angus-4 Angus-759 Angus-759 Angus-764 Angus-764 Angus-707 Angus-707 Angus-675 Angus-675 Angus-688 Angus-688 Angus-703 Angus-703 Angus-755 Angus-755 Angus-667 Angus-667 Angus-314 Angus-314 Angus-314 Angus-314 Angus-689 Angus-689 Angus-772 Angus-772 Angus-375 Angus-375 Angus-695 Angus-695 Angus-686 Angus-686 Angus-656 Angus-656 Angus-315 Angus-315 Angus-375 Angus-375 Angus-679 Angus-679 Angus-21 Angus-21 Angus-745 Angus-745 Angus-692 Angus-692 Angus-366 Angus-366 Angus-695 Angus-695 Angus-732 Angus-732 ? ? Angus-717 Angus-717 Angus-791 Angus-791 Angus-732 Angus-732 Angus-677 Angus-677 ? ? Angus-375 Angus-375 Angus-119 Angus-119 Angus-364 Angus-364 Angus-113 Angus-113 Angus-199 Angus-199 Angus-716 Angus-716 ? ? Angus-364 Angus-364 Angus-711 Angus-711 Angus-119 Angus-119 Angus-4 Angus-4 Angus-717 Angus-717 Angus-119 Angus-119 Angus-668 Angus-668 Angus-223 Angus-223 Angus-733 Angus-733 Angus-199 Angus-199 Angus-659 Angus-659 Angus-663 Angus-663 Angus-754 Angus-754 Angus-785 Angus-785 Angus-725 Angus-725 Angus-754 Angus-754 Angus-788 Angus-788 Angus-666 Angus-666 Angus-730 Angus-730 Angus-725 Angus-725 Angus-720 Angus-720 Angus-778 Angus-778 Angus-773 Angus-773 Angus-787 Angus-787 Angus-790 Angus-790 Angus-720 Angus-720 Angus-720 Angus-720 Angus-682 Angus-682 Angus-682 Angus-682 Angus-345 Angus-345 Angus-720 Angus-720 Angus-543 Angus-543 Angus-546 Angus-546 Angus-671 Angus-671 Angus-783 Angus-783 Angus-657 Angus-657 Angus-706 Angus-706 Angus-726 Angus-726 Angus-757 Angus-757 Angus-81 Angus-81 Angus-669 Angus-669 Angus-325 Angus-325 Angus-338 Angus-338 Angus-338 Angus-338 Angus-670 Angus-670 Angus-546 Angus-546 Angus-770 Angus-770 Angus-325 Angus-325 Angus-752 Angus-752 Angus-670 Angus-670 Angus-724 Angus-724 Angus-81 Angus-81 Angus-739 Angus-739 Angus-201 Angus-201 Angus-325 Angus-325 Angus-662 Angus-662 Angus-786 Angus-786 Angus-546 Angus-546 Angus-660 Angus-660 Angus-502 Angus-502 Angus-338 Angus-338 Angus-488 Angus-488 Angus-658 Angus-658 Angus-665 Angus-665 Angus-488 Angus-488 Angus-488 Angus-488 Angus-662 Angus-662 Angus-201 Angus-201 Angus-687 Angus-687 Angus-415 Angus-415 Angus-416 Angus-416 Angus-708 Angus-708 Angus-325 Angus-325 Angus-782 Angus-782 Angus-784 Angus-784 Angus-502 Angus-502 Angus-502 Angus-502 Angus-672 Angus-672 Angus-742 Angus-742 Angus-502 Angus-502 Angus-545 Angus-545 Angus-768 Angus-768 Angus-768 Angus-768 Angus-673 Angus-673 Angus-327 Angus-327 Angus-698 Angus-698 Angus-804 Angus-804 Angus-731 Angus-731 Angus-723 Angus-723 Angus-750 Angus-750 Angus-339 Angus-339 Angus-691 Angus-691 Angus-109 Angus-109 Angus-765 Angus-765 Angus-765 Angus-765 Angus-502 Angus-502 Angus-727 Angus-727 Angus-335 Angus-335 Angus-805 Angus-805 Angus-780 Angus-780 Angus-771 Angus-771 Angus-673 Angus-673 Angus-332 Angus-332 Angus-502 Angus-502 Angus-727 Angus-727 Angus-350 Angus-350 Angus-798 Angus-798 Angus-718 Angus-718 Angus-669 Angus-669 Angus-669 Angus-669 Angus-770 Angus-770 Angus-761 Angus-761 Angus-799 Angus-799 Angus-499 Angus-499 Angus-744 Angus-744 Angus-669 Angus-669 Angus-701 Angus-701 Angus-803 Angus-803 Angus-794 Angus-794 Angus-793 Angus-793 Angus-533 Angus-533 Angus-408 Angus-408 Angus-709 Angus-709 Angus-797 Angus-797 Angus-350 Angus-350 Angus-354 Angus-354 Angus-801 Angus-801 Angus-802 Angus-802 Angus-800 Angus-800 Angus-350 Angus-350 Angus-795 Angus-795 Angus-408 Angus-408 Angus-796 Angus-796 Angus-810 Angus-810 Angus-516 Angus-516 Angus-793 Angus-793 Angus-669 Angus-669 Angus-713 Angus-713 Angus-350 Angus-350 Angus-808 Angus-808 Angus-809 Angus-809 Angus-811 Angus-811 Angus-535 Angus-535 Angus-807 Angus-807 Angus-520 Angus-520 Angus-775 Angus-775 ? ? Aubrac-54 Aubrac-54 Aubrac-248 Aubrac-248 ? ? Aubrac-50 Aubrac-50 ? ? ? ? Aubrac-184 Aubrac-184 ? ? ? ? ? ? ? ? Aubrac-246 Aubrac-246 ? ? Aubrac-152 Aubrac-152 ? ? ? ? ? ? Aubrac-135 Aubrac-135 ? ? Aubrac-184 Aubrac-184 Aubrac-248 Aubrac-248 ? ? ? ? ? ? ? ? ? ? ? ? Aubrac-50 Aubrac-50 ? ? ? ? ? ? ? ? ? ? ? ? ? ? ? ? ? ? Aubrac-251 Aubrac-251 ? ? Aubrac-158 Aubrac-158 ? ? ? ? ? ? ? ? ? ? Aubrac-105 Aubrac-105 Aubrac-90 Aubrac-90 ? ? ? ? ? ? ? ? ? ? ? ? Aubrac-88 Aubrac-88 ? ? ? ? ? ? ? ? ? ? Aubrac-135 Aubrac-135 ? ? ? ? ? ? ? ? ? ? ? ? ? ? Aubrac-246 Aubrac-246 ? ? ? ? Aubrac-38 Aubrac-38 Aubrac-178 Aubrac-178 Aubrac-211 Aubrac-211 Aubrac-222 Aubrac-222 ? ? Aubrac-136 Aubrac-136 Aubrac-131 Aubrac-131 Aubrac-211 Aubrac-211 Aubrac-129 Aubrac-129 ? ? ? ? ? ? Aubrac-46 Aubrac-46 ? ? Aubrac-129 Aubrac-129 ? ? ? ? ? ? ? ? ? ? ? ? ? ? ? ? ? ? ? ? ? ? Aubrac-199 Aubrac-199 Aubrac-120 Aubrac-120 ? ? ? ? Aubrac-250 Aubrac-250 Aubrac-211 Aubrac-211 ? ? Aubrac-131 Aubrac-131 ? ? ? ? Aubrac-135 Aubrac-135 ? ? Aubrac-58 Aubrac-58 Aubrac-58 Aubrac-58 ? ? ? ? ? ? ? ? ? ? ? ? ? ? Aubrac-244 Aubrac-244 Aubrac-154 Aubrac-154 ? ? Aubrac-158 Aubrac-158 Aubrac-44 Aubrac-44 Aubrac-131 Aubrac-131 ? ? Aubrac-57 Aubrac-57 ? ? Aubrac-57 Aubrac-57 ? ? Aubrac-57 Aubrac-57 ? ? ? ? ? ? ? ? ? ? Aubrac-135 Aubrac-135 ? ? Aubrac-222 Aubrac-222 ? ? Aubrac-199 Aubrac-199 ? ? ? ? Aubrac-241 Aubrac-241 Aubrac-58 Aubrac-58 ? ? ? ? ? ? Aubrac-247 Aubrac-247 Aubrac-92 Aubrac-92 Aubrac-154 Aubrac-154 Aubrac-178 Aubrac-178 ? ? Aubrac-222 Aubrac-222 Aubrac-154 Aubrac-154 ? ? Aubrac-58 Aubrac-58 ? ? Aubrac-242 Aubrac-242 ? ? Aubrac-243 Aubrac-243 Aubrac-249 Aubrac-249 Aubrac-247 Aubrac-247 ? ? ? ? ? ? ? ? ? ? ? ? Aubrac-199 Aubrac-199 Aubrac-245 Aubrac-245 ? ? ? ? ? ? Aubrac-92 Aubrac-92 ? ? ? ? ? ? Aubrac-240 Aubrac-240 ? ? ? ? ? ? ? ? ? ? Aubrac-222 Aubrac-222 ? ? ? ? ? ? ? ? ? ? ? ? ? ? ? ? ? ? ? ? ? ? ? ? ? ? ? ? ? ? ? ? ? ? ? ? ? ? ? ? ? ? ? ? ? ? ? ? ? ? ? ? ? ? ? ? ? ? ? ? Aubrac-92 Aubrac-92 ? ? ? ? ? ? ? ? ? ? ? ? ? ? ? ? ? ? ? ? ? ? ? ? ? ? ? ? ? ? ? ? ? ? ? ? ? ? ? ? ? ? ? ? Ayshire-538 Ayshire-538 ? ? ? ? Ayshire-530 Ayshire-530 ? ? ? ? Ayshire-530 Ayshire-530 Ayshire-530 Ayshire-530 Ayshire-526 Ayshire-526 ? ? Ayshire-533 Ayshire-533 ? ? ? ? ? ? ? ? ? ? ? ? ? ? ? ? ? ? ? ? ? ? Ayshire-535 Ayshire-535 Ayshire-528 Ayshire-528 ? ? ? ? ? ? Ayshire-528 Ayshire-528 Ayshire-535 Ayshire-535 ? ? Ayshire-528 Ayshire-528 ? ? Ayshire-529 Ayshire-529 Ayshire-529 Ayshire-529 Ayshire-530 Ayshire-530 ? ? ? ? Ayshire-531 Ayshire-531 Ayshire-526 Ayshire-526 Ayshire-534 Ayshire-534 ? ? Ayshire-536 Ayshire-536 ? ? Ayshire-537 Ayshire-537 ? ? ? ? Ayshire-525 Ayshire-525 Ayshire-524 Ayshire-524 Ayshire-537 Ayshire-537 ? ? ? ? ? ? ? ? ? ? ? ? Ayshire-526 Ayshire-526 Ayshire-524 Ayshire-524 Ayshire-526 Ayshire-526 Ayshire-539 Ayshire-539 ? ? ? ? ? ? Ayshire-532 Ayshire-532 Ayshire-527 Ayshire-527 ? ? ? ? ? ? ? ? ? ? ? ? ? ? ? ? ? ? Bazadaise-85 Bazadaise-85 Bazadaise-82 Bazadaise-82 Bazadaise-82 Bazadaise-82 ? ? ? ? ? ? ? ? Bazadaise-20 Bazadaise-20 ? ? Bazadaise-84 Bazadaise-84 Bazadaise-81 Bazadaise-81 Bazadaise-83 Bazadaise-83 Bazadaise-38 Bazadaise-38 ? ? ? ? ? ? ? ? ? ? ? ? ? ? ? ? ? ? ? ? ? ? ? ? ? ? ? ? ? ? ? ? ? ? ? ? ? ? ? ? ? ? Bazadaise-44 Bazadaise-44 ? ? Bazadaise-17 Bazadaise-17 ? ? Bazadaise-48 Bazadaise-48 ? ? Bazadaise-10 Bazadaise-10 Bazadaise-28 Bazadaise-28 Bazadaise-19 Bazadaise-19 Bazadaise-9 Bazadaise-9 ? ? ? ? Beefmaster-35 Beefmaster-35 Beefmaster-34 Beefmaster-34 Beefmaster-9 Beefmaster-9 ? ? ? ? ? ? ? ? ? ? ? ? ? ? ? ? ? ? ? ? ? ? BelgianBlue-248 BelgianBlue-248 BelgianBlue-248 BelgianBlue-248 BelgianBlue-126 BelgianBlue-126 BelgianBlue-212 BelgianBlue-212 BelgianBlue-248 BelgianBlue-248 BelgianBlue-126 BelgianBlue-126 BelgianBlue-126 BelgianBlue-126 BelgianBlue-186 BelgianBlue-186 BelgianBlue-257 BelgianBlue-257 BelgianBlue-250 BelgianBlue-250 BelgianBlue-259 BelgianBlue-259 BelgianBlue-248 BelgianBlue-248 BelgianBlue-248 BelgianBlue-248 BelgianBlue-126 BelgianBlue-126 BelgianBlue-186 BelgianBlue-186 BelgianBlue-126 BelgianBlue-126 BelgianBlue-263 BelgianBlue-263 BelgianBlue-220 BelgianBlue-220 BelgianBlue-220 BelgianBlue-220 BelgianBlue-260 BelgianBlue-260 BelgianBlue-226 BelgianBlue-226 BelgianBlue-226 BelgianBlue-226 BelgianBlue-221 BelgianBlue-221 BelgianBlue-186 BelgianBlue-186 BelgianBlue-220 BelgianBlue-220 BelgianBlue-236 BelgianBlue-236 BelgianBlue-220 BelgianBlue-220 BelgianBlue-186 BelgianBlue-186 BelgianBlue-218 BelgianBlue-218 BelgianBlue-139 BelgianBlue-139 BelgianBlue-186 BelgianBlue-186 BelgianBlue-227 BelgianBlue-227 BelgianBlue-227 BelgianBlue-227 BelgianBlue-227 BelgianBlue-227 BelgianBlue-241 BelgianBlue-241 BelgianBlue-226 BelgianBlue-226 BelgianBlue-60 BelgianBlue-60 BelgianBlue-245 BelgianBlue-245 BelgianBlue-237 BelgianBlue-237 BelgianBlue-186 BelgianBlue-186 BelgianBlue-186 BelgianBlue-186 BelgianBlue-255 BelgianBlue-255 BelgianBlue-214 BelgianBlue-214 BelgianBlue-60 BelgianBlue-60 BelgianBlue-250 BelgianBlue-250 BelgianBlue-214 BelgianBlue-214 BelgianBlue-247 BelgianBlue-247 BelgianBlue-252 BelgianBlue-252 BelgianBlue-60 BelgianBlue-60 BelgianBlue-60 BelgianBlue-60 BelgianBlue-223 BelgianBlue-223 BelgianBlue-239 BelgianBlue-239 BelgianBlue-212 BelgianBlue-212 BelgianBlue-219 BelgianBlue-219 BelgianBlue-221 BelgianBlue-221 BelgianBlue-250 BelgianBlue-250 BelgianBlue-265 BelgianBlue-265 BelgianBlue-217 BelgianBlue-217 BelgianBlue-217 BelgianBlue-217 BelgianBlue-211 BelgianBlue-211 BelgianBlue-211 BelgianBlue-211 BelgianBlue-221 BelgianBlue-221 BelgianBlue-262 BelgianBlue-262 BelgianBlue-238 BelgianBlue-238 BelgianBlue-231 BelgianBlue-231 BelgianBlue-215 BelgianBlue-215 BelgianBlue-246 BelgianBlue-246 BelgianBlue-216 BelgianBlue-216 BelgianBlue-221 BelgianBlue-221 BelgianBlue-244 BelgianBlue-244 BelgianBlue-246 BelgianBlue-246 BelgianBlue-212 BelgianBlue-212 BelgianBlue-218 BelgianBlue-218 BelgianBlue-259 BelgianBlue-259 BelgianBlue-174 BelgianBlue-174 BelgianBlue-246 BelgianBlue-246 BelgianBlue-240 BelgianBlue-240 BelgianBlue-221 BelgianBlue-221 BelgianBlue-222 BelgianBlue-222 BelgianBlue-216 BelgianBlue-216 BelgianBlue-216 BelgianBlue-216 BelgianBlue-238 BelgianBlue-238 BelgianBlue-229 BelgianBlue-229 BelgianBlue-216 BelgianBlue-216 BelgianBlue-243 BelgianBlue-243 BelgianBlue-246 BelgianBlue-246 BelgianBlue-237 BelgianBlue-237 BelgianBlue-243 BelgianBlue-243 BelgianBlue-264 BelgianBlue-264 BelgianBlue-234 BelgianBlue-234 BelgianBlue-215 BelgianBlue-215 BelgianBlue-244 BelgianBlue-244 BelgianBlue-219 BelgianBlue-219 BelgianBlue-244 BelgianBlue-244 BelgianBlue-243 BelgianBlue-243 BelgianBlue-219 BelgianBlue-219 BelgianBlue-253 BelgianBlue-253 BelgianBlue-253 BelgianBlue-253 BelgianBlue-264 BelgianBlue-264 BelgianBlue-232 BelgianBlue-232 BelgianBlue-237 BelgianBlue-237 BelgianBlue-242 BelgianBlue-242 BelgianBlue-242 BelgianBlue-242 BelgianBlue-244 BelgianBlue-244 BelgianBlue-243 BelgianBlue-243 BelgianBlue-215 BelgianBlue-215 BelgianBlue-219 BelgianBlue-219 BelgianBlue-254 BelgianBlue-254 BelgianBlue-266 BelgianBlue-266 BelgianBlue-222 BelgianBlue-222 BelgianBlue-240 BelgianBlue-240 BelgianBlue-225 BelgianBlue-225 BelgianBlue-214 BelgianBlue-214 BelgianBlue-265 BelgianBlue-265 BelgianBlue-214 BelgianBlue-214 BelgianBlue-261 BelgianBlue-261 BelgianBlue-261 BelgianBlue-261 BelgianBlue-172 BelgianBlue-172 BelgianBlue-222 BelgianBlue-222 BelgianBlue-233 BelgianBlue-233 BelgianBlue-229 BelgianBlue-229 BelgianBlue-218 BelgianBlue-218 BelgianBlue-225 BelgianBlue-225 BelgianBlue-242 BelgianBlue-242 BelgianBlue-232 BelgianBlue-232 BelgianBlue-126 BelgianBlue-126 BelgianBlue-234 BelgianBlue-234 BelgianBlue-224 BelgianBlue-224 BelgianBlue-249 BelgianBlue-249 BelgianBlue-253 BelgianBlue-253 BelgianBlue-227 BelgianBlue-227 BelgianBlue-126 BelgianBlue-126 BelgianBlue-243 BelgianBlue-243 BelgianBlue-243 BelgianBlue-243 BelgianBlue-261 BelgianBlue-261 BelgianBlue-211 BelgianBlue-211 BelgianBlue-225 BelgianBlue-225 BelgianBlue-246 BelgianBlue-246 BelgianBlue-235 BelgianBlue-235 ? ? BelgianBlue-246 BelgianBlue-246 BelgianBlue-214 BelgianBlue-214 BelgianBlue-237 BelgianBlue-237 BelgianBlue-218 BelgianBlue-218 BelgianBlue-256 BelgianBlue-256 BelgianBlue-235 BelgianBlue-235 BelgianBlue-218 BelgianBlue-218 ? ? BelgianBlue-218 BelgianBlue-218 BelgianBlue-219 BelgianBlue-219 BelgianBlue-234 BelgianBlue-234 ? ? BelgianBlue-230 BelgianBlue-230 BelgianBlue-215 BelgianBlue-215 BelgianBlue-261 BelgianBlue-261 ? ? BelgianBlue-213 BelgianBlue-213 BelgianBlue-234 BelgianBlue-234 BelgianBlue-234 BelgianBlue-234 BelgianBlue-251 BelgianBlue-251 BelgianBlue-251 BelgianBlue-251 BelgianBlue-251 BelgianBlue-251 BelgianBlue-251 BelgianBlue-251 ? ? BelgianBlue-258 BelgianBlue-258 BelgianBlue-235 BelgianBlue-235 BelgianBlue-228 BelgianBlue-228 BelgianBlue-218 BelgianBlue-218 ? ? ? ? ? ? ? ? ? ? ? ? ? ? ? ? ? ? ? ? ? ? ? ? ? ? ? ? ? ? ? ? ? ? ? ? ? ? ? ? ? ? ? ? ? ? ? ? ? ? ? ? ? ? ? ? ? ? ? ? ? ? ? ? ? ? ? ? ? ? ? ? ? ? ? ? ? ? ? ? ? ? ? ? ? ? ? ? ? ? ? ? ? ? ? ? BlondeDAquitaine-227 BlondeDAquitaine-227 BlondeDAquitaine-91 BlondeDAquitaine-91 BlondeDAquitaine-256 BlondeDAquitaine-256 BlondeDAquitaine-226 BlondeDAquitaine-226 BlondeDAquitaine-249 BlondeDAquitaine-249 BlondeDAquitaine-249 BlondeDAquitaine-249 BlondeDAquitaine-76 BlondeDAquitaine-76 BlondeDAquitaine-245 BlondeDAquitaine-245 BlondeDAquitaine-226 BlondeDAquitaine-226 BlondeDAquitaine-232 BlondeDAquitaine-232 BlondeDAquitaine-226 BlondeDAquitaine-226 BlondeDAquitaine-121 BlondeDAquitaine-121 BlondeDAquitaine-238 BlondeDAquitaine-238 BlondeDAquitaine-199 BlondeDAquitaine-199 BlondeDAquitaine-256 BlondeDAquitaine-256 BlondeDAquitaine-154 BlondeDAquitaine-154 BlondeDAquitaine-238 BlondeDAquitaine-238 BlondeDAquitaine-154 BlondeDAquitaine-154 BlondeDAquitaine-238 BlondeDAquitaine-238 BlondeDAquitaine-229 BlondeDAquitaine-229 BlondeDAquitaine-229 BlondeDAquitaine-229 BlondeDAquitaine-238 BlondeDAquitaine-238 BlondeDAquitaine-240 BlondeDAquitaine-240 BlondeDAquitaine-256 BlondeDAquitaine-256 BlondeDAquitaine-231 BlondeDAquitaine-231 BlondeDAquitaine-230 BlondeDAquitaine-230 BlondeDAquitaine-266 BlondeDAquitaine-266 BlondeDAquitaine-254 BlondeDAquitaine-254 BlondeDAquitaine-264 BlondeDAquitaine-264 BlondeDAquitaine-246 BlondeDAquitaine-246 BlondeDAquitaine-267 BlondeDAquitaine-267 BlondeDAquitaine-124 BlondeDAquitaine-124 BlondeDAquitaine-239 BlondeDAquitaine-239 BlondeDAquitaine-239 BlondeDAquitaine-239 BlondeDAquitaine-90 BlondeDAquitaine-90 BlondeDAquitaine-247 BlondeDAquitaine-247 BlondeDAquitaine-121 BlondeDAquitaine-121 BlondeDAquitaine-254 BlondeDAquitaine-254 BlondeDAquitaine-265 BlondeDAquitaine-265 BlondeDAquitaine-259 BlondeDAquitaine-259 BlondeDAquitaine-241 BlondeDAquitaine-241 BlondeDAquitaine-124 BlondeDAquitaine-124 BlondeDAquitaine-244 BlondeDAquitaine-244 BlondeDAquitaine-228 BlondeDAquitaine-228 BlondeDAquitaine-230 BlondeDAquitaine-230 BlondeDAquitaine-247 BlondeDAquitaine-247 BlondeDAquitaine-106 BlondeDAquitaine-106 BlondeDAquitaine-269 BlondeDAquitaine-269 BlondeDAquitaine-121 BlondeDAquitaine-121 BlondeDAquitaine-242 BlondeDAquitaine-242 BlondeDAquitaine-236 BlondeDAquitaine-236 BlondeDAquitaine-246 BlondeDAquitaine-246 BlondeDAquitaine-124 BlondeDAquitaine-124 BlondeDAquitaine-144 BlondeDAquitaine-144 BlondeDAquitaine-258 BlondeDAquitaine-258 ? ? BlondeDAquitaine-246 BlondeDAquitaine-246 BlondeDAquitaine-78 BlondeDAquitaine-78 BlondeDAquitaine-144 BlondeDAquitaine-144 BlondeDAquitaine-124 BlondeDAquitaine-124 BlondeDAquitaine-121 BlondeDAquitaine-121 BlondeDAquitaine-246 BlondeDAquitaine-246 BlondeDAquitaine-226 BlondeDAquitaine-226 BlondeDAquitaine-252 BlondeDAquitaine-252 BlondeDAquitaine-22 BlondeDAquitaine-22 BlondeDAquitaine-235 BlondeDAquitaine-235 BlondeDAquitaine-262 BlondeDAquitaine-262 ? ? ? ? ? ? BlondeDAquitaine-247 BlondeDAquitaine-247 BlondeDAquitaine-268 BlondeDAquitaine-268 BlondeDAquitaine-272 BlondeDAquitaine-272 BlondeDAquitaine-230 BlondeDAquitaine-230 BlondeDAquitaine-270 BlondeDAquitaine-270 BlondeDAquitaine-199 BlondeDAquitaine-199 BlondeDAquitaine-230 BlondeDAquitaine-230 BlondeDAquitaine-263 BlondeDAquitaine-263 BlondeDAquitaine-246 BlondeDAquitaine-246 BlondeDAquitaine-261 BlondeDAquitaine-261 BlondeDAquitaine-233 BlondeDAquitaine-233 BlondeDAquitaine-127 BlondeDAquitaine-127 BlondeDAquitaine-250 BlondeDAquitaine-250 BlondeDAquitaine-271 BlondeDAquitaine-271 BlondeDAquitaine-251 BlondeDAquitaine-251 BlondeDAquitaine-260 BlondeDAquitaine-260 BlondeDAquitaine-121 BlondeDAquitaine-121 ? ? ? ? ? ? ? ? ? ? ? ? ? ? ? ? ? ? ? ? ? ? ? ? ? ? ? ? ? ? ? ? ? ? ? ? ? ? ? ? ? ? ? ? ? ? ? ? BlondeDAquitaine-237 BlondeDAquitaine-237 ? ? ? ? ? ? ? ? ? ? ? ? ? ? ? ? ? ? ? ? ? ? ? ? ? ? ? ? ? ? ? ? BlondeDAquitaine-227 BlondeDAquitaine-227 BlondeDAquitaine-248 BlondeDAquitaine-248 BlondeDAquitaine-30 BlondeDAquitaine-30 BlondeDAquitaine-107 BlondeDAquitaine-107 BlondeDAquitaine-30 BlondeDAquitaine-30 BlondeDAquitaine-243 BlondeDAquitaine-243 BlondeDAquitaine-227 BlondeDAquitaine-227 BlondeDAquitaine-234 BlondeDAquitaine-234 BlondeDAquitaine-91 BlondeDAquitaine-91 BlondeDAquitaine-253 BlondeDAquitaine-253 BlondeDAquitaine-255 BlondeDAquitaine-255 BlondeDAquitaine-254 BlondeDAquitaine-254 BlondeDAquitaine-238 BlondeDAquitaine-238 BlondeDAquitaine-4 BlondeDAquitaine-4 BlondeDAquitaine-257 BlondeDAquitaine-257 ? ? ? ? ? ? ? ? ? ? ? ? ? ? ? ? ? ? ? ? ? ? ? ? ? ? ? ? ? ? ? ? ? ? ? ? ? ? ? ? ? ? ? ? ? ? ? ? ? ? ? ? ? ? ? ? ? ? ? ? ? ? ? ? ? ? ? ? ? ? ? ? ? ? ? ? ? ? ? ? ? ? ? ? ? ? ? ? ? ? ? ? ? ? ? ? ? ? ? ? ? ? ? ? ? ? ? ? Brahman-402 Brahman-402 Brahman-408 Brahman-408 Brahman-408 Brahman-408 Brahman-436 Brahman-436 ? ? Brahman-397 Brahman-397 Brahman-402 Brahman-402 Brahman-402 Brahman-402 Brahman-391 Brahman-391 ? ? ? ? ? ? ? ? ? ? ? ? ? ? ? ? ? ? ? ? ? ? ? ? ? ? ? ? ? ? ? ? ? ? ? ? ? ? ? ? ? ? ? ? ? ? ? ? ? ? ? ? ? ? Brahman-435 Brahman-435 Brahman-400 Brahman-400 Brahman-400 Brahman-400 Brahman-392 Brahman-392 Brahman-435 Brahman-435 Brahman-405 Brahman-405 Brahman-415 Brahman-415 Brahman-334 Brahman-334 Brahman-392 Brahman-392 Brahman-419 Brahman-419 Brahman-419 Brahman-419 Brahman-398 Brahman-398 Brahman-419 Brahman-419 Brahman-413 Brahman-413 Brahman-435 Brahman-435 Brahman-402 Brahman-402 Brahman-395 Brahman-395 Brahman-397 Brahman-397 Brahman-390 Brahman-390 Brahman-430 Brahman-430 Brahman-403 Brahman-403 Brahman-390 Brahman-390 Brahman-390 Brahman-390 Brahman-427 Brahman-427 Brahman-390 Brahman-390 Brahman-403 Brahman-403 Brahman-399 Brahman-399 Brahman-409 Brahman-409 Brahman-395 Brahman-395 Brahman-395 Brahman-395 Brahman-403 Brahman-403 Brahman-409 Brahman-409 Brahman-340 Brahman-340 Brahman-340 Brahman-340 Brahman-338 Brahman-338 Brahman-434 Brahman-434 Brahman-403 Brahman-403 Brahman-341 Brahman-341 Brahman-428 Brahman-428 Brahman-406 Brahman-406 Brahman-340 Brahman-340 Brahman-406 Brahman-406 Brahman-426 Brahman-426 Brahman-406 Brahman-406 Brahman-426 Brahman-426 Brahman-434 Brahman-434 Brahman-427 Brahman-427 Brahman-343 Brahman-343 Brahman-340 Brahman-340 Brahman-434 Brahman-434 Brahman-338 Brahman-338 Brahman-338 Brahman-338 Brahman-434 Brahman-434 Brahman-414 Brahman-414 Brahman-343 Brahman-343 Brahman-403 Brahman-403 Brahman-343 Brahman-343 Brahman-341 Brahman-341 Brahman-341 Brahman-341 Brahman-338 Brahman-338 Brahman-426 Brahman-426 Brahman-341 Brahman-341 Brahman-406 Brahman-406 Brahman-432 Brahman-432 Brahman-431 Brahman-431 Brahman-433 Brahman-433 Brahman-432 Brahman-432 Brahman-428 Brahman-428 Brahman-432 Brahman-432 Brahman-406 Brahman-406 Brahman-432 Brahman-432 Brahman-432 Brahman-432 Brahman-413 Brahman-413 Brahman-433 Brahman-433 Brahman-430 Brahman-430 Brahman-431 Brahman-431 Brahman-430 Brahman-430 Brahman-431 Brahman-431 Brahman-432 Brahman-432 Brahman-433 Brahman-433 Brahman-413 Brahman-413 Brahman-427 Brahman-427 Brahman-406 Brahman-406 Brahman-430 Brahman-430 Brahman-433 Brahman-433 Brahman-432 Brahman-432 Brahman-430 Brahman-430 Brahman-413 Brahman-413 Brahman-430 Brahman-430 Brahman-431 Brahman-431 Brahman-430 Brahman-430 Brahman-398 Brahman-398 Brahman-430 Brahman-430 Brahman-423 Brahman-423 Brahman-425 Brahman-425 Brahman-334 Brahman-334 Brahman-312 Brahman-312 Brahman-395 Brahman-395 Brahman-424 Brahman-424 Brahman-356 Brahman-356 Brahman-334 Brahman-334 Brahman-422 Brahman-422 Brahman-334 Brahman-334 Brahman-423 Brahman-423 Brahman-344 Brahman-344 Brahman-312 Brahman-312 Brahman-424 Brahman-424 Brahman-334 Brahman-334 Brahman-421 Brahman-421 Brahman-312 Brahman-312 Brahman-356 Brahman-356 Brahman-334 Brahman-334 Brahman-424 Brahman-424 Brahman-423 Brahman-423 Brahman-429 Brahman-429 Brahman-312 Brahman-312 Brahman-334 Brahman-334 Brahman-421 Brahman-421 Brahman-413 Brahman-413 Brahman-422 Brahman-422 Brahman-405 Brahman-405 Brahman-344 Brahman-344 Brahman-356 Brahman-356 Brahman-413 Brahman-413 Brahman-405 Brahman-405 Brahman-405 Brahman-405 Brahman-356 Brahman-356 Brahman-413 Brahman-413 Brahman-403 Brahman-403 Brahman-417 Brahman-417 Brahman-393 Brahman-393 Brahman-356 Brahman-356 Brahman-407 Brahman-407 Brahman-428 Brahman-428 Brahman-417 Brahman-417 Brahman-403 Brahman-403 Brahman-356 Brahman-356 Brahman-428 Brahman-428 Brahman-403 Brahman-403 Brahman-428 Brahman-428 Brahman-356 Brahman-356 Brahman-406 Brahman-406 Brahman-392 Brahman-392 Brahman-408 Brahman-408 Brahman-398 Brahman-398 Brahman-391 Brahman-391 Brahman-393 Brahman-393 Brahman-398 Brahman-398 Brahman-391 Brahman-391 Brahman-406 Brahman-406 Brahman-408 Brahman-408 Brahman-391 Brahman-391 Brahman-427 Brahman-427 Brahman-405 Brahman-405 Brahman-356 Brahman-356 Brahman-426 Brahman-426 Brahman-400 Brahman-400 Brahman-425 Brahman-425 Brahman-420 Brahman-420 Brahman-420 Brahman-420 Brahman-425 Brahman-425 Brahman-424 Brahman-424 Brahman-423 Brahman-423 Brahman-420 Brahman-420 Brahman-420 Brahman-420 Brahman-414 Brahman-414 Brahman-420 Brahman-420 Brahman-422 Brahman-422 Brahman-421 Brahman-421 Brahman-420 Brahman-420 Brahman-344 Brahman-344 Brahman-420 Brahman-420 Brahman-344 Brahman-344 Brahman-409 Brahman-409 Brahman-409 Brahman-409 Brahman-409 Brahman-409 Brahman-405 Brahman-405 Brahman-409 Brahman-409 Brahman-420 Brahman-420 Brahman-405 Brahman-405 Brahman-405 Brahman-405 Brahman-419 Brahman-419 Brahman-344 Brahman-344 Brahman-344 Brahman-344 Brahman-418 Brahman-418 Brahman-415 Brahman-415 Brahman-400 Brahman-400 Brahman-399 Brahman-399 Brahman-401 Brahman-401 Brahman-400 Brahman-400 Brahman-418 Brahman-418 Brahman-418 Brahman-418 Brahman-399 Brahman-399 Brahman-399 Brahman-399 Brahman-399 Brahman-399 Brahman-418 Brahman-418 Brahman-416 Brahman-416 Brahman-417 Brahman-417 Brahman-418 Brahman-418 Brahman-416 Brahman-416 Brahman-417 Brahman-417 Brahman-417 Brahman-417 Brahman-416 Brahman-416 Brahman-417 Brahman-417 Brahman-401 Brahman-401 Brahman-416 Brahman-416 Brahman-400 Brahman-400 Brahman-399 Brahman-399 Brahman-416 Brahman-416 Brahman-399 Brahman-399 Brahman-418 Brahman-418 Brahman-418 Brahman-418 Brahman-416 Brahman-416 Brahman-418 Brahman-418 Brahman-414 Brahman-414 Brahman-417 Brahman-417 Brahman-416 Brahman-416 Brahman-414 Brahman-414 Brahman-414 Brahman-414 Brahman-407 Brahman-407 Brahman-411 Brahman-411 Brahman-399 Brahman-399 Brahman-400 Brahman-400 Brahman-407 Brahman-407 Brahman-397 Brahman-397 Brahman-390 Brahman-390 Brahman-397 Brahman-397 Brahman-402 Brahman-402 Brahman-391 Brahman-391 Brahman-408 Brahman-408 Brahman-396 Brahman-396 Brahman-397 Brahman-397 Brahman-402 Brahman-402 Brahman-408 Brahman-408 Brahman-396 Brahman-396 Brahman-396 Brahman-396 Brahman-408 Brahman-408 Brahman-390 Brahman-390 Brahman-397 Brahman-397 Brahman-390 Brahman-390 Brahman-396 Brahman-396 Brahman-391 Brahman-391 Brahman-415 Brahman-415 Brahman-402 Brahman-402 Brahman-414 Brahman-414 Brahman-407 Brahman-407 Brahman-407 Brahman-407 Brahman-393 Brahman-393 Brahman-344 Brahman-344 Brahman-392 Brahman-392 Brahman-393 Brahman-393 Brahman-407 Brahman-407 Brahman-401 Brahman-401 Brahman-394 Brahman-394 Brahman-394 Brahman-394 Brahman-407 Brahman-407 Brahman-404 Brahman-404 Brahman-413 Brahman-413 Brahman-334 Brahman-334 Brahman-394 Brahman-394 Brahman-344 Brahman-344 Brahman-392 Brahman-392 Brahman-401 Brahman-401 Brahman-401 Brahman-401 Brahman-401 Brahman-401 Brahman-412 Brahman-412 Brahman-411 Brahman-411 Brahman-411 Brahman-411 Brahman-412 Brahman-412 Brahman-412 Brahman-412 Brahman-410 Brahman-410 Brahman-411 Brahman-411 Brahman-411 Brahman-411 Brahman-410 Brahman-410 Brangus-16 Brangus-16 Brangus-15 Brangus-15 Brangus-14 Brangus-14 Brangus-13 Brangus-13 Brangus-12 Brangus-12 Brangus-11 Brangus-11 Brangus-10 Brangus-10 Brangus-9 Brangus-9 Braunvieh-29 Braunvieh-29 Braunvieh-28 Braunvieh-28 Braunvieh-11 Braunvieh-11 Braunvieh-27 Braunvieh-27 Braunvieh-26 Braunvieh-26 Braunvieh-26 Braunvieh-26 Braunvieh-25 Braunvieh-25 Braunvieh-22 Braunvieh-22 Braunvieh-1 Braunvieh-1 Braunvieh-8 Braunvieh-8 Braunvieh-21 Braunvieh-21 Braunvieh-20 Braunvieh-20 Braunvieh-19 Braunvieh-19 Braunvieh-24 Braunvieh-24 Braunvieh-23 Braunvieh-23 Braunvieh-18 Braunvieh-18 ? ? ? ? ? ? ? ? ? ? ? ? BretonnePieNoire-10 BretonnePieNoire-10 BretonnePieNoire-10 BretonnePieNoire-10 BretonnePieNoire-28 BretonnePieNoire-28 BretonnePieNoire-28 BretonnePieNoire-28 ? ? BretonnePieNoire-13 BretonnePieNoire-13 BretonnePieNoire-29 BretonnePieNoire-29 BretonnePieNoire-13 BretonnePieNoire-13 BretonnePieNoire-11 BretonnePieNoire-11 ? ? BrownSwiss-100 BrownSwiss-100 BrownSwiss-116 BrownSwiss-116 BrownSwiss-107 BrownSwiss-107 BrownSwiss-113 BrownSwiss-113 BrownSwiss-119 BrownSwiss-119 BrownSwiss-108 BrownSwiss-108 BrownSwiss-121 BrownSwiss-121 BrownSwiss-114 BrownSwiss-114 ? ? BrownSwiss-108 BrownSwiss-108 BrownSwiss-107 BrownSwiss-107 BrownSwiss-112 BrownSwiss-112 BrownSwiss-112 BrownSwiss-112 BrownSwiss-123 BrownSwiss-123 BrownSwiss-115 BrownSwiss-115 BrownSwiss-105 BrownSwiss-105 BrownSwiss-106 BrownSwiss-106 BrownSwiss-124 BrownSwiss-124 BrownSwiss-110 BrownSwiss-110 BrownSwiss-120 BrownSwiss-120 BrownSwiss-117 BrownSwiss-117 BrownSwiss-102 BrownSwiss-102 BrownSwiss-102 BrownSwiss-102 BrownSwiss-109 BrownSwiss-109 BrownSwiss-104 BrownSwiss-104 BrownSwiss-125 BrownSwiss-125 BrownSwiss-102 BrownSwiss-102 BrownSwiss-122 BrownSwiss-122 BrownSwiss-118 BrownSwiss-118 BrownSwiss-103 BrownSwiss-103 BrownSwiss-103 BrownSwiss-103 BrownSwiss-111 BrownSwiss-111 BrownSwiss-101 BrownSwiss-101 ? ? ? ? ? ? ? ? ? ? ? ? ? ? ? ? ? ? BruneDesAlpes-128 BruneDesAlpes-128 ? ? ? ? ? ? ? ? ? ? ? ? ? ? ? ? ? ? ? ? BruneDesAlpes-126 BruneDesAlpes-126 ? ? ? ? ? ? ? ? ? ? ? ? ? ? ? ? ? ? BruneDesAlpes-92 BruneDesAlpes-92 BruneDesAlpes-90 BruneDesAlpes-90 BruneDesAlpes-132 BruneDesAlpes-132 BruneDesAlpes-117 BruneDesAlpes-117 BruneDesAlpes-117 BruneDesAlpes-117 BruneDesAlpes-110 BruneDesAlpes-110 BruneDesAlpes-110 BruneDesAlpes-110 BruneDesAlpes-75 BruneDesAlpes-75 BruneDesAlpes-113 BruneDesAlpes-113 BruneDesAlpes-45 BruneDesAlpes-45 BruneDesAlpes-125 BruneDesAlpes-125 BruneDesAlpes-121 BruneDesAlpes-121 BruneDesAlpes-112 BruneDesAlpes-112 BruneDesAlpes-112 BruneDesAlpes-112 BruneDesAlpes-115 BruneDesAlpes-115 BruneDesAlpes-116 BruneDesAlpes-116 BruneDesAlpes-125 BruneDesAlpes-125 BruneDesAlpes-17 BruneDesAlpes-17 BruneDesAlpes-116 BruneDesAlpes-116 BruneDesAlpes-115 BruneDesAlpes-115 ? ? BruneDesAlpes-115 BruneDesAlpes-115 BruneDesAlpes-122 BruneDesAlpes-122 BruneDesAlpes-124 BruneDesAlpes-124 BruneDesAlpes-125 BruneDesAlpes-125 BruneDesAlpes-124 BruneDesAlpes-124 BruneDesAlpes-118 BruneDesAlpes-118 BruneDesAlpes-115 BruneDesAlpes-115 BruneDesAlpes-119 BruneDesAlpes-119 BruneDesAlpes-116 BruneDesAlpes-116 BruneDesAlpes-122 BruneDesAlpes-122 BruneDesAlpes-119 BruneDesAlpes-119 BruneDesAlpes-122 BruneDesAlpes-122 BruneDesAlpes-131 BruneDesAlpes-131 ? ? BruneDesAlpes-122 BruneDesAlpes-122 BruneDesAlpes-127 BruneDesAlpes-127 ? ? ? ? ? ? ? ? ? ? ? ? ? ? ? ? BruneDesAlpes-130 BruneDesAlpes-130 BruneDesAlpes-120 BruneDesAlpes-120 BruneDesAlpes-129 BruneDesAlpes-129 BruneDesAlpes-114 BruneDesAlpes-114 BruneDesAlpes-129 BruneDesAlpes-129 BruneDesAlpes-129 BruneDesAlpes-129 BruneDesAlpes-118 BruneDesAlpes-118 ? ? ? ? ? ? ? ? ? ? ? ? ? ? ? ? ? ? ? ? ? ? ? ? ? ? ? ? ? ? ? ? ? ? ? ? ? ? ? ? ? ? BruneDesAlpes-117 BruneDesAlpes-117 BruneDesAlpes-111 BruneDesAlpes-111 ? ? BruneDesAlpes-123 BruneDesAlpes-123 BruneDesAlpes-112 BruneDesAlpes-112 BruneDesAlpes-92 BruneDesAlpes-92 ? ? ? ? ? ? ? ? ? ? ? ? ? ? ? ? ? ? ? ? ? ? ? ? ? ? ? ? ? ? Charolais-930 Charolais-930 ? ? ? ? ? ? ? ? ? ? ? ? ? ? ? ? ? ? ? ? ? ? Charolais-1654 Charolais-1654 ? ? ? ? ? ? ? ? ? ? ? ? ? ? ? ? ? ? ? ? ? ? ? ? ? ? ? ? ? ? ? ? ? ? ? ? ? ? ? ? ? ? ? ? ? ? ? ? ? ? Charolais-284 Charolais-284 ? ? ? ? ? ? ? ? ? ? ? ? ? ? ? ? ? ? ? ? ? ? ? ? Charolais-417 Charolais-417 ? ? Charolais-357 Charolais-357 Charolais-357 Charolais-357 Charolais-1009 Charolais-1009 Charolais-59 Charolais-59 Charolais-1440 Charolais-1440 Charolais-1022 Charolais-1022 Charolais-576 Charolais-576 Charolais-576 Charolais-576 Charolais-59 Charolais-59 Charolais-59 Charolais-59 Charolais-357 Charolais-357 Charolais-357 Charolais-357 Charolais-1022 Charolais-1022 Charolais-1440 Charolais-1440 Charolais-132 Charolais-132 Charolais-895 Charolais-895 Charolais-1022 Charolais-1022 Charolais-1022 Charolais-1022 Charolais-895 Charolais-895 Charolais-576 Charolais-576 Charolais-1440 Charolais-1440 Charolais-908 Charolais-908 Charolais-352 Charolais-352 Charolais-966 Charolais-966 Charolais-352 Charolais-352 Charolais-357 Charolais-357 Charolais-357 Charolais-357 Charolais-357 Charolais-357 Charolais-908 Charolais-908 Charolais-812 Charolais-812 Charolais-416 Charolais-416 Charolais-357 Charolais-357 Charolais-710 Charolais-710 Charolais-966 Charolais-966 Charolais-416 Charolais-416 Charolais-416 Charolais-416 Charolais-710 Charolais-710 Charolais-315 Charolais-315 Charolais-416 Charolais-416 Charolais-1668 Charolais-1668 Charolais-1668 Charolais-1668 Charolais-1544 Charolais-1544 Charolais-1440 Charolais-1440 Charolais-132 Charolais-132 Charolais-132 Charolais-132 Charolais-1440 Charolais-1440 Charolais-1439 Charolais-1439 Charolais-1009 Charolais-1009 ? ? Charolais-1612 Charolais-1612 ? ? ? ? ? ? Charolais-204 Charolais-204 Charolais-385 Charolais-385 ? ? ? ? ? ? ? ? Charolais-265 Charolais-265 Charolais-265 Charolais-265 Charolais-204 Charolais-204 Charolais-1442 Charolais-1442 Charolais-1442 Charolais-1442 Charolais-525 Charolais-525 Charolais-337 Charolais-337 Charolais-1442 Charolais-1442 Charolais-337 Charolais-337 ? ? ? ? ? ? ? ? ? ? Charolais-1544 Charolais-1544 Charolais-204 Charolais-204 Charolais-1503 Charolais-1503 Charolais-1555 Charolais-1555 Charolais-1543 Charolais-1543 Charolais-1543 Charolais-1543 Charolais-1670 Charolais-1670 Charolais-1670 Charolais-1670 Charolais-490 Charolais-490 Charolais-145 Charolais-145 Charolais-1442 Charolais-1442 Charolais-895 Charolais-895 Charolais-337 Charolais-337 Charolais-530 Charolais-530 Charolais-696 Charolais-696 Charolais-60 Charolais-60 Charolais-1452 Charolais-1452 Charolais-132 Charolais-132 Charolais-746 Charolais-746 Charolais-60 Charolais-60 Charolais-525 Charolais-525 Charolais-60 Charolais-60 Charolais-145 Charolais-145 Charolais-1022 Charolais-1022 Charolais-782 Charolais-782 Charolais-1555 Charolais-1555 Charolais-1555 Charolais-1555 Charolais-1555 Charolais-1555 Charolais-551 Charolais-551 Charolais-145 Charolais-145 Charolais-337 Charolais-337 Charolais-1560 Charolais-1560 Charolais-966 Charolais-966 Charolais-394 Charolais-394 ? ? Charolais-298 Charolais-298 Charolais-1538 Charolais-1538 Charolais-1532 Charolais-1532 Charolais-782 Charolais-782 Charolais-60 Charolais-60 Charolais-895 Charolais-895 Charolais-613 Charolais-613 Charolais-145 Charolais-145 Charolais-895 Charolais-895 Charolais-745 Charolais-745 Charolais-696 Charolais-696 Charolais-468 Charolais-468 Charolais-613 Charolais-613 Charolais-746 Charolais-746 Charolais-613 Charolais-613 Charolais-966 Charolais-966 Charolais-1452 Charolais-1452 Charolais-746 Charolais-746 Charolais-60 Charolais-60 Charolais-525 Charolais-525 Charolais-1563 Charolais-1563 Charolais-746 Charolais-746 Charolais-265 Charolais-265 Charolais-525 Charolais-525 Charolais-746 Charolais-746 Charolais-613 Charolais-613 Charolais-1518 Charolais-1518 Charolais-1597 Charolais-1597 Charolais-966 Charolais-966 Charolais-1535 Charolais-1535 Charolais-524 Charolais-524 Charolais-1582 Charolais-1582 Charolais-733 Charolais-733 Charolais-1626 Charolais-1626 Charolais-394 Charolais-394 Charolais-394 Charolais-394 Charolais-1003 Charolais-1003 ? ? Charolais-966 Charolais-966 Charolais-265 Charolais-265 ? ? Charolais-745 Charolais-745 Charolais-1003 Charolais-1003 Charolais-468 Charolais-468 Charolais-1563 Charolais-1563 Charolais-1586 Charolais-1586 Charolais-745 Charolais-745 Charolais-468 Charolais-468 Charolais-468 Charolais-468 Charolais-530 Charolais-530 Charolais-675 Charolais-675 Charolais-530 Charolais-530 Charolais-1427 Charolais-1427 Charolais-1500 Charolais-1500 Charolais-675 Charolais-675 Charolais-1554 Charolais-1554 Charolais-843 Charolais-843 Charolais-1529 Charolais-1529 Charolais-436 Charolais-436 Charolais-745 Charolais-745 ? ? Charolais-1628 Charolais-1628 Charolais-524 Charolais-524 Charolais-530 Charolais-530 Charolais-1563 Charolais-1563 Charolais-1542 Charolais-1542 Charolais-782 Charolais-782 Charolais-290 Charolais-290 Charolais-1554 Charolais-1554 Charolais-1554 Charolais-1554 Charolais-1518 Charolais-1518 ? ? Charolais-290 Charolais-290 Charolais-290 Charolais-290 Charolais-1648 Charolais-1648 ? ? Charolais-1563 Charolais-1563 Charolais-524 Charolais-524 ? ? Charolais-1472 Charolais-1472 Charolais-107 Charolais-107 ? ? Charolais-681 Charolais-681 ? ? ? ? ? ? ? ? Charolais-397 Charolais-397 Charolais-397 Charolais-397 Charolais-675 Charolais-675 Charolais-436 Charolais-436 ? ? Charolais-525 Charolais-525 ? ? ? ? ? ? ? ? Charolais-965 Charolais-965 Charolais-396 Charolais-396 Charolais-397 Charolais-397 Charolais-490 Charolais-490 Charolais-66 Charolais-66 Charolais-436 Charolais-436 Charolais-530 Charolais-530 Charolais-66 Charolais-66 ? ? ? ? ? ? ? ? Charolais-675 Charolais-675 Charolais-66 Charolais-66 ? ? ? ? ? ? ? ? ? ? ? ? ? ? ? ? ? ? ? ? ? ? ? ? Charolais-162 Charolais-162 ? ? Charolais-1603 Charolais-1603 ? ? ? ? Charolais-613 Charolais-613 ? ? Charolais-1528 Charolais-1528 Charolais-1568 Charolais-1568 ? ? ? ? ? ? Charolais-461 Charolais-461 Charolais-162 Charolais-162 ? ? Charolais-1691 Charolais-1691 Charolais-1694 Charolais-1694 Charolais-1669 Charolais-1669 ? ? Charolais-1554 Charolais-1554 Charolais-1554 Charolais-1554 ? ? ? ? ? ? ? ? ? ? ? ? Charolais-397 Charolais-397 Charolais-764 Charolais-764 ? ? ? ? ? ? ? ? ? ? ? ? ? ? ? ? ? ? ? ? ? ? ? ? ? ? ? ? ? ? ? ? ? ? ? ? ? ? ? ? ? ? ? ? ? ? ? ? ? ? ? ? ? ? ? ? ? ? ? ? ? ? ? ? ? ? ? ? ? ? ? ? ? ? Charolais-842 Charolais-842 Charolais-842 Charolais-842 Charolais-582 Charolais-582 ? ? ? ? ? ? ? ? ? ? ? ? ? ? ? ? ? ? ? ? ? ? ? ? ? ? ? ? ? ? Charolais-461 Charolais-461 Charolais-449 Charolais-449 ? ? ? ? ? ? ? ? ? ? ? ? ? ? ? ? ? ? ? ? ? ? ? ? ? ? ? ? ? ? ? ? ? ? ? ? ? ? ? ? ? ? ? ? ? ? ? ? ? ? ? ? ? ? Charolais-764 Charolais-764 ? ? ? ? ? ? ? ? ? ? ? ? ? ? ? ? ? ? ? ? ? ? ? ? ? ? ? ? ? ? ? ? ? ? ? ? ? ? ? ? ? ? ? ? ? ? ? ? ? ? ? ? ? ? ? ? ? ? ? ? ? ? ? ? ? ? ? ? ? ? ? ? ? ? ? ? ? ? ? ? ? ? ? ? ? ? ? ? ? ? ? ? ? ? ? ? ? ? ? ? ? ? ? ? ? ? ? ? ? ? ? ? ? ? ? ? ? ? ? ? ? ? ? ? ? ? ? ? Charolais-530 Charolais-530 ? ? ? ? ? ? ? ? ? ? Charolais-66 Charolais-66 Charolais-477 Charolais-477 Charolais-1612 Charolais-1612 Charolais-576 Charolais-576 ? ? Charolais-436 Charolais-436 ? ? ? ? ? ? ? ? ? ? ? ? Charolais-1708 Charolais-1708 Charolais-1710 Charolais-1710 Charolais-1058 Charolais-1058 Charolais-1720 Charolais-1720 Charolais-1719 Charolais-1719 Charolais-1704 Charolais-1704 Charolais-1722 Charolais-1722 Charolais-1071 Charolais-1071 Charolais-1706 Charolais-1706 Charolais-1721 Charolais-1721 Charolais-1713 Charolais-1713 Charolais-1705 Charolais-1705 Charolais-1708 Charolais-1708 Charolais-1060 Charolais-1060 Charolais-1075 Charolais-1075 Charolais-1070 Charolais-1070 Charolais-1057 Charolais-1057 Charolais-1703 Charolais-1703 Charolais-1717 Charolais-1717 Charolais-1060 Charolais-1060 Charolais-1698 Charolais-1698 Charolais-1711 Charolais-1711 Charolais-1716 Charolais-1716 Charolais-1702 Charolais-1702 Charolais-1712 Charolais-1712 Charolais-1707 Charolais-1707 Charolais-1074 Charolais-1074 Charolais-1709 Charolais-1709 Charolais-1711 Charolais-1711 Charolais-1060 Charolais-1060 Charolais-1699 Charolais-1699 Charolais-1718 Charolais-1718 Charolais-1715 Charolais-1715 Charolais-1711 Charolais-1711 Charolais-1700 Charolais-1700 Charolais-1698 Charolais-1698 Charolais-1723 Charolais-1723 Charolais-1714 Charolais-1714 Charolais-1701 Charolais-1701 Charolais-1700 Charolais-1700 Charolais-1704 Charolais-1704 Charolais-1655 Charolais-1655 Charolais-1477 Charolais-1477 Charolais-1615 Charolais-1615 Charolais-1548 Charolais-1548 Charolais-1548 Charolais-1548 Charolais-1537 Charolais-1537 Charolais-1441 Charolais-1441 Charolais-1640 Charolais-1640 Charolais-1660 Charolais-1660 Charolais-1488 Charolais-1488 Charolais-1548 Charolais-1548 Charolais-1508 Charolais-1508 Charolais-1537 Charolais-1537 Charolais-1610 Charolais-1610 Charolais-1640 Charolais-1640 Charolais-1493 Charolais-1493 Charolais-1537 Charolais-1537 Charolais-1488 Charolais-1488 Charolais-1536 Charolais-1536 Charolais-1581 Charolais-1581 Charolais-1525 Charolais-1525 Charolais-1525 Charolais-1525 Charolais-1569 Charolais-1569 Charolais-1521 Charolais-1521 Charolais-1634 Charolais-1634 Charolais-1481 Charolais-1481 Charolais-1574 Charolais-1574 Charolais-1592 Charolais-1592 Charolais-1526 Charolais-1526 Charolais-1520 Charolais-1520 Charolais-1475 Charolais-1475 Charolais-1580 Charolais-1580 Charolais-1631 Charolais-1631 Charolais-1619 Charolais-1619 Charolais-1547 Charolais-1547 Charolais-1650 Charolais-1650 Charolais-1481 Charolais-1481 Charolais-1524 Charolais-1524 Charolais-1537 Charolais-1537 Charolais-1434 Charolais-1434 Charolais-1547 Charolais-1547 Charolais-1436 Charolais-1436 Charolais-1488 Charolais-1488 Charolais-1491 Charolais-1491 Charolais-1541 Charolais-1541 Charolais-1662 Charolais-1662 Charolais-1656 Charolais-1656 Charolais-1546 Charolais-1546 Charolais-1547 Charolais-1547 Charolais-1546 Charolais-1546 Charolais-1546 Charolais-1546 Charolais-1474 Charolais-1474 Charolais-1677 Charolais-1677 Charolais-1541 Charolais-1541 Charolais-1600 Charolais-1600 Charolais-1459 Charolais-1459 Charolais-1575 Charolais-1575 Charolais-1524 Charolais-1524 Charolais-1479 Charolais-1479 Charolais-1488 Charolais-1488 Charolais-1600 Charolais-1600 Charolais-1478 Charolais-1478 Charolais-1645 Charolais-1645 Charolais-1508 Charolais-1508 Charolais-1633 Charolais-1633 Charolais-1475 Charolais-1475 Charolais-1662 Charolais-1662 Charolais-1486 Charolais-1486 Charolais-1459 Charolais-1459 Charolais-1637 Charolais-1637 Charolais-1454 Charolais-1454 Charolais-1436 Charolais-1436 Charolais-1534 Charolais-1534 Charolais-1450 Charolais-1450 Charolais-1520 Charolais-1520 Charolais-1591 Charolais-1591 Charolais-1489 Charolais-1489 Charolais-1499 Charolais-1499 Charolais-1461 Charolais-1461 Charolais-1459 Charolais-1459 Charolais-1516 Charolais-1516 Charolais-1482 Charolais-1482 Charolais-1549 Charolais-1549 Charolais-1534 Charolais-1534 Charolais-1592 Charolais-1592 Charolais-1541 Charolais-1541 Charolais-1464 Charolais-1464 Charolais-1457 Charolais-1457 Charolais-1460 Charolais-1460 Charolais-1486 Charolais-1486 Charolais-1588 Charolais-1588 Charolais-1434 Charolais-1434 Charolais-1585 Charolais-1585 Charolais-1477 Charolais-1477 Charolais-1433 Charolais-1433 Charolais-1474 Charolais-1474 Charolais-1587 Charolais-1587 Charolais-1459 Charolais-1459 Charolais-1467 Charolais-1467 Charolais-1598 Charolais-1598 Charolais-1608 Charolais-1608 Charolais-1460 Charolais-1460 Charolais-1673 Charolais-1673 Charolais-1591 Charolais-1591 Charolais-1437 Charolais-1437 Charolais-1546 Charolais-1546 Charolais-1667 Charolais-1667 Charolais-1592 Charolais-1592 Charolais-1553 Charolais-1553 Charolais-1553 Charolais-1553 Charolais-1557 Charolais-1557 Charolais-1456 Charolais-1456 Charolais-1456 Charolais-1456 Charolais-1557 Charolais-1557 Charolais-1480 Charolais-1480 Charolais-1517 Charolais-1517 Charolais-1457 Charolais-1457 Charolais-1567 Charolais-1567 Charolais-1629 Charolais-1629 Charolais-1570 Charolais-1570 Charolais-1592 Charolais-1592 Charolais-1536 Charolais-1536 Charolais-1585 Charolais-1585 Charolais-1625 Charolais-1625 Charolais-1429 Charolais-1429 Charolais-1575 Charolais-1575 Charolais-1444 Charolais-1444 Charolais-1449 Charolais-1449 Charolais-1479 Charolais-1479 Charolais-1536 Charolais-1536 Charolais-1651 Charolais-1651 Charolais-1649 Charolais-1649 Charolais-1553 Charolais-1553 Charolais-1485 Charolais-1485 Charolais-1627 Charolais-1627 Charolais-1567 Charolais-1567 Charolais-1492 Charolais-1492 Charolais-1570 Charolais-1570 Charolais-1557 Charolais-1557 Charolais-1474 Charolais-1474 Charolais-1489 Charolais-1489 Charolais-1566 Charolais-1566 Charolais-1429 Charolais-1429 Charolais-1450 Charolais-1450 Charolais-1567 Charolais-1567 Charolais-1546 Charolais-1546 Charolais-1572 Charolais-1572 Charolais-1546 Charolais-1546 Charolais-1613 Charolais-1613 Charolais-1499 Charolais-1499 Charolais-1460 Charolais-1460 Charolais-1541 Charolais-1541 Charolais-1456 Charolais-1456 Charolais-1431 Charolais-1431 Charolais-1625 Charolais-1625 Charolais-1517 Charolais-1517 Charolais-1565 Charolais-1565 Charolais-1425 Charolais-1425 Charolais-1446 Charolais-1446 Charolais-1476 Charolais-1476 Charolais-1485 Charolais-1485 Charolais-1433 Charolais-1433 Charolais-1464 Charolais-1464 Charolais-1601 Charolais-1601 Charolais-1633 Charolais-1633 Charolais-1457 Charolais-1457 Charolais-1464 Charolais-1464 Charolais-1536 Charolais-1536 Charolais-1561 Charolais-1561 Charolais-1449 Charolais-1449 Charolais-1460 Charolais-1460 Charolais-1548 Charolais-1548 Charolais-1585 Charolais-1585 Charolais-1456 Charolais-1456 Charolais-1616 Charolais-1616 Charolais-1499 Charolais-1499 Charolais-1541 Charolais-1541 Charolais-1428 Charolais-1428 Charolais-1527 Charolais-1527 Charolais-1646 Charolais-1646 Charolais-1428 Charolais-1428 Charolais-1450 Charolais-1450 Charolais-1598 Charolais-1598 Charolais-1577 Charolais-1577 Charolais-1433 Charolais-1433 Charolais-1463 Charolais-1463 Charolais-1485 Charolais-1485 Charolais-1460 Charolais-1460 Charolais-1591 Charolais-1591 Charolais-1508 Charolais-1508 Charolais-1601 Charolais-1601 Charolais-1434 Charolais-1434 Charolais-1523 Charolais-1523 Charolais-1553 Charolais-1553 Charolais-1478 Charolais-1478 Charolais-1449 Charolais-1449 Charolais-1449 Charolais-1449 Charolais-1601 Charolais-1601 Charolais-1570 Charolais-1570 Charolais-1461 Charolais-1461 Charolais-1683 Charolais-1683 Charolais-1557 Charolais-1557 Charolais-1471 Charolais-1471 Charolais-1511 Charolais-1511 Charolais-1577 Charolais-1577 Charolais-1482 Charolais-1482 Charolais-1616 Charolais-1616 Charolais-1433 Charolais-1433 Charolais-1596 Charolais-1596 Charolais-1584 Charolais-1584 Charolais-1506 Charolais-1506 Charolais-1607 Charolais-1607 Charolais-1460 Charolais-1460 Charolais-1588 Charolais-1588 Charolais-1567 Charolais-1567 Charolais-1487 Charolais-1487 Charolais-1585 Charolais-1585 Charolais-1479 Charolais-1479 Charolais-1507 Charolais-1507 Charolais-1463 Charolais-1463 Charolais-1583 Charolais-1583 Charolais-1495 Charolais-1495 Charolais-1495 Charolais-1495 Charolais-1679 Charolais-1679 Charolais-1550 Charolais-1550 Charolais-1520 Charolais-1520 Charolais-1429 Charolais-1429 Charolais-1627 Charolais-1627 Charolais-1558 Charolais-1558 Charolais-1606 Charolais-1606 Charolais-1514 Charolais-1514 Charolais-1580 Charolais-1580 Charolais-1588 Charolais-1588 Charolais-1558 Charolais-1558 Charolais-1426 Charolais-1426 Charolais-1497 Charolais-1497 Charolais-1573 Charolais-1573 Charolais-1509 Charolais-1509 Charolais-1595 Charolais-1595 Charolais-1679 Charolais-1679 Charolais-1434 Charolais-1434 Charolais-1599 Charolais-1599 Charolais-1469 Charolais-1469 Charolais-1644 Charolais-1644 Charolais-1438 Charolais-1438 Charolais-1609 Charolais-1609 Charolais-1579 Charolais-1579 Charolais-1675 Charolais-1675 Charolais-1573 Charolais-1573 Charolais-1479 Charolais-1479 Charolais-1487 Charolais-1487 Charolais-1426 Charolais-1426 Charolais-1641 Charolais-1641 Charolais-1487 Charolais-1487 Charolais-1435 Charolais-1435 Charolais-1689 Charolais-1689 Charolais-1599 Charolais-1599 Charolais-1588 Charolais-1588 Charolais-1522 Charolais-1522 Charolais-1514 Charolais-1514 Charolais-1476 Charolais-1476 Charolais-1476 Charolais-1476 Charolais-1684 Charolais-1684 Charolais-1523 Charolais-1523 Charolais-1573 Charolais-1573 Charolais-1507 Charolais-1507 Charolais-1461 Charolais-1461 Charolais-1644 Charolais-1644 Charolais-1690 Charolais-1690 Charolais-1551 Charolais-1551 Charolais-1506 Charolais-1506 Charolais-1433 Charolais-1433 Charolais-1486 Charolais-1486 Charolais-1435 Charolais-1435 Charolais-1429 Charolais-1429 Charolais-1455 Charolais-1455 Charolais-1477 Charolais-1477 Charolais-1455 Charolais-1455 Charolais-1605 Charolais-1605 Charolais-1664 Charolais-1664 Charolais-1644 Charolais-1644 Charolais-1596 Charolais-1596 Charolais-1679 Charolais-1679 Charolais-1598 Charolais-1598 Charolais-1566 Charolais-1566 Charolais-1467 Charolais-1467 Charolais-1446 Charolais-1446 Charolais-1454 Charolais-1454 Charolais-1516 Charolais-1516 Charolais-1531 Charolais-1531 Charolais-1674 Charolais-1674 Charolais-1620 Charolais-1620 Charolais-1559 Charolais-1559 Charolais-1462 Charolais-1462 Charolais-1533 Charolais-1533 Charolais-1522 Charolais-1522 Charolais-1434 Charolais-1434 Charolais-1585 Charolais-1585 Charolais-1575 Charolais-1575 Charolais-1616 Charolais-1616 Charolais-1433 Charolais-1433 Charolais-1431 Charolais-1431 Charolais-1695 Charolais-1695 Charolais-1599 Charolais-1599 Charolais-1686 Charolais-1686 Charolais-1509 Charolais-1509 Charolais-1466 Charolais-1466 Charolais-1605 Charolais-1605 Charolais-1550 Charolais-1550 Charolais-1522 Charolais-1522 Charolais-1436 Charolais-1436 Charolais-1519 Charolais-1519 Charolais-1611 Charolais-1611 Charolais-1623 Charolais-1623 Charolais-1522 Charolais-1522 Charolais-1616 Charolais-1616 Charolais-1469 Charolais-1469 Charolais-1433 Charolais-1433 Charolais-1434 Charolais-1434 Charolais-1633 Charolais-1633 Charolais-1433 Charolais-1433 Charolais-1583 Charolais-1583 Charolais-1457 Charolais-1457 Charolais-1433 Charolais-1433 Charolais-1446 Charolais-1446 Charolais-1467 Charolais-1467 Charolais-1674 Charolais-1674 Charolais-1451 Charolais-1451 Charolais-1540 Charolais-1540 Charolais-1540 Charolais-1540 Charolais-1665 Charolais-1665 Charolais-1463 Charolais-1463 Charolais-1584 Charolais-1584 Charolais-1539 Charolais-1539 Charolais-1596 Charolais-1596 Charolais-1454 Charolais-1454 Charolais-1429 Charolais-1429 Charolais-1674 Charolais-1674 Charolais-1435 Charolais-1435 Charolais-1448 Charolais-1448 Charolais-1511 Charolais-1511 Charolais-1564 Charolais-1564 Charolais-1429 Charolais-1429 Charolais-1431 Charolais-1431 Charolais-1583 Charolais-1583 Charolais-1625 Charolais-1625 Charolais-1449 Charolais-1449 Charolais-1644 Charolais-1644 Charolais-1463 Charolais-1463 Charolais-1425 Charolais-1425 Charolais-1564 Charolais-1564 Charolais-1627 Charolais-1627 Charolais-1507 Charolais-1507 Charolais-1447 Charolais-1447 Charolais-1431 Charolais-1431 Charolais-1614 Charolais-1614 Charolais-1583 Charolais-1583 Charolais-1480 Charolais-1480 Charolais-1449 Charolais-1449 Charolais-1608 Charolais-1608 Charolais-1464 Charolais-1464 Charolais-1428 Charolais-1428 Charolais-1479 Charolais-1479 Charolais-1479 Charolais-1479 Charolais-1575 Charolais-1575 Charolais-1679 Charolais-1679 Charolais-1434 Charolais-1434 Charolais-1599 Charolais-1599 Charolais-1458 Charolais-1458 Charolais-1583 Charolais-1583 Charolais-1530 Charolais-1530 Charolais-1463 Charolais-1463 Charolais-1591 Charolais-1591 Charolais-1432 Charolais-1432 Charolais-1559 Charolais-1559 Charolais-1506 Charolais-1506 Charolais-1484 Charolais-1484 Charolais-1484 Charolais-1484 Charolais-1591 Charolais-1591 Charolais-1564 Charolais-1564 Charolais-1523 Charolais-1523 Charolais-1435 Charolais-1435 Charolais-1688 Charolais-1688 Charolais-1608 Charolais-1608 Charolais-1480 Charolais-1480 Charolais-1480 Charolais-1480 Charolais-1514 Charolais-1514 Charolais-1428 Charolais-1428 Charolais-1428 Charolais-1428 Charolais-1608 Charolais-1608 Charolais-1443 Charolais-1443 Charolais-1605 Charolais-1605 Charolais-1451 Charolais-1451 Charolais-1483 Charolais-1483 Charolais-1435 Charolais-1435 Charolais-1446 Charolais-1446 Charolais-1627 Charolais-1627 Charolais-1464 Charolais-1464 Charolais-1596 Charolais-1596 Charolais-1558 Charolais-1558 Charolais-1487 Charolais-1487 Charolais-1444 Charolais-1444 Charolais-1455 Charolais-1455 Charolais-1598 Charolais-1598 Charolais-1499 Charolais-1499 Charolais-1644 Charolais-1644 Charolais-1652 Charolais-1652 Charolais-1618 Charolais-1618 Charolais-1625 Charolais-1625 Charolais-1666 Charolais-1666 Charolais-1580 Charolais-1580 Charolais-1506 Charolais-1506 Charolais-1652 Charolais-1652 Charolais-1558 Charolais-1558 Charolais-1558 Charolais-1558 Charolais-1558 Charolais-1558 Charolais-1607 Charolais-1607 Charolais-1591 Charolais-1591 Charolais-1641 Charolais-1641 Charolais-1426 Charolais-1426 Charolais-1498 Charolais-1498 Charolais-1696 Charolais-1696 Charolais-1469 Charolais-1469 Charolais-1476 Charolais-1476 Charolais-1672 Charolais-1672 Charolais-1434 Charolais-1434 Charolais-1506 Charolais-1506 Charolais-1426 Charolais-1426 Charolais-1433 Charolais-1433 Charolais-1444 Charolais-1444 Charolais-1511 Charolais-1511 Charolais-1433 Charolais-1433 Charolais-1562 Charolais-1562 Charolais-1492 Charolais-1492 Charolais-1624 Charolais-1624 Charolais-1506 Charolais-1506 Charolais-1522 Charolais-1522 Charolais-1435 Charolais-1435 Charolais-1605 Charolais-1605 Charolais-1591 Charolais-1591 Charolais-1509 Charolais-1509 Charolais-1593 Charolais-1593 Charolais-1450 Charolais-1450 Charolais-1620 Charolais-1620 Charolais-1661 Charolais-1661 Charolais-1552 Charolais-1552 Charolais-1602 Charolais-1602 Charolais-1522 Charolais-1522 ? ? Charolais-1685 Charolais-1685 Charolais-1680 Charolais-1680 Charolais-1453 Charolais-1453 Charolais-1564 Charolais-1564 Charolais-1693 Charolais-1693 Charolais-1697 Charolais-1697 Charolais-1682 Charolais-1682 Charolais-1616 Charolais-1616 Charolais-1445 Charolais-1445 Charolais-1564 Charolais-1564 Charolais-1473 Charolais-1473 Charolais-1473 Charolais-1473 Charolais-1522 Charolais-1522 Charolais-1522 Charolais-1522 Charolais-1470 Charolais-1470 Charolais-1678 Charolais-1678 Charolais-1522 Charolais-1522 Charolais-1647 Charolais-1647 Charolais-1591 Charolais-1591 Charolais-1526 Charolais-1526 Charolais-1621 Charolais-1621 Charolais-1643 Charolais-1643 Charolais-1449 Charolais-1449 Charolais-1556 Charolais-1556 Charolais-1671 Charolais-1671 Charolais-1584 Charolais-1584 Charolais-1514 Charolais-1514 Charolais-1513 Charolais-1513 Charolais-1604 Charolais-1604 Charolais-1494 Charolais-1494 Charolais-1471 Charolais-1471 Charolais-1653 Charolais-1653 Charolais-1638 Charolais-1638 Charolais-1515 Charolais-1515 Charolais-1470 Charolais-1470 Charolais-1579 Charolais-1579 Charolais-1630 Charolais-1630 Charolais-1687 Charolais-1687 Charolais-1430 Charolais-1430 Charolais-1506 Charolais-1506 Charolais-1510 Charolais-1510 Charolais-1510 Charolais-1510 Charolais-1681 Charolais-1681 Charolais-1594 Charolais-1594 Charolais-1468 Charolais-1468 Charolais-1468 Charolais-1468 Charolais-1470 Charolais-1470 Charolais-1506 Charolais-1506 Charolais-1505 Charolais-1505 Charolais-1692 Charolais-1692 Charolais-1658 Charolais-1658 Charolais-1504 Charolais-1504 ? ? Charolais-1470 Charolais-1470 Charolais-1515 Charolais-1515 ? ? Charolais-1578 Charolais-1578 Charolais-1639 Charolais-1639 Charolais-1545 Charolais-1545 Charolais-1632 Charolais-1632 Charolais-1622 Charolais-1622 Charolais-1635 Charolais-1635 Charolais-1605 Charolais-1605 Charolais-1435 Charolais-1435 Charolais-1549 Charolais-1549 Charolais-1663 Charolais-1663 Charolais-1502 Charolais-1502 Charolais-1617 Charolais-1617 Charolais-1659 Charolais-1659 Charolais-1512 Charolais-1512 Charolais-1515 Charolais-1515 ? ? ? ? Charolais-1465 Charolais-1465 Charolais-1490 Charolais-1490 Charolais-1571 Charolais-1571 Charolais-1657 Charolais-1657 Charolais-1501 Charolais-1501 Charolais-1589 Charolais-1589 Charolais-1486 Charolais-1486 Charolais-1676 Charolais-1676 Charolais-1680 Charolais-1680 Charolais-1558 Charolais-1558 Charolais-1443 Charolais-1443 Charolais-1462 Charolais-1462 Charolais-1558 Charolais-1558 Charolais-1591 Charolais-1591 Charolais-1446 Charolais-1446 Charolais-1573 Charolais-1573 Charolais-1484 Charolais-1484 Charolais-1590 Charolais-1590 Charolais-1509 Charolais-1509 Freisan-185 Freisan-185 Freisan-174 Freisan-174 Freisan-167 Freisan-167 Freisan-167 Freisan-167 Freisan-187 Freisan-187 Freisan-173 Freisan-173 Freisan-174 Freisan-174 Freisan-184 Freisan-184 Freisan-180 Freisan-180 Freisan-178 Freisan-178 Freisan-164 Freisan-164 Freisan-183 Freisan-183 Freisan-168 Freisan-168 Freisan-171 Freisan-171 Freisan-193 Freisan-193 Freisan-181 Freisan-181 Freisan-183 Freisan-183 Freisan-186 Freisan-186 Freisan-190 Freisan-190 Freisan-166 Freisan-166 Freisan-191 Freisan-191 Freisan-172 Freisan-172 Freisan-177 Freisan-177 Freisan-182 Freisan-182 Freisan-188 Freisan-188 Freisan-192 Freisan-192 Freisan-194 Freisan-194 Freisan-179 Freisan-179 Freisan-189 Freisan-189 Freisan-179 Freisan-179 Freisan-165 Freisan-165 Freisan-176 Freisan-176 Freisan-170 Freisan-170 Freisan-175 Freisan-175 Freisan-169 Freisan-169 ? ? Gasconne-82 Gasconne-82 ? ? Gasconne-145 Gasconne-145 Gasconne-112 Gasconne-112 Gasconne-112 Gasconne-112 Gasconne-112 Gasconne-112 Gasconne-145 Gasconne-145 Gasconne-88 Gasconne-88 Gasconne-100 Gasconne-100 Gasconne-100 Gasconne-100 Gasconne-98 Gasconne-98 Gasconne-143 Gasconne-143 Gasconne-143 Gasconne-143 Gasconne-143 Gasconne-143 Gasconne-78 Gasconne-78 Gasconne-78 Gasconne-78 Gasconne-16 Gasconne-16 Gasconne-146 Gasconne-146 Gasconne-37 Gasconne-37 Gasconne-103 Gasconne-103 Gasconne-16 Gasconne-16 Gasconne-16 Gasconne-16 Gasconne-16 Gasconne-16 Gasconne-103 Gasconne-103 Gasconne-16 Gasconne-16 Gasconne-88 Gasconne-88 ? ? Gasconne-7 Gasconne-7 Gasconne-64 Gasconne-64 Gasconne-100 Gasconne-100 Gasconne-114 Gasconne-114 Gasconne-100 Gasconne-100 Gasconne-103 Gasconne-103 Gasconne-112 Gasconne-112 Gasconne-103 Gasconne-103 Gasconne-88 Gasconne-88 Gasconne-143 Gasconne-143 Gasconne-150 Gasconne-150 ? ? Gasconne-147 Gasconne-147 Gasconne-147 Gasconne-147 Gasconne-114 Gasconne-114 Gasconne-125 Gasconne-125 ? ? ? ? Gasconne-125 Gasconne-125 Gasconne-103 Gasconne-103 ? ? Gasconne-98 Gasconne-98 Gasconne-134 Gasconne-134 Gasconne-98 Gasconne-98 Gasconne-82 Gasconne-82 Gasconne-150 Gasconne-150 Gasconne-7 Gasconne-7 Gasconne-7 Gasconne-7 Gasconne-37 Gasconne-37 Gasconne-37 Gasconne-37 ? ? ? ? Gasconne-57 Gasconne-57 Gasconne-82 Gasconne-82 ? ? Gasconne-24 Gasconne-24 Gasconne-135 Gasconne-135 ? ? ? ? ? ? Gasconne-144 Gasconne-144 ? ? Gasconne-57 Gasconne-57 ? ? ? ? Gasconne-151 Gasconne-151 Gasconne-88 Gasconne-88 ? ? Gasconne-50 Gasconne-50 Gasconne-88 Gasconne-88 ? ? Gasconne-149 Gasconne-149 Gasconne-88 Gasconne-88 ? ? Gasconne-24 Gasconne-24 Gasconne-24 Gasconne-24 Gasconne-134 Gasconne-134 Gasconne-148 Gasconne-148 ? ? Gasconne-119 Gasconne-119 ? ? ? ? Gasconne-64 Gasconne-64 ? ? Gasconne-135 Gasconne-135 Gasconne-43 Gasconne-43 Gasconne-135 Gasconne-135 ? ? ? ? ? ? ? ? ? ? ? ? ? ? ? ? ? ? ? ? ? ? ? ? ? ? ? ? ? ? ? ? ? ? ? ? ? ? ? ? ? ? ? ? ? ? ? ? ? ? ? ? ? ? ? ? ? ? ? ? ? ? ? ? ? ? ? ? ? ? ? ? ? ? ? ? ? ? ? ? ? ? ? ? ? ? ? ? ? ? ? ? Gasconne-10 Gasconne-10 ? ? ? ? ? ? ? ? ? ? ? ? ? ? ? ? ? ? ? ? ? ? ? ? ? ? ? ? ? ? ? ? ? ? ? ? ? ? ? ? ? ? ? ? ? ? ? ? Gir-241 Gir-241 Gir-241 Gir-241 Gir-124 Gir-124 Gir-260 Gir-260 Gir-80 Gir-80 Gir-44 Gir-44 Gir-65 Gir-65 Gir-65 Gir-65 Gir-66 Gir-66 Gir-268 Gir-268 Gir-55 Gir-55 Gir-120 Gir-120 Gir-39 Gir-39 Gir-270 Gir-270 Gir-251 Gir-251 Gir-44 Gir-44 Gir-44 Gir-44 Gir-55 Gir-55 ? ? ? ? ? ? ? ? ? ? ? ? ? ? ? ? ? ? ? ? ? ? ? ? ? ? ? ? ? ? ? ? ? ? ? ? ? ? ? ? ? ? ? ? ? ? ? ? Gir-39 Gir-39 Gir-44 Gir-44 Gir-246 Gir-246 Gir-44 Gir-44 Gir-62 Gir-62 Gir-44 Gir-44 Gir-44 Gir-44 Gir-65 Gir-65 Gir-69 Gir-69 Gir-65 Gir-65 Gir-265 Gir-265 Gir-258 Gir-258 Gir-44 Gir-44 Gir-269 Gir-269 Gir-4 Gir-4 Gir-44 Gir-44 Gir-44 Gir-44 Gir-256 Gir-256 Gir-44 Gir-44 Gir-62 Gir-62 Gir-34 Gir-34 Gir-65 Gir-65 Gir-116 Gir-116 Gir-44 Gir-44 Gir-253 Gir-253 Gir-6 Gir-6 Gir-267 Gir-267 Gir-44 Gir-44 Gir-266 Gir-266 Gir-65 Gir-65 Gir-65 Gir-65 Gir-245 Gir-245 Gir-256 Gir-256 Gir-66 Gir-66 Gir-34 Gir-34 Gir-275 Gir-275 Gir-264 Gir-264 Gir-273 Gir-273 Gir-255 Gir-255 Gir-240 Gir-240 Gir-257 Gir-257 Gir-244 Gir-244 Gir-242 Gir-242 Gir-266 Gir-266 Gir-254 Gir-254 Gir-259 Gir-259 Gir-62 Gir-62 Gir-29 Gir-29 Gir-97 Gir-97 Gir-254 Gir-254 Gir-252 Gir-252 Gir-254 Gir-254 Gir-261 Gir-261 Gir-62 Gir-62 Gir-62 Gir-62 Gir-257 Gir-257 Gir-244 Gir-244 Gir-265 Gir-265 Gir-55 Gir-55 Gir-55 Gir-55 Gir-272 Gir-272 Gir-34 Gir-34 Gir-106 Gir-106 Gir-241 Gir-241 Gir-63 Gir-63 Gir-243 Gir-243 Gir-264 Gir-264 Gir-264 Gir-264 Gir-249 Gir-249 Gir-274 Gir-274 Gir-243 Gir-243 Gir-260 Gir-260 Gir-266 Gir-266 Gir-271 Gir-271 Gir-276 Gir-276 Gir-263 Gir-263 Gir-248 Gir-248 Gir-247 Gir-247 Gir-262 Gir-262 Gir-250 Gir-250 Gir-240 Gir-240 Gir-277 Gir-277 Gir-263 Gir-263 Guernsey-114 Guernsey-114 Guernsey-114 Guernsey-114 Guernsey-112 Guernsey-112 Guernsey-123 Guernsey-123 Guernsey-116 Guernsey-116 Guernsey-121 Guernsey-121 Guernsey-111 Guernsey-111 Guernsey-113 Guernsey-113 Guernsey-119 Guernsey-119 Guernsey-120 Guernsey-120 Guernsey-118 Guernsey-118 ? ? Guernsey-113 Guernsey-113 Guernsey-113 Guernsey-113 Guernsey-122 Guernsey-122 ? ? Guernsey-117 Guernsey-117 Guernsey-115 Guernsey-115 ? ? Hereford-890 Hereford-890 Hereford-24 Hereford-24 Hereford-897 Hereford-897 Hereford-863 Hereford-863 Hereford-890 Hereford-890 Hereford-121 Hereford-121 Hereford-863 Hereford-863 Hereford-884 Hereford-884 Hereford-848 Hereford-848 Hereford-908 Hereford-908 Hereford-845 Hereford-845 Hereford-896 Hereford-896 Hereford-258 Hereford-258 Hereford-258 Hereford-258 Hereford-841 Hereford-841 Hereford-848 Hereford-848 Hereford-260 Hereford-260 Hereford-876 Hereford-876 Hereford-88 Hereford-88 Hereford-24 Hereford-24 Hereford-22 Hereford-22 Hereford-863 Hereford-863 Hereford-863 Hereford-863 Hereford-88 Hereford-88 Hereford-857 Hereford-857 Hereford-855 Hereford-855 Hereford-903 Hereford-903 Hereford-855 Hereford-855 Hereford-857 Hereford-857 Hereford-857 Hereford-857 Hereford-836 Hereford-836 Hereford-878 Hereford-878 Hereford-878 Hereford-878 Hereford-857 Hereford-857 Hereford-878 Hereford-878 Hereford-909 Hereford-909 Hereford-76 Hereford-76 Hereford-187 Hereford-187 Hereford-103 Hereford-103 Hereford-258 Hereford-258 Hereford-878 Hereford-878 Hereford-876 Hereford-876 Hereford-19 Hereford-19 Hereford-844 Hereford-844 Hereford-853 Hereford-853 Hereford-857 Hereford-857 Hereford-88 Hereford-88 Hereford-878 Hereford-878 Hereford-841 Hereford-841 Hereford-883 Hereford-883 Hereford-76 Hereford-76 Hereford-141 Hereford-141 Hereford-142 Hereford-142 Hereford-906 Hereford-906 Hereford-886 Hereford-886 Hereford-192 Hereford-192 Hereford-878 Hereford-878 Hereford-252 Hereford-252 Hereford-856 Hereford-856 Hereford-858 Hereford-858 Hereford-849 Hereford-849 Hereford-186 Hereford-186 Hereford-258 Hereford-258 Hereford-849 Hereford-849 Hereford-76 Hereford-76 Hereford-905 Hereford-905 Hereford-865 Hereford-865 Hereford-860 Hereford-860 Hereford-255 Hereford-255 Hereford-184 Hereford-184 Hereford-103 Hereford-103 Hereford-192 Hereford-192 Hereford-855 Hereford-855 Hereford-103 Hereford-103 Hereford-899 Hereford-899 Hereford-260 Hereford-260 Hereford-22 Hereford-22 Hereford-868 Hereford-868 Hereford-252 Hereford-252 Hereford-875 Hereford-875 Hereford-255 Hereford-255 Hereford-876 Hereford-876 Hereford-855 Hereford-855 Hereford-24 Hereford-24 Hereford-845 Hereford-845 Hereford-19 Hereford-19 Hereford-838 Hereford-838 Hereford-837 Hereford-837 Hereford-258 Hereford-258 Hereford-842 Hereford-842 Hereford-876 Hereford-876 Hereford-878 Hereford-878 Hereford-840 Hereford-840 Hereford-864 Hereford-864 Hereford-76 Hereford-76 Hereford-840 Hereford-840 Hereford-840 Hereford-840 Hereford-840 Hereford-840 Hereford-840 Hereford-840 Hereford-76 Hereford-76 Hereford-850 Hereford-850 Hereford-859 Hereford-859 Hereford-840 Hereford-840 Hereford-160 Hereford-160 Hereford-103 Hereford-103 Hereford-838 Hereford-838 Hereford-113 Hereford-113 Hereford-19 Hereford-19 Hereford-850 Hereford-850 Hereford-850 Hereford-850 Hereford-184 Hereford-184 Hereford-839 Hereford-839 Hereford-88 Hereford-88 Hereford-866 Hereford-866 Hereford-19 Hereford-19 Hereford-840 Hereford-840 Hereford-836 Hereford-836 Hereford-875 Hereford-875 Hereford-875 Hereford-875 Hereford-836 Hereford-836 Hereford-904 Hereford-904 Hereford-836 Hereford-836 Hereford-190 Hereford-190 Hereford-103 Hereford-103 Hereford-837 Hereford-837 Hereford-865 Hereford-865 Hereford-841 Hereford-841 Hereford-864 Hereford-864 Hereford-113 Hereford-113 Hereford-88 Hereford-88 Hereford-168 Hereford-168 Hereford-186 Hereford-186 Hereford-844 Hereford-844 Hereford-258 Hereford-258 Hereford-836 Hereford-836 Hereford-104 Hereford-104 Hereford-24 Hereford-24 Hereford-24 Hereford-24 Hereford-859 Hereford-859 Hereford-160 Hereford-160 Hereford-840 Hereford-840 Hereford-847 Hereford-847 Hereford-168 Hereford-168 Hereford-843 Hereford-843 Hereford-889 Hereford-889 Hereford-104 Hereford-104 Hereford-187 Hereford-187 Hereford-907 Hereford-907 Hereford-123 Hereford-123 Hereford-877 Hereford-877 Hereford-844 Hereford-844 Hereford-883 Hereford-883 Hereford-842 Hereford-842 Hereford-123 Hereford-123 Hereford-885 Hereford-885 Hereford-892 Hereford-892 Hereford-860 Hereford-860 Hereford-128 Hereford-128 Hereford-160 Hereford-160 ? ? Hereford-259 Hereford-259 Hereford-253 Hereford-253 Hereford-888 Hereford-888 ? ? ? ? Hereford-19 Hereford-19 Hereford-254 Hereford-254 Hereford-862 Hereford-862 Hereford-19 Hereford-19 Hereford-869 Hereford-869 Hereford-160 Hereford-160 Hereford-894 Hereford-894 Hereford-160 Hereford-160 Hereford-160 Hereford-160 Hereford-910 Hereford-910 Hereford-881 Hereford-881 Hereford-898 Hereford-898 Hereford-838 Hereford-838 Hereford-874 Hereford-874 Hereford-891 Hereford-891 Hereford-30 Hereford-30 Hereford-30 Hereford-30 Hereford-847 Hereford-847 Hereford-160 Hereford-160 Hereford-867 Hereford-867 Hereford-838 Hereford-838 Hereford-187 Hereford-187 Hereford-187 Hereford-187 Hereford-885 Hereford-885 Hereford-141 Hereford-141 Hereford-854 Hereford-854 Hereford-864 Hereford-864 Hereford-186 Hereford-186 Hereford-850 Hereford-850 Hereford-879 Hereford-879 Hereford-870 Hereford-870 Hereford-902 Hereford-902 Hereford-925 Hereford-925 Hereford-893 Hereford-893 Hereford-932 Hereford-932 Hereford-931 Hereford-931 Hereford-872 Hereford-872 Hereford-871 Hereford-871 Hereford-935 Hereford-935 Hereford-934 Hereford-934 Hereford-924 Hereford-924 Hereford-872 Hereford-872 Hereford-861 Hereford-861 Hereford-895 Hereford-895 Hereford-239 Hereford-239 Hereford-923 Hereford-923 Hereford-922 Hereford-922 Hereford-880 Hereford-880 Hereford-880 Hereford-880 Hereford-921 Hereford-921 Hereford-933 Hereford-933 Hereford-920 Hereford-920 Hereford-911 Hereford-911 Hereford-912 Hereford-912 Hereford-913 Hereford-913 Hereford-901 Hereford-901 Hereford-919 Hereford-919 Hereford-936 Hereford-936 Hereford-873 Hereford-873 Hereford-930 Hereford-930 Hereford-851 Hereford-851 Hereford-882 Hereford-882 Hereford-229 Hereford-229 Hereford-918 Hereford-918 Hereford-922 Hereford-922 Hereford-926 Hereford-926 Hereford-917 Hereford-917 Hereford-916 Hereford-916 Hereford-900 Hereford-900 Hereford-929 Hereford-929 Hereford-915 Hereford-915 Hereford-928 Hereford-928 Hereford-914 Hereford-914 Hereford-927 Hereford-927 ? ? ? ? ? ? ? ? ? ? ? ? ? ? ? ? Holstein-2699 Holstein-2699 Holstein-2672 Holstein-2672 Holstein-2680 Holstein-2680 Holstein-2698 Holstein-2698 Holstein-2707 Holstein-2707 Holstein-2698 Holstein-2698 Holstein-2723 Holstein-2723 Holstein-2664 Holstein-2664 Holstein-2647 Holstein-2647 Holstein-2698 Holstein-2698 Holstein-2722 Holstein-2722 Holstein-2714 Holstein-2714 Holstein-2649 Holstein-2649 ? ? Holstein-2654 Holstein-2654 Holstein-2644 Holstein-2644 Holstein-2627 Holstein-2627 Holstein-2742 Holstein-2742 Holstein-2742 Holstein-2742 Holstein-2640 Holstein-2640 Holstein-2742 Holstein-2742 Holstein-2717 Holstein-2717 Holstein-2640 Holstein-2640 Holstein-2619 Holstein-2619 Holstein-2644 Holstein-2644 Holstein-2717 Holstein-2717 Holstein-2635 Holstein-2635 Holstein-2616 Holstein-2616 ? ? Holstein-2634 Holstein-2634 Holstein-2712 Holstein-2712 ? ? ? ? ? ? ? ? Holstein-2708 Holstein-2708 Holstein-2708 Holstein-2708 Holstein-2650 Holstein-2650 ? ? Holstein-2641 Holstein-2641 Holstein-2619 Holstein-2619 Holstein-2619 Holstein-2619 ? ? Holstein-2642 Holstein-2642 Holstein-2634 Holstein-2634 ? ? Holstein-2642 Holstein-2642 ? ? ? ? ? ? ? ? ? ? ? ? ? ? ? ? ? ? ? ? ? ? ? ? ? ? ? ? ? ? ? ? ? ? ? ? ? ? ? ? ? ? ? ? ? ? ? ? ? ? ? ? ? ? ? ? ? ? ? ? ? ? ? ? ? ? ? ? ? ? ? ? ? ? ? ? ? ? ? ? ? ? ? ? ? ? ? ? ? ? ? ? ? ? ? ? ? ? ? ? ? ? ? ? ? ? ? ? ? ? ? ? ? ? ? ? ? ? ? ? ? ? ? ? ? ? ? ? ? ? ? ? ? ? ? ? ? ? ? ? ? ? ? ? ? ? ? ? ? ? ? ? ? ? ? ? ? ? ? ? ? ? ? ? ? ? ? ? ? ? Holstein-2715 Holstein-2715 Holstein-2699 Holstein-2699 Holstein-2698 Holstein-2698 Holstein-2639 Holstein-2639 ? ? ? ? Holstein-2616 Holstein-2616 Holstein-2672 Holstein-2672 ? ? Holstein-2715 Holstein-2715 Holstein-12 Holstein-12 Holstein-2649 Holstein-2649 Holstein-2629 Holstein-2629 Holstein-2629 Holstein-2629 Holstein-2629 Holstein-2629 Holstein-2629 Holstein-2629 Holstein-2629 Holstein-2629 Holstein-2629 Holstein-2629 Holstein-2629 Holstein-2629 Holstein-2629 Holstein-2629 Holstein-2629 Holstein-2629 Holstein-2629 Holstein-2629 ? ? Holstein-2629 Holstein-2629 ? ? ? ? ? ? Holstein-2629 Holstein-2629 Holstein-2629 Holstein-2629 ? ? Holstein-2629 Holstein-2629 Holstein-2629 Holstein-2629 Holstein-2629 Holstein-2629 Holstein-2629 Holstein-2629 Holstein-2629 Holstein-2629 ? ? ? ? ? ? ? ? ? ? Holstein-2628 Holstein-2628 Holstein-2628 Holstein-2628 Holstein-2628 Holstein-2628 Holstein-2628 Holstein-2628 Holstein-2628 Holstein-2628 Holstein-2628 Holstein-2628 ? ? Holstein-2628 Holstein-2628 Holstein-2628 Holstein-2628 Holstein-2628 Holstein-2628 Holstein-2628 Holstein-2628 Holstein-2628 Holstein-2628 Holstein-2628 Holstein-2628 Holstein-2628 Holstein-2628 Holstein-2628 Holstein-2628 Holstein-2630 Holstein-2630 Holstein-2681 Holstein-2681 Holstein-2614 Holstein-2614 Holstein-2614 Holstein-2614 Holstein-2614 Holstein-2614 Holstein-2614 Holstein-2614 Holstein-2614 Holstein-2614 Holstein-2614 Holstein-2614 Holstein-2614 Holstein-2614 Holstein-2614 Holstein-2614 Holstein-2614 Holstein-2614 Holstein-2690 Holstein-2690 Holstein-2657 Holstein-2657 Holstein-2690 Holstein-2690 Holstein-2690 Holstein-2690 Holstein-2622 Holstein-2622 Holstein-2622 Holstein-2622 Holstein-2622 Holstein-2622 Holstein-2622 Holstein-2622 Holstein-2622 Holstein-2622 ? ? Holstein-2713 Holstein-2713 Holstein-2713 Holstein-2713 Holstein-2713 Holstein-2713 Holstein-2713 Holstein-2713 Holstein-2690 Holstein-2690 Holstein-2740 Holstein-2740 Holstein-2725 Holstein-2725 Holstein-2725 Holstein-2725 Holstein-2729 Holstein-2729 Holstein-2624 Holstein-2624 Holstein-2624 Holstein-2624 Holstein-2624 Holstein-2624 Holstein-2721 Holstein-2721 Holstein-2721 Holstein-2721 Holstein-2624 Holstein-2624 ? ? ? ? ? ? ? ? Holstein-2624 Holstein-2624 Holstein-2624 Holstein-2624 Holstein-2624 Holstein-2624 Holstein-2624 Holstein-2624 Holstein-2624 Holstein-2624 Holstein-2624 Holstein-2624 Holstein-2624 Holstein-2624 Holstein-2624 Holstein-2624 ? ? Holstein-2624 Holstein-2624 Holstein-2624 Holstein-2624 Holstein-2624 Holstein-2624 Holstein-2624 Holstein-2624 Holstein-2624 Holstein-2624 Holstein-2624 Holstein-2624 Holstein-2624 Holstein-2624 ? ? Holstein-2624 Holstein-2624 Holstein-2624 Holstein-2624 ? ? ? ? Holstein-2624 Holstein-2624 Holstein-2732 Holstein-2732 ? ? ? ? ? ? Holstein-2624 Holstein-2624 Holstein-2624 Holstein-2624 Holstein-2624 Holstein-2624 Holstein-2643 Holstein-2643 Holstein-2624 Holstein-2624 ? ? Holstein-2624 Holstein-2624 Holstein-2624 Holstein-2624 Holstein-2624 Holstein-2624 Holstein-2656 Holstein-2656 Holstein-2656 Holstein-2656 Holstein-2648 Holstein-2648 Holstein-2648 Holstein-2648 Holstein-2648 Holstein-2648 Holstein-2675 Holstein-2675 Holstein-2730 Holstein-2730 Holstein-2710 Holstein-2710 Holstein-2710 Holstein-2710 Holstein-2710 Holstein-2710 Holstein-2710 Holstein-2710 Holstein-2691 Holstein-2691 Holstein-2691 Holstein-2691 ? ? Holstein-2691 Holstein-2691 Holstein-2691 Holstein-2691 Holstein-2691 Holstein-2691 Holstein-2691 Holstein-2691 Holstein-2691 Holstein-2691 Holstein-2691 Holstein-2691 Holstein-2651 Holstein-2651 Holstein-2651 Holstein-2651 Holstein-2643 Holstein-2643 ? ? Holstein-2651 Holstein-2651 Holstein-2651 Holstein-2651 Holstein-2671 Holstein-2671 ? ? Holstein-2623 Holstein-2623 Holstein-2666 Holstein-2666 Holstein-2666 Holstein-2666 Holstein-2666 Holstein-2666 Holstein-2666 Holstein-2666 Holstein-2666 Holstein-2666 Holstein-2666 Holstein-2666 Holstein-2621 Holstein-2621 Holstein-2621 Holstein-2621 Holstein-2621 Holstein-2621 Holstein-2620 Holstein-2620 Holstein-2620 Holstein-2620 Holstein-2620 Holstein-2620 Holstein-2661 Holstein-2661 Holstein-2661 Holstein-2661 Holstein-2661 Holstein-2661 Holstein-2661 Holstein-2661 Holstein-2661 Holstein-2661 Holstein-2667 Holstein-2667 Holstein-2667 Holstein-2667 Holstein-2667 Holstein-2667 Holstein-2667 Holstein-2667 Holstein-2667 Holstein-2667 Holstein-2667 Holstein-2667 Holstein-2625 Holstein-2625 Holstein-2683 Holstein-2683 Holstein-2683 Holstein-2683 Holstein-2683 Holstein-2683 Holstein-2625 Holstein-2625 Holstein-2625 Holstein-2625 Holstein-2625 Holstein-2625 Holstein-2625 Holstein-2625 Holstein-2625 Holstein-2625 Holstein-2643 Holstein-2643 Holstein-2643 Holstein-2643 Holstein-2676 Holstein-2676 Holstein-2676 Holstein-2676 Holstein-2676 Holstein-2676 Holstein-2643 Holstein-2643 Holstein-2643 Holstein-2643 Holstein-2643 Holstein-2643 Holstein-2643 Holstein-2643 Holstein-2643 Holstein-2643 Holstein-2643 Holstein-2643 Holstein-2643 Holstein-2643 Holstein-2643 Holstein-2643 Holstein-2643 Holstein-2643 Holstein-2643 Holstein-2643 Holstein-2643 Holstein-2643 Holstein-2632 Holstein-2632 Holstein-2632 Holstein-2632 Holstein-2632 Holstein-2632 Holstein-2632 Holstein-2632 Holstein-2632 Holstein-2632 Holstein-2615 Holstein-2615 Holstein-2733 Holstein-2733 Holstein-2671 Holstein-2671 Holstein-2671 Holstein-2671 Holstein-2674 Holstein-2674 Holstein-2674 Holstein-2674 Holstein-2646 Holstein-2646 Holstein-2617 Holstein-2617 Holstein-2685 Holstein-2685 Holstein-2646 Holstein-2646 Holstein-2709 Holstein-2709 Holstein-2709 Holstein-2709 Holstein-2731 Holstein-2731 Holstein-2682 Holstein-2682 Holstein-2652 Holstein-2652 ? ? ? ? ? ? Holstein-2659 Holstein-2659 Holstein-2711 Holstein-2711 ? ? ? ? ? ? ? ? ? ? ? ? ? ? ? ? Holstein-2661 Holstein-2661 ? ? ? ? ? ? ? ? Holstein-2702 Holstein-2702 ? ? ? ? ? ? ? ? ? ? ? ? Holstein-2696 Holstein-2696 Holstein-2705 Holstein-2705 Holstein-2705 Holstein-2705 ? ? Holstein-2692 Holstein-2692 Holstein-2679 Holstein-2679 Holstein-2655 Holstein-2655 Holstein-2677 Holstein-2677 Holstein-2677 Holstein-2677 Holstein-2703 Holstein-2703 Holstein-2658 Holstein-2658 Holstein-2738 Holstein-2738 Holstein-2738 Holstein-2738 ? ? ? ? ? ? ? ? ? ? Holstein-2697 Holstein-2697 Holstein-2689 Holstein-2689 ? ? ? ? Holstein-2670 Holstein-2670 Holstein-2665 Holstein-2665 ? ? ? ? ? ? Holstein-2739 Holstein-2739 Holstein-2632 Holstein-2632 ? ? Holstein-2620 Holstein-2620 ? ? Holstein-2620 Holstein-2620 Holstein-2620 Holstein-2620 Holstein-2620 Holstein-2620 Holstein-2620 Holstein-2620 ? ? Holstein-2620 Holstein-2620 Holstein-2620 Holstein-2620 Holstein-2620 Holstein-2620 Holstein-2620 Holstein-2620 Holstein-2620 Holstein-2620 Holstein-2620 Holstein-2620 Holstein-2620 Holstein-2620 Holstein-2620 Holstein-2620 Holstein-2661 Holstein-2661 Holstein-2661 Holstein-2661 Holstein-2625 Holstein-2625 Holstein-2625 Holstein-2625 Holstein-2625 Holstein-2625 Holstein-2625 Holstein-2625 Holstein-2625 Holstein-2625 Holstein-2676 Holstein-2676 Holstein-2676 Holstein-2676 Holstein-2676 Holstein-2676 Holstein-2621 Holstein-2621 Holstein-2621 Holstein-2621 Holstein-2726 Holstein-2726 Holstein-2678 Holstein-2678 Holstein-2678 Holstein-2678 Holstein-2678 Holstein-2678 Holstein-2678 Holstein-2678 Holstein-2728 Holstein-2728 Holstein-2688 Holstein-2688 Holstein-2688 Holstein-2688 ? ? Holstein-2695 Holstein-2695 Guernsey-118 Guernsey-118 Guernsey-118 Guernsey-118 Guernsey-118 Guernsey-118 Guernsey-118 Guernsey-118 Holstein-2706 Holstein-2706 Holstein-2638 Holstein-2638 Holstein-2638 Holstein-2638 Holstein-2700 Holstein-2700 Holstein-2727 Holstein-2727 Holstein-2638 Holstein-2638 Holstein-2700 Holstein-2700 Holstein-2719 Holstein-2719 Holstein-2736 Holstein-2736 Holstein-2704 Holstein-2704 Holstein-2734 Holstein-2734 Holstein-2633 Holstein-2633 Holstein-2673 Holstein-2673 Holstein-2613 Holstein-2613 Holstein-2724 Holstein-2724 Holstein-2669 Holstein-2669 Holstein-2686 Holstein-2686 Holstein-2631 Holstein-2631 Holstein-2660 Holstein-2660 Holstein-2668 Holstein-2668 Holstein-2693 Holstein-2693 Freisan-240 Freisan-240 Freisan-240 Freisan-240 Holstein-2684 Holstein-2684 Holstein-2645 Holstein-2645 Holstein-2718 Holstein-2718 Holstein-2687 Holstein-2687 Holstein-2737 Holstein-2737 Holstein-2720 Holstein-2720 Holstein-2662 Holstein-2662 Holstein-2686 Holstein-2686 Holstein-2741 Holstein-2741 Holstein-2631 Holstein-2631 Holstein-2701 Holstein-2701 Holstein-2612 Holstein-2612 Holstein-2663 Holstein-2663 Holstein-2636 Holstein-2636 Holstein-2631 Holstein-2631 Holstein-2694 Holstein-2694 Holstein-2686 Holstein-2686 Holstein-2645 Holstein-2645 Holstein-2684 Holstein-2684 Holstein-2645 Holstein-2645 Holstein-2735 Holstein-2735 Holstein-2684 Holstein-2684 Holstein-2612 Holstein-2612 Holstein-2637 Holstein-2637 Holstein-2686 Holstein-2686 Holstein-2645 Holstein-2645 Holstein-2637 Holstein-2637 Holstein-2631 Holstein-2631 Holstein-2653 Holstein-2653 Holstein-2716 Holstein-2716 Holstein-2645 Holstein-2645 Holstein-2612 Holstein-2612 Holstein-2626 Holstein-2626 Holstein-2618 Holstein-2618 Holstein-2618 Holstein-2618 Holstein-2612 Holstein-2612 Jersey-127 Jersey-127 Jersey-128 Jersey-128 Jersey-99 Jersey-99 Jersey-110 Jersey-110 Jersey-125 Jersey-125 Jersey-100 Jersey-100 Jersey-113 Jersey-113 Jersey-103 Jersey-103 Jersey-104 Jersey-104 Jersey-97 Jersey-97 Jersey-97 Jersey-97 Jersey-131 Jersey-131 Jersey-102 Jersey-102 Jersey-97 Jersey-97 Jersey-102 Jersey-102 Jersey-2 Jersey-2 Jersey-35 Jersey-35 Jersey-111 Jersey-111 Jersey-117 Jersey-117 Jersey-129 Jersey-129 Jersey-118 Jersey-118 Jersey-123 Jersey-123 Jersey-119 Jersey-119 Jersey-111 Jersey-111 Jersey-101 Jersey-101 Jersey-121 Jersey-121 Jersey-105 Jersey-105 Jersey-105 Jersey-105 Jersey-126 Jersey-126 Jersey-112 Jersey-112 Jersey-109 Jersey-109 Jersey-116 Jersey-116 Jersey-106 Jersey-106 Jersey-27 Jersey-27 Jersey-109 Jersey-109 Jersey-122 Jersey-122 Jersey-120 Jersey-120 Jersey-22 Jersey-22 Jersey-115 Jersey-115 Jersey-124 Jersey-124 Jersey-114 Jersey-114 Jersey-132 Jersey-132 Jersey-130 Jersey-130 Jersey-108 Jersey-108 Jersey-108 Jersey-108 Jersey-98 Jersey-98 Jersey-107 Jersey-107 ? ? ? ? ? ? ? ? ? ? ? ? ? ? ? ? ? ? ? ? ? ? Limousin-2403 Limousin-2403 ? ? ? ? Limousin-535 Limousin-535 Limousin-662 Limousin-662 Limousin-535 Limousin-535 ? ? Limousin-2241 Limousin-2241 Limousin-662 Limousin-662 Limousin-662 Limousin-662 ? ? Limousin-535 Limousin-535 Limousin-535 Limousin-535 ? ? ? ? Limousin-617 Limousin-617 Limousin-181 Limousin-181 Limousin-1054 Limousin-1054 Limousin-8 Limousin-8 Limousin-55 Limousin-55 ? ? ? ? ? ? ? ? ? ? ? ? Limousin-535 Limousin-535 ? ? Limousin-970 Limousin-970 Limousin-55 Limousin-55 Limousin-55 Limousin-55 Limousin-617 Limousin-617 Limousin-8 Limousin-8 Limousin-55 Limousin-55 Limousin-1054 Limousin-1054 Limousin-970 Limousin-970 Limousin-486 Limousin-486 Limousin-842 Limousin-842 ? ? ? ? ? ? Limousin-1550 Limousin-1550 Limousin-1429 Limousin-1429 Limousin-970 Limousin-970 Limousin-530 Limousin-530 Limousin-486 Limousin-486 Limousin-970 Limousin-970 Limousin-970 Limousin-970 Limousin-970 Limousin-970 Limousin-1054 Limousin-1054 Limousin-2248 Limousin-2248 Limousin-842 Limousin-842 Limousin-486 Limousin-486 Limousin-1054 Limousin-1054 Limousin-1429 Limousin-1429 Limousin-710 Limousin-710 Limousin-530 Limousin-530 Limousin-574 Limousin-574 Limousin-222 Limousin-222 Limousin-1280 Limousin-1280 ? ? Limousin-2286 Limousin-2286 Limousin-2225 Limousin-2225 ? ? Limousin-89 Limousin-89 Limousin-89 Limousin-89 ? ? Limousin-574 Limousin-574 Limousin-89 Limousin-89 Limousin-842 Limousin-842 Limousin-1550 Limousin-1550 Limousin-574 Limousin-574 Limousin-1550 Limousin-1550 ? ? Limousin-222 Limousin-222 Limousin-108 Limousin-108 Limousin-89 Limousin-89 Limousin-486 Limousin-486 Limousin-1429 Limousin-1429 Limousin-1054 Limousin-1054 ? ? Limousin-530 Limousin-530 ? ? Limousin-2304 Limousin-2304 Limousin-842 Limousin-842 Limousin-842 Limousin-842 ? ? Limousin-583 Limousin-583 Limousin-1143 Limousin-1143 Limousin-1054 Limousin-1054 Limousin-258 Limousin-258 Limousin-2418 Limousin-2418 ? ? Limousin-932 Limousin-932 Limousin-945 Limousin-945 Limousin-1550 Limousin-1550 Limousin-1143 Limousin-1143 Limousin-1143 Limousin-1143 Limousin-1143 Limousin-1143 Limousin-574 Limousin-574 ? ? Limousin-368 Limousin-368 ? ? ? ? ? ? Limousin-2265 Limousin-2265 Limousin-574 Limousin-574 Limousin-944 Limousin-944 Limousin-574 Limousin-574 Limousin-1168 Limousin-1168 Limousin-2308 Limousin-2308 Limousin-368 Limousin-368 ? ? Limousin-1164 Limousin-1164 Limousin-778 Limousin-778 Limousin-583 Limousin-583 Limousin-1335 Limousin-1335 Limousin-945 Limousin-945 Limousin-2248 Limousin-2248 ? ? ? ? ? ? ? ? ? ? ? ? ? ? ? ? ? ? ? ? ? ? ? ? ? ? ? ? ? ? ? ? Limousin-1465 Limousin-1465 ? ? ? ? ? ? ? ? ? ? ? ? Limousin-2174 Limousin-2174 ? ? Limousin-1540 Limousin-1540 ? ? ? ? ? ? ? ? ? ? ? ? ? ? ? ? ? ? ? ? ? ? ? ? ? ? ? ? ? ? ? ? ? ? ? ? ? ? ? ? ? ? ? ? ? ? ? ? ? ? ? ? ? ? ? ? ? ? ? ? ? ? ? ? ? ? ? ? ? ? ? ? ? ? ? ? ? ? ? ? ? ? ? ? ? ? ? ? ? ? ? ? ? ? ? ? ? ? ? ? ? ? ? ? ? ? ? ? ? ? ? ? ? ? ? ? ? ? ? ? ? ? ? ? ? ? ? ? ? ? ? ? ? ? ? ? ? ? ? ? ? ? ? ? ? ? ? ? ? ? ? ? ? ? ? ? ? ? ? ? ? ? ? ? ? ? ? ? ? ? ? ? ? ? ? ? ? ? ? ? ? ? ? ? ? ? ? ? ? ? ? ? ? ? ? ? ? ? ? ? ? ? ? ? ? ? ? ? ? ? ? ? ? ? ? ? ? ? ? ? ? ? ? ? ? ? ? ? ? ? Limousin-2272 Limousin-2272 ? ? ? ? ? ? ? ? ? ? ? ? ? ? ? ? ? ? ? ? ? ? ? ? ? ? ? ? ? ? ? ? ? ? Limousin-932 Limousin-932 ? ? ? ? Limousin-486 Limousin-486 ? ? Limousin-486 Limousin-486 ? ? ? ? Limousin-1054 Limousin-1054 ? ? Limousin-638 Limousin-638 ? ? Limousin-2501 Limousin-2501 Limousin-486 Limousin-486 Limousin-1054 Limousin-1054 ? ? ? ? ? ? ? ? ? ? ? ? ? ? ? ? ? ? ? ? ? ? Limousin-530 Limousin-530 Limousin-842 Limousin-842 Limousin-530 Limousin-530 Limousin-1116 Limousin-1116 Limousin-2270 Limousin-2270 Limousin-574 Limousin-574 Limousin-574 Limousin-574 Limousin-1417 Limousin-1417 ? ? ? ? ? ? ? ? ? ? ? ? ? ? ? ? ? ? ? ? ? ? ? ? ? ? ? ? ? ? ? ? ? ? ? ? ? ? ? ? ? ? ? ? ? ? ? ? ? ? ? ? ? ? ? ? Limousin-2520 Limousin-2520 Limousin-2306 Limousin-2306 ? ? ? ? ? ? ? ? ? ? ? ? ? ? ? ? ? ? ? ? ? ? Limousin-687 Limousin-687 Limousin-2119 Limousin-2119 Limousin-2435 Limousin-2435 Limousin-1584 Limousin-1584 ? ? Limousin-2536 Limousin-2536 Limousin-2535 Limousin-2535 Limousin-2484 Limousin-2484 Limousin-1593 Limousin-1593 Limousin-2534 Limousin-2534 ? ? Limousin-115 Limousin-115 Limousin-1578 Limousin-1578 Limousin-2411 Limousin-2411 ? ? ? ? Limousin-2411 Limousin-2411 Limousin-2402 Limousin-2402 Limousin-2411 Limousin-2411 Limousin-2442 Limousin-2442 Limousin-2422 Limousin-2422 Limousin-2422 Limousin-2422 Limousin-2355 Limousin-2355 Limousin-2355 Limousin-2355 Limousin-2355 Limousin-2355 Limousin-2355 Limousin-2355 Limousin-1574 Limousin-1574 Limousin-2244 Limousin-2244 Limousin-2355 Limousin-2355 Limousin-2532 Limousin-2532 Limousin-2144 Limousin-2144 Limousin-2144 Limousin-2144 Limousin-2355 Limousin-2355 ? ? Limousin-2531 Limousin-2531 ? ? Limousin-2411 Limousin-2411 Limousin-2530 Limousin-2530 Limousin-2529 Limousin-2529 Limousin-925 Limousin-925 Limousin-1596 Limousin-1596 Limousin-2186 Limousin-2186 ? ? Limousin-2541 Limousin-2541 Limousin-2540 Limousin-2540 Limousin-2271 Limousin-2271 Limousin-2539 Limousin-2539 ? ? ? ? Limousin-2537 Limousin-2537 Limousin-2244 Limousin-2244 Limousin-1572 Limousin-1572 ? ? Limousin-2405 Limousin-2405 ? ? Limousin-2378 Limousin-2378 Limousin-2461 Limousin-2461 Limousin-2378 Limousin-2378 Limousin-2528 Limousin-2528 ? ? ? ? Limousin-2510 Limousin-2510 Limousin-2168 Limousin-2168 Limousin-2463 Limousin-2463 Limousin-2497 Limousin-2497 Limousin-2173 Limousin-2173 Limousin-2346 Limousin-2346 Limousin-2502 Limousin-2502 Limousin-2212 Limousin-2212 Limousin-2234 Limousin-2234 Limousin-2195 Limousin-2195 Limousin-2195 Limousin-2195 Limousin-2383 Limousin-2383 Limousin-2189 Limousin-2189 Limousin-2234 Limousin-2234 Limousin-2390 Limousin-2390 Limousin-2289 Limousin-2289 Limousin-2212 Limousin-2212 Limousin-2199 Limousin-2199 Limousin-2169 Limousin-2169 Limousin-2462 Limousin-2462 Limousin-2465 Limousin-2465 Limousin-2390 Limousin-2390 Limousin-2279 Limousin-2279 Limousin-2450 Limousin-2450 Limousin-2329 Limousin-2329 Limousin-2167 Limousin-2167 Limousin-2173 Limousin-2173 Limousin-2369 Limousin-2369 Limousin-2234 Limousin-2234 Limousin-2456 Limousin-2456 Limousin-2502 Limousin-2502 Limousin-2181 Limousin-2181 Limousin-2502 Limousin-2502 Limousin-2260 Limousin-2260 Limousin-2343 Limousin-2343 Limousin-2184 Limousin-2184 Limousin-2195 Limousin-2195 Limousin-2239 Limousin-2239 Limousin-2181 Limousin-2181 Limousin-2289 Limousin-2289 Limousin-2167 Limousin-2167 Limousin-2181 Limousin-2181 Limousin-2367 Limousin-2367 Limousin-2367 Limousin-2367 Limousin-2247 Limousin-2247 Limousin-2439 Limousin-2439 Limousin-2389 Limousin-2389 Limousin-2480 Limousin-2480 Limousin-2320 Limousin-2320 Limousin-2257 Limousin-2257 Limousin-2284 Limousin-2284 Limousin-2425 Limousin-2425 Limousin-2234 Limousin-2234 Limousin-2257 Limousin-2257 Limousin-2180 Limousin-2180 Limousin-2237 Limousin-2237 Limousin-2284 Limousin-2284 Limousin-2367 Limousin-2367 Limousin-2245 Limousin-2245 Limousin-2247 Limousin-2247 Limousin-2189 Limousin-2189 Limousin-2181 Limousin-2181 Limousin-2184 Limousin-2184 Limousin-2454 Limousin-2454 Limousin-2390 Limousin-2390 Limousin-2205 Limousin-2205 Limousin-2235 Limousin-2235 Limousin-2181 Limousin-2181 Limousin-2180 Limousin-2180 Limousin-2180 Limousin-2180 Limousin-2434 Limousin-2434 Limousin-2390 Limousin-2390 Limousin-2181 Limousin-2181 Limousin-2167 Limousin-2167 Limousin-2367 Limousin-2367 Limousin-2303 Limousin-2303 Limousin-2316 Limousin-2316 Limousin-2320 Limousin-2320 Limousin-2385 Limousin-2385 Limousin-2247 Limousin-2247 Limousin-2188 Limousin-2188 Limousin-2410 Limousin-2410 Limousin-2456 Limousin-2456 Limousin-2210 Limousin-2210 Limousin-2307 Limousin-2307 Limousin-2289 Limousin-2289 Limousin-2369 Limousin-2369 Limousin-2216 Limousin-2216 Limousin-2505 Limousin-2505 Limousin-2257 Limousin-2257 Limousin-2220 Limousin-2220 Limousin-2243 Limousin-2243 Limousin-2210 Limousin-2210 Limousin-2409 Limousin-2409 Limousin-2220 Limousin-2220 Limousin-2279 Limousin-2279 Limousin-2220 Limousin-2220 Limousin-2369 Limousin-2369 Limousin-2320 Limousin-2320 Limousin-2303 Limousin-2303 Limousin-2329 Limousin-2329 Limousin-2343 Limousin-2343 Limousin-2260 Limousin-2260 Limousin-2483 Limousin-2483 Limousin-2390 Limousin-2390 Limousin-2456 Limousin-2456 Limousin-2239 Limousin-2239 Limousin-2195 Limousin-2195 Limousin-2307 Limousin-2307 Limousin-2199 Limousin-2199 Limousin-2377 Limousin-2377 Limousin-2417 Limousin-2417 Limousin-2467 Limousin-2467 Limousin-2417 Limousin-2417 Limousin-2199 Limousin-2199 Limousin-2417 Limousin-2417 Limousin-2284 Limousin-2284 Limousin-2239 Limousin-2239 Limousin-2189 Limousin-2189 Limousin-2482 Limousin-2482 Limousin-2220 Limousin-2220 Limousin-2245 Limousin-2245 Limousin-2417 Limousin-2417 Limousin-2417 Limousin-2417 Limousin-2388 Limousin-2388 Limousin-2247 Limousin-2247 Limousin-2289 Limousin-2289 Limousin-2301 Limousin-2301 Limousin-2179 Limousin-2179 Limousin-2161 Limousin-2161 Limousin-2264 Limousin-2264 Limousin-2433 Limousin-2433 Limousin-2210 Limousin-2210 Limousin-2184 Limousin-2184 Limousin-2184 Limousin-2184 Limousin-2247 Limousin-2247 Limousin-2370 Limousin-2370 Limousin-2465 Limousin-2465 Limousin-2369 Limousin-2369 Limousin-2209 Limousin-2209 Limousin-2449 Limousin-2449 Limousin-2285 Limousin-2285 Limousin-2256 Limousin-2256 Limousin-2164 Limousin-2164 Limousin-2209 Limousin-2209 Limousin-2471 Limousin-2471 Limousin-2455 Limousin-2455 Limousin-2289 Limousin-2289 Limousin-2243 Limousin-2243 Limousin-2467 Limousin-2467 Limousin-2377 Limousin-2377 Limousin-2388 Limousin-2388 Limousin-2307 Limousin-2307 Limousin-2303 Limousin-2303 Limousin-2243 Limousin-2243 Limousin-2432 Limousin-2432 Limousin-2236 Limousin-2236 Limousin-2154 Limousin-2154 Limousin-2256 Limousin-2256 Limousin-2153 Limousin-2153 Limousin-2264 Limousin-2264 Limousin-2209 Limousin-2209 Limousin-2380 Limousin-2380 Limousin-2194 Limousin-2194 Limousin-2294 Limousin-2294 Limousin-2264 Limousin-2264 Limousin-2199 Limousin-2199 Limousin-2490 Limousin-2490 Limousin-2516 Limousin-2516 Limousin-2385 Limousin-2385 Limousin-2364 Limousin-2364 Limousin-2164 Limousin-2164 Limousin-2167 Limousin-2167 Limousin-2380 Limousin-2380 Limousin-2247 Limousin-2247 Limousin-2377 Limousin-2377 Limousin-2167 Limousin-2167 Limousin-2245 Limousin-2245 Limousin-2210 Limousin-2210 Limousin-2164 Limousin-2164 Limousin-2341 Limousin-2341 Limousin-2256 Limousin-2256 Limousin-2219 Limousin-2219 Limousin-2264 Limousin-2264 Limousin-2404 Limousin-2404 Limousin-2176 Limousin-2176 Limousin-2380 Limousin-2380 Limousin-2215 Limousin-2215 Limousin-2199 Limousin-2199 Limousin-2187 Limousin-2187 Limousin-2417 Limousin-2417 Limousin-2432 Limousin-2432 Limousin-2377 Limousin-2377 Limousin-2245 Limousin-2245 Limousin-2210 Limousin-2210 Limousin-2379 Limousin-2379 Limousin-2165 Limousin-2165 Limousin-2187 Limousin-2187 Limousin-2154 Limousin-2154 Limousin-2375 Limousin-2375 Limousin-2298 Limousin-2298 Limousin-2222 Limousin-2222 Limousin-2375 Limousin-2375 Limousin-2219 Limousin-2219 Limousin-2377 Limousin-2377 Limousin-2459 Limousin-2459 Limousin-2288 Limousin-2288 Limousin-2236 Limousin-2236 Limousin-2455 Limousin-2455 Limousin-2163 Limousin-2163 Limousin-2154 Limousin-2154 Limousin-2252 Limousin-2252 Limousin-2179 Limousin-2179 Limousin-2303 Limousin-2303 Limousin-2490 Limousin-2490 Limousin-2218 Limousin-2218 Limousin-2455 Limousin-2455 Limousin-2327 Limousin-2327 Limousin-2205 Limousin-2205 Limousin-2224 Limousin-2224 Limousin-2298 Limousin-2298 Limousin-2209 Limousin-2209 Limousin-2449 Limousin-2449 Limousin-2209 Limousin-2209 Limousin-2345 Limousin-2345 Limousin-2323 Limousin-2323 Limousin-2157 Limousin-2157 Limousin-2187 Limousin-2187 Limousin-2209 Limousin-2209 Limousin-2384 Limousin-2384 Limousin-2163 Limousin-2163 Limousin-2276 Limousin-2276 Limousin-2189 Limousin-2189 Limousin-2252 Limousin-2252 Limousin-2441 Limousin-2441 Limousin-2163 Limousin-2163 Limousin-2165 Limousin-2165 Limousin-2279 Limousin-2279 Limousin-2209 Limousin-2209 Limousin-2488 Limousin-2488 Limousin-2429 Limousin-2429 Limousin-2243 Limousin-2243 Limousin-2391 Limousin-2391 Limousin-2276 Limousin-2276 Limousin-2236 Limousin-2236 Limousin-2479 Limousin-2479 Limousin-2518 Limousin-2518 Limousin-2276 Limousin-2276 Limousin-2242 Limousin-2242 Limousin-2242 Limousin-2242 Limousin-2459 Limousin-2459 Limousin-2299 Limousin-2299 Limousin-2358 Limousin-2358 Limousin-2170 Limousin-2170 Limousin-2341 Limousin-2341 Limousin-2251 Limousin-2251 Limousin-2315 Limousin-2315 Limousin-2341 Limousin-2341 Limousin-2459 Limousin-2459 Limousin-2361 Limousin-2361 Limousin-2215 Limousin-2215 Limousin-2182 Limousin-2182 Limousin-2211 Limousin-2211 Limousin-2446 Limousin-2446 Limousin-2275 Limousin-2275 Limousin-2170 Limousin-2170 Limousin-2330 Limousin-2330 Limousin-2268 Limousin-2268 Limousin-2361 Limousin-2361 Limousin-2364 Limousin-2364 Limousin-2203 Limousin-2203 Limousin-2379 Limousin-2379 Limousin-2170 Limousin-2170 Limousin-2297 Limousin-2297 Limousin-2237 Limousin-2237 Limousin-2359 Limousin-2359 Limousin-2290 Limousin-2290 Limousin-2335 Limousin-2335 Limousin-2401 Limousin-2401 Limousin-2192 Limousin-2192 Limousin-2211 Limousin-2211 Limousin-2370 Limousin-2370 Limousin-2446 Limousin-2446 Limousin-2274 Limousin-2274 Limousin-2187 Limousin-2187 Limousin-2375 Limousin-2375 Limousin-2260 Limousin-2260 Limousin-2474 Limousin-2474 Limousin-2252 Limousin-2252 Limousin-2398 Limousin-2398 Limousin-2218 Limousin-2218 Limousin-2217 Limousin-2217 Limousin-2256 Limousin-2256 Limousin-2193 Limousin-2193 Limousin-2315 Limousin-2315 Limousin-2222 Limousin-2222 Limousin-2170 Limousin-2170 Limousin-2335 Limousin-2335 Limousin-2218 Limousin-2218 Limousin-2513 Limousin-2513 Limousin-2153 Limousin-2153 Limousin-2164 Limousin-2164 Limousin-2294 Limousin-2294 Limousin-2251 Limousin-2251 Limousin-2337 Limousin-2337 Limousin-2298 Limousin-2298 Limousin-2153 Limousin-2153 Limousin-2491 Limousin-2491 Limousin-2298 Limousin-2298 Limousin-2208 Limousin-2208 Limousin-2453 Limousin-2453 Limousin-2194 Limousin-2194 Limousin-2243 Limousin-2243 Limousin-2383 Limousin-2383 Limousin-2224 Limousin-2224 Limousin-2175 Limousin-2175 Limousin-2431 Limousin-2431 Limousin-2217 Limousin-2217 Limousin-2198 Limousin-2198 Limousin-2210 Limousin-2210 Limousin-2487 Limousin-2487 Limousin-2153 Limousin-2153 Limousin-2219 Limousin-2219 Limousin-2379 Limousin-2379 Limousin-2295 Limousin-2295 Limousin-2218 Limousin-2218 Limousin-2219 Limousin-2219 Limousin-2380 Limousin-2380 Limousin-2251 Limousin-2251 Limousin-2380 Limousin-2380 Limousin-2203 Limousin-2203 Limousin-2507 Limousin-2507 Limousin-2175 Limousin-2175 Limousin-2193 Limousin-2193 Limousin-2453 Limousin-2453 Limousin-2316 Limousin-2316 Limousin-2383 Limousin-2383 Limousin-2290 Limousin-2290 Limousin-2179 Limousin-2179 Limousin-2194 Limousin-2194 Limousin-2276 Limousin-2276 Limousin-2203 Limousin-2203 Limousin-2194 Limousin-2194 Limousin-2210 Limousin-2210 Limousin-2273 Limousin-2273 Limousin-2517 Limousin-2517 Limousin-2164 Limousin-2164 Limousin-2337 Limousin-2337 Limousin-2375 Limousin-2375 Limousin-2500 Limousin-2500 Limousin-2341 Limousin-2341 Limousin-2210 Limousin-2210 Limousin-2404 Limousin-2404 Limousin-2215 Limousin-2215 Limousin-2153 Limousin-2153 Limousin-2224 Limousin-2224 Limousin-2358 Limousin-2358 Limousin-2383 Limousin-2383 Limousin-2431 Limousin-2431 Limousin-2464 Limousin-2464 Limousin-2365 Limousin-2365 Limousin-2404 Limousin-2404 Limousin-2232 Limousin-2232 Limousin-2465 Limousin-2465 Limousin-2223 Limousin-2223 Limousin-2481 Limousin-2481 Limousin-2337 Limousin-2337 Limousin-2335 Limousin-2335 Limousin-2452 Limousin-2452 Limousin-2232 Limousin-2232 Limousin-2182 Limousin-2182 Limousin-2176 Limousin-2176 Limousin-2175 Limousin-2175 Limousin-2327 Limousin-2327 Limousin-2490 Limousin-2490 Limousin-2251 Limousin-2251 Limousin-2177 Limousin-2177 Limousin-2457 Limousin-2457 Limousin-2237 Limousin-2237 Limousin-2266 Limousin-2266 Limousin-2163 Limousin-2163 Limousin-2211 Limousin-2211 Limousin-2252 Limousin-2252 Limousin-2179 Limousin-2179 Limousin-2242 Limousin-2242 Limousin-2194 Limousin-2194 Limousin-2157 Limousin-2157 Limousin-2224 Limousin-2224 Limousin-2315 Limousin-2315 Limousin-2315 Limousin-2315 Limousin-2315 Limousin-2315 Limousin-2481 Limousin-2481 Limousin-2199 Limousin-2199 Limousin-2252 Limousin-2252 Limousin-2361 Limousin-2361 Limousin-2242 Limousin-2242 Limousin-2504 Limousin-2504 Limousin-2511 Limousin-2511 Limousin-2193 Limousin-2193 Limousin-2210 Limousin-2210 Limousin-2404 Limousin-2404 Limousin-2401 Limousin-2401 Limousin-2341 Limousin-2341 Limousin-2380 Limousin-2380 Limousin-2218 Limousin-2218 Limousin-2379 Limousin-2379 Limousin-2177 Limousin-2177 Limousin-2466 Limousin-2466 Limousin-2179 Limousin-2179 Limousin-2192 Limousin-2192 Limousin-2379 Limousin-2379 Limousin-2262 Limousin-2262 Limousin-2242 Limousin-2242 Limousin-2256 Limousin-2256 Limousin-2290 Limousin-2290 Limousin-2154 Limousin-2154 Limousin-2252 Limousin-2252 Limousin-2433 Limousin-2433 Limousin-2210 Limousin-2210 Limousin-2236 Limousin-2236 Limousin-2194 Limousin-2194 Limousin-2192 Limousin-2192 Limousin-2256 Limousin-2256 Limousin-2163 Limousin-2163 Limousin-2157 Limousin-2157 Limousin-2441 Limousin-2441 Limousin-2274 Limousin-2274 Limousin-2211 Limousin-2211 Limousin-2401 Limousin-2401 Limousin-2175 Limousin-2175 Limousin-2192 Limousin-2192 Limousin-2341 Limousin-2341 Limousin-2364 Limousin-2364 Limousin-2299 Limousin-2299 Limousin-2283 Limousin-2283 Limousin-2187 Limousin-2187 Limousin-2274 Limousin-2274 Limousin-2153 Limousin-2153 Limousin-2163 Limousin-2163 Limousin-2216 Limousin-2216 Limousin-2527 Limousin-2527 Limousin-2433 Limousin-2433 Limousin-2157 Limousin-2157 Limousin-2379 Limousin-2379 Limousin-2404 Limousin-2404 Limousin-2198 Limousin-2198 Limousin-2385 Limousin-2385 Limousin-2446 Limousin-2446 Limousin-2266 Limousin-2266 Limousin-2157 Limousin-2157 Limousin-2327 Limousin-2327 Limousin-2431 Limousin-2431 Limousin-2341 Limousin-2341 Limousin-2274 Limousin-2274 Limousin-2337 Limousin-2337 Limousin-2157 Limousin-2157 Limousin-2385 Limousin-2385 Limousin-2453 Limousin-2453 Limousin-2433 Limousin-2433 Limousin-2387 Limousin-2387 Limousin-2384 Limousin-2384 Limousin-2309 Limousin-2309 Limousin-2256 Limousin-2256 ? ? Limousin-2386 Limousin-2386 Limousin-2431 Limousin-2431 Limousin-2413 Limousin-2413 Limousin-2215 Limousin-2215 Limousin-2430 Limousin-2430 Limousin-2252 Limousin-2252 Limousin-2203 Limousin-2203 Limousin-2448 Limousin-2448 Limousin-2229 Limousin-2229 Limousin-2335 Limousin-2335 Limousin-2379 Limousin-2379 Limousin-2458 Limousin-2458 Limousin-2340 Limousin-2340 Limousin-2486 Limousin-2486 Limousin-2158 Limousin-2158 Limousin-2313 Limousin-2313 Limousin-2172 Limousin-2172 Limousin-2496 Limousin-2496 Limousin-2158 Limousin-2158 Limousin-2522 Limousin-2522 Limousin-2360 Limousin-2360 Limousin-2424 Limousin-2424 Limousin-2521 Limousin-2521 Limousin-2431 Limousin-2431 Limousin-2193 Limousin-2193 Limousin-2287 Limousin-2287 Limousin-2236 Limousin-2236 Limousin-2273 Limousin-2273 Limousin-2294 Limousin-2294 Limousin-2215 Limousin-2215 Limousin-2157 Limousin-2157 Limousin-2433 Limousin-2433 Limousin-2490 Limousin-2490 Limousin-2163 Limousin-2163 Limousin-2170 Limousin-2170 Limousin-2222 Limousin-2222 Limousin-2299 Limousin-2299 Limousin-2192 Limousin-2192 Limousin-2252 Limousin-2252 Limousin-2176 Limousin-2176 Limousin-2191 Limousin-2191 Limousin-2305 Limousin-2305 Limousin-2305 Limousin-2305 Limousin-33 Limousin-33 Limousin-2166 Limousin-2166 Limousin-2311 Limousin-2311 Limousin-2259 Limousin-2259 Limousin-2259 Limousin-2259 Limousin-2259 Limousin-2259 Limousin-2151 Limousin-2151 Limousin-2151 Limousin-2151 Limousin-2151 Limousin-2151 Limousin-2475 Limousin-2475 Limousin-2382 Limousin-2382 Limousin-2478 Limousin-2478 Limousin-2166 Limousin-2166 Limousin-2373 Limousin-2373 Limousin-2191 Limousin-2191 Limousin-2191 Limousin-2191 Limousin-2191 Limousin-2191 Limousin-2191 Limousin-2191 Limousin-2151 Limousin-2151 Limousin-2312 Limousin-2312 Limousin-2166 Limousin-2166 Limousin-33 Limousin-33 Limousin-66 Limousin-66 Limousin-2515 Limousin-2515 Limousin-33 Limousin-33 Limousin-33 Limousin-33 Limousin-2148 Limousin-2148 Limousin-2348 Limousin-2348 Limousin-2149 Limousin-2149 Limousin-2151 Limousin-2151 Limousin-33 Limousin-33 Limousin-2149 Limousin-2149 Limousin-2149 Limousin-2149 Limousin-32 Limousin-32 Limousin-2191 Limousin-2191 Limousin-2191 Limousin-2191 Limousin-1402 Limousin-1402 Limousin-2381 Limousin-2381 Limousin-33 Limousin-33 Limousin-2373 Limousin-2373 Limousin-33 Limousin-33 Limousin-2259 Limousin-2259 Limousin-921 Limousin-921 Limousin-2151 Limousin-2151 Limousin-2151 Limousin-2151 Limousin-2151 Limousin-2151 Limousin-2151 Limousin-2151 Limousin-66 Limousin-66 Limousin-66 Limousin-66 Limousin-66 Limousin-66 Limousin-66 Limousin-66 Limousin-2318 Limousin-2318 Limousin-2213 Limousin-2213 Limousin-2258 Limousin-2258 Limousin-2166 Limousin-2166 Limousin-2305 Limousin-2305 Limousin-2305 Limousin-2305 Limousin-2305 Limousin-2305 Limousin-532 Limousin-532 Limousin-33 Limousin-33 Limousin-66 Limousin-66 Limousin-2191 Limousin-2191 Limousin-33 Limousin-33 Limousin-2148 Limousin-2148 Limousin-2148 Limousin-2148 Limousin-33 Limousin-33 Limousin-2148 Limousin-2148 Limousin-2191 Limousin-2191 Limousin-2151 Limousin-2151 Limousin-2151 Limousin-2151 Limousin-2258 Limousin-2258 Limousin-2416 Limousin-2416 Limousin-2373 Limousin-2373 Limousin-2373 Limousin-2373 Limousin-2259 Limousin-2259 Limousin-2349 Limousin-2349 Limousin-2259 Limousin-2259 Limousin-43 Limousin-43 Limousin-2151 Limousin-2151 Limousin-921 Limousin-921 Limousin-2191 Limousin-2191 Limousin-2191 Limousin-2191 Limousin-2191 Limousin-2191 Limousin-66 Limousin-66 Limousin-66 Limousin-66 Limousin-66 Limousin-66 Limousin-66 Limousin-66 Limousin-2148 Limousin-2148 Limousin-2148 Limousin-2148 Limousin-2148 Limousin-2148 Limousin-343 Limousin-343 Limousin-921 Limousin-921 Limousin-825 Limousin-825 Limousin-825 Limousin-825 Limousin-2344 Limousin-2344 Limousin-33 Limousin-33 Limousin-2151 Limousin-2151 Limousin-2396 Limousin-2396 Limousin-2460 Limousin-2460 Limousin-2151 Limousin-2151 Limousin-33 Limousin-33 Limousin-2259 Limousin-2259 Limousin-2148 Limousin-2148 Limousin-2148 Limousin-2148 Limousin-2183 Limousin-2183 Limousin-2166 Limousin-2166 Limousin-2166 Limousin-2166 Limousin-2258 Limousin-2258 Limousin-2190 Limousin-2190 Limousin-2190 Limousin-2190 Limousin-770 Limousin-770 Limousin-2357 Limousin-2357 Limousin-33 Limousin-33 Limousin-1194 Limousin-1194 Limousin-2509 Limousin-2509 Limousin-770 Limousin-770 Limousin-1402 Limousin-1402 Limousin-2183 Limousin-2183 Limousin-2183 Limousin-2183 Limousin-2160 Limousin-2160 Limousin-33 Limousin-33 Limousin-66 Limousin-66 Limousin-2363 Limousin-2363 Limousin-2151 Limousin-2151 Limousin-2191 Limousin-2191 Limousin-2213 Limousin-2213 Limousin-2151 Limousin-2151 Limousin-2214 Limousin-2214 Limousin-2214 Limousin-2214 Limousin-2214 Limousin-2214 Limousin-2166 Limousin-2166 Limousin-240 Limousin-240 Limousin-1402 Limousin-1402 Limousin-2151 Limousin-2151 Limousin-2259 Limousin-2259 Limousin-33 Limousin-33 Limousin-2190 Limousin-2190 Limousin-2166 Limousin-2166 Limousin-2259 Limousin-2259 Limousin-2151 Limousin-2151 Limousin-2166 Limousin-2166 Limousin-2259 Limousin-2259 Limousin-770 Limousin-770 Limousin-2259 Limousin-2259 Limousin-2259 Limousin-2259 Limousin-526 Limousin-526 Limousin-2166 Limousin-2166 Limousin-2151 Limousin-2151 Limousin-33 Limousin-33 Limousin-66 Limousin-66 Limousin-1525 Limousin-1525 Limousin-2148 Limousin-2148 Limousin-2291 Limousin-2291 Limousin-2148 Limousin-2148 Limousin-2166 Limousin-2166 Limousin-731 Limousin-731 Limousin-2166 Limousin-2166 Limousin-2259 Limousin-2259 Limousin-1086 Limousin-1086 Limousin-2357 Limousin-2357 Limousin-33 Limousin-33 Limousin-2148 Limousin-2148 Limousin-2151 Limousin-2151 Limousin-2166 Limousin-2166 Limousin-1336 Limousin-1336 Limousin-313 Limousin-313 Limousin-2258 Limousin-2258 Limousin-2372 Limousin-2372 Limousin-1086 Limousin-1086 Limousin-1293 Limousin-1293 Limousin-33 Limousin-33 Limousin-2148 Limousin-2148 Limousin-2190 Limousin-2190 Limousin-2190 Limousin-2190 Limousin-332 Limousin-332 Limousin-2191 Limousin-2191 Limousin-33 Limousin-33 Limousin-526 Limousin-526 Limousin-880 Limousin-880 Limousin-2523 Limousin-2523 Limousin-2151 Limousin-2151 Limousin-2151 Limousin-2151 Limousin-526 Limousin-526 Limousin-2280 Limousin-2280 Limousin-2213 Limousin-2213 Limousin-1374 Limousin-1374 Limousin-2366 Limousin-2366 Limousin-2151 Limousin-2151 Limousin-2526 Limousin-2526 Limousin-33 Limousin-33 Limousin-2428 Limousin-2428 Limousin-33 Limousin-33 Limousin-33 Limousin-33 Limousin-33 Limousin-33 Limousin-2151 Limousin-2151 Limousin-32 Limousin-32 Limousin-2444 Limousin-2444 Limousin-33 Limousin-33 Limousin-2397 Limousin-2397 Limousin-2148 Limousin-2148 Limousin-2328 Limousin-2328 Limousin-2151 Limousin-2151 Limousin-2151 Limousin-2151 Limousin-2353 Limousin-2353 Limousin-2317 Limousin-2317 Limousin-2155 Limousin-2155 Limousin-918 Limousin-918 Limousin-2280 Limousin-2280 Limousin-2151 Limousin-2151 Limousin-2151 Limousin-2151 Limousin-2148 Limousin-2148 Limousin-2300 Limousin-2300 Limousin-2324 Limousin-2324 Limousin-33 Limousin-33 Limousin-2372 Limousin-2372 Limousin-33 Limousin-33 Limousin-2151 Limousin-2151 Limousin-2151 Limousin-2151 Limousin-2151 Limousin-2151 Limousin-2357 Limousin-2357 Limousin-2151 Limousin-2151 Limousin-2347 Limousin-2347 Limousin-2231 Limousin-2231 Limousin-2357 Limousin-2357 Limousin-2160 Limousin-2160 Limousin-2151 Limousin-2151 Limousin-2183 Limousin-2183 Limousin-2148 Limousin-2148 Limousin-2191 Limousin-2191 Limousin-2412 Limousin-2412 Limousin-2281 Limousin-2281 Limousin-2281 Limousin-2281 Limousin-2281 Limousin-2281 Limousin-878 Limousin-878 Limousin-878 Limousin-878 Limousin-2317 Limousin-2317 Limousin-2512 Limousin-2512 Limousin-2281 Limousin-2281 Limousin-2151 Limousin-2151 Limousin-2151 Limousin-2151 Limousin-2350 Limousin-2350 Limousin-2392 Limousin-2392 Limousin-2151 Limousin-2151 Limousin-135 Limousin-135 Limousin-2151 Limousin-2151 Limousin-2151 Limousin-2151 Limousin-2185 Limousin-2185 Limousin-2156 Limousin-2156 Limousin-2281 Limousin-2281 Limousin-2436 Limousin-2436 Limousin-33 Limousin-33 Limousin-2151 Limousin-2151 Limousin-2151 Limousin-2151 Limousin-2160 Limousin-2160 Limousin-2436 Limousin-2436 Limousin-2332 Limousin-2332 Limousin-2258 Limousin-2258 Limousin-33 Limousin-33 Limousin-770 Limousin-770 Limousin-2263 Limousin-2263 Limousin-2151 Limousin-2151 Limousin-2362 Limousin-2362 Limousin-2148 Limousin-2148 Limousin-2149 Limousin-2149 Limousin-2148 Limousin-2148 Limousin-2421 Limousin-2421 Limousin-2166 Limousin-2166 Limousin-1611 Limousin-1611 Limousin-2381 Limousin-2381 Limousin-2281 Limousin-2281 Limousin-2227 Limousin-2227 Limousin-66 Limousin-66 Limousin-2427 Limousin-2427 Limousin-2151 Limousin-2151 Limousin-2415 Limousin-2415 Limousin-2426 Limousin-2426 Limousin-2263 Limousin-2263 Limousin-2414 Limousin-2414 Limousin-2166 Limousin-2166 Limousin-2476 Limousin-2476 Limousin-2399 Limousin-2399 Limousin-1230 Limousin-1230 Limousin-2381 Limousin-2381 Limousin-2373 Limousin-2373 Limousin-2328 Limousin-2328 Limousin-2493 Limousin-2493 Limousin-283 Limousin-283 Limousin-66 Limousin-66 Limousin-510 Limousin-510 Limousin-2258 Limousin-2258 Limousin-2314 Limousin-2314 Limousin-2263 Limousin-2263 Limousin-2499 Limousin-2499 Limousin-2372 Limousin-2372 Limousin-2291 Limousin-2291 Limousin-2291 Limousin-2291 Limousin-2151 Limousin-2151 Limousin-2213 Limousin-2213 Limousin-2506 Limousin-2506 Limousin-510 Limousin-510 Limousin-2263 Limousin-2263 Limousin-2263 Limousin-2263 Limousin-510 Limousin-510 Limousin-33 Limousin-33 Limousin-2317 Limousin-2317 Limousin-2437 Limousin-2437 Limousin-2231 Limousin-2231 Limousin-135 Limousin-135 Limousin-2281 Limousin-2281 Limousin-2148 Limousin-2148 Limousin-1611 Limousin-1611 Limousin-2495 Limousin-2495 Limousin-2495 Limousin-2495 Limousin-33 Limousin-33 Limousin-33 Limousin-33 Limousin-2183 Limousin-2183 Limousin-526 Limousin-526 Limousin-878 Limousin-878 Limousin-878 Limousin-878 Limousin-33 Limousin-33 Limousin-33 Limousin-33 Limousin-2171 Limousin-2171 Limousin-2148 Limousin-2148 Limousin-2408 Limousin-2408 Limousin-2148 Limousin-2148 Limousin-1118 Limousin-1118 Limousin-332 Limousin-332 Limousin-916 Limousin-916 Limousin-2492 Limousin-2492 Limousin-2151 Limousin-2151 Limousin-2151 Limousin-2151 Limousin-2151 Limousin-2151 Limousin-354 Limousin-354 Limousin-2373 Limousin-2373 Limousin-2202 Limousin-2202 Limousin-2267 Limousin-2267 Limousin-2317 Limousin-2317 Limousin-2214 Limousin-2214 Limousin-2183 Limousin-2183 Limousin-33 Limousin-33 Limousin-2395 Limousin-2395 Limousin-2498 Limousin-2498 Limousin-2151 Limousin-2151 Limousin-2468 Limousin-2468 Limousin-609 Limousin-609 Limousin-2440 Limousin-2440 Limousin-2151 Limousin-2151 Limousin-2148 Limousin-2148 Limousin-66 Limousin-66 Limousin-2394 Limousin-2394 Limousin-66 Limousin-66 Limousin-2406 Limousin-2406 Limousin-2473 Limousin-2473 Limousin-879 Limousin-879 Limousin-2263 Limousin-2263 Limousin-2151 Limousin-2151 Limousin-33 Limousin-33 Limousin-2151 Limousin-2151 Limousin-2151 Limousin-2151 Limousin-2151 Limousin-2151 Limousin-2508 Limousin-2508 Limousin-2151 Limousin-2151 Limousin-2151 Limousin-2151 Limousin-2477 Limousin-2477 Limousin-2494 Limousin-2494 Limousin-2250 Limousin-2250 Limousin-2373 Limousin-2373 Limousin-2214 Limousin-2214 Limousin-2151 Limousin-2151 Limousin-2148 Limousin-2148 Limousin-33 Limousin-33 Limousin-33 Limousin-33 Limousin-2151 Limousin-2151 Limousin-2150 Limousin-2150 Limousin-2255 Limousin-2255 Limousin-2151 Limousin-2151 Limousin-2214 Limousin-2214 Limousin-2325 Limousin-2325 Limousin-54 Limousin-54 Limousin-2156 Limousin-2156 Limousin-2213 Limousin-2213 Limousin-2503 Limousin-2503 Limousin-2317 Limousin-2317 Limousin-33 Limousin-33 Limousin-33 Limousin-33 Limousin-2321 Limousin-2321 Limousin-2162 Limousin-2162 Limousin-2221 Limousin-2221 Limousin-1383 Limousin-1383 Limousin-526 Limousin-526 Limousin-2397 Limousin-2397 Limousin-823 Limousin-823 Limousin-2317 Limousin-2317 Limousin-2347 Limousin-2347 Limousin-2155 Limousin-2155 Limousin-2419 Limousin-2419 Limousin-2339 Limousin-2339 Limousin-2519 Limousin-2519 Limousin-2400 Limousin-2400 Limousin-2317 Limousin-2317 Limousin-2151 Limousin-2151 Limousin-526 Limousin-526 Limousin-526 Limousin-526 Limousin-2190 Limousin-2190 Limousin-2151 Limousin-2151 Limousin-2263 Limousin-2263 Limousin-66 Limousin-66 Limousin-2151 Limousin-2151 Limousin-66 Limousin-66 Limousin-2371 Limousin-2371 Limousin-731 Limousin-731 Limousin-2166 Limousin-2166 Limousin-2226 Limousin-2226 Limousin-187 Limousin-187 Limousin-2151 Limousin-2151 Limousin-2368 Limousin-2368 Limousin-2524 Limousin-2524 Limousin-33 Limousin-33 Limousin-2342 Limousin-2342 Limousin-918 Limousin-918 Limousin-2148 Limousin-2148 Limousin-2148 Limousin-2148 Limousin-2190 Limousin-2190 Limousin-2399 Limousin-2399 Limousin-2190 Limousin-2190 Limousin-2469 Limousin-2469 Limousin-2151 Limousin-2151 Limousin-2191 Limousin-2191 Limousin-2291 Limousin-2291 Limousin-2148 Limousin-2148 Limousin-2200 Limousin-2200 Limousin-770 Limousin-770 Limousin-2319 Limousin-2319 Limousin-2255 Limousin-2255 Limousin-2160 Limousin-2160 Limousin-2493 Limousin-2493 Limousin-2151 Limousin-2151 Limousin-2151 Limousin-2151 Limousin-2263 Limousin-2263 Limousin-2160 Limousin-2160 Limousin-510 Limousin-510 Limousin-2151 Limousin-2151 Limousin-2240 Limousin-2240 Limousin-2372 Limousin-2372 Limousin-2230 Limousin-2230 Limousin-2151 Limousin-2151 Limousin-2185 Limousin-2185 Limousin-33 Limousin-33 Limousin-2151 Limousin-2151 Limousin-2445 Limousin-2445 Limousin-2255 Limousin-2255 Limousin-2151 Limousin-2151 Limousin-32 Limousin-32 Limousin-2352 Limousin-2352 Limousin-1626 Limousin-1626 Limousin-2321 Limousin-2321 Limousin-2310 Limousin-2310 Limousin-38 Limousin-38 Limousin-2296 Limousin-2296 Limousin-2151 Limousin-2151 Limousin-2151 Limousin-2151 Limousin-2246 Limousin-2246 Limousin-33 Limousin-33 Limousin-54 Limousin-54 Limousin-54 Limousin-54 Limousin-2148 Limousin-2148 Limousin-2354 Limousin-2354 Limousin-2324 Limousin-2324 Limousin-2317 Limousin-2317 Limousin-97 Limousin-97 Limousin-2310 Limousin-2310 Limousin-2302 Limousin-2302 Limousin-2451 Limousin-2451 Limousin-2213 Limousin-2213 Limousin-2292 Limousin-2292 Limousin-879 Limousin-879 Limousin-2151 Limousin-2151 Limousin-2151 Limousin-2151 Limousin-2328 Limousin-2328 Limousin-2356 Limousin-2356 Limousin-2374 Limousin-2374 Limousin-2228 Limousin-2228 Limousin-2336 Limousin-2336 Limousin-2333 Limousin-2333 Limousin-2151 Limousin-2151 Limousin-33 Limousin-33 Limousin-2190 Limousin-2190 Limousin-2393 Limousin-2393 Limousin-2438 Limousin-2438 Limousin-2280 Limousin-2280 Limousin-2148 Limousin-2148 Limousin-33 Limousin-33 Limousin-2178 Limousin-2178 Limousin-1503 Limousin-1503 Limousin-2281 Limousin-2281 Limousin-2150 Limousin-2150 Limousin-526 Limousin-526 Limousin-2231 Limousin-2231 Limousin-2269 Limousin-2269 Limousin-2443 Limousin-2443 Limousin-2326 Limousin-2326 Limousin-33 Limousin-33 Limousin-2190 Limousin-2190 Limousin-2160 Limousin-2160 Limousin-66 Limousin-66 Limousin-66 Limousin-66 Limousin-2197 Limousin-2197 Limousin-526 Limousin-526 Limousin-2156 Limousin-2156 Limousin-2204 Limousin-2204 Limousin-33 Limousin-33 Limousin-2150 Limousin-2150 Limousin-2249 Limousin-2249 Limousin-2213 Limousin-2213 Limousin-2151 Limousin-2151 Limousin-2233 Limousin-2233 Limousin-1384 Limousin-1384 Limousin-2160 Limousin-2160 Limousin-2190 Limousin-2190 Limousin-2151 Limousin-2151 Limousin-2489 Limousin-2489 Limousin-526 Limousin-526 Limousin-33 Limousin-33 Limousin-2293 Limousin-2293 Limousin-2151 Limousin-2151 Limousin-2261 Limousin-2261 Limousin-2151 Limousin-2151 Limousin-526 Limousin-526 Limousin-2183 Limousin-2183 Limousin-2351 Limousin-2351 Limousin-2373 Limousin-2373 Limousin-2151 Limousin-2151 Limousin-609 Limousin-609 Limousin-916 Limousin-916 Limousin-2159 Limousin-2159 Limousin-2321 Limousin-2321 Limousin-2201 Limousin-2201 Limousin-2183 Limousin-2183 Limousin-1073 Limousin-1073 Limousin-991 Limousin-991 Limousin-2151 Limousin-2151 Limousin-2423 Limousin-2423 Limousin-2291 Limousin-2291 Limousin-2485 Limousin-2485 Limousin-2151 Limousin-2151 Limousin-66 Limousin-66 Limousin-2277 Limousin-2277 Limousin-2196 Limousin-2196 Limousin-1565 Limousin-1565 Limousin-2151 Limousin-2151 Limousin-2151 Limousin-2151 Limousin-2338 Limousin-2338 Limousin-918 Limousin-918 Limousin-918 Limousin-918 Limousin-526 Limousin-526 Limousin-2151 Limousin-2151 Limousin-2196 Limousin-2196 Limousin-2148 Limousin-2148 Limousin-2183 Limousin-2183 Limousin-2151 Limousin-2151 Limousin-2151 Limousin-2151 Limousin-2151 Limousin-2151 Limousin-2317 Limousin-2317 Limousin-2281 Limousin-2281 Limousin-2472 Limousin-2472 Limousin-2322 Limousin-2322 Limousin-2407 Limousin-2407 Limousin-1293 Limousin-1293 Limousin-2183 Limousin-2183 Limousin-33 Limousin-33 Limousin-526 Limousin-526 Limousin-680 Limousin-680 Limousin-343 Limousin-343 Limousin-1383 Limousin-1383 Limousin-2207 Limousin-2207 Limousin-2278 Limousin-2278 Limousin-66 Limousin-66 Limousin-2151 Limousin-2151 Limousin-2319 Limousin-2319 Limousin-66 Limousin-66 Limousin-2151 Limousin-2151 Limousin-2238 Limousin-2238 Limousin-510 Limousin-510 Limousin-33 Limousin-33 Limousin-2331 Limousin-2331 Limousin-313 Limousin-313 Limousin-2150 Limousin-2150 Limousin-2372 Limousin-2372 Limousin-2148 Limousin-2148 Limousin-2201 Limousin-2201 Limousin-66 Limousin-66 Limousin-2151 Limousin-2151 Limousin-33 Limousin-33 Limousin-2148 Limousin-2148 Limousin-2151 Limousin-2151 Limousin-770 Limousin-770 Limousin-2291 Limousin-2291 Limousin-33 Limousin-33 Limousin-2420 Limousin-2420 Limousin-2317 Limousin-2317 Limousin-1258 Limousin-1258 Limousin-2151 Limousin-2151 Limousin-2151 Limousin-2151 Limousin-2261 Limousin-2261 Limousin-1503 Limousin-1503 Limousin-2258 Limousin-2258 Limousin-66 Limousin-66 Limousin-2314 Limousin-2314 Limousin-33 Limousin-33 Limousin-2314 Limousin-2314 Limousin-215 Limousin-215 Limousin-2151 Limousin-2151 ? ? ? ? ? ? ? ? ? ? ? ? ? ? ? ? ? ? ? ? Montbeliarde-267 Montbeliarde-267 ? ? ? ? ? ? Montbeliarde-46 Montbeliarde-46 Montbeliarde-243 Montbeliarde-243 Montbeliarde-258 Montbeliarde-258 Montbeliarde-262 Montbeliarde-262 Montbeliarde-116 Montbeliarde-116 Montbeliarde-47 Montbeliarde-47 Montbeliarde-123 Montbeliarde-123 Montbeliarde-94 Montbeliarde-94 Montbeliarde-68 Montbeliarde-68 ? ? Montbeliarde-162 Montbeliarde-162 Montbeliarde-24 Montbeliarde-24 Montbeliarde-190 Montbeliarde-190 Montbeliarde-162 Montbeliarde-162 Montbeliarde-24 Montbeliarde-24 Montbeliarde-162 Montbeliarde-162 Montbeliarde-146 Montbeliarde-146 Montbeliarde-24 Montbeliarde-24 Montbeliarde-168 Montbeliarde-168 Montbeliarde-192 Montbeliarde-192 Montbeliarde-162 Montbeliarde-162 Montbeliarde-141 Montbeliarde-141 ? ? Montbeliarde-168 Montbeliarde-168 Montbeliarde-190 Montbeliarde-190 Montbeliarde-141 Montbeliarde-141 Montbeliarde-190 Montbeliarde-190 Montbeliarde-162 Montbeliarde-162 Montbeliarde-192 Montbeliarde-192 Montbeliarde-190 Montbeliarde-190 Montbeliarde-251 Montbeliarde-251 Montbeliarde-223 Montbeliarde-223 Montbeliarde-251 Montbeliarde-251 ? ? ? ? ? ? ? ? ? ? ? ? ? ? ? ? ? ? ? ? ? ? ? ? ? ? ? ? ? ? ? ? ? ? ? ? ? ? ? ? Montbeliarde-89 Montbeliarde-89 ? ? ? ? ? ? Montbeliarde-230 Montbeliarde-230 Montbeliarde-192 Montbeliarde-192 Montbeliarde-168 Montbeliarde-168 Montbeliarde-261 Montbeliarde-261 Montbeliarde-108 Montbeliarde-108 Montbeliarde-108 Montbeliarde-108 Montbeliarde-223 Montbeliarde-223 Montbeliarde-80 Montbeliarde-80 Montbeliarde-251 Montbeliarde-251 Montbeliarde-80 Montbeliarde-80 ? ? Montbeliarde-264 Montbeliarde-264 Montbeliarde-265 Montbeliarde-265 Montbeliarde-176 Montbeliarde-176 ? ? ? ? ? ? Montbeliarde-57 Montbeliarde-57 ? ? ? ? ? ? Montbeliarde-259 Montbeliarde-259 ? ? ? ? ? ? ? ? ? ? ? ? ? ? ? ? ? ? ? ? ? ? ? ? ? ? ? ? ? ? ? ? Montbeliarde-266 Montbeliarde-266 ? ? ? ? ? ? ? ? ? ? ? ? ? ? ? ? ? ? ? ? ? ? ? ? ? ? ? ? ? ? ? ? ? ? ? ? ? ? ? ? ? ? ? ? ? ? ? ? ? ? ? ? ? ? ? ? ? ? ? ? ? ? Montbeliarde-80 Montbeliarde-80 ? ? ? ? ? ? ? ? ? ? ? ? ? ? ? ? ? ? ? ? ? ? ? ? ? ? ? ? ? ? ? ? ? ? ? ? ? ? ? ? ? ? ? ? ? ? ? ? ? ? ? ? ? ? ? ? ? ? ? ? ? ? ? ? ? ? ? ? ? ? ? ? ? ? Montbeliarde-260 Montbeliarde-260 ? ? ? ? ? ? ? ? ? ? Montbeliarde-179 Montbeliarde-179 Montbeliarde-104 Montbeliarde-104 ? ? ? ? ? ? ? ? ? ? ? ? ? ? ? ? ? ? ? ? ? ? ? ? ? ? ? ? ? ? ? ? ? ? ? ? ? ? ? ? ? ? ? ? Montbeliarde-263 Montbeliarde-263 ? ? ? ? ? ? ? ? ? ? Montbeliarde-179 Montbeliarde-179 ? ? ? ? ? ? ? ? ? ? ? ? Montbeliarde-263 Montbeliarde-263 Montbeliarde-259 Montbeliarde-259 Montbeliarde-5 Montbeliarde-5 ? ? ? ? ? ? ? ? ? ? ? ? ? ? Montbeliarde-5 Montbeliarde-5 ? ? ? ? ? ? ? ? ? ? ? ? ? ? ? ? ? ? ? ? ? ? ? ? ? ? ? ? ? ? ? ? ? ? ? ? ? ? ? ? ? ? ? ? ? ? ? ? ? ? ? ? ? ? ? ? ? ? ? ? ? ? ? ? ? ? ? ? ? ? ? ? ? ? Nelore-1866 Nelore-1866 Nelore-1867 Nelore-1867 Nelore-1878 Nelore-1878 Nelore-1874 Nelore-1874 Nelore-1868 Nelore-1868 Nelore-1867 Nelore-1867 Nelore-1868 Nelore-1868 Nelore-1877 Nelore-1877 Nelore-1871 Nelore-1871 Nelore-1867 Nelore-1867 Nelore-1874 Nelore-1874 Nelore-1877 Nelore-1877 Nelore-1867 Nelore-1867 Nelore-1879 Nelore-1879 Nelore-1866 Nelore-1866 Nelore-1870 Nelore-1870 Nelore-1873 Nelore-1873 Nelore-1877 Nelore-1877 Nelore-1875 Nelore-1875 Nelore-1867 Nelore-1867 Nelore-1873 Nelore-1873 Nelore-1879 Nelore-1879 Nelore-1866 Nelore-1866 Nelore-1870 Nelore-1870 Nelore-1878 Nelore-1878 Nelore-1876 Nelore-1876 Nelore-1877 Nelore-1877 Nelore-1873 Nelore-1873 Nelore-1873 Nelore-1873 Nelore-1878 Nelore-1878 Nelore-1868 Nelore-1868 Nelore-1877 Nelore-1877 Nelore-1873 Nelore-1873 Nelore-1880 Nelore-1880 Nelore-1875 Nelore-1875 Nelore-1866 Nelore-1866 Nelore-1866 Nelore-1866 Nelore-1868 Nelore-1868 Nelore-1865 Nelore-1865 Nelore-1880 Nelore-1880 Nelore-1880 Nelore-1880 Nelore-1880 Nelore-1880 Nelore-1868 Nelore-1868 Nelore-1875 Nelore-1875 Nelore-1864 Nelore-1864 Nelore-1865 Nelore-1865 Nelore-1879 Nelore-1879 Nelore-1876 Nelore-1876 Nelore-1872 Nelore-1872 Nelore-1866 Nelore-1866 Nelore-1876 Nelore-1876 Nelore-1874 Nelore-1874 Nelore-1868 Nelore-1868 Nelore-1875 Nelore-1875 Nelore-1867 Nelore-1867 Nelore-1878 Nelore-1878 Nelore-1879 Nelore-1879 Nelore-1864 Nelore-1864 Nelore-1877 Nelore-1877 Nelore-1875 Nelore-1875 Nelore-1864 Nelore-1864 Nelore-1876 Nelore-1876 Nelore-1871 Nelore-1871 Nelore-1865 Nelore-1865 Nelore-1868 Nelore-1868 Nelore-1870 Nelore-1870 Nelore-1867 Nelore-1867 Nelore-1869 Nelore-1869 Nelore-1876 Nelore-1876 Nelore-1876 Nelore-1876 Nelore-1877 Nelore-1877 Nelore-1864 Nelore-1864 Nelore-1865 Nelore-1865 Nelore-1880 Nelore-1880 Nelore-1865 Nelore-1865 Nelore-1872 Nelore-1872 Nelore-1864 Nelore-1864 Nelore-1874 Nelore-1874 Nelore-1871 Nelore-1871 Nelore-1864 Nelore-1864 Nelore-1878 Nelore-1878 Nelore-1868 Nelore-1868 Nelore-1871 Nelore-1871 Nelore-1874 Nelore-1874 Nelore-1869 Nelore-1869 Nelore-1874 Nelore-1874 Nelore-1880 Nelore-1880 Nelore-1880 Nelore-1880 Nelore-1873 Nelore-1873 Nelore-1870 Nelore-1870 Nelore-1873 Nelore-1873 Nelore-1873 Nelore-1873 Nelore-1868 Nelore-1868 Nelore-1866 Nelore-1866 Nelore-1864 Nelore-1864 Nelore-1873 Nelore-1873 Nelore-1872 Nelore-1872 Nelore-1874 Nelore-1874 Nelore-1866 Nelore-1866 ? ? ? ? ? ? ? ? ? ? ? ? ? ? ? ? ? ? ? ? ? ? ? ? ? ? ? ? ? ? ? ? ? ? ? ? ? ? Normande-230 Normande-230 Normande-144 Normande-144 Normande-203 Normande-203 Normande-170 Normande-170 Normande-129 Normande-129 Normande-265 Normande-265 Normande-264 Normande-264 Normande-117 Normande-117 Normande-167 Normande-167 Normande-84 Normande-84 Normande-260 Normande-260 Normande-167 Normande-167 Normande-94 Normande-94 Normande-66 Normande-66 ? ? Normande-258 Normande-258 Normande-263 Normande-263 Normande-260 Normande-260 Normande-146 Normande-146 Normande-94 Normande-94 Normande-66 Normande-66 Normande-1 Normande-1 Normande-160 Normande-160 Normande-257 Normande-257 Normande-261 Normande-261 Normande-259 Normande-259 Normande-26 Normande-26 Normande-76 Normande-76 Normande-132 Normande-132 Normande-146 Normande-146 Normande-132 Normande-132 ? ? ? ? ? ? ? ? ? ? ? ? ? ? ? ? ? ? ? ? ? ? ? ? ? ? ? ? ? ? ? ? ? ? ? ? ? ? ? ? ? ? ? ? Normande-55 Normande-55 ? ? ? ? ? ? ? ? ? ? ? ? ? ? ? ? ? ? ? ? ? ? ? ? ? ? ? ? ? ? ? ? ? ? ? ? ? ? ? ? ? ? ? ? ? ? ? ? ? ? ? ? ? ? ? ? ? ? ? ? ? ? ? ? ? ? ? ? ? ? ? ? ? ? ? ? ? ? ? ? ? ? ? ? ? ? ? ? ? ? ? ? ? ? ? ? ? ? ? ? ? ? ? ? ? ? ? ? ? ? ? ? ? ? ? ? ? ? ? ? ? ? Normande-146 Normande-146 Normande-156 Normande-156 Normande-132 Normande-132 Normande-160 Normande-160 ? ? ? ? ? ? ? ? ? ? ? ? ? ? ? ? ? ? ? ? ? ? ? ? ? ? ? ? ? ? ? ? ? ? ? ? ? ? ? ? ? ? ? ? ? ? ? ? ? ? ? ? ? ? ? ? ? ? ? ? ? ? ? ? ? ? ? ? ? ? ? ? ? ? ? ? ? ? ? ? ? ? ? ? ? ? ? ? ? ? ? ? ? ? ? ? ? ? ? ? ? ? ? ? ? ? ? ? ? ? ? ? ? ? ? ? ? ? ? ? ? ? ? ? ? ? ? ? ? ? ? ? ? ? ? ? ? ? ? ? ? ? ? ? ? ? ? ? ? ? ? ? ? ? ? ? ? ? ? ? ? ? ? ? ? ? ? ? ? ? ? ? ? ? ? ? ? ? ? ? ? ? ? ? ? ? ? ? ? ? ? ? ? ? ? ? ? ? ? ? ? ? ? ? ? ? ? ? Normande-203 Normande-203 Normande-260 Normande-260 Normande-79 Normande-79 Normande-262 Normande-262 ? ? ? ? ? ? ? ? Parthenaise-216 Parthenaise-216 Parthenaise-145 Parthenaise-145 Parthenaise-216 Parthenaise-216 ? ? Parthenaise-216 Parthenaise-216 ? ? ? ? ? ? ? ? ? ? ? ? Parthenaise-123 Parthenaise-123 ? ? ? ? ? ? ? ? ? ? ? ? ? ? ? ? ? ? ? ? ? ? ? ? ? ? ? ? Parthenaise-216 Parthenaise-216 Parthenaise-147 Parthenaise-147 Parthenaise-145 Parthenaise-145 ? ? ? ? Parthenaise-175 Parthenaise-175 ? ? ? ? ? ? ? ? Parthenaise-25 Parthenaise-25 ? ? Parthenaise-97 Parthenaise-97 Parthenaise-145 Parthenaise-145 ? ? Parthenaise-25 Parthenaise-25 Parthenaise-293 Parthenaise-293 ? ? ? ? ? ? ? ? ? ? Parthenaise-145 Parthenaise-145 ? ? Parthenaise-176 Parthenaise-176 Parthenaise-175 Parthenaise-175 ? ? ? ? ? ? Parthenaise-6 Parthenaise-6 ? ? Parthenaise-62 Parthenaise-62 Parthenaise-97 Parthenaise-97 ? ? Parthenaise-25 Parthenaise-25 Parthenaise-62 Parthenaise-62 Parthenaise-62 Parthenaise-62 Parthenaise-175 Parthenaise-175 Parthenaise-143 Parthenaise-143 Parthenaise-112 Parthenaise-112 Parthenaise-81 Parthenaise-81 ? ? ? ? ? ? ? ? Parthenaise-304 Parthenaise-304 ? ? Parthenaise-6 Parthenaise-6 Parthenaise-300 Parthenaise-300 Parthenaise-2 Parthenaise-2 ? ? Parthenaise-64 Parthenaise-64 ? ? ? ? ? ? ? ? ? ? ? ? Parthenaise-213 Parthenaise-213 ? ? ? ? ? ? ? ? Parthenaise-297 Parthenaise-297 Parthenaise-147 Parthenaise-147 Parthenaise-97 Parthenaise-97 Parthenaise-112 Parthenaise-112 ? ? Parthenaise-124 Parthenaise-124 ? ? ? ? ? ? ? ? ? ? Parthenaise-6 Parthenaise-6 Parthenaise-6 Parthenaise-6 ? ? ? ? ? ? ? ? ? ? ? ? Parthenaise-112 Parthenaise-112 ? ? Parthenaise-95 Parthenaise-95 Parthenaise-112 Parthenaise-112 ? ? Parthenaise-6 Parthenaise-6 ? ? Parthenaise-298 Parthenaise-298 ? ? Parthenaise-124 Parthenaise-124 Parthenaise-97 Parthenaise-97 ? ? Parthenaise-112 Parthenaise-112 Parthenaise-147 Parthenaise-147 ? ? Parthenaise-112 Parthenaise-112 Parthenaise-143 Parthenaise-143 ? ? Parthenaise-110 Parthenaise-110 Parthenaise-112 Parthenaise-112 ? ? Parthenaise-301 Parthenaise-301 Parthenaise-299 Parthenaise-299 ? ? Parthenaise-25 Parthenaise-25 ? ? Parthenaise-62 Parthenaise-62 Parthenaise-167 Parthenaise-167 Parthenaise-167 Parthenaise-167 Parthenaise-123 Parthenaise-123 Parthenaise-62 Parthenaise-62 ? ? Parthenaise-62 Parthenaise-62 ? ? ? ? ? ? ? ? Parthenaise-112 Parthenaise-112 ? ? ? ? ? ? ? ? Parthenaise-143 Parthenaise-143 Parthenaise-91 Parthenaise-91 ? ? ? ? Parthenaise-296 Parthenaise-296 Parthenaise-303 Parthenaise-303 Parthenaise-298 Parthenaise-298 Parthenaise-294 Parthenaise-294 Parthenaise-302 Parthenaise-302 ? ? Parthenaise-147 Parthenaise-147 ? ? Parthenaise-124 Parthenaise-124 ? ? ? ? ? ? Parthenaise-91 Parthenaise-91 Parthenaise-295 Parthenaise-295 ? ? ? ? ? ? ? ? ? ? Parthenaise-292 Parthenaise-292 ? ? ? ? ? ? ? ? ? ? ? ? ? ? ? ? ? ? ? ? ? ? ? ? ? ? ? ? ? ? ? ? ? ? ? ? ? ? ? ? ? ? ? ? ? ? ? ? ? ? ? ? ? ? ? ? ? ? ? ? ? ? ? ? Parthenaise-24 Parthenaise-24 ? ? ? ? ? ? ? ? ? ? PieRougeDesPlaines-164 PieRougeDesPlaines-164 ? ? ? ? ? ? ? ? ? ? ? ? ? ? ? ? PieRougeDesPlaines-182 PieRougeDesPlaines-182 PieRougeDesPlaines-175 PieRougeDesPlaines-175 PieRougeDesPlaines-174 PieRougeDesPlaines-174 ? ? ? ? ? ? ? ? ? ? ? ? ? ? ? ? ? ? ? ? ? ? ? ? ? ? ? ? ? ? ? ? ? ? ? ? ? ? ? ? ? ? PieRougeDesPlaines-173 PieRougeDesPlaines-173 PieRougeDesPlaines-173 PieRougeDesPlaines-173 PieRougeDesPlaines-184 PieRougeDesPlaines-184 PieRougeDesPlaines-183 PieRougeDesPlaines-183 ? ? ? ? ? ? PieRougeDesPlaines-45 PieRougeDesPlaines-45 PieRougeDesPlaines-178 PieRougeDesPlaines-178 PieRougeDesPlaines-51 PieRougeDesPlaines-51 PieRougeDesPlaines-177 PieRougeDesPlaines-177 PieRougeDesPlaines-53 PieRougeDesPlaines-53 PieRougeDesPlaines-51 PieRougeDesPlaines-51 PieRougeDesPlaines-179 PieRougeDesPlaines-179 PieRougeDesPlaines-169 PieRougeDesPlaines-169 PieRougeDesPlaines-115 PieRougeDesPlaines-115 PieRougeDesPlaines-168 PieRougeDesPlaines-168 PieRougeDesPlaines-163 PieRougeDesPlaines-163 PieRougeDesPlaines-167 PieRougeDesPlaines-167 ? ? ? ? PieRougeDesPlaines-166 PieRougeDesPlaines-166 PieRougeDesPlaines-170 PieRougeDesPlaines-170 PieRougeDesPlaines-181 PieRougeDesPlaines-181 PieRougeDesPlaines-24 PieRougeDesPlaines-24 PieRougeDesPlaines-53 PieRougeDesPlaines-53 PieRougeDesPlaines-176 PieRougeDesPlaines-176 ? ? ? ? ? ? ? ? ? ? ? ? PieRougeDesPlaines-41 PieRougeDesPlaines-41 PieRougeDesPlaines-180 PieRougeDesPlaines-180 PieRougeDesPlaines-172 PieRougeDesPlaines-172 PieRougeDesPlaines-171 PieRougeDesPlaines-171 ? ? ? ? ? ? ? ? ? ? ? ? ? ? ? ? ? ? ? ? ? ? ? ? ? ? ? ? ? ? ? ? ? ? ? ? ? ? ? ? ? ? ? ? ? ? ? ? ? ? ? ? ? ? ? ? PieRougeDesPlaines-171 PieRougeDesPlaines-171 PieRougeDesPlaines-31 PieRougeDesPlaines-31 ? ? PieRougeDesPlaines-174 PieRougeDesPlaines-174 PieRougeDesPlaines-165 PieRougeDesPlaines-165 PieRougeDesPlaines-161 PieRougeDesPlaines-161 PieRougeDesPlaines-164 PieRougeDesPlaines-164 Holstein-2672 Holstein-2672 PieRougeDesPlaines-162 PieRougeDesPlaines-162 ? ? ? ? ? ? ? ? ? ? ? ? ? ? ? ? ? ? ? ? ? ? ? ? ? ? ? ? ? ? ? ? ? ? ? ? Piedmontese-12 Piedmontese-12 Piedmontese-28 Piedmontese-28 Piedmontese-27 Piedmontese-27 Piedmontese-33 Piedmontese-33 Piedmontese-29 Piedmontese-29 Piedmontese-25 Piedmontese-25 Piedmontese-31 Piedmontese-31 Piedmontese-37 Piedmontese-37 Piedmontese-30 Piedmontese-30 Piedmontese-34 Piedmontese-34 Piedmontese-36 Piedmontese-36 Piedmontese-26 Piedmontese-26 Piedmontese-32 Piedmontese-32 Piedmontese-35 Piedmontese-35 ? ? ? ? ? ? RedAngus-52 RedAngus-52 ? ? RedAngus-33 RedAngus-33 ? ? ? ? RedAngus-77 RedAngus-77 RedAngus-80 RedAngus-80 RedAngus-79 RedAngus-79 RedAngus-78 RedAngus-78 ? ? RedAngus-77 RedAngus-77 RedAngus-76 RedAngus-76 RedAngus-75 RedAngus-75 RedAngus-15 RedAngus-15 ? ? ? ? RedAngus-16 RedAngus-16 RedAngus-53 RedAngus-53 RedAngus-53 RedAngus-53 RedAngus-73 RedAngus-73 RedAngus-72 RedAngus-72 ? ? ? ? RedAngus-70 RedAngus-70 RedAngus-69 RedAngus-69 RedAngus-68 RedAngus-68 RedAngus-67 RedAngus-67 RedAngus-66 RedAngus-66 RedAngus-65 RedAngus-65 RedAngus-64 RedAngus-64 RedAngus-63 RedAngus-63 RedAngus-56 RedAngus-56 RedAngus-11 RedAngus-11 RedAngus-62 RedAngus-62 RedAngus-61 RedAngus-61 RedAngus-60 RedAngus-60 RedAngus-59 RedAngus-59 RedAngus-58 RedAngus-58 RedAngus-57 RedAngus-57 RedAngus-56 RedAngus-56 RedAngus-55 RedAngus-55 RedAngus-54 RedAngus-54 ? ? ? ? ? ? ? ? ? ? ? ? ? ? ? ? ? ? ? ? ? ? ? ? ? ? ? ? ? ? ? ? ? ? ? ? ? ? ? ? ? ? ? ? ? ? ? ? ? ? ? ? RougeFlamande-43 RougeFlamande-43 RougeFlamande-27 RougeFlamande-27 ? ? ? ? RougeFlamande-42 RougeFlamande-42 RougeFlamande-26 RougeFlamande-26 RougeFlamande-44 RougeFlamande-44 RougeFlamande-1 RougeFlamande-1 ? ? ? ? ? ? ? ? ? ? ? ? ? ? ? ? ? ? ? ? ? ? ? ? ? ? ? ? ? ? ? ? ? ? ? ? ? ? ? ? ? ? ? ? ? ? ? ? ? ? ? ? ? ? ? ? ? ? ? ? ? ? ? ? ? ? ? ? ? ? ? ? ? ? ? ? ? ? ? ? Salers-163 Salers-163 ? ? ? ? ? ? ? ? ? ? Salers-163 Salers-163 ? ? Salers-123 Salers-123 Salers-126 Salers-126 Salers-126 Salers-126 Salers-127 Salers-127 Salers-96 Salers-96 Salers-21 Salers-21 Salers-127 Salers-127 Salers-80 Salers-80 Salers-127 Salers-127 Salers-198 Salers-198 ? ? ? ? ? ? ? ? Salers-149 Salers-149 Salers-263 Salers-263 ? ? ? ? ? ? Salers-92 Salers-92 Salers-264 Salers-264 ? ? ? ? Salers-79 Salers-79 ? ? ? ? ? ? ? ? ? ? ? ? ? ? ? ? ? ? ? ? ? ? ? ? ? ? ? ? ? ? ? ? ? ? Salers-261 Salers-261 Salers-265 Salers-265 Salers-160 Salers-160 ? ? Salers-260 Salers-260 Salers-259 Salers-259 ? ? ? ? ? ? ? ? ? ? Salers-175 Salers-175 ? ? ? ? ? ? ? ? ? ? ? ? ? ? ? ? ? ? ? ? ? ? ? ? ? ? ? ? ? ? ? ? ? ? ? ? ? ? ? ? ? ? ? ? ? ? ? ? ? ? ? ? Salers-262 Salers-262 ? ? ? ? ? ? ? ? ? ? ? ? ? ? ? ? ? ? ? ? ? ? ? ? ? ? ? ? ? ? ? ? ? ? ? ? ? ? ? ? ? ? ? ? ? ? ? ? ? ? ? ? ? ? ? ? ? ? ? ? ? ? ? ? ? ? ? ? ? ? ? ? ? ? ? ? ? ? ? ? ? ? ? ? ? ? ? ? ? ? ? ? ? ? ? ? ? ? ? ? ? ? ? ? ? ? ? ? ? ? ? ? ? ? ? ? ? ? ? ? ? ? ? ? ? ? ? ? ? ? ? ? ? ? ? ? ? ? ? ? ? ? ? ? ? ? ? ? ? ? ? ? ? ? ? ? ? ? ? ? ? ? ? ? ? ? ? ? ? ? ? ? ? ? ? ? ? ? ? ? ? ? ? ? ? ? ? ? Salers-43 Salers-43 Salers-43 Salers-43 Salers-96 Salers-96 Salers-192 Salers-192 Salers-123 Salers-123 Salers-116 Salers-116 ? ? ? ? ? ? Salers-116 Salers-116 Salers-192 Salers-192 Salers-127 Salers-127 Salers-123 Salers-123 ? ? Salers-96 Salers-96 Salers-23 Salers-23 ? ? ? ? ? ? ? ? ? ? ? ? ? ? ? ? ? ? ? ? ? ? ? ? ? ? ? ? ? ? ? ? ? ? ? ? ? ? ? ? ? ? ? ? ? ? ? ? ? ? ? ? ? ? ? ? ? ? ? ? ? ? Simmental-835 Simmental-835 Simmental-321 Simmental-321 ? ? ? ? ? ? ? ? ? ? ? ? ? ? ? ? ? ? ? ? ? ? ? ? ? ? ? ? ? ? ? ? ? ? ? ? Simmental-789 Simmental-789 Simmental-759 Simmental-759 Simmental-345 Simmental-345 Simmental-765 Simmental-765 Simmental-833 Simmental-833 Simmental-160 Simmental-160 Simmental-160 Simmental-160 Simmental-859 Simmental-859 Simmental-859 Simmental-859 Simmental-764 Simmental-764 Simmental-764 Simmental-764 ? ? ? ? ? ? ? ? ? ? ? ? ? ? ? ? ? ? ? ? Simmental-741 Simmental-741 ? ? ? ? Simmental-741 Simmental-741 Simmental-741 Simmental-741 ? ? ? ? ? ? ? ? ? ? ? ? ? ? ? ? ? ? ? ? ? ? ? ? ? ? ? ? ? ? ? ? ? ? ? ? ? ? ? ? ? ? ? ? ? ? ? ? ? ? ? ? ? ? ? ? ? ? ? ? ? ? ? ? ? ? ? ? ? ? ? ? ? ? ? ? Simmental-810 Simmental-810 Simmental-810 Simmental-810 Simmental-761 Simmental-761 Simmental-751 Simmental-751 Simmental-860 Simmental-860 Simmental-767 Simmental-767 Simmental-845 Simmental-845 Simmental-757 Simmental-757 Simmental-720 Simmental-720 Simmental-721 Simmental-721 Simmental-863 Simmental-863 Simmental-728 Simmental-728 Simmental-726 Simmental-726 Simmental-788 Simmental-788 Simmental-772 Simmental-772 Simmental-260 Simmental-260 Simmental-758 Simmental-758 Simmental-752 Simmental-752 Simmental-745 Simmental-745 Simmental-722 Simmental-722 Simmental-779 Simmental-779 Simmental-781 Simmental-781 Simmental-750 Simmental-750 Simmental-781 Simmental-781 Simmental-796 Simmental-796 Simmental-860 Simmental-860 Simmental-844 Simmental-844 Simmental-720 Simmental-720 Simmental-776 Simmental-776 Simmental-772 Simmental-772 Simmental-728 Simmental-728 Simmental-860 Simmental-860 Simmental-720 Simmental-720 Simmental-819 Simmental-819 Simmental-745 Simmental-745 Simmental-758 Simmental-758 Simmental-757 Simmental-757 Simmental-827 Simmental-827 Simmental-745 Simmental-745 Simmental-725 Simmental-725 Simmental-519 Simmental-519 Simmental-727 Simmental-727 Simmental-736 Simmental-736 Simmental-758 Simmental-758 Simmental-771 Simmental-771 Simmental-772 Simmental-772 Simmental-819 Simmental-819 Simmental-757 Simmental-757 Simmental-745 Simmental-745 Simmental-738 Simmental-738 Simmental-750 Simmental-750 Simmental-722 Simmental-722 Simmental-722 Simmental-722 Simmental-260 Simmental-260 Simmental-725 Simmental-725 Simmental-826 Simmental-826 Simmental-784 Simmental-784 Simmental-749 Simmental-749 Simmental-284 Simmental-284 Simmental-736 Simmental-736 Simmental-58 Simmental-58 Simmental-727 Simmental-727 Simmental-738 Simmental-738 Simmental-721 Simmental-721 Simmental-771 Simmental-771 Simmental-754 Simmental-754 Simmental-779 Simmental-779 Simmental-754 Simmental-754 Simmental-58 Simmental-58 Simmental-509 Simmental-509 Simmental-736 Simmental-736 Simmental-736 Simmental-736 Simmental-58 Simmental-58 Simmental-722 Simmental-722 Simmental-758 Simmental-758 Simmental-732 Simmental-732 Simmental-722 Simmental-722 Simmental-728 Simmental-728 Simmental-728 Simmental-728 Simmental-728 Simmental-728 Simmental-728 Simmental-728 Simmental-766 Simmental-766 Simmental-799 Simmental-799 Simmental-779 Simmental-779 Simmental-260 Simmental-260 Simmental-730 Simmental-730 Simmental-776 Simmental-776 Simmental-754 Simmental-754 Simmental-738 Simmental-738 Simmental-292 Simmental-292 Simmental-837 Simmental-837 Simmental-750 Simmental-750 Simmental-722 Simmental-722 Simmental-778 Simmental-778 Simmental-743 Simmental-743 Simmental-740 Simmental-740 Simmental-743 Simmental-743 Simmental-743 Simmental-743 Simmental-260 Simmental-260 Simmental-519 Simmental-519 Simmental-189 Simmental-189 Simmental-292 Simmental-292 Simmental-165 Simmental-165 Simmental-292 Simmental-292 Simmental-777 Simmental-777 Simmental-777 Simmental-777 Simmental-856 Simmental-856 Simmental-750 Simmental-750 Simmental-189 Simmental-189 Simmental-747 Simmental-747 Simmental-778 Simmental-778 Simmental-766 Simmental-766 Simmental-729 Simmental-729 Simmental-776 Simmental-776 Simmental-58 Simmental-58 Simmental-726 Simmental-726 Simmental-260 Simmental-260 Simmental-731 Simmental-731 Simmental-758 Simmental-758 Simmental-754 Simmental-754 Simmental-744 Simmental-744 Simmental-726 Simmental-726 Simmental-58 Simmental-58 Simmental-736 Simmental-736 Simmental-775 Simmental-775 Simmental-285 Simmental-285 Simmental-762 Simmental-762 Simmental-731 Simmental-731 Simmental-744 Simmental-744 Simmental-165 Simmental-165 Simmental-729 Simmental-729 Simmental-781 Simmental-781 Simmental-755 Simmental-755 Simmental-749 Simmental-749 Simmental-776 Simmental-776 Simmental-832 Simmental-832 Simmental-832 Simmental-832 Simmental-775 Simmental-775 Simmental-760 Simmental-760 Simmental-781 Simmental-781 Simmental-744 Simmental-744 Simmental-722 Simmental-722 Simmental-750 Simmental-750 Simmental-750 Simmental-750 Simmental-744 Simmental-744 Simmental-729 Simmental-729 Simmental-775 Simmental-775 Simmental-775 Simmental-775 Simmental-832 Simmental-832 Simmental-260 Simmental-260 Simmental-726 Simmental-726 Simmental-766 Simmental-766 Simmental-737 Simmental-737 Simmental-58 Simmental-58 Simmental-196 Simmental-196 Simmental-738 Simmental-738 Simmental-730 Simmental-730 Simmental-775 Simmental-775 Simmental-732 Simmental-732 Simmental-760 Simmental-760 Simmental-165 Simmental-165 Simmental-729 Simmental-729 Simmental-755 Simmental-755 Simmental-738 Simmental-738 Simmental-783 Simmental-783 Simmental-738 Simmental-738 Simmental-730 Simmental-730 Simmental-196 Simmental-196 Simmental-791 Simmental-791 Simmental-836 Simmental-836 Simmental-748 Simmental-748 Simmental-829 Simmental-829 ? ? Simmental-809 Simmental-809 Simmental-874 Simmental-874 Simmental-755 Simmental-755 Simmental-815 Simmental-815 Simmental-783 Simmental-783 Simmental-778 Simmental-778 Simmental-809 Simmental-809 Simmental-809 Simmental-809 Simmental-737 Simmental-737 Simmental-737 Simmental-737 Simmental-737 Simmental-737 Simmental-774 Simmental-774 Simmental-818 Simmental-818 Simmental-726 Simmental-726 Simmental-783 Simmental-783 Simmental-783 Simmental-783 Simmental-809 Simmental-809 Simmental-809 Simmental-809 Simmental-809 Simmental-809 Simmental-725 Simmental-725 Simmental-817 Simmental-817 Simmental-817 Simmental-817 Simmental-828 Simmental-828 Simmental-725 Simmental-725 Simmental-725 Simmental-725 Simmental-725 Simmental-725 Simmental-808 Simmental-808 Simmental-725 Simmental-725 Simmental-871 Simmental-871 Simmental-743 Simmental-743 ? ? Simmental-724 Simmental-724 Simmental-797 Simmental-797 Simmental-755 Simmental-755 Simmental-774 Simmental-774 Simmental-776 Simmental-776 Simmental-426 Simmental-426 Simmental-774 Simmental-774 Simmental-770 Simmental-770 Simmental-770 Simmental-770 Simmental-857 Simmental-857 Simmental-756 Simmental-756 ? ? ? ? Simmental-139 Simmental-139 Simmental-846 Simmental-846 Simmental-230 Simmental-230 Simmental-230 Simmental-230 Simmental-365 Simmental-365 Simmental-241 Simmental-241 cross-39 cross-39 Simmental-202 Simmental-202 cross-17 cross-17 Simmental-822 Simmental-822 Simmental-790 Simmental-790 cross-38 cross-38 Simmental-353 Simmental-353 Simmental-792 Simmental-792 Simmental-790 Simmental-790 Simmental-852 Simmental-852 Simmental-491 Simmental-491 Simmental-792 Simmental-792 Simmental-490 Simmental-490 Simmental-843 Simmental-843 Simmental-230 Simmental-230 Simmental-855 Simmental-855 Simmental-792 Simmental-792 Simmental-353 Simmental-353 Simmental-353 Simmental-353 Simmental-340 Simmental-340 Simmental-370 Simmental-370 Simmental-370 Simmental-370 Simmental-820 Simmental-820 Simmental-753 Simmental-753 Simmental-406 Simmental-406 Simmental-230 Simmental-230 Simmental-230 Simmental-230 Simmental-353 Simmental-353 cross-38 cross-38 Simmental-782 Simmental-782 Simmental-811 Simmental-811 Simmental-353 Simmental-353 Simmental-842 Simmental-842 Simmental-825 Simmental-825 cross-17 cross-17 Simmental-787 Simmental-787 Simmental-773 Simmental-773 Simmental-814 Simmental-814 Simmental-390 Simmental-390 Simmental-490 Simmental-490 Simmental-840 Simmental-840 Simmental-488 Simmental-488 cross-38 cross-38 Simmental-793 Simmental-793 Simmental-823 Simmental-823 cross-38 cross-38 cross-38 cross-38 Simmental-235 Simmental-235 Simmental-225 Simmental-225 Simmental-230 Simmental-230 ? ? Simmental-490 Simmental-490 Simmental-853 Simmental-853 ? ? Simmental-215 Simmental-215 cross-37 cross-37 Simmental-235 Simmental-235 Simmental-390 Simmental-390 Simmental-486 Simmental-486 Simmental-802 Simmental-802 Simmental-840 Simmental-840 Simmental-486 Simmental-486 Simmental-823 Simmental-823 Simmental-823 Simmental-823 ? ? Simmental-33 Simmental-33 cross-38 cross-38 Simmental-387 Simmental-387 Simmental-742 Simmental-742 ? ? Simmental-235 Simmental-235 Simmental-824 Simmental-824 cross-37 cross-37 Simmental-821 Simmental-821 Simmental-864 Simmental-864 Simmental-488 Simmental-488 Simmental-387 Simmental-387 Simmental-367 Simmental-367 Simmental-780 Simmental-780 Simmental-49 Simmental-49 Simmental-197 Simmental-197 Simmental-794 Simmental-794 Simmental-816 Simmental-816 Simmental-807 Simmental-807 Simmental-812 Simmental-812 Simmental-831 Simmental-831 Simmental-847 Simmental-847 Simmental-590 Simmental-590 Simmental-811 Simmental-811 Simmental-812 Simmental-812 ? ? cross-38 cross-38 Simmental-487 Simmental-487 cross-39 cross-39 Simmental-798 Simmental-798 Simmental-768 Simmental-768 Simmental-786 Simmental-786 Simmental-739 Simmental-739 Simmental-865 Simmental-865 ? ? Simmental-496 Simmental-496 Simmental-496 Simmental-496 ? ? Simmental-238 Simmental-238 ? ? Simmental-238 Simmental-238 Simmental-812 Simmental-812 Simmental-495 Simmental-495 Simmental-798 Simmental-798 Simmental-500 Simmental-500 Simmental-500 Simmental-500 ? ? ? ? Simmental-854 Simmental-854 Simmental-830 Simmental-830 ? ? Simmental-795 Simmental-795 Simmental-841 Simmental-841 Simmental-834 Simmental-834 Simmental-800 Simmental-800 Simmental-238 Simmental-238 ? ? Simmental-763 Simmental-763 Simmental-356 Simmental-356 Simmental-746 Simmental-746 Simmental-746 Simmental-746 ? ? Simmental-238 Simmental-238 Simmental-838 Simmental-838 ? ? Simmental-769 Simmental-769 ? ? Simmental-862 Simmental-862 Simmental-735 Simmental-735 Simmental-600 Simmental-600 Simmental-734 Simmental-734 Simmental-483 Simmental-483 Simmental-848 Simmental-848 Simmental-369 Simmental-369 Simmental-849 Simmental-849 Simmental-806 Simmental-806 Simmental-707 Simmental-707 Simmental-804 Simmental-804 ? ? Simmental-813 Simmental-813 ? ? Simmental-733 Simmental-733 Simmental-803 Simmental-803 Simmental-605 Simmental-605 Simmental-803 Simmental-803 Simmental-605 Simmental-605 Simmental-610 Simmental-610 Simmental-734 Simmental-734 Simmental-734 Simmental-734 Simmental-839 Simmental-839 Simmental-653 Simmental-653 Simmental-851 Simmental-851 Simmental-785 Simmental-785 ? ? Simmental-803 Simmental-803 Simmental-803 Simmental-803 Simmental-651 Simmental-651 Simmental-617 Simmental-617 Simmental-617 Simmental-617 Simmental-861 Simmental-861 Simmental-627 Simmental-627 Simmental-723 Simmental-723 Simmental-467 Simmental-467 Simmental-628 Simmental-628 Simmental-805 Simmental-805 Simmental-850 Simmental-850 ? ? Ayshire-625 Ayshire-625 ? ? ? ? ? ? ? ? ? ? ? ? ? ? ? ? ? ? ? ? ? ? ? ? ? ? ? ? ? ? Tarentaise-114 Tarentaise-114 ? ? ? ? ? ? ? ? ? ? ? ? ? ? ? ? ? ? Tarentaise-114 Tarentaise-114 ? ? Tarentaise-121 Tarentaise-121 ? ? ? ? Tarentaise-114 Tarentaise-114 ? ? ? ? ? ? ? ? ? ? ? ? ? ? ? ? ? ? ? ? ? ? ? ? ? ? ? ? ? ? ? ? ? ? ? ? ? ? ? ? ? ? ? ? ? ? Tarentaise-138 Tarentaise-138 Tarentaise-145 Tarentaise-145 Tarentaise-39 Tarentaise-39 Tarentaise-19 Tarentaise-19 Tarentaise-31 Tarentaise-31 Tarentaise-31 Tarentaise-31 Tarentaise-103 Tarentaise-103 Tarentaise-24 Tarentaise-24 Tarentaise-138 Tarentaise-138 Tarentaise-138 Tarentaise-138 Tarentaise-103 Tarentaise-103 Tarentaise-19 Tarentaise-19 Tarentaise-145 Tarentaise-145 Tarentaise-19 Tarentaise-19 Tarentaise-111 Tarentaise-111 Tarentaise-145 Tarentaise-145 Tarentaise-19 Tarentaise-19 Tarentaise-31 Tarentaise-31 Tarentaise-24 Tarentaise-24 Tarentaise-103 Tarentaise-103 Tarentaise-39 Tarentaise-39 Tarentaise-19 Tarentaise-19 Tarentaise-103 Tarentaise-103 Tarentaise-24 Tarentaise-24 Tarentaise-81 Tarentaise-81 Tarentaise-111 Tarentaise-111 Tarentaise-89 Tarentaise-89 Tarentaise-17 Tarentaise-17 Tarentaise-17 Tarentaise-17 Tarentaise-99 Tarentaise-99 Tarentaise-89 Tarentaise-89 Tarentaise-3 Tarentaise-3 Tarentaise-3 Tarentaise-3 Tarentaise-99 Tarentaise-99 Tarentaise-132 Tarentaise-132 Tarentaise-63 Tarentaise-63 Tarentaise-72 Tarentaise-72 Tarentaise-3 Tarentaise-3 Tarentaise-99 Tarentaise-99 Tarentaise-5 Tarentaise-5 Tarentaise-63 Tarentaise-63 Tarentaise-99 Tarentaise-99 Tarentaise-72 Tarentaise-72 Tarentaise-96 Tarentaise-96 Tarentaise-121 Tarentaise-121 Tarentaise-99 Tarentaise-99 Tarentaise-121 Tarentaise-121 Tarentaise-54 Tarentaise-54 Tarentaise-54 Tarentaise-54 Tarentaise-96 Tarentaise-96 Tarentaise-81 Tarentaise-81 ? ? Tarentaise-168 Tarentaise-168 ? ? ? ? Tarentaise-168 Tarentaise-168 Tarentaise-36 Tarentaise-36 ? ? Tarentaise-95 Tarentaise-95 Tarentaise-35 Tarentaise-35 Tarentaise-121 Tarentaise-121 Tarentaise-54 Tarentaise-54 Tarentaise-54 Tarentaise-54 ? ? ? ? ? ? ? ? ? ? ? ? ? ? ? ? ? ? ? ? ? ? ? ? ? ? ? ? ? ? ? ? ? ? ? ? ? ? ? ? ? ? ? ? ? ? ? ? ? ? ? ? ? ? ? ? ? ? ? ? ? ? ? ? Tarentaise-24 Tarentaise-24 Tarentaise-17 Tarentaise-17 Tarentaise-123 Tarentaise-123 Tarentaise-3 Tarentaise-3 Tarentaise-123 Tarentaise-123 Tarentaise-81 Tarentaise-81 ? ? ? ? ? ? ? ? ? ? ? ? ? ? ? ? ? ? ? ? ? ? ? ? ? ? ? ? ? ? ? ? ? ? ? ? ? ? ? ? ? ? ? ? ? ? ? ? ? ? ? ? ? ? ? ? ? ? ? ? ? ? ? ? ? ? ? ? ? ? ? ? ? ? ? ? ? ? ? ? ? ? ? ? TropicalComposite-346 TropicalComposite-346 TropicalComposite-345 TropicalComposite-345 BelmontRed-41 BelmontRed-41 TropicalComposite-295 TropicalComposite-295 TropicalComposite-328 TropicalComposite-328 BelmontRed-41 BelmontRed-41 TropicalComposite-323 TropicalComposite-323 TropicalComposite-324 TropicalComposite-324 TropicalComposite-324 TropicalComposite-324 TropicalComposite-323 TropicalComposite-323 TropicalComposite-324 TropicalComposite-324 TropicalComposite-324 TropicalComposite-324 TropicalComposite-323 TropicalComposite-323 TropicalComposite-323 TropicalComposite-323 TropicalComposite-324 TropicalComposite-324 TropicalComposite-323 TropicalComposite-323 BelmontRed-54 BelmontRed-54 BelmontRed-63 BelmontRed-63 BelmontRed-52 BelmontRed-52 TropicalComposite-323 TropicalComposite-323 BelmontRed-52 BelmontRed-52 BelmontRed-41 BelmontRed-41 TropicalComposite-324 TropicalComposite-324 TropicalComposite-338 TropicalComposite-338 BelmontRed-51 BelmontRed-51 TropicalComposite-296 TropicalComposite-296 TropicalComposite-323 TropicalComposite-323 TropicalComposite-323 TropicalComposite-323 TropicalComposite-323 TropicalComposite-323 TropicalComposite-296 TropicalComposite-296 BelmontRed-41 BelmontRed-41 BelmontRed-54 BelmontRed-54 ? ? ? ? ? ? ? ? ? ? TropicalComposite-339 TropicalComposite-339 ? ? ? ? BelmontRed-55 BelmontRed-55 ? ? ? ? ? ? ? ? ? ? ? ? ? ? ? ? ? ? ? ? ? ? ? ? ? ? ? ? ? ? ? ? ? ? ? ? TropicalComposite-328 TropicalComposite-328 ? ? ? ? TropicalComposite-326 TropicalComposite-326 TropicalComposite-328 TropicalComposite-328 TropicalComposite-328 TropicalComposite-328 TropicalComposite-328 TropicalComposite-328 TropicalComposite-338 TropicalComposite-338 TropicalComposite-343 TropicalComposite-343 ? ? TropicalComposite-341 TropicalComposite-341 TropicalComposite-341 TropicalComposite-341 TropicalComposite-328 TropicalComposite-328 BelmontRed-51 BelmontRed-51 TropicalComposite-343 TropicalComposite-343 TropicalComposite-328 TropicalComposite-328 BelmontRed-41 BelmontRed-41 BelmontRed-54 BelmontRed-54 BelmontRed-54 BelmontRed-54 TropicalComposite-343 TropicalComposite-343 TropicalComposite-342 TropicalComposite-342 TropicalComposite-326 TropicalComposite-326 BelmontRed-54 BelmontRed-54 BelmontRed-54 BelmontRed-54 TropicalComposite-338 TropicalComposite-338 BelmontRed-41 BelmontRed-41 TropicalComposite-326 TropicalComposite-326 TropicalComposite-342 TropicalComposite-342 TropicalComposite-344 TropicalComposite-344 ? ? TropicalComposite-326 TropicalComposite-326 TropicalComposite-326 TropicalComposite-326 ? ? ? ? ? ? ? ? ? ? ? ? ? ? ? ? TropicalComposite-297 TropicalComposite-297 ? ? ? ? ? ? ? ? TropicalComposite-297 TropicalComposite-297 ? ? TropicalComposite-297 TropicalComposite-297 ? ? ? ? ? ? TropicalComposite-297 TropicalComposite-297 ? ? ? ? ? ? ? ? ? ? TropicalComposite-297 TropicalComposite-297 ? ? ? ? ? ? ? ? ? ? ? ? TropicalComposite-297 TropicalComposite-297 ? ? ? ? ? ? ? ? ? ? ? ? ? ? ? ? ? ? TropicalComposite-324 TropicalComposite-324 TropicalComposite-330 TropicalComposite-330 TropicalComposite-329 TropicalComposite-329 TropicalComposite-329 TropicalComposite-329 TropicalComposite-330 TropicalComposite-330 TropicalComposite-337 TropicalComposite-337 BelmontRed-60 BelmontRed-60 BelmontRed-63 BelmontRed-63 BelmontRed-63 BelmontRed-63 TropicalComposite-339 TropicalComposite-339 TropicalComposite-337 TropicalComposite-337 TropicalComposite-295 TropicalComposite-295 TropicalComposite-324 TropicalComposite-324 BelmontRed-62 BelmontRed-62 TropicalComposite-330 TropicalComposite-330 TropicalComposite-337 TropicalComposite-337 TropicalComposite-329 TropicalComposite-329 TropicalComposite-339 TropicalComposite-339 TropicalComposite-327 TropicalComposite-327 TropicalComposite-343 TropicalComposite-343 TropicalComposite-327 TropicalComposite-327 TropicalComposite-327 TropicalComposite-327 TropicalComposite-343 TropicalComposite-343 TropicalComposite-341 TropicalComposite-341 TropicalComposite-328 TropicalComposite-328 BelmontRed-55 BelmontRed-55 TropicalComposite-343 TropicalComposite-343 TropicalComposite-327 TropicalComposite-327 TropicalComposite-341 TropicalComposite-341 TropicalComposite-295 TropicalComposite-295 TropicalComposite-343 TropicalComposite-343 BelmontRed-41 BelmontRed-41 TropicalComposite-327 TropicalComposite-327 TropicalComposite-342 TropicalComposite-342 TropicalComposite-342 TropicalComposite-342 TropicalComposite-342 TropicalComposite-342 TropicalComposite-327 TropicalComposite-327 BelmontRed-55 BelmontRed-55 TropicalComposite-326 TropicalComposite-326 TropicalComposite-341 TropicalComposite-341 TropicalComposite-295 TropicalComposite-295 TropicalComposite-327 TropicalComposite-327 TropicalComposite-296 TropicalComposite-296 TropicalComposite-296 TropicalComposite-296 TropicalComposite-296 TropicalComposite-296 TropicalComposite-325 TropicalComposite-325 TropicalComposite-342 TropicalComposite-342 TropicalComposite-326 TropicalComposite-326 TropicalComposite-325 TropicalComposite-325 TropicalComposite-341 TropicalComposite-341 BelmontRed-55 BelmontRed-55 TropicalComposite-296 TropicalComposite-296 BelmontRed-55 BelmontRed-55 ? ? ? ? ? ? ? ? ? ? ? ? ? ? ? ? ? ? ? ? TropicalComposite-297 TropicalComposite-297 ? ? ? ? ? ? ? ? TropicalComposite-297 TropicalComposite-297 ? ? ? ? ? ? ? ? ? ? ? ? ? ? ? ? ? ? ? ? ? ? ? ? ? ? ? ? ? ? ? ? ? ? ? ? ? ? ? ? ? ? ? ? ? ? ? ? ? ? ? ? ? ? ? ? ? ? ? ? ? ? ? ? ? ? ? ? ? ? ? ? ? ? ? ? ? ? ? ? ? ? ? ? ? ? ? ? ? ? ? ? ? ? ? ? ? ? ? ? TropicalComposite-295 TropicalComposite-295 ? ? TropicalComposite-295 TropicalComposite-295 BelmontRed-51 BelmontRed-51 BelmontRed-51 BelmontRed-51 TropicalComposite-295 TropicalComposite-295 BelmontRed-55 BelmontRed-55 ? ? ? ? TropicalComposite-295 TropicalComposite-295 TropicalComposite-325 TropicalComposite-325 ? ? BelmontRed-55 BelmontRed-55 TropicalComposite-340 TropicalComposite-340 TropicalComposite-340 TropicalComposite-340 BelmontRed-51 BelmontRed-51 BelmontRed-44 BelmontRed-44 TropicalComposite-296 TropicalComposite-296 TropicalComposite-338 TropicalComposite-338 TropicalComposite-340 TropicalComposite-340 BelmontRed-60 BelmontRed-60 TropicalComposite-332 TropicalComposite-332 BelmontRed-63 BelmontRed-63 TropicalComposite-327 TropicalComposite-327 BelmontRed-60 BelmontRed-60 BelmontRed-44 BelmontRed-44 TropicalComposite-332 TropicalComposite-332 TropicalComposite-338 TropicalComposite-338 BelmontRed-44 BelmontRed-44 TropicalComposite-331 TropicalComposite-331 ? ? TropicalComposite-296 TropicalComposite-296 TropicalComposite-332 TropicalComposite-332 BelmontRed-62 BelmontRed-62 TropicalComposite-339 TropicalComposite-339 TropicalComposite-340 TropicalComposite-340 BelmontRed-52 BelmontRed-52 ? ? TropicalComposite-331 TropicalComposite-331 BelmontRed-44 BelmontRed-44 TropicalComposite-332 TropicalComposite-332 ? ? ? ? ? ? ? ? ? ? ? ? ? ? ? ? ? ? ? ? ? ? ? ? ? ? ? ? ? ? ? ? ? ? ? ? ? ? ? ? ? ? ? ? Vosgienne-56 Vosgienne-56 Vosgienne-26 Vosgienne-26 Vosgienne-11 Vosgienne-11 Vosgienne-13 Vosgienne-13 Vosgienne-55 Vosgienne-55 Vosgienne-54 Vosgienne-54 Vosgienne-14 Vosgienne-14 Vosgienne-38 Vosgienne-38 Vosgienne-25 Vosgienne-25 Vosgienne-54 Vosgienne-54 Vosgienne-57 Vosgienne-57 ? ? ? ? ? ? ? ? ? ? ? ? ? ? ? ? ? ? Vosgienne-34 Vosgienne-34 Vosgienne-17 Vosgienne-17 ? ? ? ? ? ? ? ? ? ? ? ? ? ? ? ? ? ? ? ? ? ? ? ? ? ? ? ? ? ? ? ? ? ? ? ? ? ? ? ? ? ? ? ? ? ? Vosgienne-20 Vosgienne-20 ? ? Angus-844 Angus-844 Angus-841 Angus-841 Angus-841 Angus-841 cross-33 cross-33 cross-27 cross-27 cross-30 cross-30 cross-32 cross-32 cross-29 cross-29 cross-34 cross-34 cross-36 cross-36 Simmental-353 Simmental-353 Simmental-490 Simmental-490 cross-39 cross-39 cross-32 cross-32 cross-31 cross-31 Simmental-490 Simmental-490 cross-32 cross-32 cross-38 cross-38 cross-29 cross-29 cross-32 cross-32 cross-29 cross-29 cross-37 cross-37 Angus-862 Angus-862 Simmental-33 Simmental-33 Simmental-369 Simmental-369 Simmental-651 Simmental-651
[truncated: 13,081,619 more chars]
