# Supplementary material for: Imputation of microsatellite alleles from dense SNP genotypes for parentage verification across multiple Bos taurus and Bos indicus breeds
Source: Front Genet. 2013 Sep 18;4:176. doi: 10.3389/fgene.2013.00176 (PMC3776237; doi:10.3389/fgene.2013.00176)
Supplement: Supplementary file 1 [file DataSheet1.ZIP › MS_impute_phased_Ref+Marker_files/p_All_1kb+MS_BT+BI_ref_chr16.txt]

I id Angus-34 Angus-34 Angus-41 Angus-41 Angus-57 Angus-57 Angus-117 Angus-117 Angus-95 Angus-95 Angus-61 Angus-61 Angus-16 Angus-16 Angus-183 Angus-183 Angus-309 Angus-309 Angus-243 Angus-243 Angus-80 Angus-80 Angus-67 Angus-67 Angus-48 Angus-48 Angus-193 Angus-193 Angus-289 Angus-289 Angus-296 Angus-296 Angus-198 Angus-198 Angus-256 Angus-256 Angus-106 Angus-106 Angus-144 Angus-144 Angus-36 Angus-36 Angus-162 Angus-162 Angus-185 Angus-185 Angus-68 Angus-68 Angus-50 Angus-50 Angus-135 Angus-135 Angus-47 Angus-47 Angus-249 Angus-249 Angus-116 Angus-116 Angus-226 Angus-226 Angus-318 Angus-318 Angus-146 Angus-146 Angus-118 Angus-118 Angus-218 Angus-218 Angus-261 Angus-261 Angus-79 Angus-79 Angus-142 Angus-142 Angus-217 Angus-217 Angus-228 Angus-228 Angus-77 Angus-77 Angus-60 Angus-60 Angus-265 Angus-265 Angus-158 Angus-158 Angus-141 Angus-141 Angus-105 Angus-105 Angus-180 Angus-180 Angus-55 Angus-55 Angus-46 Angus-46 Angus-248 Angus-248 Angus-164 Angus-164 Angus-308 Angus-308 Angus-222 Angus-222 Angus-195 Angus-195 Angus-150 Angus-150 Angus-161 Angus-161 Angus-100 Angus-100 Angus-216 Angus-216 Angus-292 Angus-292 Angus-157 Angus-157 Angus-17 Angus-17 Angus-176 Angus-176 Angus-282 Angus-282 Angus-89 Angus-89 Angus-320 Angus-320 Angus-73 Angus-73 Angus-224 Angus-224 Angus-212 Angus-212 Angus-83 Angus-83 Angus-279 Angus-279 Angus-232 Angus-232 Angus-221 Angus-221 Angus-275 Angus-275 Angus-269 Angus-269 Angus-255 Angus-255 Angus-182 Angus-182 Angus-242 Angus-242 Angus-15 Angus-15 Angus-133 Angus-133 Angus-132 Angus-132 Angus-264 Angus-264 Angus-123 Angus-123 Angus-121 Angus-121 Angus-39 Angus-39 Angus-155 Angus-155 Angus-197 Angus-197 Angus-267 Angus-267 Angus-31 Angus-31 Angus-179 Angus-179 Angus-5 Angus-5 Angus-214 Angus-214 Angus-245 Angus-245 Angus-112 Angus-112 Angus-88 Angus-88 Angus-273 Angus-273 Angus-154 Angus-154 Angus-266 Angus-266 Angus-263 Angus-263 Angus-129 Angus-129 Angus-169 Angus-169 Angus-92 Angus-92 Angus-277 Angus-277 Angus-74 Angus-74 Angus-38 Angus-38 Angus-153 Angus-153 Angus-114 Angus-114 Angus-66 Angus-66 Angus-284 Angus-284 Angus-9 Angus-9 Angus-230 Angus-230 Angus-291 Angus-291 Angus-281 Angus-281 Angus-194 Angus-194 Angus-268 Angus-268 Angus-59 Angus-59 Angus-294 Angus-294 Angus-286 Angus-286 Angus-191 Angus-191 Angus-317 Angus-317 Angus-178 Angus-178 Angus-257 Angus-257 Angus-130 Angus-130 Angus-274 Angus-274 Angus-54 Angus-54 Angus-44 Angus-44 Angus-251 Angus-251 Angus-247 Angus-247 Angus-22 Angus-22 Angus-172 Angus-172 Angus-189 Angus-189 Angus-90 Angus-90 Angus-188 Angus-188 Angus-196 Angus-196 Angus-170 Angus-170 Angus-111 Angus-111 Angus-229 Angus-229 Angus-102 Angus-102 Angus-35 Angus-35 Angus-149 Angus-149 Angus-84 Angus-84 Angus-303 Angus-303 Angus-23 Angus-23 Angus-231 Angus-231 Angus-234 Angus-234 Angus-56 Angus-56 Angus-262 Angus-262 Angus-69 Angus-69 Angus-52 Angus-52 Angus-278 Angus-278 Angus-215 Angus-215 Angus-211 Angus-211 Angus-110 Angus-110 Angus-305 Angus-305 Angus-62 Angus-62 Angus-163 Angus-163 Angus-94 Angus-94 Angus-152 Angus-152 Angus-4 Angus-4 Angus-223 Angus-223 Angus-315 Angus-315 Angus-314 Angus-314 Angus-37 Angus-37 Angus-316 Angus-316 Angus-93 Angus-93 Angus-313 Angus-313 Angus-98 Angus-98 Angus-165 Angus-165 Angus-21 Angus-21 Angus-99 Angus-99 Angus-119 Angus-119 Angus-171 Angus-171 Angus-312 Angus-312 Angus-113 Angus-113 Angus-319 Angus-319 Angus-199 Angus-199 Angus-120 Angus-120 Angus-219 Angus-219 Angus-307 Angus-307 Angus-19 Angus-19 Angus-65 Angus-65 Angus-13 Angus-13 Angus-288 Angus-288 Angus-300 Angus-300 Angus-137 Angus-137 Angus-210 Angus-210 Angus-306 Angus-306 Angus-20 Angus-20 Angus-145 Angus-145 Angus-280 Angus-280 Angus-166 Angus-166 Angus-283 Angus-283 Angus-270 Angus-270 Angus-304 Angus-304 Angus-310 Angus-310 Angus-227 Angus-227 Angus-45 Angus-45 Angus-239 Angus-239 Angus-128 Angus-128 Angus-238 Angus-238 Angus-28 Angus-28 Angus-2 Angus-2 Angus-101 Angus-101 Angus-220 Angus-220 Angus-236 Angus-236 Angus-347 Angus-347 Angus-138 Angus-138 Angus-333 Angus-333 Angus-127 Angus-127 Angus-200 Angus-200 Angus-204 Angus-204 Angus-206 Angus-206 Angus-258 Angus-258 Angus-8 Angus-8 Angus-27 Angus-27 Angus-136 Angus-136 Angus-254 Angus-254 Angus-181 Angus-181 Angus-225 Angus-225 Angus-43 Angus-43 Angus-12 Angus-12 Angus-301 Angus-301 Angus-25 Angus-25 Angus-7 Angus-7 Angus-177 Angus-177 Angus-293 Angus-293 Angus-64 Angus-64 Angus-147 Angus-147 Angus-3 Angus-3 Angus-18 Angus-18 Angus-346 Angus-346 Angus-349 Angus-349 Angus-287 Angus-287 Angus-53 Angus-53 Angus-345 Angus-345 Angus-213 Angus-213 Angus-104 Angus-104 Angus-107 Angus-107 Angus-107 Angus-107 Angus-29 Angus-29 Angus-184 Angus-184 Angus-175 Angus-175 Angus-259 Angus-259 Angus-252 Angus-252 Angus-252 Angus-252 Angus-285 Angus-285 Angus-75 Angus-75 Angus-343 Angus-343 Angus-202 Angus-202 Angus-30 Angus-30 Angus-58 Angus-58 Angus-244 Angus-244 Angus-244 Angus-244 Angus-336 Angus-336 Angus-337 Angus-337 Angus-323 Angus-323 Angus-344 Angus-344 Angus-290 Angus-290 Angus-338 Angus-338 Angus-14 Angus-14 Angus-330 Angus-330 Angus-122 Angus-122 Angus-201 Angus-201 Angus-201 Angus-201 Angus-334 Angus-334 Angus-235 Angus-235 Angus-331 Angus-331 Angus-168 Angus-168 Angus-187 Angus-187 Angus-26 Angus-26 Angus-81 Angus-81 Angus-341 Angus-341 Angus-322 Angus-322 Angus-321 Angus-321 Angus-42 Angus-42 Angus-109 Angus-109 Angus-328 Angus-328 Angus-342 Angus-342 Angus-329 Angus-329 Angus-335 Angus-335 Angus-340 Angus-340 Angus-332 Angus-332 Angus-71 Angus-71 Angus-108 Angus-108 Angus-327 Angus-327 Angus-353 Angus-353 Angus-339 Angus-339 Angus-325 Angus-325 Angus-326 Angus-326 Angus-11 Angus-11 Angus-351 Angus-351 Angus-352 Angus-352 Angus-355 Angus-355 Angus-350 Angus-350 Angus-354 Angus-354 Angus-276 Angus-276 Ayshire-4 Ayshire-4 Ayshire-31 Ayshire-31 Ayshire-32 Ayshire-32 Ayshire-66 Ayshire-66 Ayshire-16 Ayshire-16 Ayshire-28 Ayshire-28 Ayshire-34 Ayshire-34 Ayshire-25 Ayshire-25 Ayshire-29 Ayshire-29 Ayshire-33 Ayshire-33 Ayshire-68 Ayshire-68 Ayshire-14 Ayshire-14 Ayshire-71 Ayshire-71 Ayshire-58 Ayshire-58 Ayshire-57 Ayshire-57 Ayshire-37 Ayshire-37 Ayshire-8 Ayshire-8 Ayshire-9 Ayshire-9 Ayshire-6 Ayshire-6 Ayshire-61 Ayshire-61 Ayshire-69 Ayshire-69 Beefmaster-6 Beefmaster-6 Beefmaster-17 Beefmaster-17 Beefmaster-16 Beefmaster-16 Beefmaster-15 Beefmaster-15 Beefmaster-7 Beefmaster-7 Beefmaster-14 Beefmaster-14 Beefmaster-10 Beefmaster-10 Beefmaster-5 Beefmaster-5 Beefmaster-11 Beefmaster-11 Beefmaster-3 Beefmaster-3 Beefmaster-2 Beefmaster-2 Beefmaster-9 Beefmaster-9 Beefmaster-12 Beefmaster-12 Beefmaster-1 Beefmaster-1 Beefmaster-4 Beefmaster-4 BelgianBlue-86 BelgianBlue-86 BelgianBlue-46 BelgianBlue-46 BelgianBlue-18 BelgianBlue-18 BelgianBlue-73 BelgianBlue-73 BelgianBlue-118 BelgianBlue-118 BelgianBlue-118 BelgianBlue-118 BelgianBlue-58 BelgianBlue-58 BelgianBlue-105 BelgianBlue-105 BelgianBlue-127 BelgianBlue-127 BelgianBlue-146 BelgianBlue-146 BelgianBlue-156 BelgianBlue-156 BelgianBlue-85 BelgianBlue-85 BelgianBlue-134 BelgianBlue-134 BelgianBlue-67 BelgianBlue-67 BelgianBlue-151 BelgianBlue-151 BelgianBlue-12 BelgianBlue-12 BelgianBlue-28 BelgianBlue-28 BelgianBlue-117 BelgianBlue-117 BelgianBlue-22 BelgianBlue-22 BelgianBlue-115 BelgianBlue-115 BelgianBlue-47 BelgianBlue-47 BelgianBlue-114 BelgianBlue-114 BelgianBlue-15 BelgianBlue-15 BelgianBlue-49 BelgianBlue-49 BelgianBlue-37 BelgianBlue-37 BelgianBlue-143 BelgianBlue-143 BelgianBlue-125 BelgianBlue-125 BelgianBlue-93 BelgianBlue-93 BelgianBlue-55 BelgianBlue-55 BelgianBlue-80 BelgianBlue-80 BelgianBlue-80 BelgianBlue-80 BelgianBlue-80 BelgianBlue-80 BelgianBlue-56 BelgianBlue-56 BelgianBlue-59 BelgianBlue-59 BelgianBlue-116 BelgianBlue-116 BelgianBlue-66 BelgianBlue-66 BelgianBlue-50 BelgianBlue-50 BelgianBlue-132 BelgianBlue-132 BelgianBlue-14 BelgianBlue-14 BelgianBlue-96 BelgianBlue-96 BelgianBlue-48 BelgianBlue-48 BelgianBlue-130 BelgianBlue-130 BelgianBlue-78 BelgianBlue-78 BelgianBlue-111 BelgianBlue-111 BelgianBlue-84 BelgianBlue-84 BelgianBlue-129 BelgianBlue-129 BelgianBlue-129 BelgianBlue-129 BelgianBlue-19 BelgianBlue-19 BelgianBlue-53 BelgianBlue-53 BelgianBlue-8 BelgianBlue-8 BelgianBlue-69 BelgianBlue-69 BelgianBlue-128 BelgianBlue-128 BelgianBlue-158 BelgianBlue-158 BelgianBlue-7 BelgianBlue-7 BelgianBlue-7 BelgianBlue-7 BelgianBlue-89 BelgianBlue-89 BelgianBlue-41 BelgianBlue-41 BelgianBlue-39 BelgianBlue-39 BelgianBlue-138 BelgianBlue-138 BelgianBlue-88 BelgianBlue-88 BelgianBlue-32 BelgianBlue-32 BelgianBlue-104 BelgianBlue-104 BelgianBlue-98 BelgianBlue-98 BelgianBlue-77 BelgianBlue-77 BelgianBlue-13 BelgianBlue-13 BelgianBlue-121 BelgianBlue-121 BelgianBlue-120 BelgianBlue-120 BelgianBlue-2 BelgianBlue-2 BelgianBlue-9 BelgianBlue-9 BelgianBlue-113 BelgianBlue-113 BelgianBlue-150 BelgianBlue-150 BelgianBlue-112 BelgianBlue-112 BelgianBlue-54 BelgianBlue-54 BelgianBlue-35 BelgianBlue-35 BelgianBlue-52 BelgianBlue-52 BelgianBlue-51 BelgianBlue-51 BelgianBlue-27 BelgianBlue-27 BelgianBlue-26 BelgianBlue-26 BelgianBlue-107 BelgianBlue-107 BelgianBlue-133 BelgianBlue-133 BelgianBlue-149 BelgianBlue-149 BelgianBlue-119 BelgianBlue-119 BelgianBlue-155 BelgianBlue-155 BelgianBlue-31 BelgianBlue-31 BelgianBlue-103 BelgianBlue-103 BelgianBlue-148 BelgianBlue-148 BelgianBlue-92 BelgianBlue-92 BelgianBlue-11 BelgianBlue-11 BelgianBlue-108 BelgianBlue-108 BelgianBlue-108 BelgianBlue-108 BelgianBlue-154 BelgianBlue-154 BelgianBlue-102 BelgianBlue-102 BelgianBlue-135 BelgianBlue-135 BelgianBlue-61 BelgianBlue-61 BelgianBlue-65 BelgianBlue-65 BelgianBlue-63 BelgianBlue-63 BelgianBlue-5 BelgianBlue-5 BelgianBlue-83 BelgianBlue-83 BelgianBlue-95 BelgianBlue-95 BelgianBlue-159 BelgianBlue-159 BelgianBlue-57 BelgianBlue-57 BelgianBlue-21 BelgianBlue-21 BelgianBlue-157 BelgianBlue-157 BelgianBlue-79 BelgianBlue-79 BelgianBlue-124 BelgianBlue-124 BelgianBlue-131 BelgianBlue-131 BelgianBlue-10 BelgianBlue-10 BelgianBlue-42 BelgianBlue-42 BelgianBlue-36 BelgianBlue-36 BelgianBlue-72 BelgianBlue-72 BelgianBlue-147 BelgianBlue-147 BelgianBlue-106 BelgianBlue-106 BelgianBlue-62 BelgianBlue-62 BelgianBlue-40 BelgianBlue-40 BelgianBlue-153 BelgianBlue-153 BelgianBlue-20 BelgianBlue-20 BelgianBlue-75 BelgianBlue-75 BelgianBlue-87 BelgianBlue-87 BelgianBlue-24 BelgianBlue-24 BelgianBlue-109 BelgianBlue-109 BelgianBlue-123 BelgianBlue-123 BelgianBlue-64 BelgianBlue-64 BelgianBlue-136 BelgianBlue-136 BelgianBlue-1 BelgianBlue-1 BelgianBlue-44 BelgianBlue-44 BelgianBlue-76 BelgianBlue-76 BelgianBlue-142 BelgianBlue-142 BelgianBlue-4 BelgianBlue-4 BelgianBlue-144 BelgianBlue-144 BelgianBlue-97 BelgianBlue-97 BelgianBlue-122 BelgianBlue-122 BelgianBlue-45 BelgianBlue-45 BelgianBlue-141 BelgianBlue-141 BelgianBlue-43 BelgianBlue-43 BelgianBlue-100 BelgianBlue-100 BelgianBlue-126 BelgianBlue-126 BelgianBlue-29 BelgianBlue-29 BelgianBlue-91 BelgianBlue-91 BelgianBlue-139 BelgianBlue-139 BelgianBlue-74 BelgianBlue-74 BelgianBlue-38 BelgianBlue-38 BelgianBlue-82 BelgianBlue-82 BelgianBlue-82 BelgianBlue-82 BelgianBlue-82 BelgianBlue-82 BelgianBlue-82 BelgianBlue-82 BelgianBlue-34 BelgianBlue-34 BelgianBlue-60 BelgianBlue-60 BelgianBlue-25 BelgianBlue-25 BelgianBlue-90 BelgianBlue-90 Brahman-28 Brahman-28 Brahman-25 Brahman-25 Brahman-5 Brahman-5 Brahman-24 Brahman-24 Brahman-2 Brahman-2 Brahman-1 Brahman-1 Brahman-27 Brahman-27 Brahman-15 Brahman-15 Brahman-4 Brahman-4 Brahman-11 Brahman-11 Brahman-8 Brahman-8 Brahman-13 Brahman-13 Brahman-3 Brahman-3 Brahman-29 Brahman-29 Brahman-6 Brahman-6 Brahman-7 Brahman-7 Brahman-23 Brahman-23 Brahman-12 Brahman-12 Brahman-9 Brahman-9 Brahman-20 Brahman-20 Brahman-14 Brahman-14 Brahman-19 Brahman-19 Brahman-18 Brahman-18 Brahman-10 Brahman-10 Brahman-21 Brahman-21 Brahman-22 Brahman-22 Brahman-17 Brahman-17 Brahman-26 Brahman-26 Brahman-30 Brahman-30 Brahman-16 Brahman-16 Brahman-65 Brahman-65 Brahman-79 Brahman-79 Brahman-50 Brahman-50 Brahman-53 Brahman-53 Brahman-45 Brahman-45 Brahman-38 Brahman-38 Brahman-37 Brahman-37 Brahman-71 Brahman-71 Brahman-74 Brahman-74 Brahman-60 Brahman-60 Brahman-33 Brahman-33 Brahman-68 Brahman-68 Brahman-70 Brahman-70 Brahman-36 Brahman-36 Brahman-57 Brahman-57 Brahman-44 Brahman-44 Brahman-78 Brahman-78 Brahman-59 Brahman-59 Brahman-76 Brahman-76 Brahman-32 Brahman-32 Brahman-58 Brahman-58 Brahman-49 Brahman-49 Brahman-47 Brahman-47 Brahman-64 Brahman-64 Brahman-43 Brahman-43 Brahman-42 Brahman-42 Brahman-52 Brahman-52 Brahman-73 Brahman-73 Brahman-77 Brahman-77 Brahman-63 Brahman-63 Brahman-80 Brahman-80 Brahman-41 Brahman-41 Brahman-51 Brahman-51 Brahman-75 Brahman-75 Brahman-31 Brahman-31 Brahman-56 Brahman-56 Brahman-40 Brahman-40 Brahman-72 Brahman-72 Brahman-66 Brahman-66 Brahman-34 Brahman-34 Brahman-62 Brahman-62 Brahman-67 Brahman-67 Brahman-48 Brahman-48 Brahman-35 Brahman-35 Brahman-39 Brahman-39 Brahman-69 Brahman-69 Brahman-55 Brahman-55 Brahman-54 Brahman-54 Brahman-46 Brahman-46 Brahman-61 Brahman-61 Brangus-8 Brangus-8 Brangus-7 Brangus-7 Brangus-6 Brangus-6 Brangus-4 Brangus-4 Brangus-3 Brangus-3 Brangus-2 Brangus-2 Brangus-1 Brangus-1 Braunvieh-16 Braunvieh-16 Braunvieh-15 Braunvieh-15 Braunvieh-14 Braunvieh-14 Braunvieh-13 Braunvieh-13 Braunvieh-12 Braunvieh-12 Braunvieh-11 Braunvieh-11 Braunvieh-10 Braunvieh-10 Braunvieh-7 Braunvieh-7 Braunvieh-6 Braunvieh-6 Braunvieh-5 Braunvieh-5 Braunvieh-4 Braunvieh-4 Braunvieh-3 Braunvieh-3 Braunvieh-2 Braunvieh-2 Braunvieh-9 Braunvieh-9 Braunvieh-8 Braunvieh-8 Braunvieh-1 Braunvieh-1 BrownSwiss-20 BrownSwiss-20 BrownSwiss-16 BrownSwiss-16 BrownSwiss-23 BrownSwiss-23 BrownSwiss-26 BrownSwiss-26 BrownSwiss-27 BrownSwiss-27 BrownSwiss-18 BrownSwiss-18 BrownSwiss-9 BrownSwiss-9 BrownSwiss-10 BrownSwiss-10 BrownSwiss-29 BrownSwiss-29 BrownSwiss-25 BrownSwiss-25 BrownSwiss-15 BrownSwiss-15 BrownSwiss-30 BrownSwiss-30 BrownSwiss-19 BrownSwiss-19 BrownSwiss-6 BrownSwiss-6 BrownSwiss-7 BrownSwiss-7 BrownSwiss-32 BrownSwiss-32 BrownSwiss-13 BrownSwiss-13 BrownSwiss-24 BrownSwiss-24 BrownSwiss-21 BrownSwiss-21 BrownSwiss-3 BrownSwiss-3 BrownSwiss-31 BrownSwiss-31 BrownSwiss-12 BrownSwiss-12 BrownSwiss-5 BrownSwiss-5 BrownSwiss-33 BrownSwiss-33 BrownSwiss-17 BrownSwiss-17 BrownSwiss-28 BrownSwiss-28 BrownSwiss-22 BrownSwiss-22 BrownSwiss-11 BrownSwiss-11 BrownSwiss-4 BrownSwiss-4 BrownSwiss-14 BrownSwiss-14 BrownSwiss-2 BrownSwiss-2 Charolais-1026 Charolais-1026 Charolais-915 Charolais-915 Charolais-461 Charolais-461 Charolais-561 Charolais-561 Charolais-1067 Charolais-1067 Charolais-1088 Charolais-1088 Charolais-1085 Charolais-1085 Charolais-1091 Charolais-1091 Charolais-1064 Charolais-1064 Charolais-1063 Charolais-1063 Charolais-1062 Charolais-1062 Charolais-1058 Charolais-1058 Charolais-1081 Charolais-1081 Charolais-1052 Charolais-1052 Charolais-1066 Charolais-1066 Charolais-1068 Charolais-1068 Charolais-1079 Charolais-1079 Charolais-1077 Charolais-1077 Charolais-1075 Charolais-1075 Charolais-796 Charolais-796 Charolais-872 Charolais-872 Charolais-606 Charolais-606 Charolais-661 Charolais-661 Charolais-296 Charolais-296 Charolais-342 Charolais-342 Charolais-714 Charolais-714 Charolais-810 Charolais-810 Charolais-123 Charolais-123 Charolais-1029 Charolais-1029 Charolais-184 Charolais-184 Charolais-611 Charolais-611 Charolais-578 Charolais-578 Charolais-141 Charolais-141 Charolais-264 Charolais-264 Charolais-263 Charolais-263 Charolais-403 Charolais-403 Charolais-550 Charolais-550 Charolais-232 Charolais-232 Charolais-355 Charolais-355 Charolais-223 Charolais-223 Charolais-668 Charolais-668 Charolais-106 Charolais-106 Charolais-375 Charolais-375 Charolais-380 Charolais-380 Charolais-236 Charolais-236 Charolais-226 Charolais-226 Charolais-775 Charolais-775 Charolais-652 Charolais-652 Charolais-472 Charolais-472 Charolais-1049 Charolais-1049 Charolais-779 Charolais-779 Charolais-410 Charolais-410 Charolais-722 Charolais-722 Charolais-18 Charolais-18 Charolais-888 Charolais-888 Charolais-592 Charolais-592 Charolais-135 Charolais-135 Charolais-272 Charolais-272 Charolais-798 Charolais-798 Charolais-289 Charolais-289 Charolais-753 Charolais-753 Charolais-664 Charolais-664 Charolais-568 Charolais-568 Charolais-549 Charolais-549 Charolais-781 Charolais-781 Charolais-805 Charolais-805 Charolais-231 Charolais-231 Charolais-548 Charolais-548 Charolais-388 Charolais-388 Charolais-496 Charolais-496 Charolais-666 Charolais-666 Charolais-752 Charolais-752 Charolais-301 Charolais-301 Charolais-663 Charolais-663 Charolais-96 Charolais-96 Charolais-857 Charolais-857 Charolais-832 Charolais-832 Charolais-686 Charolais-686 Charolais-46 Charolais-46 Charolais-40 Charolais-40 Charolais-504 Charolais-504 Charolais-166 Charolais-166 Charolais-271 Charolais-271 Charolais-448 Charolais-448 Charolais-671 Charolais-671 Charolais-560 Charolais-560 Charolais-58 Charolais-58 Charolais-248 Charolais-248 Charolais-1044 Charolais-1044 Charolais-579 Charolais-579 Charolais-680 Charolais-680 Charolais-959 Charolais-959 Charolais-804 Charolais-804 Charolais-447 Charolais-447 Charolais-521 Charolais-521 Charolais-57 Charolais-57 Charolais-118 Charolais-118 Charolais-434 Charolais-434 Charolais-194 Charolais-194 Charolais-539 Charolais-539 Charolais-703 Charolais-703 Charolais-95 Charolais-95 Charolais-433 Charolais-433 Charolais-69 Charolais-69 Charolais-495 Charolais-495 Charolais-762 Charolais-762 Charolais-800 Charolais-800 Charolais-927 Charolais-927 Charolais-538 Charolais-538 Charolais-22 Charolais-22 Charolais-693 Charolais-693 Charolais-889 Charolais-889 Charolais-631 Charolais-631 Charolais-312 Charolais-312 Charolais-583 Charolais-583 Charolais-415 Charolais-415 Charolais-1047 Charolais-1047 Charolais-432 Charolais-432 Charolais-105 Charolais-105 Charolais-219 Charolais-219 Charolais-51 Charolais-51 Charolais-379 Charolais-379 Charolais-641 Charolais-641 Charolais-638 Charolais-638 Charolais-466 Charolais-466 Charolais-567 Charolais-567 Charolais-823 Charolais-823 Charolais-834 Charolais-834 Charolais-7 Charolais-7 Charolais-503 Charolais-503 Charolais-282 Charolais-282 Charolais-152 Charolais-152 Charolais-104 Charolais-104 Charolais-502 Charolais-502 Charolais-788 Charolais-788 Charolais-769 Charolais-769 Charolais-1032 Charolais-1032 Charolais-116 Charolais-116 Charolais-1002 Charolais-1002 Charolais-734 Charolais-734 Charolais-359 Charolais-359 Charolais-898 Charolais-898 Charolais-559 Charolais-559 Charolais-127 Charolais-127 Charolais-341 Charolais-341 Charolais-6 Charolais-6 Charolais-328 Charolais-328 Charolais-786 Charolais-786 Charolais-799 Charolais-799 Charolais-365 Charolais-365 Charolais-288 Charolais-288 Charolais-591 Charolais-591 Charolais-460 Charolais-460 Charolais-905 Charolais-905 Charolais-547 Charolais-547 Charolais-230 Charolais-230 Charolais-183 Charolais-183 Charolais-630 Charolais-630 Charolais-446 Charolais-446 Charolais-340 Charolais-340 Charolais-1 Charolais-1 Charolais-171 Charolais-171 Charolais-295 Charolais-295 Charolais-390 Charolais-390 Charolais-65 Charolais-65 Charolais-1008 Charolais-1008 Charolais-974 Charolais-974 Charolais-558 Charolais-558 Charolais-983 Charolais-983 Charolais-537 Charolais-537 Charolais-332 Charolais-332 Charolais-134 Charolais-134 Charolais-603 Charolais-603 Charolais-718 Charolais-718 Charolais-421 Charolais-421 Charolais-83 Charolais-83 Charolais-612 Charolais-612 Charolais-294 Charolais-294 Charolais-665 Charolais-665 Charolais-240 Charolais-240 Charolais-761 Charolais-761 Charolais-743 Charolais-743 Charolais-193 Charolais-193 Charolais-120 Charolais-120 Charolais-84 Charolais-84 Charolais-646 Charolais-646 Charolais-795 Charolais-795 Charolais-856 Charolais-856 Charolais-516 Charolais-516 Charolais-169 Charolais-169 Charolais-310 Charolais-310 Charolais-431 Charolais-431 Charolais-820 Charolais-820 Charolais-515 Charolais-515 Charolais-459 Charolais-459 Charolais-994 Charolais-994 Charolais-970 Charolais-970 Charolais-324 Charolais-324 Charolais-546 Charolais-546 Charolais-458 Charolais-458 Charolais-386 Charolais-386 Charolais-108 Charolais-108 Charolais-914 Charolais-914 Charolais-119 Charolais-119 Charolais-488 Charolais-488 Charolais-993 Charolais-993 Charolais-926 Charolais-926 Charolais-608 Charolais-608 Charolais-457 Charolais-457 Charolais-785 Charolais-785 Charolais-344 Charolais-344 Charolais-465 Charolais-465 Charolais-420 Charolais-420 Charolais-956 Charolais-956 Charolais-902 Charolais-902 Charolais-64 Charolais-64 Charolais-556 Charolais-556 Charolais-151 Charolais-151 Charolais-381 Charolais-381 Charolais-1015 Charolais-1015 Charolais-934 Charolais-934 Charolais-222 Charolais-222 Charolais-996 Charolais-996 Charolais-911 Charolais-911 Charolais-536 Charolais-536 Charolais-209 Charolais-209 Charolais-414 Charolais-414 Charolais-700 Charolais-700 Charolais-325 Charolais-325 Charolais-165 Charolais-165 Charolais-368 Charolais-368 Charolais-305 Charolais-305 Charolais-481 Charolais-481 Charolais-501 Charolais-501 Charolais-494 Charolais-494 Charolais-907 Charolais-907 Charolais-1025 Charolais-1025 Charolais-23 Charolais-23 Charolais-566 Charolais-566 Charolais-395 Charolais-395 Charolais-938 Charolais-938 Charolais-625 Charolais-625 Charolais-202 Charolais-202 Charolais-717 Charolais-717 Charolais-207 Charolais-207 Charolais-935 Charolais-935 Charolais-992 Charolais-992 Charolais-833 Charolais-833 Charolais-742 Charolais-742 Charolais-586 Charolais-586 Charolais-427 Charolais-427 Charolais-456 Charolais-456 Charolais-973 Charolais-973 Charolais-228 Charolais-228 Charolais-182 Charolais-182 Charolais-293 Charolais-293 Charolais-862 Charolais-862 Charolais-1005 Charolais-1005 Charolais-304 Charolais-304 Charolais-969 Charolais-969 Charolais-384 Charolais-384 Charolais-439 Charolais-439 Charolais-464 Charolais-464 Charolais-565 Charolais-565 Charolais-48 Charolais-48 Charolais-101 Charolais-101 Charolais-528 Charolais-528 Charolais-535 Charolais-535 Charolais-850 Charolais-850 Charolais-1048 Charolais-1048 Charolais-933 Charolais-933 Charolais-493 Charolais-493 Charolais-1041 Charolais-1041 Charolais-602 Charolais-602 Charolais-687 Charolais-687 Charolais-899 Charolais-899 Charolais-292 Charolais-292 Charolais-247 Charolais-247 Charolais-937 Charolais-937 Charolais-620 Charolais-620 Charolais-346 Charolais-346 Charolais-63 Charolais-63 Charolais-259 Charolais-259 Charolais-873 Charolais-873 Charolais-99 Charolais-99 Charolais-451 Charolais-451 Charolais-803 Charolais-803 Charolais-168 Charolais-168 Charolais-1024 Charolais-1024 Charolais-912 Charolais-912 Charolais-985 Charolais-985 Charolais-741 Charolais-741 Charolais-68 Charolais-68 Charolais-534 Charolais-534 Charolais-225 Charolais-225 Charolais-21 Charolais-21 Charolais-221 Charolais-221 Charolais-580 Charolais-580 Charolais-624 Charolais-624 Charolais-455 Charolais-455 Charolais-720 Charolais-720 Charolais-875 Charolais-875 Charolais-435 Charolais-435 Charolais-894 Charolais-894 Charolais-655 Charolais-655 Charolais-201 Charolais-201 Charolais-418 Charolais-418 Charolais-984 Charolais-984 Charolais-124 Charolais-124 Charolais-34 Charolais-34 Charolais-610 Charolais-610 Charolais-981 Charolais-981 Charolais-41 Charolais-41 Charolais-270 Charolais-270 Charolais-280 Charolais-280 Charolais-851 Charolais-851 Charolais-645 Charolais-645 Charolais-413 Charolais-413 Charolais-269 Charolais-269 Charolais-882 Charolais-882 Charolais-1040 Charolais-1040 Charolais-708 Charolais-708 Charolais-36 Charolais-36 Charolais-200 Charolais-200 Charolais-339 Charolais-339 Charolais-487 Charolais-487 Charolais-486 Charolais-486 Charolais-816 Charolais-816 Charolais-38 Charolais-38 Charolais-740 Charolais-740 Charolais-955 Charolais-955 Charolais-208 Charolais-208 Charolais-454 Charolais-454 Charolais-1018 Charolais-1018 Charolais-887 Charolais-887 Charolais-35 Charolais-35 Charolais-13 Charolais-13 Charolais-593 Charolais-593 Charolais-408 Charolais-408 Charolais-199 Charolais-199 Charolais-618 Charolais-618 Charolais-791 Charolais-791 Charolais-527 Charolais-527 Charolais-374 Charolais-374 Charolais-287 Charolais-287 Charolais-311 Charolais-311 Charolais-378 Charolais-378 Charolais-1036 Charolais-1036 Charolais-198 Charolais-198 Charolais-910 Charolais-910 Charolais-55 Charolais-55 Charolais-430 Charolais-430 Charolais-291 Charolais-291 Charolais-14 Charolais-14 Charolais-327 Charolais-327 Charolais-115 Charolais-115 Charolais-954 Charolais-954 Charolais-654 Charolais-654 Charolais-542 Charolais-542 Charolais-751 Charolais-751 Charolais-383 Charolais-383 Charolais-987 Charolais-987 Charolais-1051 Charolais-1051 Charolais-160 Charolais-160 Charolais-634 Charolais-634 Charolais-70 Charolais-70 Charolais-5 Charolais-5 Charolais-852 Charolais-852 Charolais-149 Charolais-149 Charolais-555 Charolais-555 Charolais-869 Charolais-869 Charolais-113 Charolais-113 Charolais-218 Charolais-218 Charolais-82 Charolais-82 Charolais-633 Charolais-633 Charolais-977 Charolais-977 Charolais-819 Charolais-819 Charolais-122 Charolais-122 Charolais-164 Charolais-164 Charolais-268 Charolais-268 Charolais-492 Charolais-492 Charolais-467 Charolais-467 Charolais-831 Charolais-831 Charolais-859 Charolais-859 Charolais-627 Charolais-627 Charolais-853 Charolais-853 Charolais-677 Charolais-677 Charolais-962 Charolais-962 Charolais-792 Charolais-792 Charolais-326 Charolais-326 Charolais-637 Charolais-637 Charolais-790 Charolais-790 Charolais-544 Charolais-544 Charolais-526 Charolais-526 Charolais-2 Charolais-2 Charolais-167 Charolais-167 Charolais-1039 Charolais-1039 Charolais-88 Charolais-88 Charolais-642 Charolais-642 Charolais-922 Charolais-922 Charolais-485 Charolais-485 Charolais-181 Charolais-181 Charolais-8 Charolais-8 Charolais-729 Charolais-729 Charolais-17 Charolais-17 Charolais-31 Charolais-31 Charolais-590 Charolais-590 Charolais-1001 Charolais-1001 Charolais-126 Charolais-126 Charolais-333 Charolais-333 Charolais-140 Charolais-140 Charolais-626 Charolais-626 Charolais-877 Charolais-877 Charolais-401 Charolais-401 Charolais-1046 Charolais-1046 Charolais-1043 Charolais-1043 Charolais-919 Charolais-919 Charolais-262 Charolais-262 Charolais-39 Charolais-39 Charolais-1012 Charolais-1012 Charolais-811 Charolais-811 Charolais-307 Charolais-307 Charolais-520 Charolais-520 Charolais-597 Charolais-597 Charolais-47 Charolais-47 Charolais-976 Charolais-976 Charolais-951 Charolais-951 Charolais-44 Charolais-44 Charolais-1019 Charolais-1019 Charolais-1050 Charolais-1050 Charolais-968 Charolais-968 Charolais-684 Charolais-684 Charolais-32 Charolais-32 Charolais-726 Charolais-726 Charolais-662 Charolais-662 Charolais-94 Charolais-94 Charolais-554 Charolais-554 Charolais-354 Charolais-354 Charolais-594 Charolais-594 Charolais-942 Charolais-942 Charolais-445 Charolais-445 Charolais-765 Charolais-765 Charolais-1007 Charolais-1007 Charolais-777 Charolais-777 Charolais-621 Charolais-621 Charolais-736 Charolais-736 Charolais-598 Charolais-598 Charolais-323 Charolais-323 Charolais-871 Charolais-871 Charolais-963 Charolais-963 Charolais-424 Charolais-424 Charolais-206 Charolais-206 Charolais-159 Charolais-159 Charolais-533 Charolais-533 Charolais-150 Charolais-150 Charolais-90 Charolais-90 Charolais-793 Charolais-793 Charolais-697 Charolais-697 Charolais-1037 Charolais-1037 Charolais-600 Charolais-600 Charolais-623 Charolais-623 Charolais-650 Charolais-650 Charolais-986 Charolais-986 Charolais-11 Charolais-11 Charolais-928 Charolais-928 Charolais-302 Charolais-302 Charolais-188 Charolais-188 Charolais-967 Charolais-967 Charolais-478 Charolais-478 Charolais-74 Charolais-74 Charolais-656 Charolais-656 Charolais-351 Charolais-351 Charolais-180 Charolais-180 Charolais-1014 Charolais-1014 Charolais-808 Charolais-808 Charolais-179 Charolais-179 Charolais-768 Charolais-768 Charolais-89 Charolais-89 Charolais-553 Charolais-553 Charolais-815 Charolais-815 Charolais-393 Charolais-393 Charolais-699 Charolais-699 Charolais-286 Charolais-286 Charolais-653 Charolais-653 Charolais-622 Charolais-622 Charolais-676 Charolais-676 Charolais-19 Charolais-19 Charolais-300 Charolais-300 Charolais-838 Charolais-838 Charolais-176 Charolais-176 Charolais-616 Charolais-616 Charolais-809 Charolais-809 Charolais-205 Charolais-205 Charolais-211 Charolais-211 Charolais-441 Charolais-441 Charolais-886 Charolais-886 Charolais-67 Charolais-67 Charolais-130 Charolais-130 Charolais-363 Charolais-363 Charolais-802 Charolais-802 Charolais-174 Charolais-174 Charolais-438 Charolais-438 Charolais-609 Charolais-609 Charolais-939 Charolais-939 Charolais-595 Charolais-595 Charolais-30 Charolais-30 Charolais-334 Charolais-334 Charolais-849 Charolais-849 Charolais-235 Charolais-235 Charolais-615 Charolais-615 Charolais-440 Charolais-440 Charolais-187 Charolais-187 Freisan-12 Freisan-12 Freisan-4 Freisan-4 Freisan-26 Freisan-26 Freisan-11 Freisan-11 Freisan-32 Freisan-32 Freisan-23 Freisan-23 Freisan-18 Freisan-18 Freisan-16 Freisan-16 Freisan-1 Freisan-1 Freisan-28 Freisan-28 Freisan-5 Freisan-5 Freisan-9 Freisan-9 Freisan-34 Freisan-34 Freisan-19 Freisan-19 Freisan-22 Freisan-22 Freisan-25 Freisan-25 Freisan-30 Freisan-30 Freisan-3 Freisan-3 Freisan-31 Freisan-31 Freisan-10 Freisan-10 Freisan-15 Freisan-15 Freisan-20 Freisan-20 Freisan-27 Freisan-27 Freisan-33 Freisan-33 Freisan-35 Freisan-35 Freisan-21 Freisan-21 Freisan-17 Freisan-17 Freisan-14 Freisan-14 Freisan-8 Freisan-8 Freisan-13 Freisan-13 Freisan-7 Freisan-7 Gasconne-88 Gasconne-88 Gasconne-24 Gasconne-24 Gasconne-95 Gasconne-95 Gasconne-102 Gasconne-102 Gelbvieh-17 Gelbvieh-17 Gelbvieh-24 Gelbvieh-24 Gelbvieh-8 Gelbvieh-8 Gelbvieh-23 Gelbvieh-23 Gelbvieh-7 Gelbvieh-7 Gelbvieh-16 Gelbvieh-16 Gelbvieh-6 Gelbvieh-6 Gelbvieh-5 Gelbvieh-5 Gelbvieh-15 Gelbvieh-15 Gelbvieh-22 Gelbvieh-22 Gelbvieh-4 Gelbvieh-4 Gelbvieh-3 Gelbvieh-3 Gelbvieh-2 Gelbvieh-2 Gelbvieh-14 Gelbvieh-14 Gelbvieh-1 Gelbvieh-1 Gelbvieh-20 Gelbvieh-20 Gelbvieh-13 Gelbvieh-13 Gelbvieh-21 Gelbvieh-21 Gelbvieh-19 Gelbvieh-19 Gelbvieh-12 Gelbvieh-12 Gelbvieh-11 Gelbvieh-11 Gelbvieh-10 Gelbvieh-10 Gelbvieh-18 Gelbvieh-18 Gelbvieh-9 Gelbvieh-9 Gir-70 Gir-70 Gir-37 Gir-37 Gir-22 Gir-22 Gir-53 Gir-53 Gir-117 Gir-117 Gir-43 Gir-43 Gir-60 Gir-60 Gir-7 Gir-7 Gir-31 Gir-31 Gir-86 Gir-86 Gir-48 Gir-48 Gir-121 Gir-121 Gir-125 Gir-125 Gir-92 Gir-92 Gir-23 Gir-23 Gir-52 Gir-52 Gir-69 Gir-69 Gir-20 Gir-20 Gir-47 Gir-47 Gir-27 Gir-27 Gir-58 Gir-58 Gir-115 Gir-115 Gir-71 Gir-71 Gir-93 Gir-93 Gir-40 Gir-40 Gir-13 Gir-13 Gir-75 Gir-75 Gir-96 Gir-96 Gir-113 Gir-113 Gir-33 Gir-33 Gir-83 Gir-83 Gir-38 Gir-38 Gir-50 Gir-50 Gir-74 Gir-74 Gir-87 Gir-87 Gir-56 Gir-56 Gir-108 Gir-108 Gir-73 Gir-73 Gir-21 Gir-21 Gir-18 Gir-18 Gir-95 Gir-95 Gir-114 Gir-114 Gir-32 Gir-32 Gir-107 Gir-107 Gir-11 Gir-11 Gir-46 Gir-46 Gir-12 Gir-12 Gir-3 Gir-3 Gir-105 Gir-105 Gir-82 Gir-82 Gir-59 Gir-59 Gir-30 Gir-30 Gir-104 Gir-104 Gir-42 Gir-42 Gir-103 Gir-103 Gir-91 Gir-91 Gir-54 Gir-54 Gir-45 Gir-45 Gir-4 Gir-4 Gir-88 Gir-88 Gir-85 Gir-85 Gir-51 Gir-51 Gir-26 Gir-26 Gir-68 Gir-68 Gir-122 Gir-122 Gir-36 Gir-36 Gir-25 Gir-25 Gir-84 Gir-84 Gir-81 Gir-81 Gir-120 Gir-120 Gir-80 Gir-80 Gir-79 Gir-79 Gir-78 Gir-78 Gir-10 Gir-10 Gir-34 Gir-34 Gir-67 Gir-67 Gir-119 Gir-119 Gir-116 Gir-116 Gir-66 Gir-66 Gir-102 Gir-102 Gir-29 Gir-29 Gir-39 Gir-39 Gir-35 Gir-35 Gir-101 Gir-101 Gir-6 Gir-6 Gir-77 Gir-77 Gir-28 Gir-28 Gir-49 Gir-49 Gir-41 Gir-41 Gir-111 Gir-111 Gir-100 Gir-100 Gir-123 Gir-123 Gir-24 Gir-24 Gir-44 Gir-44 Gir-57 Gir-57 Gir-1 Gir-1 Gir-65 Gir-65 Gir-110 Gir-110 Gir-9 Gir-9 Gir-64 Gir-64 Gir-90 Gir-90 Gir-109 Gir-109 Gir-99 Gir-99 Gir-76 Gir-76 Gir-17 Gir-17 Gir-5 Gir-5 Gir-98 Gir-98 Gir-89 Gir-89 Gir-63 Gir-63 Gir-94 Gir-94 Gir-16 Gir-16 Gir-106 Gir-106 Gir-8 Gir-8 Gir-55 Gir-55 Gir-72 Gir-72 Gir-97 Gir-97 Gir-118 Gir-118 Gir-62 Gir-62 Gir-15 Gir-15 Gir-14 Gir-14 Gir-61 Gir-61 Gir-19 Gir-19 Gir-2 Gir-2 Gir-124 Gir-124 Gir-112 Gir-112 Guernsey-4 Guernsey-4 Guernsey-15 Guernsey-15 Guernsey-2 Guernsey-2 Guernsey-17 Guernsey-17 Guernsey-7 Guernsey-7 Guernsey-14 Guernsey-14 Guernsey-1 Guernsey-1 Guernsey-8 Guernsey-8 Guernsey-12 Guernsey-12 Guernsey-13 Guernsey-13 Guernsey-11 Guernsey-11 Guernsey-9 Guernsey-9 Guernsey-18 Guernsey-18 Guernsey-5 Guernsey-5 Hereford-101 Hereford-101 Hereford-148 Hereford-148 Hereford-58 Hereford-58 Hereford-183 Hereford-183 Hereford-64 Hereford-64 Hereford-194 Hereford-194 Hereford-126 Hereford-126 Hereford-23 Hereford-23 Hereford-153 Hereford-153 Hereford-178 Hereford-178 Hereford-39 Hereford-39 Hereford-11 Hereford-11 Hereford-53 Hereford-53 Hereford-131 Hereford-131 Hereford-92 Hereford-92 Hereford-111 Hereford-111 Hereford-97 Hereford-97 Hereford-51 Hereford-51 Hereford-138 Hereford-138 Hereford-79 Hereford-79 Hereford-43 Hereford-43 Hereford-110 Hereford-110 Hereford-50 Hereford-50 Hereford-209 Hereford-209 Hereford-42 Hereford-42 Hereford-63 Hereford-63 Hereford-49 Hereford-49 Hereford-4 Hereford-4 Hereford-151 Hereford-151 Hereford-195 Hereford-195 Hereford-127 Hereford-127 Hereford-77 Hereford-77 Hereford-188 Hereford-188 Hereford-107 Hereford-107 Hereford-20 Hereford-20 Hereford-67 Hereford-67 Hereford-115 Hereford-115 Hereford-135 Hereford-135 Hereford-134 Hereford-134 Hereford-48 Hereford-48 Hereford-38 Hereford-38 Hereford-46 Hereford-46 Hereford-12 Hereford-12 Hereford-129 Hereford-129 Hereford-69 Hereford-69 Hereford-117 Hereford-117 Hereford-159 Hereford-159 Hereford-216 Hereford-216 Hereford-212 Hereford-212 Hereford-139 Hereford-139 Hereford-133 Hereford-133 Hereford-165 Hereford-165 Hereford-81 Hereford-81 Hereford-45 Hereford-45 Hereford-47 Hereford-47 Hereford-41 Hereford-41 Hereford-158 Hereford-158 Hereford-25 Hereford-25 Hereford-73 Hereford-73 Hereford-211 Hereford-211 Hereford-116 Hereford-116 Hereford-57 Hereford-57 Hereford-98 Hereford-98 Hereford-173 Hereford-173 Hereford-149 Hereford-149 Hereford-167 Hereford-167 Hereford-68 Hereford-68 Hereford-119 Hereford-119 Hereford-31 Hereford-31 Hereford-201 Hereford-201 Hereford-24 Hereford-24 Hereford-9 Hereford-9 Hereford-91 Hereford-91 Hereford-71 Hereford-71 Hereford-162 Hereford-162 Hereford-28 Hereford-28 Hereford-191 Hereford-191 Hereford-26 Hereford-26 Hereford-18 Hereford-18 Hereford-35 Hereford-35 Hereford-6 Hereford-6 Hereford-106 Hereford-106 Hereford-83 Hereford-83 Hereford-143 Hereford-143 Hereford-132 Hereford-132 Hereford-56 Hereford-56 Hereford-170 Hereford-170 Hereford-3 Hereford-3 Hereford-223 Hereford-223 Hereford-179 Hereford-179 Hereford-86 Hereford-86 Hereford-44 Hereford-44 Hereford-85 Hereford-85 Hereford-203 Hereford-203 Hereford-10 Hereford-10 Hereford-172 Hereford-172 Hereford-161 Hereford-161 Hereford-90 Hereford-90 Hereford-205 Hereford-205 Hereford-27 Hereford-27 Hereford-152 Hereford-152 Hereford-55 Hereford-55 Hereford-8 Hereford-8 Hereford-7 Hereford-7 Hereford-84 Hereford-84 Hereford-189 Hereford-189 Hereford-37 Hereford-37 Hereford-75 Hereford-75 Hereford-105 Hereford-105 Hereford-154 Hereford-154 Hereford-176 Hereford-176 Hereford-208 Hereford-208 Hereford-13 Hereford-13 Hereford-80 Hereford-80 Hereford-185 Hereford-185 Hereford-70 Hereford-70 Hereford-146 Hereford-146 Hereford-109 Hereford-109 Hereford-72 Hereford-72 Hereford-17 Hereford-17 Hereford-15 Hereford-15 Hereford-181 Hereford-181 Hereford-108 Hereford-108 Hereford-2 Hereford-2 Hereford-1 Hereford-1 Hereford-52 Hereford-52 Hereford-78 Hereford-78 Hereford-177 Hereford-177 Hereford-33 Hereford-33 Hereford-74 Hereford-74 Hereford-16 Hereford-16 Hereford-147 Hereford-147 Hereford-213 Hereford-213 Hereford-214 Hereford-214 Hereford-21 Hereford-21 Hereford-171 Hereford-171 Hereford-180 Hereford-180 Hereford-182 Hereford-182 Hereford-14 Hereford-14 Hereford-198 Hereford-198 Hereford-164 Hereford-164 Hereford-54 Hereford-54 Hereford-144 Hereford-144 Hereford-89 Hereford-89 Hereford-219 Hereford-219 Hereford-128 Hereford-128 Hereford-184 Hereford-184 Hereford-142 Hereford-142 Hereford-204 Hereford-204 Hereford-163 Hereford-163 Hereford-104 Hereford-104 Hereford-187 Hereford-187 Hereford-76 Hereford-76 Hereford-60 Hereford-60 Hereford-103 Hereford-103 Hereford-93 Hereford-93 Hereford-190 Hereford-190 Hereford-168 Hereford-168 Hereford-82 Hereford-82 Hereford-121 Hereford-121 Hereford-32 Hereford-32 Hereford-220 Hereford-220 Hereford-123 Hereford-123 Hereford-186 Hereford-186 Hereford-141 Hereford-141 Hereford-30 Hereford-30 Hereford-102 Hereford-102 Hereford-160 Hereford-160 Hereford-113 Hereford-113 Hereford-65 Hereford-65 Hereford-192 Hereford-192 Hereford-88 Hereford-88 Hereford-19 Hereford-19 Hereford-36 Hereford-36 Hereford-196 Hereford-196 Hereford-137 Hereford-137 Hereford-140 Hereford-140 Hereford-40 Hereford-40 Hereford-112 Hereford-112 Hereford-34 Hereford-34 Hereford-218 Hereford-218 Hereford-120 Hereford-120 Hereford-94 Hereford-94 Hereford-207 Hereford-207 Hereford-237 Hereford-237 Hereford-166 Hereford-166 Hereford-246 Hereford-246 Hereford-245 Hereford-245 Hereford-99 Hereford-99 Hereford-95 Hereford-95 Hereford-249 Hereford-249 Hereford-248 Hereford-248 Hereford-236 Hereford-236 Hereford-244 Hereford-244 Hereford-59 Hereford-59 Hereford-169 Hereford-169 Hereford-145 Hereford-145 Hereford-235 Hereford-235 Hereford-234 Hereford-234 Hereford-122 Hereford-122 Hereford-122 Hereford-122 Hereford-233 Hereford-233 Hereford-247 Hereford-247 Hereford-232 Hereford-232 Hereford-221 Hereford-221 Hereford-222 Hereford-222 Hereford-225 Hereford-225 Hereford-206 Hereford-206 Hereford-231 Hereford-231 Hereford-250 Hereford-250 Hereford-100 Hereford-100 Hereford-243 Hereford-243 Hereford-29 Hereford-29 Hereford-124 Hereford-124 Hereford-224 Hereford-224 Hereford-230 Hereford-230 Hereford-242 Hereford-242 Hereford-238 Hereford-238 Hereford-229 Hereford-229 Hereford-228 Hereford-228 Hereford-202 Hereford-202 Hereford-241 Hereford-241 Hereford-227 Hereford-227 Hereford-240 Hereford-240 Hereford-226 Hereford-226 Hereford-239 Hereford-239 Holstein-361 Holstein-361 Holstein-443 Holstein-443 Holstein-29 Holstein-29 Holstein-267 Holstein-267 Holstein-358 Holstein-358 Holstein-434 Holstein-434 Holstein-203 Holstein-203 Holstein-333 Holstein-333 Holstein-82 Holstein-82 Holstein-285 Holstein-285 Holstein-312 Holstein-312 Holstein-322 Holstein-322 Holstein-179 Holstein-179 Holstein-338 Holstein-338 Holstein-341 Holstein-341 Holstein-287 Holstein-287 Holstein-291 Holstein-291 Holstein-462 Holstein-462 Holstein-169 Holstein-169 Holstein-327 Holstein-327 Holstein-342 Holstein-342 Holstein-50 Holstein-50 Holstein-27 Holstein-27 Holstein-128 Holstein-128 Holstein-257 Holstein-257 Holstein-251 Holstein-251 Holstein-178 Holstein-178 Holstein-360 Holstein-360 Holstein-266 Holstein-266 Holstein-262 Holstein-262 Holstein-75 Holstein-75 Holstein-20 Holstein-20 Holstein-193 Holstein-193 Holstein-210 Holstein-210 Holstein-325 Holstein-325 Holstein-166 Holstein-166 Holstein-81 Holstein-81 Holstein-204 Holstein-204 Holstein-34 Holstein-34 Holstein-188 Holstein-188 Holstein-422 Holstein-422 Holstein-522 Holstein-522 Holstein-5 Holstein-5 Holstein-181 Holstein-181 Holstein-199 Holstein-199 Holstein-153 Holstein-153 Holstein-421 Holstein-421 Holstein-105 Holstein-105 Holstein-226 Holstein-226 Holstein-321 Holstein-321 Holstein-30 Holstein-30 Holstein-493 Holstein-493 Holstein-313 Holstein-313 Holstein-18 Holstein-18 Holstein-357 Holstein-357 Holstein-441 Holstein-441 Holstein-337 Holstein-337 Holstein-449 Holstein-449 Holstein-459 Holstein-459 Holstein-512 Holstein-512 Holstein-524 Holstein-524 Holstein-413 Holstein-413 Holstein-455 Holstein-455 Holstein-452 Holstein-452 Holstein-84 Holstein-84 Holstein-269 Holstein-269 Holstein-444 Holstein-444 Holstein-387 Holstein-387 Holstein-174 Holstein-174 Holstein-465 Holstein-465 Holstein-506 Holstein-506 Holstein-198 Holstein-198 Holstein-141 Holstein-141 Holstein-236 Holstein-236 Holstein-265 Holstein-265 Holstein-221 Holstein-221 Holstein-131 Holstein-131 Holstein-425 Holstein-425 Holstein-160 Holstein-160 Holstein-196 Holstein-196 Holstein-272 Holstein-272 Holstein-52 Holstein-52 Holstein-436 Holstein-436 Holstein-430 Holstein-430 Holstein-515 Holstein-515 Holstein-328 Holstein-328 Holstein-163 Holstein-163 Holstein-264 Holstein-264 Holstein-245 Holstein-245 Holstein-156 Holstein-156 Holstein-21 Holstein-21 Holstein-318 Holstein-318 Holstein-453 Holstein-453 Holstein-157 Holstein-157 Holstein-466 Holstein-466 Holstein-89 Holstein-89 Holstein-349 Holstein-349 Holstein-35 Holstein-35 Holstein-230 Holstein-230 Holstein-332 Holstein-332 Holstein-376 Holstein-376 Holstein-400 Holstein-400 Holstein-173 Holstein-173 Holstein-286 Holstein-286 Holstein-343 Holstein-343 Holstein-256 Holstein-256 Holstein-456 Holstein-456 Holstein-104 Holstein-104 Holstein-391 Holstein-391 Holstein-85 Holstein-85 Holstein-431 Holstein-431 Holstein-167 Holstein-167 Holstein-457 Holstein-457 Holstein-450 Holstein-450 Holstein-319 Holstein-319 Holstein-497 Holstein-497 Holstein-428 Holstein-428 Holstein-461 Holstein-461 Holstein-243 Holstein-243 Holstein-244 Holstein-244 Holstein-351 Holstein-351 Holstein-227 Holstein-227 Holstein-416 Holstein-416 Holstein-396 Holstein-396 Holstein-232 Holstein-232 Holstein-152 Holstein-152 Holstein-95 Holstein-95 Holstein-372 Holstein-372 Holstein-280 Holstein-280 Holstein-458 Holstein-458 Holstein-297 Holstein-297 Holstein-420 Holstein-420 Holstein-521 Holstein-521 Holstein-19 Holstein-19 Holstein-367 Holstein-367 Holstein-474 Holstein-474 Holstein-219 Holstein-219 Holstein-485 Holstein-485 Holstein-273 Holstein-273 Holstein-138 Holstein-138 Holstein-454 Holstein-454 Holstein-17 Holstein-17 Holstein-113 Holstein-113 Holstein-401 Holstein-401 Holstein-254 Holstein-254 Holstein-323 Holstein-323 Holstein-216 Holstein-216 Holstein-121 Holstein-121 Holstein-129 Holstein-129 Holstein-197 Holstein-197 Holstein-140 Holstein-140 Holstein-393 Holstein-393 Holstein-398 Holstein-398 Holstein-411 Holstein-411 Holstein-142 Holstein-142 Holstein-439 Holstein-439 Holstein-271 Holstein-271 Holstein-195 Holstein-195 Holstein-225 Holstein-225 Holstein-377 Holstein-377 Holstein-498 Holstein-498 Holstein-268 Holstein-268 Holstein-317 Holstein-317 Holstein-22 Holstein-22 Holstein-41 Holstein-41 Holstein-446 Holstein-446 Holstein-402 Holstein-402 Holstein-394 Holstein-394 Holstein-405 Holstein-405 Holstein-242 Holstein-242 Holstein-406 Holstein-406 Holstein-133 Holstein-133 Holstein-329 Holstein-329 Holstein-171 Holstein-171 Holstein-404 Holstein-404 Holstein-231 Holstein-231 Holstein-339 Holstein-339 Holstein-69 Holstein-69 Holstein-378 Holstein-378 Holstein-418 Holstein-418 Holstein-352 Holstein-352 Holstein-206 Holstein-206 Holstein-40 Holstein-40 Holstein-177 Holstein-177 Holstein-463 Holstein-463 Holstein-270 Holstein-270 Holstein-6 Holstein-6 Holstein-473 Holstein-473 Holstein-155 Holstein-155 Holstein-414 Holstein-414 Holstein-165 Holstein-165 Holstein-442 Holstein-442 Holstein-350 Holstein-350 Holstein-8 Holstein-8 Holstein-211 Holstein-211 Holstein-79 Holstein-79 Holstein-309 Holstein-309 Holstein-471 Holstein-471 Holstein-96 Holstein-96 Holstein-288 Holstein-288 Holstein-33 Holstein-33 Holstein-111 Holstein-111 Holstein-115 Holstein-115 Holstein-451 Holstein-451 Holstein-74 Holstein-74 Holstein-62 Holstein-62 Holstein-249 Holstein-249 Holstein-335 Holstein-335 Holstein-294 Holstein-294 Holstein-184 Holstein-184 Holstein-290 Holstein-290 Holstein-334 Holstein-334 Holstein-435 Holstein-435 Holstein-124 Holstein-124 Holstein-298 Holstein-298 Holstein-344 Holstein-344 Holstein-255 Holstein-255 Holstein-228 Holstein-228 Holstein-186 Holstein-186 Holstein-103 Holstein-103 Holstein-507 Holstein-507 Holstein-176 Holstein-176 Holstein-292 Holstein-292 Holstein-110 Holstein-110 Holstein-523 Holstein-523 Holstein-520 Holstein-520 Holstein-499 Holstein-499 Holstein-99 Holstein-99 Holstein-282 Holstein-282 Holstein-476 Holstein-476 Holstein-144 Holstein-144 Holstein-252 Holstein-252 Holstein-223 Holstein-223 Holstein-159 Holstein-159 Holstein-235 Holstein-235 Holstein-149 Holstein-149 Holstein-135 Holstein-135 Holstein-130 Holstein-130 Holstein-304 Holstein-304 Holstein-516 Holstein-516 Holstein-511 Holstein-511 Holstein-293 Holstein-293 Holstein-492 Holstein-492 Holstein-302 Holstein-302 Holstein-250 Holstein-250 Holstein-205 Holstein-205 Holstein-136 Holstein-136 Holstein-137 Holstein-137 Holstein-39 Holstein-39 Holstein-139 Holstein-139 Holstein-504 Holstein-504 Holstein-263 Holstein-263 Holstein-491 Holstein-491 Holstein-300 Holstein-300 Holstein-220 Holstein-220 Holstein-289 Holstein-289 Holstein-123 Holstein-123 Holstein-246 Holstein-246 Holstein-164 Holstein-164 Holstein-496 Holstein-496 Holstein-207 Holstein-207 Holstein-336 Holstein-336 Holstein-438 Holstein-438 Holstein-57 Holstein-57 Holstein-495 Holstein-495 Holstein-314 Holstein-314 Holstein-379 Holstein-379 Holstein-483 Holstein-483 Holstein-295 Holstein-295 Holstein-477 Holstein-477 Holstein-43 Holstein-43 Holstein-161 Holstein-161 Holstein-4 Holstein-4 Holstein-146 Holstein-146 Holstein-447 Holstein-447 Holstein-55 Holstein-55 Holstein-120 Holstein-120 Holstein-488 Holstein-488 Holstein-77 Holstein-77 Holstein-494 Holstein-494 Holstein-371 Holstein-371 Holstein-373 Holstein-373 Holstein-217 Holstein-217 Holstein-489 Holstein-489 Holstein-384 Holstein-384 Holstein-212 Holstein-212 Holstein-513 Holstein-513 Holstein-42 Holstein-42 Holstein-283 Holstein-283 Holstein-1 Holstein-1 Holstein-127 Holstein-127 Holstein-53 Holstein-53 Holstein-36 Holstein-36 Holstein-241 Holstein-241 Holstein-407 Holstein-407 Holstein-363 Holstein-363 Holstein-433 Holstein-433 Holstein-76 Holstein-76 Holstein-200 Holstein-200 Holstein-112 Holstein-112 Holstein-102 Holstein-102 Holstein-419 Holstein-419 Holstein-509 Holstein-509 Holstein-56 Holstein-56 Holstein-528 Holstein-528 Holstein-100 Holstein-100 Holstein-353 Holstein-353 Holstein-448 Holstein-448 Holstein-526 Holstein-526 Holstein-23 Holstein-23 Holstein-10 Holstein-10 Holstein-525 Holstein-525 Jersey-43 Jersey-43 Jersey-44 Jersey-44 Jersey-4 Jersey-4 Jersey-17 Jersey-17 Jersey-41 Jersey-41 Jersey-5 Jersey-5 Jersey-21 Jersey-21 Jersey-8 Jersey-8 Jersey-13 Jersey-13 Jersey-9 Jersey-9 Jersey-37 Jersey-37 Jersey-36 Jersey-36 Jersey-47 Jersey-47 Jersey-15 Jersey-15 Jersey-1 Jersey-1 Jersey-7 Jersey-7 Jersey-3 Jersey-3 Jersey-28 Jersey-28 Jersey-40 Jersey-40 Jersey-25 Jersey-25 Jersey-26 Jersey-26 Jersey-38 Jersey-38 Jersey-30 Jersey-30 Jersey-18 Jersey-18 Jersey-6 Jersey-6 Jersey-34 Jersey-34 Jersey-29 Jersey-29 Jersey-10 Jersey-10 Jersey-42 Jersey-42 Jersey-20 Jersey-20 Jersey-16 Jersey-16 Jersey-24 Jersey-24 Jersey-11 Jersey-11 Jersey-33 Jersey-33 Jersey-31 Jersey-31 Jersey-35 Jersey-35 Jersey-32 Jersey-32 Jersey-27 Jersey-27 Jersey-23 Jersey-23 Jersey-39 Jersey-39 Jersey-22 Jersey-22 Jersey-19 Jersey-19 Jersey-14 Jersey-14 Jersey-2 Jersey-2 Jersey-12 Jersey-12 Limousin-969 Limousin-969 Limousin-1592 Limousin-1592 Limousin-1591 Limousin-1591 Limousin-1067 Limousin-1067 Limousin-299 Limousin-299 Limousin-1590 Limousin-1590 Limousin-1588 Limousin-1588 Limousin-1507 Limousin-1507 Limousin-1587 Limousin-1587 Limousin-1586 Limousin-1586 Limousin-329 Limousin-329 Limousin-329 Limousin-329 Limousin-1419 Limousin-1419 Limousin-1584 Limousin-1584 Limousin-694 Limousin-694 Limousin-152 Limousin-152 Limousin-917 Limousin-917 Limousin-1571 Limousin-1571 Limousin-808 Limousin-808 Limousin-1596 Limousin-1596 Limousin-1595 Limousin-1595 Limousin-1594 Limousin-1594 Limousin-925 Limousin-925 Limousin-925 Limousin-925 Limousin-1593 Limousin-1593 Limousin-297 Limousin-297 Limousin-1303 Limousin-1303 Limousin-1570 Limousin-1570 Limousin-1569 Limousin-1569 Limousin-647 Limousin-647 Limousin-1052 Limousin-1052 Limousin-76 Limousin-76 Limousin-1393 Limousin-1393 Limousin-852 Limousin-852 Limousin-276 Limousin-276 Limousin-616 Limousin-616 Limousin-151 Limousin-151 Limousin-833 Limousin-833 Limousin-851 Limousin-851 Limousin-1369 Limousin-1369 Limousin-1381 Limousin-1381 Limousin-1129 Limousin-1129 Limousin-219 Limousin-219 Limousin-1196 Limousin-1196 Limousin-1207 Limousin-1207 Limousin-1394 Limousin-1394 Limousin-1268 Limousin-1268 Limousin-1128 Limousin-1128 Limousin-901 Limousin-901 Limousin-165 Limousin-165 Limousin-404 Limousin-404 Limousin-596 Limousin-596 Limousin-1243 Limousin-1243 Limousin-100 Limousin-100 Limousin-1002 Limousin-1002 Limousin-1423 Limousin-1423 Limousin-341 Limousin-341 Limousin-591 Limousin-591 Limousin-841 Limousin-841 Limousin-615 Limousin-615 Limousin-573 Limousin-573 Limousin-1360 Limousin-1360 Limousin-1479 Limousin-1479 Limousin-818 Limousin-818 Limousin-729 Limousin-729 Limousin-402 Limousin-402 Limousin-860 Limousin-860 Limousin-1302 Limousin-1302 Limousin-500 Limousin-500 Limousin-1516 Limousin-1516 Limousin-1038 Limousin-1038 Limousin-1368 Limousin-1368 Limousin-832 Limousin-832 Limousin-849 Limousin-849 Limousin-811 Limousin-811 Limousin-954 Limousin-954 Limousin-353 Limousin-353 Limousin-868 Limousin-868 Limousin-988 Limousin-988 Limousin-192 Limousin-192 Limousin-278 Limousin-278 Limousin-140 Limousin-140 Limousin-99 Limousin-99 Limousin-1301 Limousin-1301 Limousin-1081 Limousin-1081 Limousin-928 Limousin-928 Limousin-1539 Limousin-1539 Limousin-1187 Limousin-1187 Limousin-817 Limousin-817 Limousin-590 Limousin-590 Limousin-309 Limousin-309 Limousin-125 Limousin-125 Limousin-325 Limousin-325 Limousin-459 Limousin-459 Limousin-1173 Limousin-1173 Limousin-1140 Limousin-1140 Limousin-953 Limousin-953 Limousin-1300 Limousin-1300 Limousin-1463 Limousin-1463 Limousin-337 Limousin-337 Limousin-557 Limousin-557 Limousin-572 Limousin-572 Limousin-924 Limousin-924 Limousin-1218 Limousin-1218 Limousin-589 Limousin-589 Limousin-446 Limousin-446 Limousin-539 Limousin-539 Limousin-883 Limousin-883 Limousin-1316 Limousin-1316 Limousin-1252 Limousin-1252 Limousin-285 Limousin-285 Limousin-467 Limousin-467 Limousin-1037 Limousin-1037 Limousin-965 Limousin-965 Limousin-810 Limousin-810 Limousin-25 Limousin-25 Limousin-1538 Limousin-1538 Limousin-1076 Limousin-1076 Limousin-1518 Limousin-1518 Limousin-424 Limousin-424 Limousin-1422 Limousin-1422 Limousin-218 Limousin-218 Limousin-1443 Limousin-1443 Limousin-1091 Limousin-1091 Limousin-906 Limousin-906 Limousin-1127 Limousin-1127 Limousin-417 Limousin-417 Limousin-442 Limousin-442 Limousin-1436 Limousin-1436 Limousin-347 Limousin-347 Limousin-1064 Limousin-1064 Limousin-914 Limousin-914 Limousin-405 Limousin-405 Limousin-1342 Limousin-1342 Limousin-1441 Limousin-1441 Limousin-1267 Limousin-1267 Limousin-257 Limousin-257 Limousin-1180 Limousin-1180 Limousin-410 Limousin-410 Limousin-920 Limousin-920 Limousin-416 Limousin-416 Limousin-1234 Limousin-1234 Limousin-1157 Limousin-1157 Limousin-1126 Limousin-1126 Limousin-1445 Limousin-1445 Limousin-1352 Limousin-1352 Limousin-942 Limousin-942 Limousin-859 Limousin-859 Limousin-1299 Limousin-1299 Limousin-936 Limousin-936 Limousin-1063 Limousin-1063 Limousin-280 Limousin-280 Limousin-1288 Limousin-1288 Limousin-1256 Limousin-1256 Limousin-1266 Limousin-1266 Limousin-208 Limousin-208 Limousin-1023 Limousin-1023 Limousin-1090 Limousin-1090 Limousin-732 Limousin-732 Limousin-164 Limousin-164 Limousin-1462 Limousin-1462 Limousin-1521 Limousin-1521 Limousin-856 Limousin-856 Limousin-848 Limousin-848 Limousin-1366 Limousin-1366 Limousin-73 Limousin-73 Limousin-1458 Limousin-1458 Limousin-1482 Limousin-1482 Limousin-1359 Limousin-1359 Limousin-1472 Limousin-1472 Limousin-210 Limousin-210 Limousin-690 Limousin-690 Limousin-1497 Limousin-1497 Limousin-1527 Limousin-1527 Limousin-237 Limousin-237 Limousin-1379 Limousin-1379 Limousin-1022 Limousin-1022 Limousin-90 Limousin-90 Limousin-1298 Limousin-1298 Limousin-1442 Limousin-1442 Limousin-1399 Limousin-1399 Limousin-840 Limousin-840 Limousin-1112 Limousin-1112 Limousin-1233 Limousin-1233 Limousin-1341 Limousin-1341 Limousin-124 Limousin-124 Limousin-804 Limousin-804 Limousin-437 Limousin-437 Limousin-316 Limousin-316 Limousin-1206 Limousin-1206 Limousin-1297 Limousin-1297 Limousin-415 Limousin-415 Limousin-1444 Limousin-1444 Limousin-1156 Limousin-1156 Limousin-523 Limousin-523 Limousin-29 Limousin-29 Limousin-1526 Limousin-1526 Limousin-361 Limousin-361 Limousin-1351 Limousin-1351 Limousin-1406 Limousin-1406 Limousin-308 Limousin-308 Limousin-1554 Limousin-1554 Limousin-867 Limousin-867 Limousin-831 Limousin-831 Limousin-1098 Limousin-1098 Limousin-207 Limousin-207 Limousin-427 Limousin-427 Limousin-595 Limousin-595 Limousin-517 Limousin-517 Limousin-1433 Limousin-1433 Limousin-893 Limousin-893 Limousin-847 Limousin-847 Limousin-63 Limousin-63 Limousin-408 Limousin-408 Limousin-830 Limousin-830 Limousin-1151 Limousin-1151 Limousin-205 Limousin-205 Limousin-1051 Limousin-1051 Limousin-809 Limousin-809 Limousin-1350 Limousin-1350 Limousin-1050 Limousin-1050 Limousin-600 Limousin-600 Limousin-874 Limousin-874 Limousin-1296 Limousin-1296 Limousin-1537 Limousin-1537 Limousin-456 Limousin-456 Limousin-670 Limousin-670 Limousin-1224 Limousin-1224 Limousin-1078 Limousin-1078 Limousin-721 Limousin-721 Limousin-829 Limousin-829 Limousin-582 Limousin-582 Limousin-315 Limousin-315 Limousin-1510 Limousin-1510 Limousin-628 Limousin-628 Limousin-1340 Limousin-1340 Limousin-706 Limousin-706 Limousin-1471 Limousin-1471 Limousin-101 Limousin-101 Limousin-1217 Limousin-1217 Limousin-372 Limousin-372 Limousin-78 Limousin-78 Limousin-541 Limousin-541 Limousin-359 Limousin-359 Limousin-1195 Limousin-1195 Limousin-816 Limousin-816 Limousin-1186 Limousin-1186 Limousin-1314 Limousin-1314 Limousin-436 Limousin-436 Limousin-752 Limousin-752 Limousin-701 Limousin-701 Limousin-1107 Limousin-1107 Limousin-1013 Limousin-1013 Limousin-1515 Limousin-1515 Limousin-1498 Limousin-1498 Limousin-736 Limousin-736 Limousin-1121 Limousin-1121 Limousin-1062 Limousin-1062 Limousin-365 Limousin-365 Limousin-1504 Limousin-1504 Limousin-1185 Limousin-1185 Limousin-1251 Limousin-1251 Limousin-998 Limousin-998 Limousin-905 Limousin-905 Limousin-236 Limousin-236 Limousin-964 Limousin-964 Limousin-1021 Limousin-1021 Limousin-1487 Limousin-1487 Limousin-419 Limousin-419 Limousin-929 Limousin-929 Limousin-1032 Limousin-1032 Limousin-288 Limousin-288 Limousin-1508 Limousin-1508 Limousin-693 Limousin-693 Limousin-399 Limousin-399 Limousin-900 Limousin-900 Limousin-594 Limousin-594 Limousin-1111 Limousin-1111 Limousin-939 Limousin-939 Limousin-1372 Limousin-1372 Limousin-1150 Limousin-1150 Limousin-206 Limousin-206 Limousin-1232 Limousin-1232 Limousin-296 Limousin-296 Limousin-1349 Limousin-1349 Limousin-248 Limousin-248 Limousin-254 Limousin-254 Limousin-1536 Limousin-1536 Limousin-235 Limousin-235 Limousin-358 Limousin-358 Limousin-555 Limousin-555 Limousin-1331 Limousin-1331 Limousin-28 Limousin-28 Limousin-304 Limousin-304 Limousin-1365 Limousin-1365 Limousin-432 Limousin-432 Limousin-564 Limousin-564 Limousin-1461 Limousin-1461 Limousin-1371 Limousin-1371 Limousin-997 Limousin-997 Limousin-1358 Limousin-1358 Limousin-1145 Limousin-1145 Limousin-489 Limousin-489 Limousin-1348 Limousin-1348 Limousin-952 Limousin-952 Limousin-1460 Limousin-1460 Limousin-1283 Limousin-1283 Limousin-1255 Limousin-1255 Limousin-149 Limousin-149 Limousin-370 Limousin-370 Limousin-1532 Limousin-1532 Limousin-1149 Limousin-1149 Limousin-1148 Limousin-1148 Limousin-775 Limousin-775 Limousin-1061 Limousin-1061 Limousin-1010 Limousin-1010 Limousin-397 Limousin-397 Limousin-1019 Limousin-1019 Limousin-1524 Limousin-1524 Limousin-1205 Limousin-1205 Limousin-720 Limousin-720 Limousin-274 Limousin-274 Limousin-1439 Limousin-1439 Limousin-246 Limousin-246 Limousin-1357 Limousin-1357 Limousin-1147 Limousin-1147 Limousin-568 Limousin-568 Limousin-1138 Limousin-1138 Limousin-1313 Limousin-1313 Limousin-1339 Limousin-1339 Limousin-234 Limousin-234 Limousin-88 Limousin-88 Limousin-69 Limousin-69 Limousin-1560 Limousin-1560 Limousin-598 Limousin-598 Limousin-95 Limousin-95 Limousin-1160 Limousin-1160 Limousin-281 Limousin-281 Limousin-356 Limousin-356 Limousin-1434 Limousin-1434 Limousin-1018 Limousin-1018 Limousin-1312 Limousin-1312 Limousin-98 Limousin-98 Limousin-927 Limousin-927 Limousin-1075 Limousin-1075 Limousin-1470 Limousin-1470 Limousin-488 Limousin-488 Limousin-1242 Limousin-1242 Limousin-1311 Limousin-1311 Limousin-1080 Limousin-1080 Limousin-996 Limousin-996 Limousin-1450 Limousin-1450 Limousin-1501 Limousin-1501 Limousin-382 Limousin-382 Limousin-913 Limousin-913 Limousin-1407 Limousin-1407 Limousin-593 Limousin-593 Limousin-873 Limousin-873 Limousin-1488 Limousin-1488 Limousin-814 Limousin-814 Limousin-1563 Limousin-1563 Limousin-328 Limousin-328 Limousin-995 Limousin-995 Limousin-1523 Limousin-1523 Limousin-345 Limousin-345 Limousin-951 Limousin-951 Limousin-1496 Limousin-1496 Limousin-421 Limousin-421 Limousin-1155 Limousin-1155 Limousin-1329 Limousin-1329 Limousin-534 Limousin-534 Limousin-727 Limousin-727 Limousin-791 Limousin-791 Limousin-1544 Limousin-1544 Limousin-1099 Limousin-1099 Limousin-371 Limousin-371 Limousin-217 Limousin-217 Limousin-1387 Limousin-1387 Limousin-1356 Limousin-1356 Limousin-1124 Limousin-1124 Limousin-1477 Limousin-1477 Limousin-718 Limousin-718 Limousin-650 Limousin-650 Limousin-1310 Limousin-1310 Limousin-403 Limousin-403 Limousin-963 Limousin-963 Limousin-1295 Limousin-1295 Limousin-233 Limousin-233 Limousin-232 Limousin-232 Limousin-1566 Limousin-1566 Limousin-1424 Limousin-1424 Limousin-1531 Limousin-1531 Limousin-1106 Limousin-1106 Limousin-1467 Limousin-1467 Limousin-163 Limousin-163 Limousin-985 Limousin-985 Limousin-1278 Limousin-1278 Limousin-518 Limousin-518 Limousin-1392 Limousin-1392 Limousin-536 Limousin-536 Limousin-1060 Limousin-1060 Limousin-1517 Limousin-1517 Limousin-571 Limousin-571 Limousin-1555 Limousin-1555 Limousin-994 Limousin-994 Limousin-1144 Limousin-1144 Limousin-1364 Limousin-1364 Limousin-858 Limousin-858 Limousin-993 Limousin-993 Limousin-463 Limousin-463 Limousin-1031 Limousin-1031 Limousin-241 Limousin-241 Limousin-857 Limousin-857 Limousin-1455 Limousin-1455 Limousin-984 Limousin-984 Limousin-941 Limousin-941 Limousin-1059 Limousin-1059 Limousin-318 Limousin-318 Limousin-1049 Limousin-1049 Limousin-1123 Limousin-1123 Limousin-256 Limousin-256 Limousin-950 Limousin-950 Limousin-1184 Limousin-1184 Limousin-1163 Limousin-1163 Limousin-581 Limousin-581 Limousin-1327 Limousin-1327 Limousin-169 Limousin-169 Limousin-474 Limousin-474 Limousin-85 Limousin-85 Limousin-1386 Limousin-1386 Limousin-41 Limousin-41 Limousin-1553 Limousin-1553 Limousin-705 Limousin-705 Limousin-1036 Limousin-1036 Limousin-1547 Limousin-1547 Limousin-1562 Limousin-1562 Limousin-1494 Limousin-1494 Limousin-485 Limousin-485 Limousin-414 Limousin-414 Limousin-284 Limousin-284 Limousin-1104 Limousin-1104 Limousin-1363 Limousin-1363 Limousin-80 Limousin-80 Limousin-1048 Limousin-1048 Limousin-245 Limousin-245 Limousin-1204 Limousin-1204 Limousin-132 Limousin-132 Limousin-1405 Limousin-1405 Limousin-407 Limousin-407 Limousin-131 Limousin-131 Limousin-1500 Limousin-1500 Limousin-1431 Limousin-1431 Limousin-807 Limousin-807 Limousin-348 Limousin-348 Limousin-68 Limousin-68 Limousin-1264 Limousin-1264 Limousin-1263 Limousin-1263 Limousin-1294 Limousin-1294 Limousin-1084 Limousin-1084 Limousin-949 Limousin-949 Limousin-666 Limousin-666 Limousin-533 Limousin-533 Limousin-528 Limousin-528 Limousin-665 Limousin-665 Limousin-177 Limousin-177 Limousin-74 Limousin-74 Limousin-759 Limousin-759 Limousin-19 Limousin-19 Limousin-516 Limousin-516 Limousin-553 Limousin-553 Limousin-36 Limousin-36 Limousin-683 Limousin-683 Limousin-23 Limousin-23 Limousin-892 Limousin-892 Limousin-1203 Limousin-1203 Limousin-1241 Limousin-1241 Limousin-1087 Limousin-1087 Limousin-1378 Limousin-1378 Limousin-50 Limousin-50 Limousin-798 Limousin-798 Limousin-1216 Limousin-1216 Limousin-12 Limousin-12 Limousin-350 Limousin-350 Limousin-922 Limousin-922 Limousin-393 Limousin-393 Limousin-484 Limousin-484 Limousin-387 Limousin-387 Limousin-392 Limousin-392 Limousin-546 Limousin-546 Limousin-62 Limousin-62 Limousin-11 Limousin-11 Limousin-493 Limousin-493 Limousin-390 Limousin-390 Limousin-1367 Limousin-1367 Limousin-636 Limousin-636 Limousin-1430 Limousin-1430 Limousin-453 Limousin-453 Limousin-522 Limousin-522 Limousin-481 Limousin-481 Limousin-726 Limousin-726 Limousin-669 Limousin-669 Limousin-227 Limousin-227 Limousin-1077 Limousin-1077 Limousin-1030 Limousin-1030 Limousin-45 Limousin-45 Limousin-725 Limousin-725 Limousin-664 Limousin-664 Limousin-545 Limousin-545 Limousin-544 Limousin-544 Limousin-543 Limousin-543 Limousin-992 Limousin-992 Limousin-750 Limousin-750 Limousin-1172 Limousin-1172 Limousin-639 Limousin-639 Limousin-724 Limousin-724 Limousin-758 Limousin-758 Limousin-1178 Limousin-1178 Limousin-786 Limousin-786 Limousin-663 Limousin-663 Limousin-659 Limousin-659 Limousin-608 Limousin-608 Limousin-891 Limousin-891 Limousin-838 Limousin-838 Limousin-267 Limousin-267 Limousin-768 Limousin-768 Limousin-1309 Limousin-1309 Limousin-1377 Limousin-1377 Limousin-39 Limousin-39 Limousin-797 Limousin-797 Limousin-531 Limousin-531 Limousin-592 Limousin-592 Limousin-162 Limousin-162 Limousin-648 Limousin-648 Limousin-1174 Limousin-1174 Limousin-1486 Limousin-1486 Limousin-119 Limousin-119 Limousin-767 Limousin-767 Limousin-766 Limousin-766 Limousin-556 Limousin-556 Limousin-1404 Limousin-1404 Limousin-912 Limousin-912 Limousin-423 Limousin-423 Limousin-907 Limousin-907 Limousin-787 Limousin-787 Limousin-35 Limousin-35 Limousin-699 Limousin-699 Limousin-1240 Limousin-1240 Limousin-1493 Limousin-1493 Limousin-483 Limousin-483 Limousin-1035 Limousin-1035 Limousin-105 Limousin-105 Limousin-109 Limousin-109 Limousin-161 Limousin-161 Limousin-715 Limousin-715 Limousin-1250 Limousin-1250 Limousin-266 Limousin-266 Limousin-777 Limousin-777 Limousin-962 Limousin-962 Limousin-806 Limousin-806 Limousin-13 Limousin-13 Limousin-203 Limousin-203 Limousin-265 Limousin-265 Limousin-1074 Limousin-1074 Limousin-692 Limousin-692 Limousin-1489 Limousin-1489 Limousin-71 Limousin-71 Limousin-1103 Limousin-1103 Limousin-16 Limousin-16 Limousin-846 Limousin-846 Limousin-551 Limousin-551 Limousin-911 Limousin-911 Limousin-72 Limousin-72 Limousin-682 Limousin-682 Limousin-872 Limousin-872 Limousin-1362 Limousin-1362 Limousin-422 Limousin-422 Limousin-1338 Limousin-1338 Limousin-1269 Limousin-1269 Limousin-765 Limousin-765 Limousin-1345 Limousin-1345 Limousin-1274 Limousin-1274 Limousin-1119 Limousin-1119 Limousin-226 Limousin-226 Limousin-1153 Limousin-1153 Limousin-961 Limousin-961 Limousin-607 Limousin-607 Limousin-1047 Limousin-1047 Limousin-1226 Limousin-1226 Limousin-889 Limousin-889 Limousin-910 Limousin-910 Limousin-202 Limousin-202 Limousin-674 Limousin-674 Limousin-26 Limousin-26 Limousin-524 Limousin-524 Limousin-42 Limousin-42 Limousin-1556 Limousin-1556 Limousin-774 Limousin-774 Limousin-1273 Limousin-1273 Limousin-1215 Limousin-1215 Limousin-441 Limousin-441 Limousin-983 Limousin-983 Limousin-118 Limousin-118 Limousin-1565 Limousin-1565 Limousin-27 Limousin-27 Limousin-1046 Limousin-1046 Limousin-34 Limousin-34 Limousin-685 Limousin-685 Limousin-1118 Limousin-1118 Limousin-468 Limousin-468 Limousin-1376 Limousin-1376 Limousin-1254 Limousin-1254 Limousin-538 Limousin-538 Limousin-1214 Limousin-1214 Limousin-735 Limousin-735 Limousin-680 Limousin-680 Limousin-1058 Limousin-1058 Limousin-458 Limousin-458 Limousin-614 Limousin-614 Limousin-606 Limousin-606 Limousin-959 Limousin-959 Limousin-440 Limousin-440 Limousin-790 Limousin-790 Limousin-394 Limousin-394 Limousin-743 Limousin-743 Limousin-788 Limousin-788 Limousin-160 Limousin-160 Limousin-613 Limousin-613 Limousin-698 Limousin-698 Limousin-354 Limousin-354 Limousin-1282 Limousin-1282 Limousin-84 Limousin-84 Limousin-714 Limousin-714 Limousin-958 Limousin-958 Limousin-1398 Limousin-1398 Limousin-561 Limousin-561 Limousin-982 Limousin-982 Limousin-1083 Limousin-1083 Limousin-413 Limousin-413 Limousin-1213 Limousin-1213 Limousin-1385 Limousin-1385 Limousin-1503 Limousin-1503 Limousin-981 Limousin-981 Limousin-482 Limousin-482 Limousin-675 Limousin-675 Limousin-644 Limousin-644 Limousin-877 Limousin-877 Limousin-145 Limousin-145 Limousin-49 Limousin-49 Limousin-33 Limousin-33 Limousin-114 Limousin-114 Limousin-480 Limousin-480 Limousin-713 Limousin-713 Limousin-1072 Limousin-1072 Limousin-6 Limousin-6 Limousin-1212 Limousin-1212 Limousin-497 Limousin-497 Limousin-94 Limousin-94 Limousin-1171 Limousin-1171 Limousin-554 Limousin-554 Limousin-789 Limousin-789 Limousin-1337 Limousin-1337 Limousin-661 Limousin-661 Limousin-471 Limousin-471 Limousin-712 Limousin-712 Limousin-7 Limousin-7 Limousin-14 Limousin-14 Limousin-1016 Limousin-1016 Limousin-240 Limousin-240 Limousin-1421 Limousin-1421 Limousin-824 Limousin-824 Limousin-396 Limousin-396 Limousin-897 Limousin-897 Limousin-1045 Limousin-1045 Limousin-349 Limousin-349 Limousin-991 Limousin-991 Limousin-1043 Limousin-1043 Limousin-346 Limousin-346 Limousin-990 Limousin-990 Limousin-921 Limousin-921 Limousin-1281 Limousin-1281 Limousin-909 Limousin-909 Limousin-1071 Limousin-1071 Limousin-1239 Limousin-1239 Limousin-1326 Limousin-1326 Limousin-1230 Limousin-1230 Limousin-823 Limousin-823 Limousin-1375 Limousin-1375 Limousin-148 Limousin-148 Limousin-918 Limousin-918 Limousin-511 Limousin-511 Limousin-1485 Limousin-1485 Limousin-479 Limousin-479 Limousin-629 Limousin-629 Limousin-1409 Limousin-1409 Limousin-1397 Limousin-1397 Limousin-1325 Limousin-1325 Limousin-1324 Limousin-1324 Limousin-652 Limousin-652 Limousin-229 Limousin-229 Limousin-1469 Limousin-1469 Limousin-781 Limousin-781 Limousin-672 Limousin-672 Limousin-627 Limousin-627 Limousin-512 Limousin-512 Limousin-1564 Limousin-1564 Limousin-605 Limousin-605 Limousin-1534 Limousin-1534 Limousin-272 Limousin-272 Limousin-1183 Limousin-1183 Limousin-48 Limousin-48 Limousin-1549 Limousin-1549 Limousin-580 Limousin-580 Limousin-1403 Limousin-1403 Limousin-1384 Limousin-1384 Limousin-684 Limousin-684 Limousin-429 Limousin-429 Limousin-444 Limousin-444 Limousin-75 Limousin-75 Limousin-742 Limousin-742 Limousin-61 Limousin-61 Limousin-731 Limousin-731 Limousin-380 Limousin-380 Limousin-172 Limousin-172 Limousin-957 Limousin-957 Limousin-159 Limousin-159 Limousin-451 Limousin-451 Limousin-1557 Limousin-1557 Limousin-1374 Limousin-1374 Limousin-1567 Limousin-1567 Limousin-492 Limousin-492 Limousin-749 Limousin-749 Limousin-357 Limousin-357 Limousin-1272 Limousin-1272 Limousin-855 Limousin-855 Limousin-338 Limousin-338 Limousin-881 Limousin-881 Limousin-1396 Limousin-1396 Limousin-542 Limousin-542 Limousin-1238 Limousin-1238 Limousin-1097 Limousin-1097 Limousin-1249 Limousin-1249 Limousin-845 Limousin-845 Limousin-764 Limousin-764 Limousin-880 Limousin-880 Limousin-64 Limousin-64 Limousin-940 Limousin-940 Limousin-1248 Limousin-1248 Limousin-409 Limousin-409 Limousin-626 Limousin-626 Limousin-643 Limousin-643 Limousin-1 Limousin-1 Limousin-470 Limousin-470 Limousin-143 Limousin-143 Limousin-171 Limousin-171 Limousin-1481 Limousin-1481 Limousin-645 Limousin-645 Limousin-113 Limousin-113 Limousin-1293 Limousin-1293 Limousin-1383 Limousin-1383 Limousin-1070 Limousin-1070 Limousin-314 Limousin-314 Limousin-1373 Limousin-1373 Limousin-1344 Limousin-1344 Limousin-385 Limousin-385 Limousin-473 Limousin-473 Limousin-803 Limousin-803 Limousin-157 Limousin-157 Limousin-773 Limousin-773 Limousin-332 Limousin-332 Limousin-624 Limousin-624 Limousin-526 Limousin-526 Limousin-32 Limousin-32 Limousin-763 Limousin-763 Limousin-1449 Limousin-1449 Limousin-587 Limousin-587 Limousin-540 Limousin-540 Limousin-129 Limousin-129 Limousin-244 Limousin-244 Limousin-1034 Limousin-1034 Limousin-79 Limousin-79 Limousin-886 Limousin-886 Limousin-1137 Limousin-1137 Limousin-1323 Limousin-1323 Limousin-956 Limousin-956 Limousin-633 Limousin-633 Limousin-794 Limousin-794 Limousin-916 Limousin-916 Limousin-586 Limousin-586 Limousin-271 Limousin-271 Limousin-200 Limousin-200 Limousin-128 Limousin-128 Limousin-748 Limousin-748 Limousin-496 Limousin-496 Limousin-176 Limousin-176 Limousin-657 Limousin-657 Limousin-866 Limousin-866 Limousin-737 Limousin-737 Limousin-384 Limousin-384 Limousin-772 Limousin-772 Limousin-252 Limousin-252 Limousin-576 Limousin-576 Limousin-1561 Limousin-1561 Limousin-93 Limousin-93 Limousin-585 Limousin-585 Limousin-120 Limousin-120 Limousin-1322 Limousin-1322 Limousin-331 Limousin-331 Limousin-948 Limousin-948 Limousin-757 Limousin-757 Limousin-1109 Limousin-1109 Limousin-691 Limousin-691 Limousin-167 Limousin-167 Limousin-1271 Limousin-1271 Limousin-771 Limousin-771 Limousin-673 Limousin-673 Limousin-1402 Limousin-1402 Limousin-678 Limousin-678 Limousin-1237 Limousin-1237 Limousin-612 Limousin-612 Limousin-630 Limousin-630 Limousin-507 Limousin-507 Limousin-287 Limousin-287 Limousin-270 Limousin-270 Limousin-762 Limousin-762 Limousin-688 Limousin-688 Limousin-520 Limousin-520 Limousin-1120 Limousin-1120 Limousin-1525 Limousin-1525 Limousin-20 Limousin-20 Limousin-671 Limousin-671 Limousin-1211 Limousin-1211 Limousin-464 Limousin-464 Limousin-435 Limousin-435 Limousin-495 Limousin-495 Limousin-307 Limousin-307 Limousin-379 Limousin-379 Limousin-487 Limousin-487 Limousin-53 Limousin-53 Limousin-521 Limousin-521 Limousin-611 Limousin-611 Limousin-653 Limousin-653 Limousin-445 Limousin-445 Limousin-1136 Limousin-1136 Limousin-578 Limousin-578 Limousin-425 Limousin-425 Limousin-22 Limousin-22 Limousin-1202 Limousin-1202 Limousin-879 Limousin-879 Limousin-697 Limousin-697 Limousin-770 Limousin-770 Limousin-255 Limousin-255 Limousin-559 Limousin-559 Limousin-509 Limousin-509 Limousin-15 Limousin-15 Limousin-199 Limousin-199 Limousin-1086 Limousin-1086 Limousin-476 Limousin-476 Limousin-97 Limousin-97 Limousin-1194 Limousin-1194 Limousin-10 Limousin-10 Limousin-66 Limousin-66 Limousin-1201 Limousin-1201 Limousin-360 Limousin-360 Limousin-532 Limousin-532 Limousin-741 Limousin-741 Limousin-44 Limousin-44 Limousin-156 Limousin-156 Limousin-155 Limousin-155 Limousin-658 Limousin-658 Limousin-38 Limousin-38 Limousin-187 Limousin-187 Limousin-793 Limousin-793 Limousin-60 Limousin-60 Limousin-313 Limousin-313 Limousin-302 Limousin-302 Limousin-478 Limousin-478 Limousin-275 Limousin-275 Limousin-1135 Limousin-1135 Limousin-656 Limousin-656 Limousin-1079 Limousin-1079 Limousin-1236 Limousin-1236 Limousin-1361 Limousin-1361 Limousin-204 Limousin-204 Limousin-740 Limousin-740 Limousin-430 Limousin-430 Limousin-739 Limousin-739 Limousin-1057 Limousin-1057 Limousin-525 Limousin-525 Limousin-306 Limousin-306 Limousin-654 Limousin-654 Limousin-1382 Limousin-1382 Limousin-1093 Limousin-1093 Limousin-43 Limousin-43 Limousin-548 Limousin-548 Limousin-180 Limousin-180 Limousin-569 Limousin-569 Limousin-1193 Limousin-1193 Limousin-989 Limousin-989 Limousin-649 Limousin-649 Limousin-1029 Limousin-1029 Limousin-1321 Limousin-1321 Limousin-711 Limousin-711 Limousin-154 Limousin-154 Limousin-477 Limousin-477 Limousin-153 Limousin-153 Limousin-17 Limousin-17 Limousin-908 Limousin-908 Limousin-1247 Limousin-1247 Limousin-1260 Limousin-1260 Limousin-174 Limousin-174 Limousin-295 Limousin-295 Limousin-142 Limousin-142 Limousin-747 Limousin-747 Limousin-1259 Limousin-1259 Limousin-179 Limousin-179 Limousin-1336 Limousin-1336 Limousin-1246 Limousin-1246 Limousin-513 Limousin-513 Limousin-505 Limousin-505 Limousin-609 Limousin-609 Limousin-116 Limousin-116 Limousin-802 Limousin-802 Limousin-679 Limousin-679 Limousin-504 Limousin-504 Limousin-1159 Limousin-1159 Limousin-197 Limousin-197 Limousin-381 Limousin-381 Limousin-755 Limousin-755 Limousin-508 Limousin-508 Limousin-494 Limousin-494 Limousin-834 Limousin-834 Limousin-135 Limousin-135 Limousin-283 Limousin-283 Limousin-1258 Limousin-1258 Limousin-795 Limousin-795 Limousin-549 Limousin-549 Limousin-122 Limousin-122 Limousin-604 Limousin-604 Limousin-127 Limousin-127 Limousin-1245 Limousin-1245 Limousin-401 Limousin-401 Limousin-632 Limousin-632 Limousin-1257 Limousin-1257 Limousin-865 Limousin-865 Limousin-1015 Limousin-1015 Limousin-491 Limousin-491 Limousin-668 Limousin-668 Limousin-472 Limousin-472 Limousin-65 Limousin-65 Limousin-343 Limousin-343 Limousin-1459 Limousin-1459 Limousin-269 Limousin-269 Limousin-655 Limousin-655 Limousin-59 Limousin-59 Limousin-490 Limousin-490 Limousin-363 Limousin-363 Limousin-776 Limousin-776 Montbeliarde-197 Montbeliarde-197 Nelore-5 Nelore-5 Nelore-82 Nelore-82 Nelore-124 Nelore-124 Nelore-1 Nelore-1 Nelore-104 Nelore-104 Nelore-110 Nelore-110 Nelore-42 Nelore-42 Nelore-103 Nelore-103 Nelore-102 Nelore-102 Nelore-114 Nelore-114 Nelore-41 Nelore-41 Nelore-40 Nelore-40 Nelore-39 Nelore-39 Nelore-51 Nelore-51 Nelore-56 Nelore-56 Nelore-55 Nelore-55 Nelore-88 Nelore-88 Nelore-38 Nelore-38 Nelore-53 Nelore-53 Nelore-109 Nelore-109 Nelore-16 Nelore-16 Nelore-83 Nelore-83 Normande-75 Normande-75 Normande-87 Normande-87 Normande-13 Normande-13 Normande-86 Normande-86 Normande-48 Normande-48 Normande-186 Normande-186 Normande-116 Normande-116 Normande-20 Normande-20 Normande-111 Normande-111 Piedmontese-3 Piedmontese-3 Piedmontese-2 Piedmontese-2 Piedmontese-10 Piedmontese-10 Piedmontese-6 Piedmontese-6 Piedmontese-7 Piedmontese-7 Piedmontese-9 Piedmontese-9 Piedmontese-1 Piedmontese-1 Piedmontese-4 Piedmontese-4 Piedmontese-8 Piedmontese-8 Piedmontese-5 Piedmontese-5 Piedmontese-19 Piedmontese-19 RedAngus-3 RedAngus-3 RedAngus-7 RedAngus-7 RedAngus-43 RedAngus-43 RedAngus-5 RedAngus-5 RedAngus-42 RedAngus-42 RedAngus-2 RedAngus-2 RedAngus-6 RedAngus-6 RedAngus-1 RedAngus-1 RedAngus-40 RedAngus-40 RedAngus-39 RedAngus-39 RedAngus-38 RedAngus-38 RedAngus-37 RedAngus-37 RedAngus-10 RedAngus-10 RedAngus-36 RedAngus-36 RedAngus-35 RedAngus-35 RedAngus-34 RedAngus-34 RedAngus-33 RedAngus-33 RedAngus-9 RedAngus-9 RedAngus-9 RedAngus-9 RedAngus-32 RedAngus-32 RedAngus-8 RedAngus-8 RedAngus-8 RedAngus-8 RedAngus-31 RedAngus-31 RedAngus-30 RedAngus-30 RedAngus-4 RedAngus-4 RedAngus-4 RedAngus-4 RedAngus-29 RedAngus-29 RedAngus-28 RedAngus-28 RedAngus-27 RedAngus-27 RedAngus-26 RedAngus-26 RedAngus-25 RedAngus-25 RedAngus-24 RedAngus-24 RedAngus-23 RedAngus-23 RedAngus-22 RedAngus-22 RedAngus-21 RedAngus-21 RedAngus-20 RedAngus-20 RedAngus-19 RedAngus-19 RedAngus-18 RedAngus-18 RedAngus-17 RedAngus-17 RedAngus-16 RedAngus-16 RedAngus-15 RedAngus-15 RedAngus-14 RedAngus-14 RedAngus-13 RedAngus-13 RedAngus-12 RedAngus-12 RedAngus-11 RedAngus-11 Shorthorn-17 Shorthorn-17 Shorthorn-12 Shorthorn-12 Shorthorn-16 Shorthorn-16 Shorthorn-11 Shorthorn-11 Shorthorn-15 Shorthorn-15 Shorthorn-1 Shorthorn-1 Shorthorn-9 Shorthorn-9 Shorthorn-5 Shorthorn-5 Shorthorn-7 Shorthorn-7 Shorthorn-4 Shorthorn-4 Shorthorn-6 Shorthorn-6 Shorthorn-3 Shorthorn-3 Shorthorn-8 Shorthorn-8 Shorthorn-2 Shorthorn-2 Shorthorn-10 Shorthorn-10 Shorthorn-14 Shorthorn-14 Shorthorn-13 Shorthorn-13 Simmental-106 Simmental-106 Simmental-80 Simmental-80 Simmental-381 Simmental-381 Simmental-108 Simmental-108 Simmental-330 Simmental-330 Simmental-157 Simmental-157 Simmental-380 Simmental-380 Simmental-81 Simmental-81 Simmental-266 Simmental-266 Simmental-280 Simmental-280 Simmental-407 Simmental-407 Simmental-231 Simmental-231 Simmental-446 Simmental-446 Simmental-379 Simmental-379 Simmental-378 Simmental-378 Simmental-175 Simmental-175 Simmental-20 Simmental-20 Simmental-355 Simmental-355 Simmental-428 Simmental-428 Simmental-100 Simmental-100 Simmental-326 Simmental-326 Simmental-313 Simmental-313 Simmental-265 Simmental-265 Simmental-88 Simmental-88 Simmental-399 Simmental-399 Simmental-191 Simmental-191 Simmental-252 Simmental-252 Simmental-174 Simmental-174 Simmental-293 Simmental-293 Simmental-98 Simmental-98 Simmental-63 Simmental-63 Simmental-93 Simmental-93 Simmental-13 Simmental-13 Simmental-325 Simmental-325 Simmental-193 Simmental-193 Simmental-74 Simmental-74 Simmental-99 Simmental-99 Simmental-459 Simmental-459 Simmental-190 Simmental-190 Simmental-408 Simmental-408 Simmental-150 Simmental-150 Simmental-207 Simmental-207 Simmental-263 Simmental-263 Simmental-279 Simmental-279 Simmental-79 Simmental-79 Simmental-82 Simmental-82 Simmental-18 Simmental-18 Simmental-351 Simmental-351 Simmental-30 Simmental-30 Simmental-10 Simmental-10 Simmental-86 Simmental-86 Simmental-87 Simmental-87 Simmental-87 Simmental-87 Simmental-243 Simmental-243 Simmental-172 Simmental-172 Simmental-153 Simmental-153 Simmental-312 Simmental-312 Simmental-216 Simmental-216 Simmental-73 Simmental-73 Simmental-349 Simmental-349 Simmental-113 Simmental-113 Simmental-206 Simmental-206 Simmental-296 Simmental-296 Simmental-53 Simmental-53 Simmental-195 Simmental-195 Simmental-195 Simmental-195 Simmental-129 Simmental-129 Simmental-144 Simmental-144 Simmental-12 Simmental-12 Simmental-170 Simmental-170 Simmental-213 Simmental-213 Simmental-456 Simmental-456 Simmental-169 Simmental-169 Simmental-140 Simmental-140 Simmental-311 Simmental-311 Simmental-185 Simmental-185 Simmental-445 Simmental-445 Simmental-444 Simmental-444 Simmental-85 Simmental-85 Simmental-168 Simmental-168 Simmental-104 Simmental-104 Simmental-117 Simmental-117 Simmental-29 Simmental-29 Simmental-276 Simmental-276 Simmental-262 Simmental-262 Simmental-122 Simmental-122 Simmental-25 Simmental-25 Simmental-205 Simmental-205 Simmental-310 Simmental-310 Simmental-107 Simmental-107 Simmental-342 Simmental-342 Simmental-167 Simmental-167 Simmental-78 Simmental-78 Simmental-184 Simmental-184 Simmental-96 Simmental-96 Simmental-116 Simmental-116 Simmental-366 Simmental-366 Simmental-329 Simmental-329 Simmental-138 Simmental-138 Simmental-457 Simmental-457 Simmental-11 Simmental-11 Simmental-76 Simmental-76 Simmental-62 Simmental-62 Simmental-331 Simmental-331 Simmental-393 Simmental-393 Simmental-346 Simmental-346 Simmental-152 Simmental-152 Simmental-17 Simmental-17 Simmental-50 Simmental-50 Simmental-59 Simmental-59 Simmental-376 Simmental-376 Simmental-123 Simmental-123 Simmental-77 Simmental-77 Simmental-187 Simmental-187 Simmental-135 Simmental-135 Simmental-134 Simmental-134 Simmental-275 Simmental-275 Simmental-158 Simmental-158 Simmental-217 Simmental-217 Simmental-120 Simmental-120 Simmental-261 Simmental-261 Simmental-214 Simmental-214 Simmental-347 Simmental-347 Simmental-72 Simmental-72 Simmental-318 Simmental-318 Simmental-434 Simmental-434 Simmental-460 Simmental-460 Simmental-285 Simmental-285 Simmental-480 Simmental-480 Simmental-426 Simmental-426 Simmental-284 Simmental-284 Simmental-189 Simmental-189 Simmental-204 Simmental-204 Simmental-260 Simmental-260 Simmental-44 Simmental-44 Simmental-44 Simmental-44 Simmental-44 Simmental-44 Simmental-292 Simmental-292 Simmental-435 Simmental-435 Simmental-203 Simmental-203 Simmental-375 Simmental-375 Simmental-375 Simmental-375 Simmental-375 Simmental-375 Simmental-31 Simmental-31 Simmental-291 Simmental-291 Simmental-291 Simmental-291 Simmental-317 Simmental-317 Simmental-16 Simmental-16 Simmental-16 Simmental-16 Simmental-423 Simmental-423 Simmental-259 Simmental-259 Simmental-196 Simmental-196 Simmental-475 Simmental-475 Simmental-58 Simmental-58 Simmental-15 Simmental-15 Simmental-240 Simmental-240 Simmental-431 Simmental-431 Simmental-239 Simmental-239 Simmental-420 Simmental-420 Simmental-164 Simmental-164 Simmental-148 Simmental-148 Simmental-148 Simmental-148 Simmental-425 Simmental-425 Simmental-97 Simmental-97 Simmental-143 Simmental-143 Simmental-151 Simmental-151 Simmental-304 Simmental-304 Simmental-488 Simmental-488 Simmental-497 Simmental-497 Simmental-501 Simmental-501 Simmental-499 Simmental-499 Simmental-493 Simmental-493 Simmental-492 Simmental-492 Simmental-498 Simmental-498 Simmental-487 Simmental-487 Simmental-495 Simmental-495 Simmental-494 Simmental-494 Simmental-238 Simmental-238 Simmental-500 Simmental-500 Simmental-369 Simmental-369 SwedishRed-2 SwedishRed-2 SwedishRed-1 SwedishRed-1 TropicalComposite-39 TropicalComposite-39 TropicalComposite-34 TropicalComposite-34 TropicalComposite-20 TropicalComposite-20 TropicalComposite-33 TropicalComposite-33 TropicalComposite-32 TropicalComposite-32 TropicalComposite-10 TropicalComposite-10 TropicalComposite-44 TropicalComposite-44 TropicalComposite-1 TropicalComposite-1 TropicalComposite-35 TropicalComposite-35 TropicalComposite-17 TropicalComposite-17 TropicalComposite-12 TropicalComposite-12 TropicalComposite-9 TropicalComposite-9 TropicalComposite-43 TropicalComposite-43 TropicalComposite-16 TropicalComposite-16 TropicalComposite-7 TropicalComposite-7 TropicalComposite-52 TropicalComposite-52 TropicalComposite-37 TropicalComposite-37 TropicalComposite-3 TropicalComposite-3 TropicalComposite-19 TropicalComposite-19 TropicalComposite-31 TropicalComposite-31 TropicalComposite-24 TropicalComposite-24 TropicalComposite-6 TropicalComposite-6 TropicalComposite-23 TropicalComposite-23 TropicalComposite-2 TropicalComposite-2 TropicalComposite-13 TropicalComposite-13 TropicalComposite-30 TropicalComposite-30 TropicalComposite-36 TropicalComposite-36 TropicalComposite-22 TropicalComposite-22 TropicalComposite-38 TropicalComposite-38 TropicalComposite-28 TropicalComposite-28 TropicalComposite-53 TropicalComposite-53 TropicalComposite-27 TropicalComposite-27 TropicalComposite-18 TropicalComposite-18 TropicalComposite-45 TropicalComposite-45 TropicalComposite-49 TropicalComposite-49 TropicalComposite-51 TropicalComposite-51 TropicalComposite-42 TropicalComposite-42 TropicalComposite-48 TropicalComposite-48 TropicalComposite-21 TropicalComposite-21 TropicalComposite-8 TropicalComposite-8 TropicalComposite-41 TropicalComposite-41 TropicalComposite-50 TropicalComposite-50 TropicalComposite-11 TropicalComposite-11 TropicalComposite-47 TropicalComposite-47 TropicalComposite-26 TropicalComposite-26 TropicalComposite-40 TropicalComposite-40 TropicalComposite-15 TropicalComposite-15 TropicalComposite-14 TropicalComposite-14 TropicalComposite-29 TropicalComposite-29 TropicalComposite-25 TropicalComposite-25 TropicalComposite-5 TropicalComposite-5 TropicalComposite-4 TropicalComposite-4 TropicalComposite-46 TropicalComposite-46 UnknownTaurus-655 UnknownTaurus-655
FID Sire_ID ? ? Angus-680 Angus-680 Angus-690 Angus-690 Angus-715 Angus-715 Angus-693 Angus-693 Angus-690 Angus-690 Angus-664 Angus-664 Angus-741 Angus-741 Angus-704 Angus-704 Angus-704 Angus-704 Angus-700 Angus-700 Angus-693 Angus-693 Angus-684 Angus-684 Angus-748 Angus-748 Angus-704 Angus-704 Angus-772 Angus-772 Angus-749 Angus-749 Angus-767 Angus-767 Angus-374 Angus-374 Angus-93 Angus-93 Angus-676 Angus-676 Angus-692 Angus-692 Angus-743 Angus-743 Angus-694 Angus-694 Angus-114 Angus-114 Angus-676 Angus-676 Angus-93 Angus-93 Angus-767 Angus-767 Angus-714 Angus-714 Angus-114 Angus-114 Angus-120 Angus-120 Angus-676 Angus-676 Angus-114 Angus-114 Angus-756 Angus-756 Angus-702 Angus-702 Angus-676 Angus-676 Angus-729 Angus-729 Angus-688 Angus-688 Angus-755 Angus-755 Angus-699 Angus-699 Angus-678 Angus-678 Angus-688 Angus-688 Angus-705 Angus-705 Angus-728 Angus-728 Angus-676 Angus-676 Angus-314 Angus-314 Angus-678 Angus-678 Angus-683 Angus-683 Angus-766 Angus-766 Angus-736 Angus-736 Angus-789 Angus-789 Angus-758 Angus-758 Angus-364 Angus-364 Angus-37 Angus-37 Angus-93 Angus-93 Angus-199 Angus-199 Angus-755 Angus-755 Angus-685 Angus-685 Angus-688 Angus-688 Angus-315 Angus-315 Angus-679 Angus-679 Angus-777 Angus-777 Angus-705 Angus-705 Angus-792 Angus-792 Angus-93 Angus-93 Angus-656 Angus-656 Angus-685 Angus-685 Angus-703 Angus-703 Angus-99 Angus-99 Angus-760 Angus-760 Angus-372 Angus-372 Angus-774 Angus-774 Angus-370 Angus-370 Angus-740 Angus-740 Angus-740 Angus-740 Angus-374 Angus-374 Angus-199 Angus-199 Angus-722 Angus-722 Angus-721 Angus-721 Angus-683 Angus-683 Angus-659 Angus-659 Angus-357 Angus-357 Angus-375 Angus-375 Angus-733 Angus-733 Angus-707 Angus-707 Angus-93 Angus-93 Angus-366 Angus-366 Angus-721 Angus-721 Angus-659 Angus-659 Angus-199 Angus-199 Angus-692 Angus-692 Angus-710 Angus-710 Angus-685 Angus-685 Angus-375 Angus-375 Angus-705 Angus-705 Angus-689 Angus-689 Angus-152 Angus-152 Angus-667 Angus-667 Angus-683 Angus-683 Angus-692 Angus-692 Angus-776 Angus-776 Angus-697 Angus-697 Angus-678 Angus-678 Angus-152 Angus-152 Angus-712 Angus-712 Angus-120 Angus-120 Angus-779 Angus-779 Angus-366 Angus-366 Angus-703 Angus-703 Angus-689 Angus-689 Angus-758 Angus-758 Angus-362 Angus-362 Angus-721 Angus-721 Angus-315 Angus-315 Angus-692 Angus-692 Angus-375 Angus-375 Angus-732 Angus-732 Angus-659 Angus-659 Angus-738 Angus-738 Angus-769 Angus-769 Angus-686 Angus-686 Angus-313 Angus-313 Angus-688 Angus-688 Angus-681 Angus-681 Angus-736 Angus-736 Angus-729 Angus-729 Angus-656 Angus-656 Angus-360 Angus-360 Angus-745 Angus-745 Angus-705 Angus-705 Angus-695 Angus-695 Angus-99 Angus-99 Angus-374 Angus-374 Angus-4 Angus-4 Angus-759 Angus-759 Angus-707 Angus-707 Angus-675 Angus-675 Angus-688 Angus-688 Angus-703 Angus-703 Angus-755 Angus-755 Angus-667 Angus-667 Angus-314 Angus-314 Angus-314 Angus-314 Angus-689 Angus-689 Angus-772 Angus-772 Angus-695 Angus-695 Angus-686 Angus-686 Angus-656 Angus-656 Angus-315 Angus-315 Angus-375 Angus-375 Angus-679 Angus-679 Angus-745 Angus-745 Angus-692 Angus-692 Angus-366 Angus-366 Angus-695 Angus-695 Angus-732 Angus-732 ? ? Angus-717 Angus-717 Angus-791 Angus-791 Angus-732 Angus-732 Angus-677 Angus-677 ? ? Angus-375 Angus-375 Angus-119 Angus-119 Angus-364 Angus-364 Angus-737 Angus-737 Angus-113 Angus-113 Angus-199 Angus-199 Angus-716 Angus-716 ? ? Angus-364 Angus-364 Angus-711 Angus-711 Angus-119 Angus-119 Angus-4 Angus-4 Angus-717 Angus-717 Angus-668 Angus-668 Angus-733 Angus-733 Angus-199 Angus-199 Angus-659 Angus-659 Angus-663 Angus-663 Angus-754 Angus-754 Angus-785 Angus-785 Angus-725 Angus-725 Angus-754 Angus-754 Angus-788 Angus-788 Angus-666 Angus-666 Angus-730 Angus-730 Angus-725 Angus-725 Angus-720 Angus-720 Angus-778 Angus-778 Angus-773 Angus-773 Angus-787 Angus-787 Angus-790 Angus-790 Angus-682 Angus-682 Angus-682 Angus-682 Angus-345 Angus-345 Angus-720 Angus-720 Angus-546 Angus-546 Angus-671 Angus-671 Angus-657 Angus-657 Angus-706 Angus-706 Angus-757 Angus-757 Angus-762 Angus-762 Angus-81 Angus-81 Angus-669 Angus-669 Angus-325 Angus-325 Angus-338 Angus-338 Angus-338 Angus-338 Angus-670 Angus-670 Angus-546 Angus-546 Angus-770 Angus-770 Angus-325 Angus-325 Angus-670 Angus-670 Angus-724 Angus-724 Angus-81 Angus-81 Angus-739 Angus-739 Angus-201 Angus-201 Angus-325 Angus-325 Angus-662 Angus-662 Angus-786 Angus-786 Angus-546 Angus-546 Angus-660 Angus-660 Angus-502 Angus-502 Angus-781 Angus-781 Angus-338 Angus-338 Angus-488 Angus-488 Angus-658 Angus-658 Angus-665 Angus-665 Angus-488 Angus-488 Angus-662 Angus-662 Angus-201 Angus-201 Angus-687 Angus-687 Angus-415 Angus-415 Angus-416 Angus-416 Angus-708 Angus-708 Angus-502 Angus-502 Angus-502 Angus-502 Angus-672 Angus-672 Angus-742 Angus-742 Angus-502 Angus-502 Angus-545 Angus-545 Angus-768 Angus-768 Angus-768 Angus-768 Angus-327 Angus-327 Angus-698 Angus-698 Angus-804 Angus-804 Angus-750 Angus-750 Angus-339 Angus-339 Angus-691 Angus-691 Angus-765 Angus-765 Angus-765 Angus-765 Angus-502 Angus-502 Angus-727 Angus-727 Angus-335 Angus-335 Angus-805 Angus-805 Angus-780 Angus-780 Angus-502 Angus-502 Angus-350 Angus-350 Angus-798 Angus-798 Angus-718 Angus-718 Angus-669 Angus-669 Angus-669 Angus-669 Angus-770 Angus-770 Angus-761 Angus-761 Angus-799 Angus-799 Angus-499 Angus-499 Angus-744 Angus-744 Angus-669 Angus-669 Angus-701 Angus-701 Angus-803 Angus-803 Angus-794 Angus-794 Angus-793 Angus-793 Angus-533 Angus-533 Angus-709 Angus-709 Angus-797 Angus-797 Angus-350 Angus-350 Angus-354 Angus-354 Angus-801 Angus-801 Angus-802 Angus-802 Angus-800 Angus-800 Angus-350 Angus-350 Angus-408 Angus-408 Angus-796 Angus-796 Angus-810 Angus-810 Angus-516 Angus-516 Angus-793 Angus-793 Angus-669 Angus-669 Angus-350 Angus-350 Angus-808 Angus-808 Angus-809 Angus-809 Angus-811 Angus-811 Angus-807 Angus-807 Angus-520 Angus-520 Angus-775 Angus-775 ? ? ? ? ? ? Ayshire-538 Ayshire-538 ? ? ? ? Ayshire-530 Ayshire-530 Ayshire-526 Ayshire-526 Ayshire-533 Ayshire-533 ? ? ? ? ? ? ? ? ? ? ? ? ? ? ? ? ? ? Ayshire-525 Ayshire-525 Ayshire-537 Ayshire-537 Ayshire-526 Ayshire-526 ? ? Beefmaster-35 Beefmaster-35 Beefmaster-34 Beefmaster-34 Beefmaster-9 Beefmaster-9 ? ? ? ? ? ? ? ? ? ? ? ? ? ? ? ? ? ? ? ? ? ? BelgianBlue-248 BelgianBlue-248 BelgianBlue-126 BelgianBlue-126 BelgianBlue-212 BelgianBlue-212 BelgianBlue-248 BelgianBlue-248 BelgianBlue-126 BelgianBlue-126 BelgianBlue-126 BelgianBlue-126 BelgianBlue-186 BelgianBlue-186 BelgianBlue-250 BelgianBlue-250 BelgianBlue-259 BelgianBlue-259 BelgianBlue-248 BelgianBlue-248 BelgianBlue-248 BelgianBlue-248 BelgianBlue-126 BelgianBlue-126 BelgianBlue-186 BelgianBlue-186 BelgianBlue-126 BelgianBlue-126 BelgianBlue-263 BelgianBlue-263 BelgianBlue-220 BelgianBlue-220 BelgianBlue-220 BelgianBlue-220 BelgianBlue-260 BelgianBlue-260 BelgianBlue-226 BelgianBlue-226 BelgianBlue-226 BelgianBlue-226 BelgianBlue-221 BelgianBlue-221 BelgianBlue-186 BelgianBlue-186 BelgianBlue-220 BelgianBlue-220 BelgianBlue-236 BelgianBlue-236 BelgianBlue-220 BelgianBlue-220 BelgianBlue-186 BelgianBlue-186 BelgianBlue-218 BelgianBlue-218 BelgianBlue-139 BelgianBlue-139 BelgianBlue-186 BelgianBlue-186 BelgianBlue-227 BelgianBlue-227 BelgianBlue-227 BelgianBlue-227 BelgianBlue-227 BelgianBlue-227 BelgianBlue-241 BelgianBlue-241 BelgianBlue-226 BelgianBlue-226 BelgianBlue-60 BelgianBlue-60 BelgianBlue-245 BelgianBlue-245 BelgianBlue-237 BelgianBlue-237 BelgianBlue-186 BelgianBlue-186 BelgianBlue-186 BelgianBlue-186 BelgianBlue-255 BelgianBlue-255 BelgianBlue-214 BelgianBlue-214 BelgianBlue-60 BelgianBlue-60 BelgianBlue-250 BelgianBlue-250 BelgianBlue-214 BelgianBlue-214 BelgianBlue-252 BelgianBlue-252 BelgianBlue-60 BelgianBlue-60 BelgianBlue-60 BelgianBlue-60 BelgianBlue-223 BelgianBlue-223 BelgianBlue-239 BelgianBlue-239 BelgianBlue-212 BelgianBlue-212 BelgianBlue-221 BelgianBlue-221 BelgianBlue-250 BelgianBlue-250 BelgianBlue-265 BelgianBlue-265 BelgianBlue-217 BelgianBlue-217 BelgianBlue-217 BelgianBlue-217 BelgianBlue-211 BelgianBlue-211 BelgianBlue-211 BelgianBlue-211 BelgianBlue-221 BelgianBlue-221 BelgianBlue-262 BelgianBlue-262 BelgianBlue-238 BelgianBlue-238 BelgianBlue-231 BelgianBlue-231 BelgianBlue-215 BelgianBlue-215 BelgianBlue-246 BelgianBlue-246 BelgianBlue-216 BelgianBlue-216 BelgianBlue-221 BelgianBlue-221 BelgianBlue-244 BelgianBlue-244 BelgianBlue-246 BelgianBlue-246 BelgianBlue-212 BelgianBlue-212 BelgianBlue-218 BelgianBlue-218 BelgianBlue-259 BelgianBlue-259 BelgianBlue-174 BelgianBlue-174 BelgianBlue-246 BelgianBlue-246 BelgianBlue-240 BelgianBlue-240 BelgianBlue-221 BelgianBlue-221 BelgianBlue-216 BelgianBlue-216 BelgianBlue-238 BelgianBlue-238 BelgianBlue-229 BelgianBlue-229 BelgianBlue-216 BelgianBlue-216 BelgianBlue-243 BelgianBlue-243 BelgianBlue-246 BelgianBlue-246 BelgianBlue-237 BelgianBlue-237 BelgianBlue-243 BelgianBlue-243 BelgianBlue-264 BelgianBlue-264 BelgianBlue-215 BelgianBlue-215 BelgianBlue-219 BelgianBlue-219 BelgianBlue-244 BelgianBlue-244 BelgianBlue-243 BelgianBlue-243 BelgianBlue-219 BelgianBlue-219 BelgianBlue-253 BelgianBlue-253 BelgianBlue-253 BelgianBlue-253 BelgianBlue-264 BelgianBlue-264 BelgianBlue-237 BelgianBlue-237 BelgianBlue-242 BelgianBlue-242 BelgianBlue-242 BelgianBlue-242 BelgianBlue-244 BelgianBlue-244 BelgianBlue-243 BelgianBlue-243 BelgianBlue-215 BelgianBlue-215 BelgianBlue-219 BelgianBlue-219 BelgianBlue-254 BelgianBlue-254 BelgianBlue-266 BelgianBlue-266 BelgianBlue-240 BelgianBlue-240 BelgianBlue-225 BelgianBlue-225 BelgianBlue-265 BelgianBlue-265 BelgianBlue-214 BelgianBlue-214 BelgianBlue-261 BelgianBlue-261 BelgianBlue-261 BelgianBlue-261 BelgianBlue-172 BelgianBlue-172 BelgianBlue-222 BelgianBlue-222 BelgianBlue-233 BelgianBlue-233 BelgianBlue-229 BelgianBlue-229 BelgianBlue-225 BelgianBlue-225 BelgianBlue-242 BelgianBlue-242 BelgianBlue-232 BelgianBlue-232 BelgianBlue-126 BelgianBlue-126 BelgianBlue-234 BelgianBlue-234 BelgianBlue-224 BelgianBlue-224 BelgianBlue-249 BelgianBlue-249 BelgianBlue-253 BelgianBlue-253 BelgianBlue-227 BelgianBlue-227 BelgianBlue-126 BelgianBlue-126 BelgianBlue-243 BelgianBlue-243 BelgianBlue-243 BelgianBlue-243 BelgianBlue-261 BelgianBlue-261 BelgianBlue-211 BelgianBlue-211 BelgianBlue-235 BelgianBlue-235 ? ? BelgianBlue-246 BelgianBlue-246 BelgianBlue-214 BelgianBlue-214 BelgianBlue-237 BelgianBlue-237 BelgianBlue-256 BelgianBlue-256 BelgianBlue-235 BelgianBlue-235 BelgianBlue-218 BelgianBlue-218 ? ? BelgianBlue-218 BelgianBlue-218 BelgianBlue-219 BelgianBlue-219 ? ? BelgianBlue-230 BelgianBlue-230 BelgianBlue-215 BelgianBlue-215 BelgianBlue-261 BelgianBlue-261 ? ? BelgianBlue-234 BelgianBlue-234 BelgianBlue-251 BelgianBlue-251 BelgianBlue-251 BelgianBlue-251 BelgianBlue-251 BelgianBlue-251 BelgianBlue-251 BelgianBlue-251 ? ? BelgianBlue-235 BelgianBlue-235 BelgianBlue-228 BelgianBlue-228 BelgianBlue-218 BelgianBlue-218 ? ? ? ? ? ? ? ? ? ? ? ? ? ? ? ? ? ? ? ? ? ? ? ? ? ? ? ? ? ? ? ? ? ? ? ? ? ? ? ? ? ? ? ? ? ? ? ? ? ? ? ? ? ? ? ? ? ? ? ? Brahman-395 Brahman-395 Brahman-403 Brahman-403 Brahman-390 Brahman-390 Brahman-403 Brahman-403 Brahman-399 Brahman-399 Brahman-395 Brahman-395 Brahman-395 Brahman-395 Brahman-403 Brahman-403 Brahman-409 Brahman-409 Brahman-406 Brahman-406 Brahman-392 Brahman-392 Brahman-408 Brahman-408 Brahman-398 Brahman-398 Brahman-391 Brahman-391 Brahman-393 Brahman-393 Brahman-398 Brahman-398 Brahman-391 Brahman-391 Brahman-406 Brahman-406 Brahman-408 Brahman-408 Brahman-391 Brahman-391 Brahman-405 Brahman-405 Brahman-356 Brahman-356 Brahman-400 Brahman-400 Brahman-397 Brahman-397 Brahman-390 Brahman-390 Brahman-397 Brahman-397 Brahman-402 Brahman-402 Brahman-391 Brahman-391 Brahman-408 Brahman-408 Brahman-402 Brahman-402 Brahman-408 Brahman-408 Brahman-396 Brahman-396 Brahman-396 Brahman-396 Brahman-408 Brahman-408 Brahman-390 Brahman-390 Brahman-397 Brahman-397 Brahman-396 Brahman-396 Brahman-391 Brahman-391 Brahman-407 Brahman-407 Brahman-393 Brahman-393 Brahman-392 Brahman-392 Brahman-407 Brahman-407 Brahman-401 Brahman-401 Brahman-394 Brahman-394 Brahman-394 Brahman-394 Brahman-407 Brahman-407 Brahman-404 Brahman-404 Brahman-334 Brahman-334 Brahman-394 Brahman-394 Brahman-392 Brahman-392 Brangus-16 Brangus-16 Brangus-15 Brangus-15 Brangus-14 Brangus-14 Brangus-12 Brangus-12 Brangus-11 Brangus-11 Brangus-10 Brangus-10 Brangus-9 Brangus-9 Braunvieh-29 Braunvieh-29 Braunvieh-28 Braunvieh-28 Braunvieh-11 Braunvieh-11 Braunvieh-27 Braunvieh-27 Braunvieh-26 Braunvieh-26 Braunvieh-26 Braunvieh-26 Braunvieh-25 Braunvieh-25 Braunvieh-22 Braunvieh-22 Braunvieh-1 Braunvieh-1 Braunvieh-8 Braunvieh-8 Braunvieh-21 Braunvieh-21 Braunvieh-20 Braunvieh-20 Braunvieh-19 Braunvieh-19 Braunvieh-24 Braunvieh-24 Braunvieh-23 Braunvieh-23 Braunvieh-18 Braunvieh-18 BrownSwiss-116 BrownSwiss-116 BrownSwiss-113 BrownSwiss-113 BrownSwiss-119 BrownSwiss-119 BrownSwiss-108 BrownSwiss-108 BrownSwiss-121 BrownSwiss-121 BrownSwiss-114 BrownSwiss-114 ? ? BrownSwiss-108 BrownSwiss-108 BrownSwiss-107 BrownSwiss-107 BrownSwiss-112 BrownSwiss-112 BrownSwiss-112 BrownSwiss-112 BrownSwiss-123 BrownSwiss-123 BrownSwiss-115 BrownSwiss-115 BrownSwiss-105 BrownSwiss-105 BrownSwiss-106 BrownSwiss-106 BrownSwiss-124 BrownSwiss-124 BrownSwiss-110 BrownSwiss-110 BrownSwiss-120 BrownSwiss-120 BrownSwiss-117 BrownSwiss-117 BrownSwiss-102 BrownSwiss-102 BrownSwiss-102 BrownSwiss-102 BrownSwiss-109 BrownSwiss-109 BrownSwiss-104 BrownSwiss-104 BrownSwiss-125 BrownSwiss-125 BrownSwiss-102 BrownSwiss-102 BrownSwiss-122 BrownSwiss-122 BrownSwiss-118 BrownSwiss-118 BrownSwiss-103 BrownSwiss-103 BrownSwiss-103 BrownSwiss-103 BrownSwiss-111 BrownSwiss-111 BrownSwiss-101 BrownSwiss-101 ? ? ? ? ? ? ? ? Charolais-1708 Charolais-1708 Charolais-1719 Charolais-1719 Charolais-1704 Charolais-1704 Charolais-1722 Charolais-1722 Charolais-1705 Charolais-1705 Charolais-1060 Charolais-1060 Charolais-1075 Charolais-1075 Charolais-1703 Charolais-1703 Charolais-1717 Charolais-1717 Charolais-1698 Charolais-1698 Charolais-1707 Charolais-1707 Charolais-1709 Charolais-1709 Charolais-1711 Charolais-1711 Charolais-1715 Charolais-1715 Charolais-1698 Charolais-1698 Charolais-1655 Charolais-1655 Charolais-1477 Charolais-1477 Charolais-1615 Charolais-1615 Charolais-1548 Charolais-1548 Charolais-1548 Charolais-1548 Charolais-1537 Charolais-1537 Charolais-1640 Charolais-1640 Charolais-1660 Charolais-1660 Charolais-1488 Charolais-1488 Charolais-1548 Charolais-1548 Charolais-1508 Charolais-1508 Charolais-1537 Charolais-1537 Charolais-1610 Charolais-1610 Charolais-1493 Charolais-1493 Charolais-1537 Charolais-1537 Charolais-1536 Charolais-1536 Charolais-1581 Charolais-1581 Charolais-1525 Charolais-1525 Charolais-1525 Charolais-1525 Charolais-1569 Charolais-1569 Charolais-1521 Charolais-1521 Charolais-1634 Charolais-1634 Charolais-1481 Charolais-1481 Charolais-1574 Charolais-1574 Charolais-1477 Charolais-1477 Charolais-1526 Charolais-1526 Charolais-1520 Charolais-1520 Charolais-1475 Charolais-1475 Charolais-1631 Charolais-1631 Charolais-1547 Charolais-1547 Charolais-1548 Charolais-1548 Charolais-1650 Charolais-1650 Charolais-1481 Charolais-1481 Charolais-1524 Charolais-1524 Charolais-1434 Charolais-1434 Charolais-1547 Charolais-1547 Charolais-1436 Charolais-1436 Charolais-1491 Charolais-1491 Charolais-1541 Charolais-1541 Charolais-1656 Charolais-1656 Charolais-1547 Charolais-1547 Charolais-1546 Charolais-1546 Charolais-1546 Charolais-1546 Charolais-1474 Charolais-1474 Charolais-1541 Charolais-1541 Charolais-1600 Charolais-1600 Charolais-1575 Charolais-1575 Charolais-1524 Charolais-1524 Charolais-1479 Charolais-1479 Charolais-1488 Charolais-1488 Charolais-1600 Charolais-1600 Charolais-1478 Charolais-1478 Charolais-1645 Charolais-1645 Charolais-1508 Charolais-1508 Charolais-1633 Charolais-1633 Charolais-1475 Charolais-1475 Charolais-1662 Charolais-1662 Charolais-1486 Charolais-1486 Charolais-1637 Charolais-1637 Charolais-1454 Charolais-1454 Charolais-1436 Charolais-1436 Charolais-1534 Charolais-1534 Charolais-1450 Charolais-1450 Charolais-1520 Charolais-1520 Charolais-1591 Charolais-1591 Charolais-1489 Charolais-1489 Charolais-1499 Charolais-1499 Charolais-1461 Charolais-1461 Charolais-1459 Charolais-1459 Charolais-1517 Charolais-1517 Charolais-1482 Charolais-1482 Charolais-1636 Charolais-1636 Charolais-1549 Charolais-1549 Charolais-1592 Charolais-1592 Charolais-1541 Charolais-1541 Charolais-1464 Charolais-1464 Charolais-1460 Charolais-1460 Charolais-1486 Charolais-1486 Charolais-1588 Charolais-1588 Charolais-1434 Charolais-1434 Charolais-1585 Charolais-1585 Charolais-1433 Charolais-1433 Charolais-1474 Charolais-1474 Charolais-1587 Charolais-1587 Charolais-1467 Charolais-1467 Charolais-1598 Charolais-1598 Charolais-1608 Charolais-1608 Charolais-1460 Charolais-1460 Charolais-1673 Charolais-1673 Charolais-1591 Charolais-1591 Charolais-1437 Charolais-1437 Charolais-1546 Charolais-1546 Charolais-1667 Charolais-1667 Charolais-1592 Charolais-1592 Charolais-1553 Charolais-1553 Charolais-1553 Charolais-1553 Charolais-1557 Charolais-1557 Charolais-1456 Charolais-1456 Charolais-1557 Charolais-1557 Charolais-1480 Charolais-1480 Charolais-1517 Charolais-1517 Charolais-1457 Charolais-1457 Charolais-1567 Charolais-1567 Charolais-1629 Charolais-1629 Charolais-1570 Charolais-1570 Charolais-1592 Charolais-1592 Charolais-1536 Charolais-1536 Charolais-1585 Charolais-1585 Charolais-1625 Charolais-1625 Charolais-1429 Charolais-1429 Charolais-1575 Charolais-1575 Charolais-1444 Charolais-1444 Charolais-1449 Charolais-1449 Charolais-1479 Charolais-1479 Charolais-1536 Charolais-1536 Charolais-1651 Charolais-1651 Charolais-1649 Charolais-1649 Charolais-1553 Charolais-1553 Charolais-1485 Charolais-1485 Charolais-1627 Charolais-1627 Charolais-1492 Charolais-1492 Charolais-1570 Charolais-1570 Charolais-1557 Charolais-1557 Charolais-1474 Charolais-1474 Charolais-1489 Charolais-1489 Charolais-1566 Charolais-1566 Charolais-1429 Charolais-1429 Charolais-1450 Charolais-1450 Charolais-1567 Charolais-1567 Charolais-1546 Charolais-1546 Charolais-1572 Charolais-1572 Charolais-1546 Charolais-1546 Charolais-1613 Charolais-1613 Charolais-1499 Charolais-1499 Charolais-1460 Charolais-1460 Charolais-1541 Charolais-1541 Charolais-1456 Charolais-1456 Charolais-1431 Charolais-1431 Charolais-1625 Charolais-1625 Charolais-1517 Charolais-1517 Charolais-1565 Charolais-1565 Charolais-1425 Charolais-1425 Charolais-1446 Charolais-1446 Charolais-1485 Charolais-1485 Charolais-1433 Charolais-1433 Charolais-1464 Charolais-1464 Charolais-1601 Charolais-1601 Charolais-1633 Charolais-1633 Charolais-1457 Charolais-1457 Charolais-1464 Charolais-1464 Charolais-1536 Charolais-1536 Charolais-1561 Charolais-1561 Charolais-1449 Charolais-1449 Charolais-1460 Charolais-1460 Charolais-1548 Charolais-1548 Charolais-1585 Charolais-1585 Charolais-1456 Charolais-1456 Charolais-1616 Charolais-1616 Charolais-1541 Charolais-1541 Charolais-1428 Charolais-1428 Charolais-1527 Charolais-1527 Charolais-1646 Charolais-1646 Charolais-1428 Charolais-1428 Charolais-1450 Charolais-1450 Charolais-1433 Charolais-1433 Charolais-1463 Charolais-1463 Charolais-1460 Charolais-1460 Charolais-1591 Charolais-1591 Charolais-1508 Charolais-1508 Charolais-1601 Charolais-1601 Charolais-1434 Charolais-1434 Charolais-1553 Charolais-1553 Charolais-1449 Charolais-1449 Charolais-1449 Charolais-1449 Charolais-1601 Charolais-1601 Charolais-1570 Charolais-1570 Charolais-1461 Charolais-1461 Charolais-1683 Charolais-1683 Charolais-1557 Charolais-1557 Charolais-1471 Charolais-1471 Charolais-1511 Charolais-1511 Charolais-1577 Charolais-1577 Charolais-1482 Charolais-1482 Charolais-1616 Charolais-1616 Charolais-1433 Charolais-1433 Charolais-1596 Charolais-1596 Charolais-1584 Charolais-1584 Charolais-1506 Charolais-1506 Charolais-1607 Charolais-1607 Charolais-1460 Charolais-1460 Charolais-1588 Charolais-1588 Charolais-1567 Charolais-1567 Charolais-1487 Charolais-1487 Charolais-1585 Charolais-1585 Charolais-1479 Charolais-1479 Charolais-1507 Charolais-1507 Charolais-1463 Charolais-1463 Charolais-1583 Charolais-1583 Charolais-1495 Charolais-1495 Charolais-1495 Charolais-1495 Charolais-1679 Charolais-1679 Charolais-1550 Charolais-1550 Charolais-1520 Charolais-1520 Charolais-1627 Charolais-1627 Charolais-1558 Charolais-1558 Charolais-1606 Charolais-1606 Charolais-1514 Charolais-1514 Charolais-1580 Charolais-1580 Charolais-1588 Charolais-1588 Charolais-1558 Charolais-1558 Charolais-1497 Charolais-1497 Charolais-1573 Charolais-1573 Charolais-1509 Charolais-1509 Charolais-1595 Charolais-1595 Charolais-1434 Charolais-1434 Charolais-1599 Charolais-1599 Charolais-1469 Charolais-1469 Charolais-1644 Charolais-1644 Charolais-1438 Charolais-1438 Charolais-1609 Charolais-1609 Charolais-1579 Charolais-1579 Charolais-1675 Charolais-1675 Charolais-1573 Charolais-1573 Charolais-1479 Charolais-1479 Charolais-1641 Charolais-1641 Charolais-1487 Charolais-1487 Charolais-1435 Charolais-1435 Charolais-1689 Charolais-1689 Charolais-1599 Charolais-1599 Charolais-1588 Charolais-1588 Charolais-1522 Charolais-1522 Charolais-1514 Charolais-1514 Charolais-1476 Charolais-1476 Charolais-1684 Charolais-1684 Charolais-1523 Charolais-1523 Charolais-1507 Charolais-1507 Charolais-1461 Charolais-1461 Charolais-1644 Charolais-1644 Charolais-1690 Charolais-1690 Charolais-1551 Charolais-1551 Charolais-1506 Charolais-1506 Charolais-1433 Charolais-1433 Charolais-1486 Charolais-1486 Charolais-1435 Charolais-1435 Charolais-1429 Charolais-1429 Charolais-1455 Charolais-1455 Charolais-1477 Charolais-1477 Charolais-1455 Charolais-1455 Charolais-1605 Charolais-1605 Charolais-1664 Charolais-1664 Charolais-1644 Charolais-1644 Charolais-1596 Charolais-1596 Charolais-1598 Charolais-1598 Charolais-1566 Charolais-1566 Charolais-1467 Charolais-1467 Charolais-1446 Charolais-1446 Charolais-1454 Charolais-1454 Charolais-1516 Charolais-1516 Charolais-1531 Charolais-1531 Charolais-1674 Charolais-1674 Charolais-1620 Charolais-1620 Charolais-1559 Charolais-1559 Charolais-1462 Charolais-1462 Charolais-1533 Charolais-1533 Charolais-1522 Charolais-1522 Charolais-1434 Charolais-1434 Charolais-1585 Charolais-1585 Charolais-1616 Charolais-1616 Charolais-1433 Charolais-1433 Charolais-1695 Charolais-1695 Charolais-1599 Charolais-1599 Charolais-1686 Charolais-1686 Charolais-1509 Charolais-1509 Charolais-1466 Charolais-1466 Charolais-1605 Charolais-1605 Charolais-1522 Charolais-1522 Charolais-1436 Charolais-1436 Charolais-1519 Charolais-1519 Charolais-1611 Charolais-1611 Charolais-1623 Charolais-1623 Charolais-1522 Charolais-1522 Charolais-1616 Charolais-1616 Charolais-1469 Charolais-1469 Charolais-1433 Charolais-1433 Charolais-1434 Charolais-1434 Charolais-1633 Charolais-1633 Charolais-1433 Charolais-1433 Charolais-1583 Charolais-1583 Charolais-1457 Charolais-1457 Charolais-1433 Charolais-1433 Charolais-1446 Charolais-1446 Charolais-1467 Charolais-1467 Charolais-1674 Charolais-1674 Charolais-1451 Charolais-1451 Charolais-1540 Charolais-1540 Charolais-1540 Charolais-1540 Charolais-1665 Charolais-1665 Charolais-1463 Charolais-1463 Charolais-1584 Charolais-1584 Charolais-1539 Charolais-1539 Charolais-1596 Charolais-1596 Charolais-1674 Charolais-1674 Charolais-1435 Charolais-1435 Charolais-1448 Charolais-1448 Charolais-1511 Charolais-1511 Charolais-1564 Charolais-1564 Charolais-1429 Charolais-1429 Charolais-1583 Charolais-1583 Charolais-1625 Charolais-1625 Charolais-1449 Charolais-1449 Charolais-1644 Charolais-1644 Charolais-1463 Charolais-1463 Charolais-1425 Charolais-1425 Charolais-1564 Charolais-1564 Charolais-1627 Charolais-1627 Charolais-1507 Charolais-1507 Charolais-1447 Charolais-1447 Charolais-1431 Charolais-1431 Charolais-1614 Charolais-1614 Charolais-1583 Charolais-1583 Charolais-1480 Charolais-1480 Charolais-1449 Charolais-1449 Charolais-1608 Charolais-1608 Charolais-1464 Charolais-1464 Charolais-1428 Charolais-1428 Charolais-1479 Charolais-1479 Charolais-1479 Charolais-1479 Charolais-1575 Charolais-1575 Charolais-1679 Charolais-1679 Charolais-1434 Charolais-1434 Charolais-1599 Charolais-1599 Charolais-1458 Charolais-1458 Charolais-1583 Charolais-1583 Charolais-1463 Charolais-1463 Charolais-1432 Charolais-1432 Charolais-1559 Charolais-1559 Charolais-1484 Charolais-1484 Charolais-1484 Charolais-1484 Charolais-1591 Charolais-1591 Charolais-1564 Charolais-1564 Charolais-1523 Charolais-1523 Charolais-1435 Charolais-1435 Charolais-1688 Charolais-1688 Charolais-1480 Charolais-1480 Charolais-1480 Charolais-1480 Charolais-1514 Charolais-1514 Charolais-1428 Charolais-1428 Charolais-1428 Charolais-1428 Charolais-1608 Charolais-1608 Charolais-1443 Charolais-1443 Charolais-1605 Charolais-1605 Charolais-1451 Charolais-1451 Charolais-1483 Charolais-1483 Charolais-1435 Charolais-1435 Charolais-1446 Charolais-1446 Charolais-1627 Charolais-1627 Charolais-1464 Charolais-1464 Charolais-1558 Charolais-1558 Charolais-1487 Charolais-1487 Charolais-1444 Charolais-1444 Charolais-1455 Charolais-1455 Charolais-1598 Charolais-1598 Charolais-1499 Charolais-1499 Charolais-1644 Charolais-1644 Charolais-1652 Charolais-1652 Charolais-1625 Charolais-1625 Charolais-1666 Charolais-1666 Charolais-1580 Charolais-1580 Charolais-1506 Charolais-1506 Charolais-1652 Charolais-1652 Charolais-1558 Charolais-1558 Charolais-1558 Charolais-1558 Charolais-1558 Charolais-1558 Charolais-1607 Charolais-1607 Charolais-1591 Charolais-1591 Charolais-1426 Charolais-1426 Charolais-1498 Charolais-1498 Charolais-1696 Charolais-1696 Charolais-1469 Charolais-1469 Charolais-1476 Charolais-1476 Charolais-1672 Charolais-1672 Charolais-1434 Charolais-1434 Charolais-1506 Charolais-1506 Charolais-1426 Charolais-1426 Charolais-1642 Charolais-1642 Charolais-1433 Charolais-1433 Charolais-1444 Charolais-1444 Charolais-1467 Charolais-1467 Charolais-1511 Charolais-1511 Charolais-1433 Charolais-1433 Charolais-1562 Charolais-1562 Charolais-1492 Charolais-1492 Charolais-1624 Charolais-1624 Charolais-1506 Charolais-1506 Charolais-1522 Charolais-1522 Charolais-1435 Charolais-1435 Charolais-1605 Charolais-1605 Charolais-1591 Charolais-1591 Charolais-1509 Charolais-1509 Charolais-1450 Charolais-1450 Charolais-1620 Charolais-1620 Charolais-1661 Charolais-1661 Charolais-1552 Charolais-1552 Charolais-1602 Charolais-1602 Charolais-1522 Charolais-1522 ? ? Charolais-1685 Charolais-1685 Charolais-1680 Charolais-1680 Charolais-1453 Charolais-1453 Charolais-1693 Charolais-1693 Charolais-1697 Charolais-1697 Charolais-1682 Charolais-1682 Charolais-1616 Charolais-1616 Charolais-1445 Charolais-1445 Charolais-1564 Charolais-1564 Charolais-1473 Charolais-1473 Charolais-1473 Charolais-1473 Charolais-1522 Charolais-1522 Charolais-1522 Charolais-1522 Charolais-1470 Charolais-1470 Charolais-1678 Charolais-1678 Charolais-1522 Charolais-1522 Charolais-1647 Charolais-1647 Charolais-1591 Charolais-1591 Charolais-1526 Charolais-1526 Charolais-1621 Charolais-1621 Charolais-1643 Charolais-1643 Charolais-1449 Charolais-1449 Charolais-1556 Charolais-1556 Charolais-1671 Charolais-1671 Charolais-1584 Charolais-1584 Charolais-1514 Charolais-1514 Charolais-1513 Charolais-1513 Charolais-1496 Charolais-1496 Charolais-1604 Charolais-1604 Charolais-1494 Charolais-1494 Charolais-1471 Charolais-1471 Charolais-1653 Charolais-1653 Charolais-1638 Charolais-1638 Charolais-1515 Charolais-1515 Charolais-1470 Charolais-1470 Charolais-1579 Charolais-1579 Charolais-1630 Charolais-1630 Charolais-1687 Charolais-1687 Charolais-1430 Charolais-1430 Charolais-1506 Charolais-1506 Charolais-1510 Charolais-1510 Charolais-1510 Charolais-1510 Charolais-1681 Charolais-1681 Charolais-1594 Charolais-1594 Charolais-1468 Charolais-1468 Charolais-1468 Charolais-1468 Charolais-1470 Charolais-1470 Charolais-1505 Charolais-1505 Charolais-1692 Charolais-1692 Charolais-1658 Charolais-1658 Charolais-1504 Charolais-1504 ? ? Charolais-1470 Charolais-1470 Charolais-1515 Charolais-1515 ? ? Charolais-1578 Charolais-1578 Charolais-1639 Charolais-1639 Charolais-1545 Charolais-1545 Charolais-1632 Charolais-1632 Charolais-1622 Charolais-1622 Charolais-1635 Charolais-1635 Charolais-1435 Charolais-1435 Charolais-1549 Charolais-1549 Charolais-1663 Charolais-1663 Charolais-1502 Charolais-1502 Charolais-1617 Charolais-1617 Charolais-1659 Charolais-1659 Charolais-1512 Charolais-1512 Charolais-1515 Charolais-1515 ? ? ? ? Charolais-1465 Charolais-1465 Charolais-1490 Charolais-1490 Charolais-1571 Charolais-1571 Charolais-1657 Charolais-1657 Charolais-1501 Charolais-1501 Charolais-1589 Charolais-1589 Charolais-1486 Charolais-1486 Charolais-1676 Charolais-1676 Charolais-1558 Charolais-1558 Charolais-1443 Charolais-1443 Charolais-1558 Charolais-1558 Charolais-1591 Charolais-1591 Charolais-1446 Charolais-1446 Charolais-1573 Charolais-1573 Charolais-1590 Charolais-1590 Charolais-1509 Charolais-1509 Freisan-174 Freisan-174 Freisan-167 Freisan-167 Freisan-187 Freisan-187 Freisan-173 Freisan-173 Freisan-174 Freisan-174 Freisan-184 Freisan-184 Freisan-180 Freisan-180 Freisan-178 Freisan-178 Freisan-164 Freisan-164 Freisan-183 Freisan-183 Freisan-168 Freisan-168 Freisan-171 Freisan-171 Freisan-193 Freisan-193 Freisan-181 Freisan-181 Freisan-183 Freisan-183 Freisan-186 Freisan-186 Freisan-190 Freisan-190 Freisan-166 Freisan-166 Freisan-191 Freisan-191 Freisan-172 Freisan-172 Freisan-177 Freisan-177 Freisan-182 Freisan-182 Freisan-188 Freisan-188 Freisan-192 Freisan-192 Freisan-194 Freisan-194 Freisan-179 Freisan-179 Freisan-179 Freisan-179 Freisan-176 Freisan-176 Freisan-170 Freisan-170 Freisan-175 Freisan-175 Freisan-169 Freisan-169 ? ? ? ? ? ? ? ? ? ? ? ? ? ? ? ? ? ? ? ? ? ? ? ? ? ? ? ? ? ? ? ? ? ? ? ? ? ? ? ? ? ? ? ? ? ? ? ? ? ? ? ? ? ? ? ? Gir-241 Gir-241 Gir-241 Gir-241 Gir-124 Gir-124 Gir-260 Gir-260 Gir-80 Gir-80 Gir-44 Gir-44 Gir-65 Gir-65 Gir-65 Gir-65 Gir-66 Gir-66 Gir-268 Gir-268 Gir-55 Gir-55 Gir-120 Gir-120 Gir-39 Gir-39 Gir-270 Gir-270 Gir-251 Gir-251 Gir-44 Gir-44 Gir-44 Gir-44 Gir-55 Gir-55 ? ? ? ? ? ? ? ? ? ? ? ? ? ? ? ? ? ? ? ? ? ? ? ? ? ? ? ? ? ? ? ? ? ? ? ? ? ? ? ? ? ? ? ? ? ? ? ? Gir-39 Gir-39 Gir-44 Gir-44 Gir-246 Gir-246 Gir-44 Gir-44 Gir-62 Gir-62 Gir-44 Gir-44 Gir-44 Gir-44 Gir-65 Gir-65 Gir-69 Gir-69 Gir-65 Gir-65 Gir-265 Gir-265 Gir-258 Gir-258 Gir-44 Gir-44 Gir-269 Gir-269 Gir-4 Gir-4 Gir-44 Gir-44 Gir-44 Gir-44 Gir-256 Gir-256 Gir-44 Gir-44 Gir-62 Gir-62 Gir-34 Gir-34 Gir-65 Gir-65 Gir-116 Gir-116 Gir-44 Gir-44 Gir-253 Gir-253 Gir-6 Gir-6 Gir-267 Gir-267 Gir-44 Gir-44 Gir-266 Gir-266 Gir-65 Gir-65 Gir-65 Gir-65 Gir-245 Gir-245 Gir-256 Gir-256 Gir-66 Gir-66 Gir-34 Gir-34 Gir-275 Gir-275 Gir-264 Gir-264 Gir-273 Gir-273 Gir-255 Gir-255 Gir-240 Gir-240 Gir-257 Gir-257 Gir-244 Gir-244 Gir-242 Gir-242 Gir-266 Gir-266 Gir-254 Gir-254 Gir-259 Gir-259 Gir-62 Gir-62 Gir-29 Gir-29 Gir-97 Gir-97 Gir-254 Gir-254 Gir-252 Gir-252 Gir-254 Gir-254 Gir-261 Gir-261 Gir-62 Gir-62 Gir-62 Gir-62 Gir-257 Gir-257 Gir-244 Gir-244 Gir-265 Gir-265 Gir-55 Gir-55 Gir-55 Gir-55 Gir-272 Gir-272 Gir-34 Gir-34 Gir-106 Gir-106 Gir-241 Gir-241 Gir-63 Gir-63 Gir-243 Gir-243 Gir-264 Gir-264 Gir-264 Gir-264 Gir-249 Gir-249 Gir-274 Gir-274 Gir-243 Gir-243 Gir-260 Gir-260 Gir-266 Gir-266 Gir-271 Gir-271 Gir-276 Gir-276 Gir-263 Gir-263 Gir-248 Gir-248 Gir-247 Gir-247 Gir-262 Gir-262 Gir-250 Gir-250 Gir-240 Gir-240 Gir-277 Gir-277 Gir-263 Gir-263 Guernsey-114 Guernsey-114 Guernsey-114 Guernsey-114 Guernsey-112 Guernsey-112 Guernsey-123 Guernsey-123 Guernsey-116 Guernsey-116 Guernsey-121 Guernsey-121 Guernsey-111 Guernsey-111 Guernsey-113 Guernsey-113 Guernsey-119 Guernsey-119 Guernsey-120 Guernsey-120 Guernsey-118 Guernsey-118 ? ? Guernsey-113 Guernsey-113 ? ? ? ? Hereford-890 Hereford-890 Hereford-24 Hereford-24 Hereford-897 Hereford-897 Hereford-863 Hereford-863 Hereford-890 Hereford-890 Hereford-121 Hereford-121 Hereford-848 Hereford-848 Hereford-845 Hereford-845 Hereford-896 Hereford-896 Hereford-258 Hereford-258 Hereford-258 Hereford-258 Hereford-841 Hereford-841 Hereford-848 Hereford-848 Hereford-260 Hereford-260 Hereford-876 Hereford-876 Hereford-88 Hereford-88 Hereford-24 Hereford-24 Hereford-22 Hereford-22 Hereford-863 Hereford-863 Hereford-88 Hereford-88 Hereford-857 Hereford-857 Hereford-855 Hereford-855 Hereford-903 Hereford-903 Hereford-855 Hereford-855 Hereford-857 Hereford-857 Hereford-857 Hereford-857 Hereford-836 Hereford-836 Hereford-878 Hereford-878 Hereford-878 Hereford-878 Hereford-878 Hereford-878 Hereford-76 Hereford-76 Hereford-187 Hereford-187 Hereford-103 Hereford-103 Hereford-846 Hereford-846 Hereford-258 Hereford-258 Hereford-878 Hereford-878 Hereford-876 Hereford-876 Hereford-19 Hereford-19 Hereford-844 Hereford-844 Hereford-853 Hereford-853 Hereford-857 Hereford-857 Hereford-841 Hereford-841 Hereford-883 Hereford-883 Hereford-76 Hereford-76 Hereford-141 Hereford-141 Hereford-142 Hereford-142 Hereford-906 Hereford-906 Hereford-906 Hereford-906 Hereford-886 Hereford-886 Hereford-876 Hereford-876 Hereford-878 Hereford-878 Hereford-252 Hereford-252 Hereford-856 Hereford-856 Hereford-858 Hereford-858 Hereford-849 Hereford-849 Hereford-258 Hereford-258 Hereford-849 Hereford-849 Hereford-76 Hereford-76 Hereford-905 Hereford-905 Hereford-865 Hereford-865 Hereford-860 Hereford-860 Hereford-255 Hereford-255 Hereford-860 Hereford-860 Hereford-103 Hereford-103 Hereford-192 Hereford-192 Hereford-22 Hereford-22 Hereford-855 Hereford-855 Hereford-103 Hereford-103 Hereford-899 Hereford-899 Hereford-260 Hereford-260 Hereford-22 Hereford-22 Hereford-868 Hereford-868 Hereford-252 Hereford-252 Hereford-875 Hereford-875 Hereford-255 Hereford-255 Hereford-876 Hereford-876 Hereford-24 Hereford-24 Hereford-845 Hereford-845 Hereford-19 Hereford-19 Hereford-838 Hereford-838 Hereford-258 Hereford-258 Hereford-842 Hereford-842 Hereford-876 Hereford-876 Hereford-878 Hereford-878 Hereford-840 Hereford-840 Hereford-864 Hereford-864 Hereford-76 Hereford-76 Hereford-840 Hereford-840 Hereford-840 Hereford-840 Hereford-840 Hereford-840 Hereford-840 Hereford-840 Hereford-76 Hereford-76 Hereford-850 Hereford-850 Hereford-840 Hereford-840 Hereford-160 Hereford-160 Hereford-103 Hereford-103 Hereford-838 Hereford-838 Hereford-113 Hereford-113 Hereford-850 Hereford-850 Hereford-850 Hereford-850 Hereford-184 Hereford-184 Hereford-839 Hereford-839 Hereford-88 Hereford-88 Hereford-866 Hereford-866 Hereford-19 Hereford-19 Hereford-840 Hereford-840 Hereford-836 Hereford-836 Hereford-875 Hereford-875 Hereford-875 Hereford-875 Hereford-836 Hereford-836 Hereford-103 Hereford-103 Hereford-837 Hereford-837 Hereford-865 Hereford-865 Hereford-841 Hereford-841 Hereford-864 Hereford-864 Hereford-113 Hereford-113 Hereford-88 Hereford-88 Hereford-168 Hereford-168 Hereford-844 Hereford-844 Hereford-258 Hereford-258 Hereford-836 Hereford-836 Hereford-104 Hereford-104 Hereford-24 Hereford-24 Hereford-24 Hereford-24 Hereford-859 Hereford-859 Hereford-160 Hereford-160 Hereford-840 Hereford-840 Hereford-847 Hereford-847 Hereford-168 Hereford-168 Hereford-843 Hereford-843 Hereford-889 Hereford-889 Hereford-187 Hereford-187 Hereford-907 Hereford-907 Hereford-123 Hereford-123 Hereford-877 Hereford-877 Hereford-844 Hereford-844 Hereford-883 Hereford-883 Hereford-842 Hereford-842 Hereford-885 Hereford-885 Hereford-892 Hereford-892 Hereford-860 Hereford-860 Hereford-128 Hereford-128 Hereford-160 Hereford-160 ? ? Hereford-259 Hereford-259 Hereford-253 Hereford-253 Hereford-888 Hereford-888 ? ? ? ? Hereford-19 Hereford-19 Hereford-19 Hereford-19 Hereford-254 Hereford-254 Hereford-862 Hereford-862 Hereford-19 Hereford-19 Hereford-869 Hereford-869 Hereford-160 Hereford-160 Hereford-894 Hereford-894 Hereford-160 Hereford-160 Hereford-160 Hereford-160 Hereford-852 Hereford-852 Hereford-910 Hereford-910 Hereford-881 Hereford-881 Hereford-898 Hereford-898 Hereford-887 Hereford-887 Hereford-838 Hereford-838 Hereford-874 Hereford-874 Hereford-891 Hereford-891 Hereford-30 Hereford-30 Hereford-30 Hereford-30 Hereford-160 Hereford-160 Hereford-867 Hereford-867 Hereford-838 Hereford-838 Hereford-187 Hereford-187 Hereford-187 Hereford-187 Hereford-885 Hereford-885 Hereford-141 Hereford-141 Hereford-854 Hereford-854 Hereford-864 Hereford-864 Hereford-186 Hereford-186 Hereford-850 Hereford-850 Hereford-879 Hereford-879 Hereford-870 Hereford-870 Hereford-902 Hereford-902 Hereford-925 Hereford-925 Hereford-893 Hereford-893 Hereford-932 Hereford-932 Hereford-931 Hereford-931 Hereford-872 Hereford-872 Hereford-871 Hereford-871 Hereford-935 Hereford-935 Hereford-934 Hereford-934 Hereford-924 Hereford-924 Hereford-872 Hereford-872 Hereford-861 Hereford-861 Hereford-895 Hereford-895 Hereford-239 Hereford-239 Hereford-923 Hereford-923 Hereford-922 Hereford-922 Hereford-880 Hereford-880 Hereford-880 Hereford-880 Hereford-921 Hereford-921 Hereford-933 Hereford-933 Hereford-920 Hereford-920 Hereford-911 Hereford-911 Hereford-912 Hereford-912 Hereford-913 Hereford-913 Hereford-901 Hereford-901 Hereford-919 Hereford-919 Hereford-936 Hereford-936 Hereford-873 Hereford-873 Hereford-930 Hereford-930 Hereford-851 Hereford-851 Hereford-882 Hereford-882 Hereford-229 Hereford-229 Hereford-918 Hereford-918 Hereford-922 Hereford-922 Hereford-926 Hereford-926 Hereford-917 Hereford-917 Hereford-916 Hereford-916 Hereford-900 Hereford-900 Hereford-929 Hereford-929 Hereford-915 Hereford-915 Hereford-928 Hereford-928 Hereford-914 Hereford-914 Hereford-927 Hereford-927 ? ? Holstein-2629 Holstein-2629 Holstein-2629 Holstein-2629 Holstein-2629 Holstein-2629 Holstein-2629 Holstein-2629 Holstein-2629 Holstein-2629 Holstein-2629 Holstein-2629 Holstein-2629 Holstein-2629 Holstein-2629 Holstein-2629 Holstein-2629 Holstein-2629 Holstein-2629 Holstein-2629 ? ? Holstein-2629 Holstein-2629 ? ? ? ? ? ? Holstein-2629 Holstein-2629 Holstein-2629 Holstein-2629 Holstein-2629 Holstein-2629 Holstein-2629 Holstein-2629 ? ? ? ? ? ? ? ? ? ? Holstein-2628 Holstein-2628 Holstein-2628 Holstein-2628 Holstein-2628 Holstein-2628 Holstein-2628 Holstein-2628 Holstein-2628 Holstein-2628 Holstein-2628 Holstein-2628 ? ? Holstein-2628 Holstein-2628 Holstein-2628 Holstein-2628 Holstein-2628 Holstein-2628 Holstein-2628 Holstein-2628 Holstein-2628 Holstein-2628 Holstein-2628 Holstein-2628 Holstein-2630 Holstein-2630 Holstein-2681 Holstein-2681 Holstein-2614 Holstein-2614 Holstein-2614 Holstein-2614 Holstein-2614 Holstein-2614 Holstein-2614 Holstein-2614 Holstein-2614 Holstein-2614 Holstein-2614 Holstein-2614 Holstein-2690 Holstein-2690 Holstein-2657 Holstein-2657 Holstein-2690 Holstein-2690 Holstein-2690 Holstein-2690 Holstein-2622 Holstein-2622 Holstein-2622 Holstein-2622 Holstein-2622 Holstein-2622 Holstein-2622 Holstein-2622 Holstein-2713 Holstein-2713 Holstein-2713 Holstein-2713 Holstein-2713 Holstein-2713 Holstein-2713 Holstein-2713 Holstein-2690 Holstein-2690 Holstein-2740 Holstein-2740 Holstein-2725 Holstein-2725 Holstein-2725 Holstein-2725 Holstein-2729 Holstein-2729 Holstein-2624 Holstein-2624 Holstein-2624 Holstein-2624 Holstein-2624 Holstein-2624 Holstein-2721 Holstein-2721 Holstein-2721 Holstein-2721 Holstein-2624 Holstein-2624 ? ? ? ? ? ? ? ? Holstein-2624 Holstein-2624 Holstein-2624 Holstein-2624 Holstein-2624 Holstein-2624 Holstein-2624 Holstein-2624 Holstein-2624 Holstein-2624 Holstein-2624 Holstein-2624 Holstein-2624 Holstein-2624 ? ? Holstein-2624 Holstein-2624 Holstein-2624 Holstein-2624 Holstein-2624 Holstein-2624 Holstein-2624 Holstein-2624 Holstein-2624 Holstein-2624 Holstein-2624 Holstein-2624 Holstein-2624 Holstein-2624 ? ? Holstein-2624 Holstein-2624 Holstein-2624 Holstein-2624 ? ? ? ? Holstein-2624 Holstein-2624 Holstein-2732 Holstein-2732 ? ? ? ? ? ? Holstein-2624 Holstein-2624 Holstein-2624 Holstein-2624 Holstein-2624 Holstein-2624 Holstein-2643 Holstein-2643 Holstein-2624 Holstein-2624 ? ? Holstein-2624 Holstein-2624 Holstein-2624 Holstein-2624 Holstein-2624 Holstein-2624 Holstein-2656 Holstein-2656 Holstein-2648 Holstein-2648 Holstein-2648 Holstein-2648 Holstein-2648 Holstein-2648 Holstein-2675 Holstein-2675 Holstein-2730 Holstein-2730 Holstein-2710 Holstein-2710 Holstein-2710 Holstein-2710 Holstein-2710 Holstein-2710 Holstein-2710 Holstein-2710 Holstein-2691 Holstein-2691 Holstein-2691 Holstein-2691 ? ? Holstein-2691 Holstein-2691 Holstein-2691 Holstein-2691 Holstein-2691 Holstein-2691 Holstein-2691 Holstein-2691 Holstein-2691 Holstein-2691 Holstein-2651 Holstein-2651 Holstein-2651 Holstein-2651 Holstein-2643 Holstein-2643 ? ? Holstein-2651 Holstein-2651 Holstein-2651 Holstein-2651 Holstein-2671 Holstein-2671 ? ? Holstein-2623 Holstein-2623 Holstein-2666 Holstein-2666 Holstein-2666 Holstein-2666 Holstein-2666 Holstein-2666 Holstein-2666 Holstein-2666 Holstein-2666 Holstein-2666 Holstein-2666 Holstein-2666 Holstein-2621 Holstein-2621 Holstein-2621 Holstein-2621 Holstein-2621 Holstein-2621 Holstein-2620 Holstein-2620 Holstein-2620 Holstein-2620 Holstein-2620 Holstein-2620 Holstein-2661 Holstein-2661 Holstein-2661 Holstein-2661 Holstein-2661 Holstein-2661 Holstein-2661 Holstein-2661 Holstein-2667 Holstein-2667 Holstein-2667 Holstein-2667 Holstein-2667 Holstein-2667 Holstein-2667 Holstein-2667 Holstein-2667 Holstein-2667 Holstein-2667 Holstein-2667 Holstein-2625 Holstein-2625 Holstein-2683 Holstein-2683 Holstein-2683 Holstein-2683 Holstein-2683 Holstein-2683 Holstein-2625 Holstein-2625 Holstein-2625 Holstein-2625 Holstein-2625 Holstein-2625 Holstein-2625 Holstein-2625 Holstein-2625 Holstein-2625 Holstein-2643 Holstein-2643 Holstein-2643 Holstein-2643 Holstein-2676 Holstein-2676 Holstein-2676 Holstein-2676 Holstein-2676 Holstein-2676 Holstein-2643 Holstein-2643 Holstein-2643 Holstein-2643 Holstein-2643 Holstein-2643 Holstein-2643 Holstein-2643 Holstein-2643 Holstein-2643 Holstein-2643 Holstein-2643 Holstein-2643 Holstein-2643 Holstein-2643 Holstein-2643 Holstein-2643 Holstein-2643 Holstein-2643 Holstein-2643 Holstein-2643 Holstein-2643 Holstein-2632 Holstein-2632 Holstein-2632 Holstein-2632 Holstein-2632 Holstein-2632 Holstein-2632 Holstein-2632 Holstein-2632 Holstein-2632 Holstein-2615 Holstein-2615 Holstein-2733 Holstein-2733 Holstein-2671 Holstein-2671 Holstein-2671 Holstein-2671 Holstein-2674 Holstein-2674 Holstein-2674 Holstein-2674 Holstein-2646 Holstein-2646 Holstein-2617 Holstein-2617 Holstein-2685 Holstein-2685 Holstein-2646 Holstein-2646 Holstein-2709 Holstein-2709 Holstein-2709 Holstein-2709 Holstein-2652 Holstein-2652 ? ? ? ? ? ? Holstein-2659 Holstein-2659 ? ? ? ? ? ? ? ? ? ? ? ? ? ? Holstein-2702 Holstein-2702 ? ? ? ? ? ? Holstein-2705 Holstein-2705 Holstein-2705 Holstein-2705 ? ? Holstein-2692 Holstein-2692 Holstein-2679 Holstein-2679 Holstein-2655 Holstein-2655 Holstein-2677 Holstein-2677 Holstein-2677 Holstein-2677 Holstein-2703 Holstein-2703 Holstein-2658 Holstein-2658 Holstein-2738 Holstein-2738 Holstein-2738 Holstein-2738 Holstein-2738 Holstein-2738 ? ? ? ? ? ? ? ? Holstein-2697 Holstein-2697 Holstein-2689 Holstein-2689 ? ? ? ? Holstein-2670 Holstein-2670 Holstein-2665 Holstein-2665 ? ? ? ? ? ? Holstein-2739 Holstein-2739 Holstein-2632 Holstein-2632 Holstein-2620 Holstein-2620 ? ? Holstein-2620 Holstein-2620 Holstein-2620 Holstein-2620 Holstein-2620 Holstein-2620 Holstein-2620 Holstein-2620 Holstein-2620 Holstein-2620 Holstein-2661 Holstein-2661 Holstein-2625 Holstein-2625 Holstein-2676 Holstein-2676 Holstein-2621 Holstein-2621 Holstein-2678 Holstein-2678 Holstein-2688 Holstein-2688 Holstein-2688 Holstein-2688 ? ? Holstein-2695 Holstein-2695 Guernsey-118 Guernsey-118 Holstein-2638 Holstein-2638 Holstein-2638 Holstein-2638 Holstein-2700 Holstein-2700 Holstein-2727 Holstein-2727 Holstein-2638 Holstein-2638 Holstein-2638 Holstein-2638 Holstein-2700 Holstein-2700 Holstein-2719 Holstein-2719 Holstein-2736 Holstein-2736 Holstein-2704 Holstein-2704 Holstein-2734 Holstein-2734 Holstein-2633 Holstein-2633 Holstein-2673 Holstein-2673 Holstein-2613 Holstein-2613 Holstein-2669 Holstein-2669 Holstein-2686 Holstein-2686 Holstein-2631 Holstein-2631 Holstein-2660 Holstein-2660 Freisan-240 Freisan-240 Freisan-240 Freisan-240 Holstein-2684 Holstein-2684 Holstein-2645 Holstein-2645 Holstein-2718 Holstein-2718 Holstein-2687 Holstein-2687 Holstein-2737 Holstein-2737 Holstein-2720 Holstein-2720 Holstein-2686 Holstein-2686 Holstein-2741 Holstein-2741 Holstein-2631 Holstein-2631 Holstein-2701 Holstein-2701 Holstein-2612 Holstein-2612 Holstein-2663 Holstein-2663 Holstein-2636 Holstein-2636 Holstein-2631 Holstein-2631 Holstein-2694 Holstein-2694 Holstein-2686 Holstein-2686 Holstein-2645 Holstein-2645 Holstein-2684 Holstein-2684 Holstein-2645 Holstein-2645 Holstein-2684 Holstein-2684 Holstein-2612 Holstein-2612 Holstein-2637 Holstein-2637 Holstein-2686 Holstein-2686 Holstein-2645 Holstein-2645 Holstein-2637 Holstein-2637 Holstein-2631 Holstein-2631 Holstein-2653 Holstein-2653 Holstein-2716 Holstein-2716 Holstein-2645 Holstein-2645 Holstein-2612 Holstein-2612 Holstein-2626 Holstein-2626 Holstein-2618 Holstein-2618 Holstein-2612 Holstein-2612 Jersey-127 Jersey-127 Jersey-128 Jersey-128 Jersey-99 Jersey-99 Jersey-110 Jersey-110 Jersey-125 Jersey-125 Jersey-100 Jersey-100 Jersey-113 Jersey-113 Jersey-103 Jersey-103 Jersey-18 Jersey-18 Jersey-104 Jersey-104 Jersey-97 Jersey-97 Jersey-97 Jersey-97 Jersey-131 Jersey-131 Jersey-102 Jersey-102 Jersey-97 Jersey-97 Jersey-102 Jersey-102 Jersey-2 Jersey-2 Jersey-35 Jersey-35 Jersey-111 Jersey-111 Jersey-117 Jersey-117 Jersey-118 Jersey-118 Jersey-123 Jersey-123 Jersey-119 Jersey-119 Jersey-111 Jersey-111 Jersey-101 Jersey-101 Jersey-121 Jersey-121 Jersey-105 Jersey-105 Jersey-105 Jersey-105 Jersey-126 Jersey-126 Jersey-112 Jersey-112 Jersey-109 Jersey-109 Jersey-116 Jersey-116 Jersey-106 Jersey-106 Jersey-27 Jersey-27 Jersey-109 Jersey-109 Jersey-122 Jersey-122 Jersey-120 Jersey-120 Jersey-22 Jersey-22 Jersey-115 Jersey-115 Jersey-124 Jersey-124 Jersey-114 Jersey-114 Jersey-108 Jersey-108 Jersey-108 Jersey-108 Jersey-98 Jersey-98 Jersey-107 Jersey-107 ? ? Limousin-687 Limousin-687 Limousin-2119 Limousin-2119 Limousin-2435 Limousin-2435 ? ? Limousin-2536 Limousin-2536 Limousin-2534 Limousin-2534 ? ? Limousin-115 Limousin-115 Limousin-1578 Limousin-1578 ? ? ? ? Limousin-2411 Limousin-2411 Limousin-2422 Limousin-2422 Limousin-2355 Limousin-2355 ? ? ? ? Limousin-1596 Limousin-1596 ? ? Limousin-2541 Limousin-2541 Limousin-2540 Limousin-2540 Limousin-2539 Limousin-2539 ? ? ? ? Limousin-2537 Limousin-2537 Limousin-2244 Limousin-2244 ? ? Limousin-2378 Limousin-2378 Limousin-2528 Limousin-2528 ? ? ? ? Limousin-2168 Limousin-2168 Limousin-2497 Limousin-2497 Limousin-2212 Limousin-2212 Limousin-2234 Limousin-2234 Limousin-2195 Limousin-2195 Limousin-2195 Limousin-2195 Limousin-2383 Limousin-2383 Limousin-2189 Limousin-2189 Limousin-2234 Limousin-2234 Limousin-2390 Limousin-2390 Limousin-2289 Limousin-2289 Limousin-2212 Limousin-2212 Limousin-2462 Limousin-2462 Limousin-2465 Limousin-2465 Limousin-2390 Limousin-2390 Limousin-2279 Limousin-2279 Limousin-2450 Limousin-2450 Limousin-2329 Limousin-2329 Limousin-2167 Limousin-2167 Limousin-2173 Limousin-2173 Limousin-2173 Limousin-2173 Limousin-2456 Limousin-2456 Limousin-2181 Limousin-2181 Limousin-2307 Limousin-2307 Limousin-2502 Limousin-2502 Limousin-2260 Limousin-2260 Limousin-2343 Limousin-2343 Limousin-2184 Limousin-2184 Limousin-2195 Limousin-2195 Limousin-2239 Limousin-2239 Limousin-2289 Limousin-2289 Limousin-2167 Limousin-2167 Limousin-2367 Limousin-2367 Limousin-2367 Limousin-2367 Limousin-2247 Limousin-2247 Limousin-2389 Limousin-2389 Limousin-2480 Limousin-2480 Limousin-2320 Limousin-2320 Limousin-2180 Limousin-2180 Limousin-2425 Limousin-2425 Limousin-2234 Limousin-2234 Limousin-2180 Limousin-2180 Limousin-2284 Limousin-2284 Limousin-2284 Limousin-2284 Limousin-2367 Limousin-2367 Limousin-2245 Limousin-2245 Limousin-2390 Limousin-2390 Limousin-2205 Limousin-2205 Limousin-2206 Limousin-2206 Limousin-2235 Limousin-2235 Limousin-2181 Limousin-2181 Limousin-2180 Limousin-2180 Limousin-2180 Limousin-2180 Limousin-2390 Limousin-2390 Limousin-2181 Limousin-2181 Limousin-2167 Limousin-2167 Limousin-2367 Limousin-2367 Limousin-2303 Limousin-2303 Limousin-2320 Limousin-2320 Limousin-2247 Limousin-2247 Limousin-2188 Limousin-2188 Limousin-2210 Limousin-2210 Limousin-2307 Limousin-2307 Limousin-2459 Limousin-2459 Limousin-2289 Limousin-2289 Limousin-2369 Limousin-2369 Limousin-2216 Limousin-2216 Limousin-2505 Limousin-2505 Limousin-2257 Limousin-2257 Limousin-2243 Limousin-2243 Limousin-2210 Limousin-2210 Limousin-2220 Limousin-2220 Limousin-2220 Limousin-2220 Limousin-2320 Limousin-2320 Limousin-2303 Limousin-2303 Limousin-2329 Limousin-2329 Limousin-2343 Limousin-2343 Limousin-2483 Limousin-2483 Limousin-2456 Limousin-2456 Limousin-2239 Limousin-2239 Limousin-2195 Limousin-2195 Limousin-2307 Limousin-2307 Limousin-2199 Limousin-2199 Limousin-2377 Limousin-2377 Limousin-2152 Limousin-2152 Limousin-2417 Limousin-2417 Limousin-2199 Limousin-2199 Limousin-2417 Limousin-2417 Limousin-2284 Limousin-2284 Limousin-2239 Limousin-2239 Limousin-2189 Limousin-2189 Limousin-2220 Limousin-2220 Limousin-2417 Limousin-2417 Limousin-2388 Limousin-2388 Limousin-2247 Limousin-2247 Limousin-2289 Limousin-2289 Limousin-2301 Limousin-2301 Limousin-2179 Limousin-2179 Limousin-2264 Limousin-2264 Limousin-2433 Limousin-2433 Limousin-2184 Limousin-2184 Limousin-2247 Limousin-2247 Limousin-2370 Limousin-2370 Limousin-2465 Limousin-2465 Limousin-2369 Limousin-2369 Limousin-2209 Limousin-2209 Limousin-2449 Limousin-2449 Limousin-2285 Limousin-2285 Limousin-2164 Limousin-2164 Limousin-2209 Limousin-2209 Limousin-2471 Limousin-2471 Limousin-2455 Limousin-2455 Limousin-2289 Limousin-2289 Limousin-2243 Limousin-2243 Limousin-2467 Limousin-2467 Limousin-2377 Limousin-2377 Limousin-2388 Limousin-2388 Limousin-2303 Limousin-2303 Limousin-2243 Limousin-2243 Limousin-2432 Limousin-2432 Limousin-2236 Limousin-2236 Limousin-2154 Limousin-2154 Limousin-2153 Limousin-2153 Limousin-2264 Limousin-2264 Limousin-2209 Limousin-2209 Limousin-2380 Limousin-2380 Limousin-2194 Limousin-2194 Limousin-2264 Limousin-2264 Limousin-2199 Limousin-2199 Limousin-2490 Limousin-2490 Limousin-2516 Limousin-2516 Limousin-2385 Limousin-2385 Limousin-2364 Limousin-2364 Limousin-2164 Limousin-2164 Limousin-2167 Limousin-2167 Limousin-2380 Limousin-2380 Limousin-2247 Limousin-2247 Limousin-2377 Limousin-2377 Limousin-2167 Limousin-2167 Limousin-2210 Limousin-2210 Limousin-2164 Limousin-2164 Limousin-2341 Limousin-2341 Limousin-2256 Limousin-2256 Limousin-2219 Limousin-2219 Limousin-2264 Limousin-2264 Limousin-2404 Limousin-2404 Limousin-2176 Limousin-2176 Limousin-2380 Limousin-2380 Limousin-2215 Limousin-2215 Limousin-2417 Limousin-2417 Limousin-2377 Limousin-2377 Limousin-2245 Limousin-2245 Limousin-2210 Limousin-2210 Limousin-2379 Limousin-2379 Limousin-2187 Limousin-2187 Limousin-2154 Limousin-2154 Limousin-2298 Limousin-2298 Limousin-2222 Limousin-2222 Limousin-2377 Limousin-2377 Limousin-2459 Limousin-2459 Limousin-2288 Limousin-2288 Limousin-2236 Limousin-2236 Limousin-2455 Limousin-2455 Limousin-2163 Limousin-2163 Limousin-2154 Limousin-2154 Limousin-2252 Limousin-2252 Limousin-2179 Limousin-2179 Limousin-2303 Limousin-2303 Limousin-2490 Limousin-2490 Limousin-2218 Limousin-2218 Limousin-2455 Limousin-2455 Limousin-2327 Limousin-2327 Limousin-2224 Limousin-2224 Limousin-2298 Limousin-2298 Limousin-2209 Limousin-2209 Limousin-2209 Limousin-2209 Limousin-2345 Limousin-2345 Limousin-2323 Limousin-2323 Limousin-2157 Limousin-2157 Limousin-2187 Limousin-2187 Limousin-2384 Limousin-2384 Limousin-2163 Limousin-2163 Limousin-2189 Limousin-2189 Limousin-2252 Limousin-2252 Limousin-2441 Limousin-2441 Limousin-2163 Limousin-2163 Limousin-2279 Limousin-2279 Limousin-2209 Limousin-2209 Limousin-2488 Limousin-2488 Limousin-2429 Limousin-2429 Limousin-2243 Limousin-2243 Limousin-2391 Limousin-2391 Limousin-2479 Limousin-2479 Limousin-2518 Limousin-2518 Limousin-2276 Limousin-2276 Limousin-2242 Limousin-2242 Limousin-2459 Limousin-2459 Limousin-2299 Limousin-2299 Limousin-2358 Limousin-2358 Limousin-2170 Limousin-2170 Limousin-2341 Limousin-2341 Limousin-2251 Limousin-2251 Limousin-2315 Limousin-2315 Limousin-2341 Limousin-2341 Limousin-2459 Limousin-2459 Limousin-2361 Limousin-2361 Limousin-2215 Limousin-2215 Limousin-2182 Limousin-2182 Limousin-2446 Limousin-2446 Limousin-2275 Limousin-2275 Limousin-2170 Limousin-2170 Limousin-2330 Limousin-2330 Limousin-2268 Limousin-2268 Limousin-2361 Limousin-2361 Limousin-2364 Limousin-2364 Limousin-2379 Limousin-2379 Limousin-2170 Limousin-2170 Limousin-2297 Limousin-2297 Limousin-2237 Limousin-2237 Limousin-2359 Limousin-2359 Limousin-2299 Limousin-2299 Limousin-2335 Limousin-2335 Limousin-2192 Limousin-2192 Limousin-2211 Limousin-2211 Limousin-2370 Limousin-2370 Limousin-2446 Limousin-2446 Limousin-2274 Limousin-2274 Limousin-2187 Limousin-2187 Limousin-2375 Limousin-2375 Limousin-2260 Limousin-2260 Limousin-2474 Limousin-2474 Limousin-2252 Limousin-2252 Limousin-2398 Limousin-2398 Limousin-2218 Limousin-2218 Limousin-2217 Limousin-2217 Limousin-2256 Limousin-2256 Limousin-2315 Limousin-2315 Limousin-2222 Limousin-2222 Limousin-2170 Limousin-2170 Limousin-2335 Limousin-2335 Limousin-2218 Limousin-2218 Limousin-2513 Limousin-2513 Limousin-2153 Limousin-2153 Limousin-2282 Limousin-2282 Limousin-2164 Limousin-2164 Limousin-2337 Limousin-2337 Limousin-2298 Limousin-2298 Limousin-2153 Limousin-2153 Limousin-2491 Limousin-2491 Limousin-2298 Limousin-2298 Limousin-2208 Limousin-2208 Limousin-2194 Limousin-2194 Limousin-2243 Limousin-2243 Limousin-2383 Limousin-2383 Limousin-2224 Limousin-2224 Limousin-2175 Limousin-2175 Limousin-2431 Limousin-2431 Limousin-2217 Limousin-2217 Limousin-2198 Limousin-2198 Limousin-2210 Limousin-2210 Limousin-2487 Limousin-2487 Limousin-2153 Limousin-2153 Limousin-2219 Limousin-2219 Limousin-2379 Limousin-2379 Limousin-2295 Limousin-2295 Limousin-2218 Limousin-2218 Limousin-2219 Limousin-2219 Limousin-2380 Limousin-2380 Limousin-2251 Limousin-2251 Limousin-2175 Limousin-2175 Limousin-2453 Limousin-2453 Limousin-2316 Limousin-2316 Limousin-2383 Limousin-2383 Limousin-2290 Limousin-2290 Limousin-2179 Limousin-2179 Limousin-2194 Limousin-2194 Limousin-2276 Limousin-2276 Limousin-2194 Limousin-2194 Limousin-2273 Limousin-2273 Limousin-2517 Limousin-2517 Limousin-2164 Limousin-2164 Limousin-2337 Limousin-2337 Limousin-2375 Limousin-2375 Limousin-2404 Limousin-2404 Limousin-2215 Limousin-2215 Limousin-2153 Limousin-2153 Limousin-2383 Limousin-2383 Limousin-2431 Limousin-2431 Limousin-2464 Limousin-2464 Limousin-2365 Limousin-2365 Limousin-2232 Limousin-2232 Limousin-2465 Limousin-2465 Limousin-2223 Limousin-2223 Limousin-2481 Limousin-2481 Limousin-2337 Limousin-2337 Limousin-2335 Limousin-2335 Limousin-2452 Limousin-2452 Limousin-2232 Limousin-2232 Limousin-2182 Limousin-2182 Limousin-2176 Limousin-2176 Limousin-2175 Limousin-2175 Limousin-2164 Limousin-2164 Limousin-2490 Limousin-2490 Limousin-2251 Limousin-2251 Limousin-2177 Limousin-2177 Limousin-2457 Limousin-2457 Limousin-2237 Limousin-2237 Limousin-2266 Limousin-2266 Limousin-2163 Limousin-2163 Limousin-2211 Limousin-2211 Limousin-2252 Limousin-2252 Limousin-2179 Limousin-2179 Limousin-2194 Limousin-2194 Limousin-2224 Limousin-2224 Limousin-2315 Limousin-2315 Limousin-2315 Limousin-2315 Limousin-2315 Limousin-2315 Limousin-2481 Limousin-2481 Limousin-2199 Limousin-2199 Limousin-2361 Limousin-2361 Limousin-2504 Limousin-2504 Limousin-2511 Limousin-2511 Limousin-2193 Limousin-2193 Limousin-2232 Limousin-2232 Limousin-2401 Limousin-2401 Limousin-2341 Limousin-2341 Limousin-2380 Limousin-2380 Limousin-2218 Limousin-2218 Limousin-2379 Limousin-2379 Limousin-2177 Limousin-2177 Limousin-2179 Limousin-2179 Limousin-2192 Limousin-2192 Limousin-2379 Limousin-2379 Limousin-2262 Limousin-2262 Limousin-2242 Limousin-2242 Limousin-2256 Limousin-2256 Limousin-2290 Limousin-2290 Limousin-2252 Limousin-2252 Limousin-2433 Limousin-2433 Limousin-2210 Limousin-2210 Limousin-2194 Limousin-2194 Limousin-2163 Limousin-2163 Limousin-2157 Limousin-2157 Limousin-2441 Limousin-2441 Limousin-2274 Limousin-2274 Limousin-2211 Limousin-2211 Limousin-2401 Limousin-2401 Limousin-2175 Limousin-2175 Limousin-2192 Limousin-2192 Limousin-2341 Limousin-2341 Limousin-2364 Limousin-2364 Limousin-2299 Limousin-2299 Limousin-2193 Limousin-2193 Limousin-2283 Limousin-2283 Limousin-2187 Limousin-2187 Limousin-2274 Limousin-2274 Limousin-2163 Limousin-2163 Limousin-2216 Limousin-2216 Limousin-2527 Limousin-2527 Limousin-2433 Limousin-2433 Limousin-2157 Limousin-2157 Limousin-2379 Limousin-2379 Limousin-2404 Limousin-2404 Limousin-2198 Limousin-2198 Limousin-2385 Limousin-2385 Limousin-2446 Limousin-2446 Limousin-2266 Limousin-2266 Limousin-2157 Limousin-2157 Limousin-2327 Limousin-2327 Limousin-2431 Limousin-2431 Limousin-2341 Limousin-2341 Limousin-2337 Limousin-2337 Limousin-2157 Limousin-2157 Limousin-2385 Limousin-2385 Limousin-2453 Limousin-2453 Limousin-2433 Limousin-2433 Limousin-2387 Limousin-2387 Limousin-2384 Limousin-2384 Limousin-2309 Limousin-2309 Limousin-2256 Limousin-2256 ? ? Limousin-2386 Limousin-2386 Limousin-2431 Limousin-2431 Limousin-2413 Limousin-2413 Limousin-2215 Limousin-2215 Limousin-2430 Limousin-2430 Limousin-2252 Limousin-2252 Limousin-2203 Limousin-2203 Limousin-2448 Limousin-2448 Limousin-2229 Limousin-2229 Limousin-2335 Limousin-2335 Limousin-2379 Limousin-2379 Limousin-2458 Limousin-2458 Limousin-2340 Limousin-2340 Limousin-2486 Limousin-2486 Limousin-2158 Limousin-2158 Limousin-2313 Limousin-2313 Limousin-2172 Limousin-2172 Limousin-2496 Limousin-2496 Limousin-2158 Limousin-2158 Limousin-2522 Limousin-2522 Limousin-2360 Limousin-2360 Limousin-2424 Limousin-2424 Limousin-2521 Limousin-2521 Limousin-2525 Limousin-2525 Limousin-2431 Limousin-2431 Limousin-2193 Limousin-2193 Limousin-2287 Limousin-2287 Limousin-2236 Limousin-2236 Limousin-2273 Limousin-2273 Limousin-2490 Limousin-2490 Limousin-2163 Limousin-2163 Limousin-2170 Limousin-2170 Limousin-2222 Limousin-2222 Limousin-2299 Limousin-2299 Limousin-2192 Limousin-2192 Limousin-2252 Limousin-2252 Limousin-2176 Limousin-2176 Limousin-2191 Limousin-2191 Limousin-2305 Limousin-2305 Limousin-2305 Limousin-2305 Limousin-2166 Limousin-2166 Limousin-2259 Limousin-2259 Limousin-2151 Limousin-2151 Limousin-2151 Limousin-2151 Limousin-2151 Limousin-2151 Limousin-2478 Limousin-2478 Limousin-2166 Limousin-2166 Limousin-2373 Limousin-2373 Limousin-2191 Limousin-2191 Limousin-2191 Limousin-2191 Limousin-2191 Limousin-2191 Limousin-2191 Limousin-2191 Limousin-2151 Limousin-2151 Limousin-33 Limousin-33 Limousin-33 Limousin-33 Limousin-33 Limousin-33 Limousin-2149 Limousin-2149 Limousin-2151 Limousin-2151 Limousin-33 Limousin-33 Limousin-2149 Limousin-2149 Limousin-2149 Limousin-2149 Limousin-32 Limousin-32 Limousin-2191 Limousin-2191 Limousin-2191 Limousin-2191 Limousin-1402 Limousin-1402 Limousin-2381 Limousin-2381 Limousin-66 Limousin-66 Limousin-33 Limousin-33 Limousin-2373 Limousin-2373 Limousin-33 Limousin-33 Limousin-2259 Limousin-2259 Limousin-921 Limousin-921 Limousin-2151 Limousin-2151 Limousin-2151 Limousin-2151 Limousin-2151 Limousin-2151 Limousin-2151 Limousin-2151 Limousin-66 Limousin-66 Limousin-66 Limousin-66 Limousin-66 Limousin-66 Limousin-2318 Limousin-2318 Limousin-2258 Limousin-2258 Limousin-2166 Limousin-2166 Limousin-2305 Limousin-2305 Limousin-2305 Limousin-2305 Limousin-2305 Limousin-2305 Limousin-532 Limousin-532 Limousin-33 Limousin-33 Limousin-66 Limousin-66 Limousin-2191 Limousin-2191 Limousin-33 Limousin-33 Limousin-2148 Limousin-2148 Limousin-2148 Limousin-2148 Limousin-33 Limousin-33 Limousin-2148 Limousin-2148 Limousin-2191 Limousin-2191 Limousin-2151 Limousin-2151 Limousin-2151 Limousin-2151 Limousin-2151 Limousin-2151 Limousin-2416 Limousin-2416 Limousin-2373 Limousin-2373 Limousin-2373 Limousin-2373 Limousin-2349 Limousin-2349 Limousin-2259 Limousin-2259 Limousin-43 Limousin-43 Limousin-2151 Limousin-2151 Limousin-921 Limousin-921 Limousin-2191 Limousin-2191 Limousin-2191 Limousin-2191 Limousin-2191 Limousin-2191 Limousin-66 Limousin-66 Limousin-66 Limousin-66 Limousin-66 Limousin-66 Limousin-2148 Limousin-2148 Limousin-2148 Limousin-2148 Limousin-2148 Limousin-2148 Limousin-343 Limousin-343 Limousin-825 Limousin-825 Limousin-825 Limousin-825 Limousin-2344 Limousin-2344 Limousin-33 Limousin-33 Limousin-2151 Limousin-2151 Limousin-2460 Limousin-2460 Limousin-2151 Limousin-2151 Limousin-33 Limousin-33 Limousin-2148 Limousin-2148 Limousin-2148 Limousin-2148 Limousin-2183 Limousin-2183 Limousin-2166 Limousin-2166 Limousin-2166 Limousin-2166 Limousin-2258 Limousin-2258 Limousin-2190 Limousin-2190 Limousin-2190 Limousin-2190 Limousin-33 Limousin-33 Limousin-2357 Limousin-2357 Limousin-1194 Limousin-1194 Limousin-2509 Limousin-2509 Limousin-770 Limousin-770 Limousin-1402 Limousin-1402 Limousin-2183 Limousin-2183 Limousin-33 Limousin-33 Limousin-66 Limousin-66 Limousin-2363 Limousin-2363 Limousin-2151 Limousin-2151 Limousin-2213 Limousin-2213 Limousin-2166 Limousin-2166 Limousin-240 Limousin-240 Limousin-1402 Limousin-1402 Limousin-2151 Limousin-2151 Limousin-33 Limousin-33 Limousin-2190 Limousin-2190 Limousin-2166 Limousin-2166 Limousin-2259 Limousin-2259 Limousin-2151 Limousin-2151 Limousin-2166 Limousin-2166 Limousin-2259 Limousin-2259 Limousin-770 Limousin-770 Limousin-2259 Limousin-2259 Limousin-526 Limousin-526 Limousin-2166 Limousin-2166 Limousin-2151 Limousin-2151 Limousin-33 Limousin-33 Limousin-66 Limousin-66 Limousin-1525 Limousin-1525 Limousin-2291 Limousin-2291 Limousin-2148 Limousin-2148 Limousin-2166 Limousin-2166 Limousin-731 Limousin-731 Limousin-2166 Limousin-2166 Limousin-1086 Limousin-1086 Limousin-2357 Limousin-2357 Limousin-33 Limousin-33 Limousin-2166 Limousin-2166 Limousin-1336 Limousin-1336 Limousin-313 Limousin-313 Limousin-2372 Limousin-2372 Limousin-1293 Limousin-1293 Limousin-33 Limousin-33 Limousin-2190 Limousin-2190 Limousin-332 Limousin-332 Limousin-2191 Limousin-2191 Limousin-33 Limousin-33 Limousin-526 Limousin-526 Limousin-880 Limousin-880 Limousin-2523 Limousin-2523 Limousin-2151 Limousin-2151 Limousin-2151 Limousin-2151 Limousin-526 Limousin-526 Limousin-2280 Limousin-2280 Limousin-2213 Limousin-2213 Limousin-2151 Limousin-2151 Limousin-2526 Limousin-2526 Limousin-33 Limousin-33 Limousin-2428 Limousin-2428 Limousin-2151 Limousin-2151 Limousin-32 Limousin-32 Limousin-2444 Limousin-2444 Limousin-33 Limousin-33 Limousin-2397 Limousin-2397 Limousin-2148 Limousin-2148 Limousin-2328 Limousin-2328 Limousin-2151 Limousin-2151 Limousin-2151 Limousin-2151 Limousin-2353 Limousin-2353 Limousin-918 Limousin-918 Limousin-2280 Limousin-2280 Limousin-2151 Limousin-2151 Limousin-2151 Limousin-2151 Limousin-2148 Limousin-2148 Limousin-2300 Limousin-2300 Limousin-2324 Limousin-2324 Limousin-33 Limousin-33 Limousin-2372 Limousin-2372 Limousin-33 Limousin-33 Limousin-2151 Limousin-2151 Limousin-2151 Limousin-2151 Limousin-2357 Limousin-2357 Limousin-2151 Limousin-2151 Limousin-2357 Limousin-2357 Limousin-2160 Limousin-2160 Limousin-2151 Limousin-2151 Limousin-2183 Limousin-2183 Limousin-2148 Limousin-2148 Limousin-2191 Limousin-2191 Limousin-2412 Limousin-2412 Limousin-2281 Limousin-2281 Limousin-2281 Limousin-2281 Limousin-2281 Limousin-2281 Limousin-878 Limousin-878 Limousin-2512 Limousin-2512 Limousin-2281 Limousin-2281 Limousin-2151 Limousin-2151 Limousin-2151 Limousin-2151 Limousin-2350 Limousin-2350 Limousin-2392 Limousin-2392 Limousin-2151 Limousin-2151 Limousin-2151 Limousin-2151 Limousin-2151 Limousin-2151 Limousin-2185 Limousin-2185 Limousin-2156 Limousin-2156 Limousin-2281 Limousin-2281 Limousin-2436 Limousin-2436 Limousin-33 Limousin-33 Limousin-2151 Limousin-2151 Limousin-2151 Limousin-2151 Limousin-2160 Limousin-2160 Limousin-2436 Limousin-2436 Limousin-2332 Limousin-2332 Limousin-33 Limousin-33 Limousin-770 Limousin-770 Limousin-2263 Limousin-2263 Limousin-2151 Limousin-2151 Limousin-2362 Limousin-2362 Limousin-2149 Limousin-2149 Limousin-2148 Limousin-2148 Limousin-2421 Limousin-2421 Limousin-2166 Limousin-2166 Limousin-1611 Limousin-1611 Limousin-2381 Limousin-2381 Limousin-2281 Limousin-2281 Limousin-66 Limousin-66 Limousin-2427 Limousin-2427 Limousin-2151 Limousin-2151 Limousin-2415 Limousin-2415 Limousin-2426 Limousin-2426 Limousin-2263 Limousin-2263 Limousin-2414 Limousin-2414 Limousin-2166 Limousin-2166 Limousin-2476 Limousin-2476 Limousin-2399 Limousin-2399 Limousin-1230 Limousin-1230 Limousin-2381 Limousin-2381 Limousin-2373 Limousin-2373 Limousin-2470 Limousin-2470 Limousin-2328 Limousin-2328 Limousin-2493 Limousin-2493 Limousin-283 Limousin-283 Limousin-66 Limousin-66 Limousin-510 Limousin-510 Limousin-2258 Limousin-2258 Limousin-2314 Limousin-2314 Limousin-2263 Limousin-2263 Limousin-2499 Limousin-2499 Limousin-2372 Limousin-2372 Limousin-2291 Limousin-2291 Limousin-2291 Limousin-2291 Limousin-2151 Limousin-2151 Limousin-2213 Limousin-2213 Limousin-2506 Limousin-2506 Limousin-510 Limousin-510 Limousin-2263 Limousin-2263 Limousin-2263 Limousin-2263 Limousin-510 Limousin-510 Limousin-33 Limousin-33 Limousin-2317 Limousin-2317 Limousin-2437 Limousin-2437 Limousin-2231 Limousin-2231 Limousin-2281 Limousin-2281 Limousin-2148 Limousin-2148 Limousin-1611 Limousin-1611 Limousin-2183 Limousin-2183 Limousin-2495 Limousin-2495 Limousin-2495 Limousin-2495 Limousin-33 Limousin-33 Limousin-33 Limousin-33 Limousin-2183 Limousin-2183 Limousin-526 Limousin-526 Limousin-878 Limousin-878 Limousin-878 Limousin-878 Limousin-33 Limousin-33 Limousin-33 Limousin-33 Limousin-2148 Limousin-2148 Limousin-2408 Limousin-2408 Limousin-2148 Limousin-2148 Limousin-332 Limousin-332 Limousin-916 Limousin-916 Limousin-2492 Limousin-2492 Limousin-2151 Limousin-2151 Limousin-2151 Limousin-2151 Limousin-2373 Limousin-2373 Limousin-2267 Limousin-2267 Limousin-2317 Limousin-2317 Limousin-2214 Limousin-2214 Limousin-33 Limousin-33 Limousin-2395 Limousin-2395 Limousin-2498 Limousin-2498 Limousin-2151 Limousin-2151 Limousin-609 Limousin-609 Limousin-2440 Limousin-2440 Limousin-2151 Limousin-2151 Limousin-2148 Limousin-2148 Limousin-66 Limousin-66 Limousin-2394 Limousin-2394 Limousin-66 Limousin-66 Limousin-2406 Limousin-2406 Limousin-2473 Limousin-2473 Limousin-879 Limousin-879 Limousin-2263 Limousin-2263 Limousin-2151 Limousin-2151 Limousin-33 Limousin-33 Limousin-2151 Limousin-2151 Limousin-2151 Limousin-2151 Limousin-2151 Limousin-2151 Limousin-2508 Limousin-2508 Limousin-2151 Limousin-2151 Limousin-2151 Limousin-2151 Limousin-2477 Limousin-2477 Limousin-2494 Limousin-2494 Limousin-2150 Limousin-2150 Limousin-2250 Limousin-2250 Limousin-2373 Limousin-2373 Limousin-2214 Limousin-2214 Limousin-2151 Limousin-2151 Limousin-2148 Limousin-2148 Limousin-33 Limousin-33 Limousin-33 Limousin-33 Limousin-2151 Limousin-2151 Limousin-2255 Limousin-2255 Limousin-2151 Limousin-2151 Limousin-2325 Limousin-2325 Limousin-54 Limousin-54 Limousin-2213 Limousin-2213 Limousin-2503 Limousin-2503 Limousin-2317 Limousin-2317 Limousin-33 Limousin-33 Limousin-33 Limousin-33 Limousin-2221 Limousin-2221 Limousin-1383 Limousin-1383 Limousin-526 Limousin-526 Limousin-2397 Limousin-2397 Limousin-823 Limousin-823 Limousin-823 Limousin-823 Limousin-2317 Limousin-2317 Limousin-2347 Limousin-2347 Limousin-2155 Limousin-2155 Limousin-2400 Limousin-2400 Limousin-2317 Limousin-2317 Limousin-526 Limousin-526 Limousin-526 Limousin-526 Limousin-2190 Limousin-2190 Limousin-2151 Limousin-2151 Limousin-2263 Limousin-2263 Limousin-66 Limousin-66 Limousin-2151 Limousin-2151 Limousin-66 Limousin-66 Limousin-2371 Limousin-2371 Limousin-731 Limousin-731 Limousin-2166 Limousin-2166 Limousin-2226 Limousin-2226 Limousin-2151 Limousin-2151 Limousin-2524 Limousin-2524 Limousin-33 Limousin-33 Limousin-2342 Limousin-2342 Limousin-2148 Limousin-2148 Limousin-2148 Limousin-2148 Limousin-2190 Limousin-2190 Limousin-2399 Limousin-2399 Limousin-2151 Limousin-2151 Limousin-2291 Limousin-2291 Limousin-2148 Limousin-2148 Limousin-2200 Limousin-2200 Limousin-770 Limousin-770 Limousin-2319 Limousin-2319 Limousin-2255 Limousin-2255 Limousin-2493 Limousin-2493 Limousin-2151 Limousin-2151 Limousin-2151 Limousin-2151 Limousin-2263 Limousin-2263 Limousin-510 Limousin-510 Limousin-2151 Limousin-2151 Limousin-2240 Limousin-2240 Limousin-2230 Limousin-2230 Limousin-2151 Limousin-2151 Limousin-33 Limousin-33 Limousin-2151 Limousin-2151 Limousin-2445 Limousin-2445 Limousin-2255 Limousin-2255 Limousin-2151 Limousin-2151 Limousin-2352 Limousin-2352 Limousin-1626 Limousin-1626 Limousin-2310 Limousin-2310 Limousin-2296 Limousin-2296 Limousin-2151 Limousin-2151 Limousin-2246 Limousin-2246 Limousin-33 Limousin-33 Limousin-54 Limousin-54 Limousin-54 Limousin-54 Limousin-2324 Limousin-2324 Limousin-2317 Limousin-2317 Limousin-2310 Limousin-2310 Limousin-2302 Limousin-2302 Limousin-2451 Limousin-2451 Limousin-2213 Limousin-2213 Limousin-2292 Limousin-2292 Limousin-2151 Limousin-2151 Limousin-2151 Limousin-2151 Limousin-2328 Limousin-2328 Limousin-2356 Limousin-2356 Limousin-2374 Limousin-2374 Limousin-2228 Limousin-2228 Limousin-2333 Limousin-2333 Limousin-2151 Limousin-2151 Limousin-33 Limousin-33 Limousin-2190 Limousin-2190 Limousin-2438 Limousin-2438 Limousin-2148 Limousin-2148 Limousin-2178 Limousin-2178 Limousin-2281 Limousin-2281 Limousin-2150 Limousin-2150 Limousin-526 Limousin-526 Limousin-2231 Limousin-2231 Limousin-2269 Limousin-2269 Limousin-2326 Limousin-2326 Limousin-33 Limousin-33 Limousin-2160 Limousin-2160 Limousin-66 Limousin-66 Limousin-2197 Limousin-2197 Limousin-526 Limousin-526 Limousin-2156 Limousin-2156 Limousin-2204 Limousin-2204 Limousin-33 Limousin-33 Limousin-2150 Limousin-2150 Limousin-2249 Limousin-2249 Limousin-2213 Limousin-2213 Limousin-2151 Limousin-2151 Limousin-2233 Limousin-2233 Limousin-1384 Limousin-1384 Limousin-2160 Limousin-2160 Limousin-2190 Limousin-2190 Limousin-2151 Limousin-2151 Limousin-2489 Limousin-2489 Limousin-526 Limousin-526 Limousin-33 Limousin-33 Limousin-2293 Limousin-2293 Limousin-2151 Limousin-2151 Limousin-2261 Limousin-2261 Limousin-526 Limousin-526 Limousin-2183 Limousin-2183 Limousin-2351 Limousin-2351 Limousin-2373 Limousin-2373 Limousin-916 Limousin-916 Limousin-2159 Limousin-2159 Limousin-2321 Limousin-2321 Limousin-2201 Limousin-2201 Limousin-2183 Limousin-2183 Limousin-1073 Limousin-1073 Limousin-991 Limousin-991 Limousin-2151 Limousin-2151 Limousin-2423 Limousin-2423 Limousin-2485 Limousin-2485 Limousin-66 Limousin-66 Limousin-2196 Limousin-2196 Limousin-1565 Limousin-1565 Limousin-2151 Limousin-2151 Limousin-2151 Limousin-2151 Limousin-918 Limousin-918 Limousin-918 Limousin-918 Limousin-526 Limousin-526 Limousin-2151 Limousin-2151 Limousin-2196 Limousin-2196 Limousin-2148 Limousin-2148 Limousin-2151 Limousin-2151 Limousin-2151 Limousin-2151 Limousin-2151 Limousin-2151 Limousin-2281 Limousin-2281 Limousin-2472 Limousin-2472 Limousin-2322 Limousin-2322 Limousin-1293 Limousin-1293 Limousin-2183 Limousin-2183 Limousin-33 Limousin-33 Limousin-526 Limousin-526 Limousin-680 Limousin-680 Limousin-343 Limousin-343 Limousin-1383 Limousin-1383 Limousin-2207 Limousin-2207 Limousin-2278 Limousin-2278 Limousin-66 Limousin-66 Limousin-2151 Limousin-2151 Limousin-2319 Limousin-2319 Limousin-66 Limousin-66 Limousin-2151 Limousin-2151 Limousin-2238 Limousin-2238 Limousin-510 Limousin-510 Limousin-33 Limousin-33 Limousin-2331 Limousin-2331 Limousin-313 Limousin-313 Limousin-2150 Limousin-2150 Limousin-2148 Limousin-2148 Limousin-2201 Limousin-2201 Limousin-66 Limousin-66 Limousin-2151 Limousin-2151 Limousin-770 Limousin-770 Limousin-33 Limousin-33 Limousin-2420 Limousin-2420 Limousin-2317 Limousin-2317 Limousin-1258 Limousin-1258 Limousin-2151 Limousin-2151 Limousin-2151 Limousin-2151 Limousin-2261 Limousin-2261 Limousin-1503 Limousin-1503 Limousin-66 Limousin-66 Limousin-2314 Limousin-2314 Limousin-33 Limousin-33 Limousin-2314 Limousin-2314 Limousin-215 Limousin-215 Limousin-2151 Limousin-2151 ? ? ? ? ? ? ? ? ? ? ? ? ? ? ? ? ? ? ? ? ? ? ? ? ? ? ? ? ? ? ? ? ? ? ? ? ? ? ? ? ? ? ? ? ? ? ? ? ? ? ? ? ? ? ? ? ? ? ? ? ? ? ? ? ? ? ? ? ? ? ? ? ? ? ? ? ? ? ? ? ? ? ? ? Piedmontese-32 Piedmontese-32 ? ? ? ? RedAngus-81 RedAngus-81 ? ? RedAngus-52 RedAngus-52 ? ? ? ? ? ? RedAngus-77 RedAngus-77 RedAngus-80 RedAngus-80 RedAngus-79 RedAngus-79 RedAngus-78 RedAngus-78 ? ? RedAngus-77 RedAngus-77 RedAngus-76 RedAngus-76 RedAngus-75 RedAngus-75 RedAngus-15 RedAngus-15 ? ? ? ? RedAngus-16 RedAngus-16 RedAngus-53 RedAngus-53 RedAngus-53 RedAngus-53 RedAngus-73 RedAngus-73 RedAngus-72 RedAngus-72 ? ? ? ? RedAngus-70 RedAngus-70 RedAngus-69 RedAngus-69 RedAngus-68 RedAngus-68 RedAngus-67 RedAngus-67 RedAngus-66 RedAngus-66 RedAngus-65 RedAngus-65 RedAngus-64 RedAngus-64 RedAngus-63 RedAngus-63 RedAngus-56 RedAngus-56 RedAngus-11 RedAngus-11 RedAngus-62 RedAngus-62 RedAngus-61 RedAngus-61 RedAngus-60 RedAngus-60 RedAngus-59 RedAngus-59 RedAngus-58 RedAngus-58 RedAngus-57 RedAngus-57 RedAngus-56 RedAngus-56 RedAngus-55 RedAngus-55 RedAngus-54 RedAngus-54 ? ? ? ? ? ? ? ? ? ? ? ? ? ? ? ? ? ? ? ? ? ? ? ? ? ? ? ? ? ? ? ? ? ? Simmental-761 Simmental-761 Simmental-751 Simmental-751 Simmental-845 Simmental-845 Simmental-728 Simmental-728 Simmental-726 Simmental-726 Simmental-772 Simmental-772 Simmental-758 Simmental-758 Simmental-752 Simmental-752 Simmental-745 Simmental-745 Simmental-727 Simmental-727 Simmental-781 Simmental-781 Simmental-796 Simmental-796 Simmental-860 Simmental-860 Simmental-844 Simmental-844 Simmental-776 Simmental-776 Simmental-772 Simmental-772 Simmental-728 Simmental-728 Simmental-720 Simmental-720 Simmental-819 Simmental-819 Simmental-758 Simmental-758 Simmental-757 Simmental-757 Simmental-827 Simmental-827 Simmental-745 Simmental-745 Simmental-725 Simmental-725 Simmental-519 Simmental-519 Simmental-727 Simmental-727 Simmental-736 Simmental-736 Simmental-772 Simmental-772 Simmental-819 Simmental-819 Simmental-757 Simmental-757 Simmental-745 Simmental-745 Simmental-750 Simmental-750 Simmental-722 Simmental-722 Simmental-826 Simmental-826 Simmental-784 Simmental-784 Simmental-749 Simmental-749 Simmental-284 Simmental-284 Simmental-58 Simmental-58 Simmental-727 Simmental-727 Simmental-738 Simmental-738 Simmental-771 Simmental-771 Simmental-779 Simmental-779 Simmental-754 Simmental-754 Simmental-58 Simmental-58 Simmental-509 Simmental-509 Simmental-736 Simmental-736 Simmental-722 Simmental-722 Simmental-758 Simmental-758 Simmental-732 Simmental-732 Simmental-722 Simmental-722 Simmental-728 Simmental-728 Simmental-728 Simmental-728 Simmental-728 Simmental-728 Simmental-799 Simmental-799 Simmental-779 Simmental-779 Simmental-260 Simmental-260 Simmental-776 Simmental-776 Simmental-754 Simmental-754 Simmental-292 Simmental-292 Simmental-837 Simmental-837 Simmental-750 Simmental-750 Simmental-722 Simmental-722 Simmental-743 Simmental-743 Simmental-740 Simmental-740 Simmental-743 Simmental-743 Simmental-743 Simmental-743 Simmental-260 Simmental-260 Simmental-519 Simmental-519 Simmental-189 Simmental-189 Simmental-292 Simmental-292 Simmental-292 Simmental-292 Simmental-777 Simmental-777 Simmental-777 Simmental-777 Simmental-755 Simmental-755 Simmental-750 Simmental-750 Simmental-189 Simmental-189 Simmental-778 Simmental-778 Simmental-766 Simmental-766 Simmental-729 Simmental-729 Simmental-776 Simmental-776 Simmental-58 Simmental-58 Simmental-726 Simmental-726 Simmental-731 Simmental-731 Simmental-758 Simmental-758 Simmental-744 Simmental-744 Simmental-726 Simmental-726 Simmental-58 Simmental-58 Simmental-775 Simmental-775 Simmental-285 Simmental-285 Simmental-762 Simmental-762 Simmental-731 Simmental-731 Simmental-744 Simmental-744 Simmental-729 Simmental-729 Simmental-781 Simmental-781 Simmental-755 Simmental-755 Simmental-749 Simmental-749 Simmental-832 Simmental-832 Simmental-832 Simmental-832 Simmental-760 Simmental-760 Simmental-744 Simmental-744 Simmental-722 Simmental-722 Simmental-750 Simmental-750 Simmental-744 Simmental-744 Simmental-775 Simmental-775 Simmental-775 Simmental-775 Simmental-832 Simmental-832 Simmental-260 Simmental-260 Simmental-726 Simmental-726 Simmental-737 Simmental-737 Simmental-58 Simmental-58 Simmental-196 Simmental-196 Simmental-738 Simmental-738 Simmental-730 Simmental-730 Simmental-775 Simmental-775 Simmental-732 Simmental-732 Simmental-729 Simmental-729 Simmental-755 Simmental-755 Simmental-738 Simmental-738 Simmental-738 Simmental-738 Simmental-730 Simmental-730 Simmental-196 Simmental-196 Simmental-791 Simmental-791 Simmental-836 Simmental-836 Simmental-748 Simmental-748 Simmental-829 Simmental-829 Simmental-858 Simmental-858 ? ? Simmental-809 Simmental-809 Simmental-874 Simmental-874 Simmental-755 Simmental-755 Simmental-815 Simmental-815 Simmental-783 Simmental-783 Simmental-778 Simmental-778 Simmental-809 Simmental-809 Simmental-737 Simmental-737 Simmental-737 Simmental-737 Simmental-737 Simmental-737 Simmental-818 Simmental-818 Simmental-726 Simmental-726 Simmental-783 Simmental-783 Simmental-809 Simmental-809 Simmental-809 Simmental-809 Simmental-809 Simmental-809 Simmental-725 Simmental-725 Simmental-817 Simmental-817 Simmental-817 Simmental-817 Simmental-828 Simmental-828 Simmental-725 Simmental-725 Simmental-725 Simmental-725 Simmental-725 Simmental-725 Simmental-808 Simmental-808 Simmental-725 Simmental-725 Simmental-871 Simmental-871 Simmental-743 Simmental-743 Simmental-724 Simmental-724 Simmental-797 Simmental-797 Simmental-755 Simmental-755 Simmental-776 Simmental-776 Simmental-426 Simmental-426 Simmental-774 Simmental-774 Simmental-770 Simmental-770 Simmental-770 Simmental-770 Simmental-857 Simmental-857 Simmental-756 Simmental-756 ? ? ? ? Simmental-823 Simmental-823 ? ? ? ? ? ? ? ? ? ? ? ? ? ? ? ? ? ? ? ? Simmental-734 Simmental-734 ? ? Simmental-803 Simmental-803 ? ? Ayshire-625 Ayshire-625 TropicalComposite-323 TropicalComposite-323 TropicalComposite-324 TropicalComposite-324 TropicalComposite-323 TropicalComposite-323 TropicalComposite-324 TropicalComposite-324 TropicalComposite-324 TropicalComposite-324 BelmontRed-52 BelmontRed-52 TropicalComposite-323 TropicalComposite-323 BelmontRed-52 BelmontRed-52 BelmontRed-41 BelmontRed-41 TropicalComposite-324 TropicalComposite-324 TropicalComposite-338 TropicalComposite-338 TropicalComposite-296 TropicalComposite-296 TropicalComposite-323 TropicalComposite-323 BelmontRed-41 BelmontRed-41 TropicalComposite-324 TropicalComposite-324 TropicalComposite-330 TropicalComposite-330 TropicalComposite-329 TropicalComposite-329 TropicalComposite-330 TropicalComposite-330 TropicalComposite-337 TropicalComposite-337 BelmontRed-60 BelmontRed-60 BelmontRed-63 BelmontRed-63 BelmontRed-63 BelmontRed-63 TropicalComposite-339 TropicalComposite-339 TropicalComposite-337 TropicalComposite-337 TropicalComposite-295 TropicalComposite-295 TropicalComposite-324 TropicalComposite-324 BelmontRed-62 BelmontRed-62 TropicalComposite-337 TropicalComposite-337 TropicalComposite-329 TropicalComposite-329 TropicalComposite-339 TropicalComposite-339 TropicalComposite-340 TropicalComposite-340 BelmontRed-51 BelmontRed-51 BelmontRed-44 BelmontRed-44 TropicalComposite-296 TropicalComposite-296 TropicalComposite-338 TropicalComposite-338 TropicalComposite-340 TropicalComposite-340 BelmontRed-60 BelmontRed-60 TropicalComposite-332 TropicalComposite-332 BelmontRed-63 BelmontRed-63 TropicalComposite-327 TropicalComposite-327 BelmontRed-60 BelmontRed-60 BelmontRed-44 BelmontRed-44 TropicalComposite-332 TropicalComposite-332 TropicalComposite-338 TropicalComposite-338 BelmontRed-44 BelmontRed-44 TropicalComposite-331 TropicalComposite-331 TropicalComposite-296 TropicalComposite-296 TropicalComposite-332 TropicalComposite-332 BelmontRed-62 BelmontRed-62 TropicalComposite-339 TropicalComposite-339 BelmontRed-52 BelmontRed-52 TropicalComposite-331 TropicalComposite-331 TropicalComposite-332 TropicalComposite-332 ? ?
MID Dam_ID ? ? Angus-991 Angus-991 Angus-1007 Angus-1007 Angus-1066 Angus-1066 Angus-1041 Angus-1041 Angus-1011 Angus-1011 Angus-967 Angus-967 Angus-1127 Angus-1127 Angus-1249 Angus-1249 Angus-1187 Angus-1187 Angus-1030 Angus-1030 Angus-1017 Angus-1017 Angus-998 Angus-998 Angus-1137 Angus-1137 Angus-1230 Angus-1230 Angus-1210 Angus-1210 Angus-1142 Angus-1142 Angus-1200 Angus-1200 Angus-1055 Angus-1055 Angus-1091 Angus-1091 Angus-986 Angus-986 Angus-1012 Angus-1012 Angus-1129 Angus-1129 Angus-1018 Angus-1018 Angus-1000 Angus-1000 Angus-1083 Angus-1083 Angus-997 Angus-997 Angus-1193 Angus-1193 Angus-1065 Angus-1065 Angus-1170 Angus-1170 Angus-1258 Angus-1258 Angus-1093 Angus-1093 Angus-1067 Angus-1067 Angus-1162 Angus-1162 Angus-1204 Angus-1204 Angus-1029 Angus-1029 Angus-1089 Angus-1089 Angus-1161 Angus-1161 Angus-1172 Angus-1172 Angus-1027 Angus-1027 Angus-1010 Angus-1010 Angus-1208 Angus-1208 Angus-1024 Angus-1024 Angus-1088 Angus-1088 Angus-1054 Angus-1054 Angus-1124 Angus-1124 Angus-1005 Angus-1005 Angus-996 Angus-996 Angus-1192 Angus-1192 Angus-1109 Angus-1109 Angus-1248 Angus-1248 Angus-1166 Angus-1166 Angus-1139 Angus-1139 Angus-1097 Angus-1097 Angus-1107 Angus-1107 Angus-1049 Angus-1049 Angus-1160 Angus-1160 Angus-1233 Angus-1233 Angus-1104 Angus-1104 Angus-968 Angus-968 Angus-1120 Angus-1120 Angus-1224 Angus-1224 Angus-1039 Angus-1039 Angus-1259 Angus-1259 Angus-1023 Angus-1023 Angus-1168 Angus-1168 Angus-1156 Angus-1156 Angus-1033 Angus-1033 Angus-1222 Angus-1222 Angus-1176 Angus-1176 Angus-1165 Angus-1165 Angus-1218 Angus-1218 Angus-1212 Angus-1212 Angus-1199 Angus-1199 Angus-1126 Angus-1126 Angus-1186 Angus-1186 Angus-966 Angus-966 Angus-1081 Angus-1081 Angus-1080 Angus-1080 Angus-1207 Angus-1207 Angus-1072 Angus-1072 Angus-1070 Angus-1070 Angus-989 Angus-989 Angus-1102 Angus-1102 Angus-1141 Angus-1141 Angus-1210 Angus-1210 Angus-982 Angus-982 Angus-1123 Angus-1123 Angus-956 Angus-956 Angus-1158 Angus-1158 Angus-1189 Angus-1189 Angus-1061 Angus-1061 Angus-1038 Angus-1038 Angus-1216 Angus-1216 Angus-1101 Angus-1101 Angus-1209 Angus-1209 Angus-1206 Angus-1206 Angus-1077 Angus-1077 Angus-1114 Angus-1114 Angus-1042 Angus-1042 Angus-1220 Angus-1220 Angus-1024 Angus-1024 Angus-988 Angus-988 Angus-1100 Angus-1100 Angus-1063 Angus-1063 Angus-1016 Angus-1016 Angus-1226 Angus-1226 Angus-960 Angus-960 Angus-1174 Angus-1174 Angus-1232 Angus-1232 Angus-1223 Angus-1223 Angus-1138 Angus-1138 Angus-1211 Angus-1211 Angus-1009 Angus-1009 Angus-1235 Angus-1235 Angus-1228 Angus-1228 Angus-1135 Angus-1135 Angus-1257 Angus-1257 Angus-1122 Angus-1122 Angus-1122 Angus-1122 Angus-1078 Angus-1078 Angus-1217 Angus-1217 Angus-1004 Angus-1004 Angus-994 Angus-994 Angus-1195 Angus-1195 Angus-1191 Angus-1191 Angus-973 Angus-973 Angus-1116 Angus-1116 Angus-1133 Angus-1133 Angus-1040 Angus-1040 Angus-1132 Angus-1132 Angus-1140 Angus-1140 Angus-1115 Angus-1115 Angus-1060 Angus-1060 Angus-1173 Angus-1173 Angus-1051 Angus-1051 Angus-985 Angus-985 Angus-1096 Angus-1096 Angus-1034 Angus-1034 Angus-1243 Angus-1243 Angus-974 Angus-974 Angus-1175 Angus-1175 Angus-1178 Angus-1178 Angus-1006 Angus-1006 Angus-1205 Angus-1205 Angus-1019 Angus-1019 Angus-1002 Angus-1002 Angus-1221 Angus-1221 Angus-1159 Angus-1159 Angus-1155 Angus-1155 Angus-1059 Angus-1059 Angus-1245 Angus-1245 Angus-1012 Angus-1012 Angus-1108 Angus-1108 Angus-1044 Angus-1044 Angus-1099 Angus-1099 ? ? Angus-1167 Angus-1167 Angus-1255 Angus-1255 Angus-1254 Angus-1254 Angus-987 Angus-987 Angus-1256 Angus-1256 Angus-1043 Angus-1043 Angus-1253 Angus-1253 Angus-1047 Angus-1047 Angus-1110 Angus-1110 Angus-972 Angus-972 Angus-1048 Angus-1048 Angus-1068 Angus-1068 ? ? Angus-1252 Angus-1252 Angus-1062 Angus-1062 Angus-1216 Angus-1216 Angus-1143 Angus-1143 Angus-1069 Angus-1069 Angus-1163 Angus-1163 Angus-1247 Angus-1247 Angus-970 Angus-970 Angus-1015 Angus-1015 Angus-964 Angus-964 Angus-1229 Angus-1229 Angus-1240 Angus-1240 Angus-1085 Angus-1085 Angus-1154 Angus-1154 Angus-1246 Angus-1246 Angus-971 Angus-971 Angus-1092 Angus-1092 Angus-1085 Angus-1085 Angus-1111 Angus-1111 Angus-1225 Angus-1225 Angus-1213 Angus-1213 Angus-1244 Angus-1244 Angus-1250 Angus-1250 Angus-1171 Angus-1171 Angus-995 Angus-995 Angus-1183 Angus-1183 Angus-1076 Angus-1076 Angus-1182 Angus-1182 Angus-979 Angus-979 Angus-954 Angus-954 Angus-1050 Angus-1050 Angus-1164 Angus-1164 Angus-1180 Angus-1180 Angus-1289 Angus-1289 Angus-550 Angus-550 Angus-1273 Angus-1273 Angus-1075 Angus-1075 Angus-1144 Angus-1144 Angus-1148 Angus-1148 Angus-1150 Angus-1150 Angus-1201 Angus-1201 Angus-959 Angus-959 Angus-978 Angus-978 Angus-1084 Angus-1084 Angus-1198 Angus-1198 Angus-1125 Angus-1125 Angus-1169 Angus-1169 Angus-993 Angus-993 Angus-963 Angus-963 Angus-1241 Angus-1241 Angus-976 Angus-976 Angus-958 Angus-958 Angus-1121 Angus-1121 Angus-1234 Angus-1234 Angus-1014 Angus-1014 Angus-1094 Angus-1094 Angus-955 Angus-955 Angus-969 Angus-969 Angus-1289 Angus-1289 Angus-1291 Angus-1291 Angus-550 Angus-550 Angus-1003 Angus-1003 Angus-1288 Angus-1288 Angus-1157 Angus-1157 Angus-1053 Angus-1053 Angus-1056 Angus-1056 Angus-1056 Angus-1056 Angus-980 Angus-980 Angus-1128 Angus-1128 Angus-1119 Angus-1119 Angus-1202 Angus-1202 Angus-1196 Angus-1196 Angus-1196 Angus-1196 Angus-1227 Angus-1227 Angus-1025 Angus-1025 Angus-1286 Angus-1286 Angus-1146 Angus-1146 Angus-981 Angus-981 Angus-1008 Angus-1008 Angus-1188 Angus-1188 Angus-1188 Angus-1188 Angus-1276 Angus-1276 Angus-1277 Angus-1277 Angus-1262 Angus-1262 Angus-1287 Angus-1287 Angus-1231 Angus-1231 Angus-1278 Angus-1278 Angus-965 Angus-965 Angus-1269 Angus-1269 Angus-1071 Angus-1071 Angus-1145 Angus-1145 Angus-1145 Angus-1145 Angus-1274 Angus-1274 Angus-1179 Angus-1179 Angus-1270 Angus-1270 Angus-1113 Angus-1113 Angus-1131 Angus-1131 Angus-977 Angus-977 Angus-1031 Angus-1031 Angus-1284 Angus-1284 Angus-1261 Angus-1261 Angus-1260 Angus-1260 Angus-992 Angus-992 Angus-1058 Angus-1058 Angus-1267 Angus-1267 Angus-1285 Angus-1285 Angus-1268 Angus-1268 Angus-1275 Angus-1275 Angus-1280 Angus-1280 Angus-1272 Angus-1272 Angus-1021 Angus-1021 Angus-1057 Angus-1057 Angus-1266 Angus-1266 Angus-1294 Angus-1294 Angus-1279 Angus-1279 Angus-1264 Angus-1264 Angus-1265 Angus-1265 Angus-962 Angus-962 Angus-1292 Angus-1292 Angus-1293 Angus-1293 Angus-1296 Angus-1296 Angus-1291 Angus-1291 Angus-1295 Angus-1295 Angus-1219 Angus-1219 ? ? ? ? ? ? Ayshire-665 Ayshire-665 ? ? ? ? Ayshire-655 Ayshire-655 Ayshire-650 Ayshire-650 Ayshire-653 Ayshire-653 ? ? ? ? ? ? ? ? ? ? ? ? ? ? ? ? ? ? Ayshire-643 Ayshire-643 Ayshire-663 Ayshire-663 Ayshire-664 Ayshire-664 ? ? ? ? ? ? ? ? ? ? ? ? ? ? ? ? ? ? ? ? ? ? ? ? ? ? ? ? ? ? BelgianBlue-359 BelgianBlue-359 BelgianBlue-329 BelgianBlue-329 BelgianBlue-304 BelgianBlue-304 BelgianBlue-298 BelgianBlue-298 BelgianBlue-329 BelgianBlue-329 BelgianBlue-329 BelgianBlue-329 BelgianBlue-338 BelgianBlue-338 BelgianBlue-320 BelgianBlue-320 BelgianBlue-372 BelgianBlue-372 BelgianBlue-408 BelgianBlue-408 BelgianBlue-408 BelgianBlue-408 BelgianBlue-358 BelgianBlue-358 BelgianBlue-399 BelgianBlue-399 BelgianBlue-347 BelgianBlue-347 BelgianBlue-413 BelgianBlue-413 BelgianBlue-298 BelgianBlue-298 BelgianBlue-298 BelgianBlue-298 BelgianBlue-386 BelgianBlue-386 BelgianBlue-308 BelgianBlue-308 BelgianBlue-384 BelgianBlue-384 BelgianBlue-305 BelgianBlue-305 BelgianBlue-353 BelgianBlue-353 BelgianBlue-301 BelgianBlue-301 BelgianBlue-331 BelgianBlue-331 BelgianBlue-320 BelgianBlue-320 BelgianBlue-405 BelgianBlue-405 BelgianBlue-393 BelgianBlue-393 BelgianBlue-366 BelgianBlue-366 BelgianBlue-300 BelgianBlue-300 BelgianBlue-353 BelgianBlue-353 BelgianBlue-353 BelgianBlue-353 BelgianBlue-353 BelgianBlue-353 BelgianBlue-336 BelgianBlue-336 BelgianBlue-339 BelgianBlue-339 BelgianBlue-385 BelgianBlue-385 BelgianBlue-346 BelgianBlue-346 BelgianBlue-332 BelgianBlue-332 BelgianBlue-397 BelgianBlue-397 BelgianBlue-300 BelgianBlue-300 BelgianBlue-369 BelgianBlue-369 BelgianBlue-330 BelgianBlue-330 BelgianBlue-395 BelgianBlue-395 BelgianBlue-332 BelgianBlue-332 BelgianBlue-381 BelgianBlue-381 BelgianBlue-357 BelgianBlue-357 BelgianBlue-338 BelgianBlue-338 BelgianBlue-338 BelgianBlue-338 BelgianBlue-305 BelgianBlue-305 BelgianBlue-322 BelgianBlue-322 BelgianBlue-294 BelgianBlue-294 BelgianBlue-348 BelgianBlue-348 BelgianBlue-305 BelgianBlue-305 BelgianBlue-418 BelgianBlue-418 BelgianBlue-293 BelgianBlue-293 BelgianBlue-293 BelgianBlue-293 BelgianBlue-362 BelgianBlue-362 BelgianBlue-324 BelgianBlue-324 BelgianBlue-322 BelgianBlue-322 BelgianBlue-361 BelgianBlue-361 BelgianBlue-361 BelgianBlue-361 BelgianBlue-317 BelgianBlue-317 BelgianBlue-377 BelgianBlue-377 BelgianBlue-371 BelgianBlue-371 BelgianBlue-351 BelgianBlue-351 BelgianBlue-299 BelgianBlue-299 BelgianBlue-389 BelgianBlue-389 BelgianBlue-388 BelgianBlue-388 BelgianBlue-288 BelgianBlue-288 BelgianBlue-295 BelgianBlue-295 BelgianBlue-383 BelgianBlue-383 BelgianBlue-412 BelgianBlue-412 BelgianBlue-382 BelgianBlue-382 BelgianBlue-335 BelgianBlue-335 BelgianBlue-295 BelgianBlue-295 BelgianBlue-334 BelgianBlue-334 BelgianBlue-333 BelgianBlue-333 BelgianBlue-313 BelgianBlue-313 BelgianBlue-312 BelgianBlue-312 BelgianBlue-378 BelgianBlue-378 BelgianBlue-398 BelgianBlue-398 BelgianBlue-411 BelgianBlue-411 BelgianBlue-387 BelgianBlue-387 BelgianBlue-416 BelgianBlue-416 BelgianBlue-316 BelgianBlue-316 BelgianBlue-376 BelgianBlue-376 BelgianBlue-410 BelgianBlue-410 BelgianBlue-365 BelgianBlue-365 BelgianBlue-297 BelgianBlue-297 BelgianBlue-379 BelgianBlue-379 BelgianBlue-379 BelgianBlue-379 BelgianBlue-415 BelgianBlue-415 BelgianBlue-375 BelgianBlue-375 BelgianBlue-400 BelgianBlue-400 BelgianBlue-341 BelgianBlue-341 BelgianBlue-345 BelgianBlue-345 BelgianBlue-343 BelgianBlue-343 BelgianBlue-291 BelgianBlue-291 BelgianBlue-356 BelgianBlue-356 BelgianBlue-368 BelgianBlue-368 BelgianBlue-419 BelgianBlue-419 BelgianBlue-337 BelgianBlue-337 BelgianBlue-307 BelgianBlue-307 BelgianBlue-417 BelgianBlue-417 BelgianBlue-352 BelgianBlue-352 BelgianBlue-392 BelgianBlue-392 BelgianBlue-396 BelgianBlue-396 BelgianBlue-296 BelgianBlue-296 BelgianBlue-325 BelgianBlue-325 BelgianBlue-319 BelgianBlue-319 BelgianBlue-318 BelgianBlue-318 BelgianBlue-409 BelgianBlue-409 BelgianBlue-367 BelgianBlue-367 BelgianBlue-342 BelgianBlue-342 BelgianBlue-323 BelgianBlue-323 BelgianBlue-393 BelgianBlue-393 BelgianBlue-306 BelgianBlue-306 BelgianBlue-350 BelgianBlue-350 BelgianBlue-360 BelgianBlue-360 BelgianBlue-310 BelgianBlue-310 BelgianBlue-310 BelgianBlue-310 BelgianBlue-391 BelgianBlue-391 BelgianBlue-344 BelgianBlue-344 BelgianBlue-401 BelgianBlue-401 BelgianBlue-287 BelgianBlue-287 BelgianBlue-327 BelgianBlue-327 ? ? BelgianBlue-404 BelgianBlue-404 BelgianBlue-290 BelgianBlue-290 BelgianBlue-406 BelgianBlue-406 BelgianBlue-370 BelgianBlue-370 BelgianBlue-390 BelgianBlue-390 BelgianBlue-328 BelgianBlue-328 ? ? BelgianBlue-326 BelgianBlue-326 BelgianBlue-373 BelgianBlue-373 BelgianBlue-394 BelgianBlue-394 BelgianBlue-314 BelgianBlue-314 BelgianBlue-364 BelgianBlue-364 BelgianBlue-403 BelgianBlue-403 ? ? BelgianBlue-321 BelgianBlue-321 BelgianBlue-355 BelgianBlue-355 BelgianBlue-355 BelgianBlue-355 BelgianBlue-355 BelgianBlue-355 BelgianBlue-355 BelgianBlue-355 ? ? BelgianBlue-340 BelgianBlue-340 BelgianBlue-311 BelgianBlue-311 BelgianBlue-363 BelgianBlue-363 ? ? ? ? ? ? ? ? ? ? ? ? ? ? ? ? ? ? ? ? ? ? ? ? ? ? ? ? ? ? ? ? ? ? ? ? ? ? ? ? ? ? ? ? ? ? ? ? ? ? ? ? ? ? ? ? ? ? ? ? Brahman-483 Brahman-483 Brahman-497 Brahman-497 Brahman-468 Brahman-468 Brahman-471 Brahman-471 Brahman-463 Brahman-463 Brahman-456 Brahman-456 Brahman-455 Brahman-455 Brahman-489 Brahman-489 Brahman-492 Brahman-492 Brahman-478 Brahman-478 Brahman-451 Brahman-451 Brahman-486 Brahman-486 Brahman-488 Brahman-488 Brahman-454 Brahman-454 Brahman-475 Brahman-475 Brahman-462 Brahman-462 Brahman-496 Brahman-496 Brahman-477 Brahman-477 Brahman-494 Brahman-494 Brahman-450 Brahman-450 Brahman-476 Brahman-476 Brahman-467 Brahman-467 Brahman-465 Brahman-465 Brahman-482 Brahman-482 Brahman-461 Brahman-461 Brahman-460 Brahman-460 Brahman-470 Brahman-470 Brahman-491 Brahman-491 Brahman-495 Brahman-495 Brahman-481 Brahman-481 Brahman-498 Brahman-498 Brahman-459 Brahman-459 Brahman-469 Brahman-469 Brahman-493 Brahman-493 Brahman-449 Brahman-449 Brahman-474 Brahman-474 Brahman-458 Brahman-458 Brahman-490 Brahman-490 Brahman-484 Brahman-484 Brahman-452 Brahman-452 Brahman-480 Brahman-480 Brahman-485 Brahman-485 Brahman-466 Brahman-466 Brahman-453 Brahman-453 Brahman-457 Brahman-457 Brahman-487 Brahman-487 Brahman-473 Brahman-473 Brahman-472 Brahman-472 Brahman-464 Brahman-464 Brahman-479 Brahman-479 Brangus-24 Brangus-24 Brangus-23 Brangus-23 Brangus-22 Brangus-22 Brangus-20 Brangus-20 Brangus-19 Brangus-19 Brangus-18 Brangus-18 Brangus-17 Brangus-17 Braunvieh-45 Braunvieh-45 Braunvieh-44 Braunvieh-44 Braunvieh-43 Braunvieh-43 Braunvieh-42 Braunvieh-42 Braunvieh-41 Braunvieh-41 Braunvieh-40 Braunvieh-40 Braunvieh-39 Braunvieh-39 Braunvieh-36 Braunvieh-36 Braunvieh-35 Braunvieh-35 Braunvieh-34 Braunvieh-34 Braunvieh-33 Braunvieh-33 Braunvieh-32 Braunvieh-32 Braunvieh-31 Braunvieh-31 Braunvieh-38 Braunvieh-38 Braunvieh-37 Braunvieh-37 Braunvieh-30 Braunvieh-30 BrownSwiss-160 BrownSwiss-160 BrownSwiss-158 BrownSwiss-158 BrownSwiss-163 BrownSwiss-163 BrownSwiss-166 BrownSwiss-166 BrownSwiss-158 BrownSwiss-158 BrownSwiss-157 BrownSwiss-157 ? ? BrownSwiss-152 BrownSwiss-152 BrownSwiss-168 BrownSwiss-168 BrownSwiss-165 BrownSwiss-165 BrownSwiss-157 BrownSwiss-157 BrownSwiss-169 BrownSwiss-169 BrownSwiss-157 BrownSwiss-157 BrownSwiss-149 BrownSwiss-149 BrownSwiss-150 BrownSwiss-150 BrownSwiss-170 BrownSwiss-170 BrownSwiss-155 BrownSwiss-155 BrownSwiss-164 BrownSwiss-164 BrownSwiss-161 BrownSwiss-161 BrownSwiss-146 BrownSwiss-146 BrownSwiss-170 BrownSwiss-170 BrownSwiss-154 BrownSwiss-154 BrownSwiss-148 BrownSwiss-148 BrownSwiss-171 BrownSwiss-171 BrownSwiss-159 BrownSwiss-159 BrownSwiss-167 BrownSwiss-167 BrownSwiss-162 BrownSwiss-162 BrownSwiss-153 BrownSwiss-153 BrownSwiss-147 BrownSwiss-147 BrownSwiss-156 BrownSwiss-156 BrownSwiss-145 BrownSwiss-145 ? ? ? ? ? ? ? ? Charolais-2498 Charolais-2498 Charolais-2519 Charolais-2519 Charolais-2516 Charolais-2516 Charolais-2522 Charolais-2522 Charolais-2495 Charolais-2495 Charolais-2494 Charolais-2494 Charolais-2493 Charolais-2493 Charolais-2489 Charolais-2489 Charolais-2512 Charolais-2512 Charolais-2483 Charolais-2483 Charolais-2497 Charolais-2497 Charolais-2499 Charolais-2499 Charolais-2510 Charolais-2510 Charolais-2508 Charolais-2508 Charolais-2506 Charolais-2506 Charolais-2309 Charolais-2309 Charolais-2359 Charolais-2359 Charolais-2183 Charolais-2183 Charolais-2228 Charolais-2228 Charolais-1982 Charolais-1982 Charolais-2010 Charolais-2010 Charolais-2258 Charolais-2258 Charolais-2321 Charolais-2321 Charolais-1852 Charolais-1852 Charolais-2463 Charolais-2463 Charolais-1900 Charolais-1900 Charolais-2187 Charolais-2187 Charolais-2163 Charolais-2163 Charolais-1866 Charolais-1866 Charolais-1960 Charolais-1960 Charolais-1959 Charolais-1959 Charolais-2046 Charolais-2046 Charolais-2146 Charolais-2146 Charolais-1841 Charolais-1841 Charolais-2015 Charolais-2015 Charolais-1930 Charolais-1930 Charolais-2234 Charolais-2234 Charolais-1842 Charolais-1842 Charolais-2027 Charolais-2027 Charolais-2031 Charolais-2031 Charolais-1940 Charolais-1940 Charolais-1933 Charolais-1933 Charolais-2293 Charolais-2293 Charolais-2222 Charolais-2222 Charolais-1774 Charolais-1774 Charolais-2480 Charolais-2480 Charolais-2297 Charolais-2297 Charolais-2049 Charolais-2049 Charolais-2265 Charolais-2265 Charolais-1781 Charolais-1781 Charolais-2366 Charolais-2366 Charolais-2172 Charolais-2172 Charolais-1860 Charolais-1860 Charolais-1967 Charolais-1967 Charolais-2310 Charolais-2310 Charolais-1883 Charolais-1883 Charolais-2281 Charolais-2281 Charolais-2231 Charolais-2231 Charolais-2158 Charolais-2158 Charolais-2145 Charolais-2145 Charolais-2298 Charolais-2298 Charolais-2316 Charolais-2316 Charolais-1937 Charolais-1937 Charolais-2144 Charolais-2144 Charolais-2038 Charolais-2038 Charolais-2108 Charolais-2108 Charolais-2233 Charolais-2233 Charolais-2280 Charolais-2280 Charolais-1984 Charolais-1984 Charolais-2230 Charolais-2230 Charolais-1834 Charolais-1834 Charolais-2349 Charolais-2349 Charolais-2334 Charolais-2334 Charolais-2244 Charolais-2244 Charolais-1803 Charolais-1803 Charolais-1798 Charolais-1798 Charolais-2114 Charolais-2114 Charolais-1885 Charolais-1885 Charolais-1966 Charolais-1966 Charolais-2076 Charolais-2076 Charolais-2236 Charolais-2236 Charolais-2153 Charolais-2153 Charolais-1811 Charolais-1811 Charolais-1950 Charolais-1950 Charolais-2475 Charolais-2475 Charolais-2164 Charolais-2164 Charolais-2239 Charolais-2239 Charolais-2413 Charolais-2413 Charolais-2315 Charolais-2315 Charolais-2075 Charolais-2075 Charolais-2125 Charolais-2125 Charolais-1810 Charolais-1810 Charolais-1847 Charolais-1847 Charolais-2066 Charolais-2066 Charolais-1907 Charolais-1907 Charolais-2137 Charolais-2137 Charolais-2254 Charolais-2254 Charolais-1833 Charolais-1833 Charolais-2065 Charolais-2065 Charolais-1817 Charolais-1817 Charolais-2107 Charolais-2107 Charolais-2286 Charolais-2286 Charolais-2312 Charolais-2312 Charolais-2390 Charolais-2390 Charolais-1774 Charolais-1774 Charolais-1784 Charolais-1784 Charolais-2248 Charolais-2248 Charolais-2367 Charolais-2367 Charolais-2205 Charolais-2205 Charolais-1993 Charolais-1993 Charolais-2166 Charolais-2166 Charolais-2053 Charolais-2053 Charolais-2478 Charolais-2478 Charolais-2064 Charolais-2064 Charolais-1841 Charolais-1841 Charolais-1926 Charolais-1926 Charolais-1807 Charolais-1807 Charolais-2030 Charolais-2030 Charolais-2213 Charolais-2213 Charolais-2211 Charolais-2211 Charolais-2089 Charolais-2089 Charolais-2157 Charolais-2157 Charolais-2329 Charolais-2329 Charolais-2336 Charolais-2336 Charolais-1774 Charolais-1774 Charolais-2113 Charolais-2113 Charolais-1973 Charolais-1973 Charolais-1876 Charolais-1876 Charolais-1840 Charolais-1840 Charolais-2112 Charolais-2112 Charolais-2302 Charolais-2302 Charolais-2083 Charolais-2083 Charolais-2465 Charolais-2465 Charolais-1846 Charolais-1846 Charolais-2443 Charolais-2443 Charolais-2271 Charolais-2271 Charolais-2018 Charolais-2018 Charolais-2370 Charolais-2370 Charolais-2152 Charolais-2152 Charolais-1856 Charolais-1856 Charolais-2009 Charolais-2009 Charolais-1774 Charolais-1774 Charolais-2001 Charolais-2001 Charolais-2301 Charolais-2301 Charolais-2311 Charolais-2311 Charolais-2020 Charolais-2020 Charolais-1976 Charolais-1976 Charolais-2171 Charolais-2171 Charolais-2086 Charolais-2086 Charolais-2375 Charolais-2375 Charolais-2143 Charolais-2143 Charolais-1936 Charolais-1936 Charolais-1899 Charolais-1899 Charolais-2204 Charolais-2204 Charolais-2074 Charolais-2074 Charolais-2008 Charolais-2008 Charolais-1770 Charolais-1770 Charolais-1890 Charolais-1890 Charolais-1981 Charolais-1981 Charolais-2040 Charolais-2040 Charolais-1815 Charolais-1815 Charolais-2447 Charolais-2447 Charolais-2423 Charolais-2423 Charolais-2151 Charolais-2151 Charolais-2430 Charolais-2430 Charolais-2136 Charolais-2136 Charolais-2003 Charolais-2003 Charolais-1859 Charolais-1859 Charolais-2180 Charolais-2180 Charolais-2261 Charolais-2261 Charolais-1825 Charolais-1825 Charolais-1826 Charolais-1826 Charolais-2188 Charolais-2188 Charolais-1980 Charolais-1980 Charolais-2232 Charolais-2232 Charolais-1943 Charolais-1943 Charolais-2285 Charolais-2285 Charolais-2276 Charolais-2276 Charolais-1906 Charolais-1906 Charolais-1849 Charolais-1849 Charolais-1827 Charolais-1827 Charolais-2217 Charolais-2217 Charolais-2308 Charolais-2308 Charolais-2348 Charolais-2348 Charolais-2121 Charolais-2121 Charolais-1888 Charolais-1888 Charolais-1773 Charolais-1773 Charolais-2063 Charolais-2063 Charolais-2326 Charolais-2326 Charolais-2120 Charolais-2120 Charolais-2085 Charolais-2085 Charolais-2440 Charolais-2440 Charolais-2420 Charolais-2420 Charolais-1997 Charolais-1997 Charolais-2142 Charolais-2142 Charolais-2084 Charolais-2084 Charolais-2036 Charolais-2036 Charolais-1843 Charolais-1843 Charolais-2381 Charolais-2381 Charolais-1848 Charolais-1848 Charolais-2102 Charolais-2102 Charolais-2439 Charolais-2439 Charolais-2389 Charolais-2389 Charolais-2184 Charolais-2184 Charolais-2083 Charolais-2083 Charolais-2300 Charolais-2300 Charolais-2011 Charolais-2011 Charolais-2088 Charolais-2088 Charolais-2056 Charolais-2056 Charolais-2413 Charolais-2413 Charolais-2373 Charolais-2373 Charolais-1814 Charolais-1814 Charolais-2149 Charolais-2149 Charolais-1875 Charolais-1875 Charolais-2032 Charolais-2032 Charolais-2453 Charolais-2453 Charolais-2394 Charolais-2394 Charolais-1929 Charolais-1929 Charolais-2441 Charolais-2441 Charolais-2379 Charolais-2379 Charolais-2135 Charolais-2135 Charolais-1919 Charolais-1919 Charolais-2052 Charolais-2052 Charolais-2252 Charolais-2252 Charolais-1998 Charolais-1998 Charolais-1884 Charolais-1884 Charolais-2022 Charolais-2022 Charolais-1988 Charolais-1988 Charolais-2096 Charolais-2096 Charolais-2111 Charolais-2111 Charolais-2106 Charolais-2106 Charolais-2377 Charolais-2377 Charolais-2461 Charolais-2461 Charolais-1785 Charolais-1785 Charolais-2156 Charolais-2156 Charolais-2042 Charolais-2042 Charolais-2398 Charolais-2398 Charolais-2200 Charolais-2200 Charolais-1913 Charolais-1913 Charolais-2260 Charolais-2260 Charolais-1917 Charolais-1917 Charolais-2395 Charolais-2395 Charolais-2438 Charolais-2438 Charolais-2335 Charolais-2335 Charolais-2275 Charolais-2275 Charolais-2167 Charolais-2167 Charolais-2060 Charolais-2060 Charolais-2082 Charolais-2082 Charolais-2422 Charolais-2422 Charolais-1934 Charolais-1934 Charolais-1898 Charolais-1898 Charolais-1979 Charolais-1979 Charolais-2353 Charolais-2353 Charolais-2445 Charolais-2445 Charolais-1987 Charolais-1987 Charolais-2419 Charolais-2419 Charolais-2035 Charolais-2035 Charolais-2070 Charolais-2070 Charolais-1958 Charolais-1958 Charolais-2155 Charolais-2155 Charolais-1805 Charolais-1805 Charolais-1838 Charolais-1838 Charolais-2129 Charolais-2129 Charolais-2134 Charolais-2134 Charolais-2343 Charolais-2343 Charolais-2479 Charolais-2479 Charolais-2393 Charolais-2393 Charolais-2105 Charolais-2105 Charolais-2472 Charolais-2472 Charolais-2179 Charolais-2179 Charolais-2245 Charolais-2245 Charolais-2371 Charolais-2371 Charolais-1978 Charolais-1978 Charolais-1949 Charolais-1949 Charolais-2397 Charolais-2397 Charolais-2195 Charolais-2195 Charolais-2012 Charolais-2012 Charolais-1813 Charolais-1813 Charolais-1955 Charolais-1955 Charolais-2360 Charolais-2360 Charolais-1836 Charolais-1836 Charolais-2077 Charolais-2077 Charolais-2314 Charolais-2314 Charolais-1887 Charolais-1887 Charolais-2460 Charolais-2460 Charolais-2380 Charolais-2380 Charolais-2432 Charolais-2432 Charolais-2274 Charolais-2274 Charolais-1816 Charolais-1816 Charolais-2133 Charolais-2133 Charolais-1932 Charolais-1932 Charolais-1783 Charolais-1783 Charolais-1928 Charolais-1928 Charolais-2165 Charolais-2165 Charolais-2199 Charolais-2199 Charolais-2081 Charolais-2081 Charolais-2263 Charolais-2263 Charolais-2361 Charolais-2361 Charolais-2067 Charolais-2067 Charolais-2368 Charolais-2368 Charolais-2225 Charolais-2225 Charolais-1912 Charolais-1912 Charolais-2054 Charolais-2054 Charolais-2431 Charolais-2431 Charolais-1853 Charolais-1853 Charolais-1793 Charolais-1793 Charolais-2186 Charolais-2186 Charolais-2428 Charolais-2428 Charolais-1799 Charolais-1799 Charolais-1965 Charolais-1965 Charolais-1972 Charolais-1972 Charolais-2344 Charolais-2344 Charolais-2216 Charolais-2216 Charolais-2051 Charolais-2051 Charolais-1964 Charolais-1964 Charolais-2363 Charolais-2363 Charolais-2471 Charolais-2471 Charolais-2256 Charolais-2256 Charolais-1795 Charolais-1795 Charolais-1911 Charolais-1911 Charolais-2007 Charolais-2007 Charolais-2101 Charolais-2101 Charolais-2100 Charolais-2100 Charolais-2324 Charolais-2324 Charolais-1796 Charolais-1796 Charolais-1912 Charolais-1912 Charolais-2412 Charolais-2412 Charolais-1918 Charolais-1918 Charolais-2080 Charolais-2080 Charolais-2455 Charolais-2455 Charolais-2365 Charolais-2365 Charolais-1794 Charolais-1794 Charolais-1777 Charolais-1777 Charolais-2173 Charolais-2173 Charolais-2048 Charolais-2048 Charolais-1910 Charolais-1910 Charolais-2193 Charolais-2193 Charolais-2304 Charolais-2304 Charolais-2128 Charolais-2128 Charolais-2026 Charolais-2026 Charolais-1975 Charolais-1975 Charolais-1992 Charolais-1992 Charolais-2029 Charolais-2029 Charolais-2467 Charolais-2467 Charolais-1909 Charolais-1909 Charolais-2378 Charolais-2378 Charolais-1808 Charolais-1808 Charolais-2062 Charolais-2062 Charolais-1977 Charolais-1977 Charolais-1778 Charolais-1778 Charolais-2000 Charolais-2000 Charolais-1845 Charolais-1845 Charolais-2411 Charolais-2411 Charolais-2224 Charolais-2224 Charolais-2139 Charolais-2139 Charolais-2279 Charolais-2279 Charolais-2034 Charolais-2034 Charolais-2434 Charolais-2434 Charolais-2482 Charolais-2482 Charolais-1881 Charolais-1881 Charolais-2208 Charolais-2208 Charolais-1818 Charolais-1818 Charolais-1773 Charolais-1773 Charolais-2345 Charolais-2345 Charolais-1873 Charolais-1873 Charolais-2148 Charolais-2148 Charolais-2357 Charolais-2357 Charolais-1844 Charolais-1844 Charolais-1925 Charolais-1925 Charolais-1825 Charolais-1825 Charolais-2207 Charolais-2207 Charolais-2426 Charolais-2426 Charolais-2325 Charolais-2325 Charolais-1851 Charolais-1851 Charolais-1883 Charolais-1883 Charolais-1963 Charolais-1963 Charolais-2104 Charolais-2104 Charolais-2090 Charolais-2090 Charolais-2333 Charolais-2333 Charolais-2351 Charolais-2351 Charolais-2202 Charolais-2202 Charolais-2346 Charolais-2346 Charolais-1793 Charolais-1793 Charolais-2415 Charolais-2415 Charolais-2305 Charolais-2305 Charolais-1999 Charolais-1999 Charolais-2210 Charolais-2210 Charolais-2303 Charolais-2303 Charolais-2140 Charolais-2140 Charolais-2127 Charolais-2127 Charolais-1771 Charolais-1771 Charolais-1886 Charolais-1886 Charolais-2470 Charolais-2470 Charolais-1828 Charolais-1828 Charolais-2214 Charolais-2214 Charolais-2386 Charolais-2386 Charolais-2099 Charolais-2099 Charolais-1897 Charolais-1897 Charolais-1775 Charolais-1775 Charolais-2270 Charolais-2270 Charolais-1780 Charolais-1780 Charolais-1791 Charolais-1791 Charolais-2170 Charolais-2170 Charolais-2170 Charolais-2170 Charolais-1855 Charolais-1855 Charolais-2004 Charolais-2004 Charolais-1865 Charolais-1865 Charolais-2201 Charolais-2201 Charolais-2362 Charolais-2362 Charolais-2044 Charolais-2044 Charolais-2477 Charolais-2477 Charolais-2474 Charolais-2474 Charolais-2384 Charolais-2384 Charolais-1958 Charolais-1958 Charolais-1797 Charolais-1797 Charolais-2450 Charolais-2450 Charolais-2322 Charolais-2322 Charolais-1990 Charolais-1990 Charolais-2124 Charolais-2124 Charolais-2170 Charolais-2170 Charolais-1804 Charolais-1804 Charolais-2425 Charolais-2425 Charolais-2409 Charolais-2409 Charolais-1802 Charolais-1802 Charolais-2456 Charolais-2456 Charolais-2481 Charolais-2481 Charolais-2418 Charolais-2418 Charolais-2242 Charolais-2242 Charolais-1792 Charolais-1792 Charolais-2268 Charolais-2268 Charolais-2229 Charolais-2229 Charolais-1832 Charolais-1832 Charolais-2033 Charolais-2033 Charolais-2009 Charolais-2009 Charolais-2174 Charolais-2174 Charolais-2402 Charolais-2402 Charolais-2073 Charolais-2073 Charolais-2287 Charolais-2287 Charolais-2446 Charolais-2446 Charolais-2295 Charolais-2295 Charolais-2196 Charolais-2196 Charolais-2272 Charolais-2272 Charolais-2174 Charolais-2174 Charolais-1996 Charolais-1996 Charolais-2358 Charolais-2358 Charolais-2416 Charolais-2416 Charolais-2059 Charolais-2059 Charolais-1916 Charolais-1916 Charolais-1880 Charolais-1880 Charolais-2132 Charolais-2132 Charolais-1874 Charolais-1874 Charolais-1829 Charolais-1829 Charolais-2306 Charolais-2306 Charolais-2250 Charolais-2250 Charolais-2468 Charolais-2468 ? ? Charolais-2198 Charolais-2198 Charolais-2220 Charolais-2220 Charolais-2433 Charolais-2433 Charolais-1776 Charolais-1776 Charolais-2391 Charolais-2391 Charolais-1985 Charolais-1985 Charolais-1902 Charolais-1902 Charolais-2417 Charolais-2417 Charolais-2094 Charolais-2094 Charolais-1820 Charolais-1820 Charolais-2226 Charolais-2226 ? ? ? ? Charolais-2452 Charolais-2452 Charolais-2319 Charolais-2319 Charolais-1896 Charolais-1896 Charolais-2290 Charolais-2290 ? ? Charolais-2147 Charolais-2147 Charolais-2323 Charolais-2323 Charolais-2041 Charolais-2041 Charolais-2251 Charolais-2251 Charolais-1974 Charolais-1974 Charolais-2223 Charolais-2223 Charolais-2197 Charolais-2197 Charolais-2237 Charolais-2237 Charolais-1782 Charolais-1782 Charolais-1983 Charolais-1983 Charolais-2338 Charolais-2338 Charolais-1894 Charolais-1894 Charolais-2191 Charolais-2191 Charolais-2320 Charolais-2320 Charolais-1915 Charolais-1915 Charolais-1920 Charolais-1920 ? ? Charolais-2364 Charolais-2364 ? ? Charolais-1858 Charolais-1858 Charolais-2019 Charolais-2019 Charolais-2313 Charolais-2313 Charolais-1892 Charolais-1892 Charolais-2069 Charolais-2069 Charolais-2185 Charolais-2185 Charolais-2399 Charolais-2399 Charolais-2175 Charolais-2175 Charolais-1790 Charolais-1790 Charolais-2005 Charolais-2005 Charolais-2342 Charolais-2342 Charolais-1939 Charolais-1939 Charolais-2190 Charolais-2190 Charolais-2071 Charolais-2071 Charolais-1901 Charolais-1901 Freisan-290 Freisan-290 Freisan-282 Freisan-282 Freisan-304 Freisan-304 Freisan-289 Freisan-289 Freisan-301 Freisan-301 Freisan-301 Freisan-301 Freisan-296 Freisan-296 Freisan-294 Freisan-294 Freisan-279 Freisan-279 Freisan-306 Freisan-306 Freisan-283 Freisan-283 Freisan-287 Freisan-287 Freisan-307 Freisan-307 Freisan-297 Freisan-297 Freisan-300 Freisan-300 Freisan-303 Freisan-303 Freisan-307 Freisan-307 Freisan-281 Freisan-281 Freisan-308 Freisan-308 Freisan-288 Freisan-288 Freisan-293 Freisan-293 Freisan-298 Freisan-298 Freisan-305 Freisan-305 Freisan-309 Freisan-309 Freisan-310 Freisan-310 Freisan-299 Freisan-299 Freisan-295 Freisan-295 Freisan-292 Freisan-292 Freisan-286 Freisan-286 Freisan-291 Freisan-291 Freisan-285 Freisan-285 ? ? ? ? ? ? ? ? ? ? ? ? ? ? ? ? ? ? ? ? ? ? ? ? ? ? ? ? ? ? ? ? ? ? ? ? ? ? ? ? ? ? ? ? ? ? ? ? ? ? ? ? ? ? ? ? Gir-320 Gir-320 Gir-303 Gir-303 Gir-284 Gir-284 Gir-310 Gir-310 Gir-98 Gir-98 Gir-31 Gir-31 Gir-313 Gir-313 Gir-282 Gir-282 Gir-37 Gir-37 Gir-325 Gir-325 Gir-308 Gir-308 Gir-125 Gir-125 Gir-347 Gir-347 Gir-328 Gir-328 Gir-294 Gir-294 Gir-297 Gir-297 Gir-297 Gir-297 Gir-293 Gir-293 ? ? ? ? ? ? ? ? ? ? ? ? ? ? ? ? ? ? ? ? ? ? ? ? ? ? ? ? ? ? ? ? ? ? ? ? ? ? ? ? ? ? ? ? ? ? ? ? Gir-286 Gir-286 Gir-336 Gir-336 Gir-286 Gir-286 Gir-307 Gir-307 Gir-287 Gir-287 Gir-22 Gir-22 Gir-99 Gir-99 Gir-99 Gir-99 Gir-312 Gir-312 Gir-300 Gir-300 Gir-99 Gir-99 Gir-305 Gir-305 Gir-334 Gir-334 Gir-327 Gir-327 Gir-91 Gir-91 Gir-53 Gir-53 Gir-53 Gir-53 Gir-291 Gir-291 Gir-324 Gir-324 Gir-53 Gir-53 Gir-297 Gir-297 Gir-300 Gir-300 Gir-305 Gir-305 Gir-302 Gir-302 Gir-296 Gir-296 Gir-297 Gir-297 Gir-284 Gir-284 Gir-344 Gir-344 Gir-323 Gir-323 Gir-323 Gir-323 Gir-323 Gir-323 Gir-285 Gir-285 Gir-285 Gir-285 Gir-319 Gir-319 Gir-343 Gir-343 Gir-341 Gir-341 Gir-313 Gir-313 Gir-333 Gir-333 Gir-299 Gir-299 Gir-292 Gir-292 Gir-301 Gir-301 Gir-332 Gir-332 Gir-281 Gir-281 Gir-323 Gir-323 Gir-298 Gir-298 Gir-309 Gir-309 Gir-304 Gir-304 Gir-339 Gir-339 Gir-317 Gir-317 Gir-345 Gir-345 Gir-295 Gir-295 Gir-306 Gir-306 Gir-311 Gir-311 Gir-278 Gir-278 Gir-318 Gir-318 Gir-338 Gir-338 Gir-284 Gir-284 Gir-317 Gir-317 Gir-99 Gir-99 Gir-337 Gir-337 Gir-300 Gir-300 Gir-322 Gir-322 Gir-291 Gir-291 Gir-280 Gir-280 Gir-331 Gir-331 Gir-326 Gir-326 Gir-316 Gir-316 Gir-329 Gir-329 Gir-290 Gir-290 Gir-335 Gir-335 Gir-283 Gir-283 Gir-286 Gir-286 Gir-321 Gir-321 Gir-330 Gir-330 Gir-342 Gir-342 Gir-315 Gir-315 Gir-289 Gir-289 Gir-288 Gir-288 Gir-314 Gir-314 Gir-292 Gir-292 Gir-279 Gir-279 Gir-346 Gir-346 Gir-340 Gir-340 Guernsey-155 Guernsey-155 Guernsey-164 Guernsey-164 Guernsey-153 Guernsey-153 Guernsey-166 Guernsey-166 Guernsey-157 Guernsey-157 Guernsey-163 Guernsey-163 Guernsey-152 Guernsey-152 Guernsey-158 Guernsey-158 Guernsey-161 Guernsey-161 Guernsey-162 Guernsey-162 Guernsey-160 Guernsey-160 ? ? Guernsey-167 Guernsey-167 ? ? ? ? Hereford-1152 Hereford-1152 Hereford-1063 Hereford-1063 Hereford-1185 Hereford-1185 Hereford-1069 Hereford-1069 Hereford-1195 Hereford-1195 Hereford-1130 Hereford-1130 Hereford-1029 Hereford-1029 Hereford-1157 Hereford-1157 Hereford-1180 Hereford-1180 Hereford-1044 Hereford-1044 Hereford-1019 Hereford-1019 Hereford-1058 Hereford-1058 Hereford-1135 Hereford-1135 Hereford-1097 Hereford-1097 Hereford-1115 Hereford-1115 Hereford-1102 Hereford-1102 Hereford-1056 Hereford-1056 Hereford-1142 Hereford-1142 Hereford-1084 Hereford-1084 Hereford-1048 Hereford-1048 Hereford-1114 Hereford-1114 Hereford-1055 Hereford-1055 Hereford-1210 Hereford-1210 Hereford-1047 Hereford-1047 Hereford-1068 Hereford-1068 Hereford-1054 Hereford-1054 Hereford-1012 Hereford-1012 Hereford-1155 Hereford-1155 Hereford-1196 Hereford-1196 Hereford-1131 Hereford-1131 Hereford-1082 Hereford-1082 Hereford-1189 Hereford-1189 Hereford-1111 Hereford-1111 Hereford-1027 Hereford-1027 Hereford-1072 Hereford-1072 Hereford-1119 Hereford-1119 Hereford-1139 Hereford-1139 Hereford-1138 Hereford-1138 Hereford-1053 Hereford-1053 Hereford-1043 Hereford-1043 Hereford-1051 Hereford-1051 Hereford-1020 Hereford-1020 Hereford-1133 Hereford-1133 Hereford-1074 Hereford-1074 Hereford-1121 Hereford-1121 Hereford-1163 Hereford-1163 Hereford-1217 Hereford-1217 Hereford-1213 Hereford-1213 Hereford-1143 Hereford-1143 Hereford-1137 Hereford-1137 Hereford-1167 Hereford-1167 Hereford-1086 Hereford-1086 Hereford-1050 Hereford-1050 Hereford-1052 Hereford-1052 Hereford-1046 Hereford-1046 Hereford-1162 Hereford-1162 Hereford-1031 Hereford-1031 Hereford-1078 Hereford-1078 Hereford-1212 Hereford-1212 Hereford-1120 Hereford-1120 Hereford-1062 Hereford-1062 Hereford-1103 Hereford-1103 Hereford-1175 Hereford-1175 Hereford-1153 Hereford-1153 Hereford-1169 Hereford-1169 Hereford-1073 Hereford-1073 Hereford-1123 Hereford-1123 Hereford-1037 Hereford-1037 Hereford-1202 Hereford-1202 Hereford-1030 Hereford-1030 Hereford-1017 Hereford-1017 Hereford-1096 Hereford-1096 Hereford-1076 Hereford-1076 Hereford-1166 Hereford-1166 Hereford-1034 Hereford-1034 Hereford-1192 Hereford-1192 Hereford-1032 Hereford-1032 Hereford-1026 Hereford-1026 Hereford-1040 Hereford-1040 Hereford-1014 Hereford-1014 Hereford-1110 Hereford-1110 Hereford-1088 Hereford-1088 Hereford-1147 Hereford-1147 Hereford-1136 Hereford-1136 Hereford-1061 Hereford-1061 Hereford-1172 Hereford-1172 Hereford-1011 Hereford-1011 Hereford-1223 Hereford-1223 Hereford-1181 Hereford-1181 Hereford-1091 Hereford-1091 Hereford-1049 Hereford-1049 Hereford-1090 Hereford-1090 Hereford-1204 Hereford-1204 Hereford-1018 Hereford-1018 Hereford-1174 Hereford-1174 Hereford-1165 Hereford-1165 Hereford-1095 Hereford-1095 Hereford-1206 Hereford-1206 Hereford-1033 Hereford-1033 Hereford-1156 Hereford-1156 Hereford-1060 Hereford-1060 Hereford-1016 Hereford-1016 Hereford-1015 Hereford-1015 Hereford-1089 Hereford-1089 Hereford-1190 Hereford-1190 Hereford-1042 Hereford-1042 Hereford-1080 Hereford-1080 Hereford-1109 Hereford-1109 Hereford-1158 Hereford-1158 Hereford-1178 Hereford-1178 Hereford-1209 Hereford-1209 Hereford-1021 Hereford-1021 Hereford-1085 Hereford-1085 Hereford-1186 Hereford-1186 Hereford-1075 Hereford-1075 Hereford-1150 Hereford-1150 Hereford-1113 Hereford-1113 Hereford-1077 Hereford-1077 Hereford-1025 Hereford-1025 Hereford-1023 Hereford-1023 Hereford-1183 Hereford-1183 Hereford-1112 Hereford-1112 Hereford-1010 Hereford-1010 Hereford-1009 Hereford-1009 Hereford-1057 Hereford-1057 Hereford-1083 Hereford-1083 Hereford-1179 Hereford-1179 Hereford-1038 Hereford-1038 Hereford-1079 Hereford-1079 Hereford-1024 Hereford-1024 Hereford-1151 Hereford-1151 Hereford-1214 Hereford-1214 Hereford-1215 Hereford-1215 Hereford-1027 Hereford-1027 Hereford-1173 Hereford-1173 Hereford-1182 Hereford-1182 Hereford-1184 Hereford-1184 Hereford-1022 Hereford-1022 Hereford-1199 Hereford-1199 ? ? Hereford-1059 Hereford-1059 Hereford-1148 Hereford-1148 Hereford-1094 Hereford-1094 ? ? Hereford-1132 Hereford-1132 ? ? Hereford-1146 Hereford-1146 Hereford-1205 Hereford-1205 ? ? Hereford-1108 Hereford-1108 Hereford-1188 Hereford-1188 Hereford-1081 Hereford-1081 Hereford-1065 Hereford-1065 Hereford-1107 Hereford-1107 Hereford-1098 Hereford-1098 Hereford-1191 Hereford-1191 Hereford-1170 Hereford-1170 Hereford-1087 Hereford-1087 Hereford-1125 Hereford-1125 ? ? Hereford-1220 Hereford-1220 Hereford-1127 Hereford-1127 Hereford-1187 Hereford-1187 Hereford-1145 Hereford-1145 Hereford-1036 Hereford-1036 Hereford-1106 Hereford-1106 Hereford-1164 Hereford-1164 Hereford-1117 Hereford-1117 Hereford-1070 Hereford-1070 Hereford-1193 Hereford-1193 Hereford-1093 Hereford-1093 ? ? Hereford-1041 Hereford-1041 Hereford-1197 Hereford-1197 Hereford-1141 Hereford-1141 Hereford-1144 Hereford-1144 Hereford-1045 Hereford-1045 Hereford-1116 Hereford-1116 Hereford-1039 Hereford-1039 Hereford-1219 Hereford-1219 Hereford-1124 Hereford-1124 Hereford-1099 Hereford-1099 Hereford-1208 Hereford-1208 Hereford-1237 Hereford-1237 Hereford-1168 Hereford-1168 Hereford-1245 Hereford-1245 Hereford-1244 Hereford-1244 Hereford-1104 Hereford-1104 Hereford-1100 Hereford-1100 Hereford-1248 Hereford-1248 Hereford-1247 Hereford-1247 Hereford-1236 Hereford-1236 Hereford-1243 Hereford-1243 Hereford-1064 Hereford-1064 Hereford-1171 Hereford-1171 Hereford-1149 Hereford-1149 Hereford-1235 Hereford-1235 Hereford-1234 Hereford-1234 Hereford-1126 Hereford-1126 Hereford-1126 Hereford-1126 Hereford-1233 Hereford-1233 Hereford-1246 Hereford-1246 Hereford-1232 Hereford-1232 Hereford-1221 Hereford-1221 Hereford-1222 Hereford-1222 Hereford-1225 Hereford-1225 Hereford-1207 Hereford-1207 Hereford-1231 Hereford-1231 Hereford-1249 Hereford-1249 Hereford-1105 Hereford-1105 Hereford-1242 Hereford-1242 Hereford-1035 Hereford-1035 Hereford-1128 Hereford-1128 Hereford-1224 Hereford-1224 Hereford-1230 Hereford-1230 Hereford-1149 Hereford-1149 Hereford-1238 Hereford-1238 Hereford-1229 Hereford-1229 Hereford-1228 Hereford-1228 Hereford-1203 Hereford-1203 Hereford-1241 Hereford-1241 Hereford-1227 Hereford-1227 Hereford-1240 Hereford-1240 Hereford-1226 Hereford-1226 Hereford-1239 Hereford-1239 ? ? Holstein-3223 Holstein-3223 Holstein-3223 Holstein-3223 Holstein-3223 Holstein-3223 Holstein-3223 Holstein-3223 Holstein-3223 Holstein-3223 Holstein-3223 Holstein-3223 Holstein-3223 Holstein-3223 Holstein-3223 Holstein-3223 Holstein-3223 Holstein-3223 Holstein-3223 Holstein-3223 ? ? Holstein-3223 Holstein-3223 ? ? ? ? ? ? Holstein-3223 Holstein-3223 Holstein-3223 Holstein-3223 Holstein-3223 Holstein-3223 Holstein-3223 Holstein-3223 ? ? ? ? ? ? ? ? ? ? Holstein-3222 Holstein-3222 Holstein-3222 Holstein-3222 Holstein-3222 Holstein-3222 Holstein-3222 Holstein-3222 Holstein-3222 Holstein-3222 Holstein-3222 Holstein-3222 ? ? Holstein-3222 Holstein-3222 Holstein-3222 Holstein-3222 Holstein-3222 Holstein-3222 Holstein-3222 Holstein-3222 Holstein-3222 Holstein-3222 Holstein-3222 Holstein-3222 Holstein-3224 Holstein-3224 Holstein-3287 Holstein-3287 Holstein-3208 Holstein-3208 Holstein-3208 Holstein-3208 Holstein-3208 Holstein-3208 Holstein-3208 Holstein-3208 Holstein-3208 Holstein-3208 Holstein-3208 Holstein-3208 Holstein-3363 Holstein-3363 Holstein-3256 Holstein-3256 Holstein-3300 Holstein-3300 Holstein-3300 Holstein-3300 Holstein-3216 Holstein-3216 Holstein-3216 Holstein-3216 Holstein-3216 Holstein-3216 Holstein-3216 Holstein-3216 Holstein-3333 Holstein-3333 Holstein-3333 Holstein-3333 Holstein-3333 Holstein-3333 Holstein-3333 Holstein-3333 Holstein-3374 Holstein-3374 Holstein-3390 Holstein-3390 Holstein-3358 Holstein-3358 Holstein-3358 Holstein-3358 Holstein-3372 Holstein-3372 Holstein-3218 Holstein-3218 Holstein-3218 Holstein-3218 Holstein-3218 Holstein-3218 Holstein-3352 Holstein-3352 Holstein-3352 Holstein-3352 Holstein-3218 Holstein-3218 ? ? ? ? ? ? ? ? Holstein-3218 Holstein-3218 Holstein-3218 Holstein-3218 Holstein-3218 Holstein-3218 Holstein-3218 Holstein-3218 Holstein-3218 Holstein-3218 Holstein-3218 Holstein-3218 Holstein-3218 Holstein-3218 ? ? Holstein-3218 Holstein-3218 Holstein-3218 Holstein-3218 Holstein-3218 Holstein-3218 Holstein-3218 Holstein-3218 Holstein-3218 Holstein-3218 Holstein-3218 Holstein-3218 Holstein-3218 Holstein-3218 ? ? Holstein-3218 Holstein-3218 Holstein-3218 Holstein-3218 ? ? ? ? Holstein-3218 Holstein-3218 Holstein-3376 Holstein-3376 ? ? ? ? ? ? Holstein-3218 Holstein-3218 Holstein-3218 Holstein-3218 Holstein-3218 Holstein-3218 Holstein-3355 Holstein-3355 Holstein-3218 Holstein-3218 ? ? Holstein-3218 Holstein-3218 Holstein-3218 Holstein-3218 Holstein-3218 Holstein-3218 Holstein-3255 Holstein-3255 Holstein-3246 Holstein-3246 Holstein-3246 Holstein-3246 Holstein-3246 Holstein-3246 Holstein-3255 Holstein-3255 Holstein-3373 Holstein-3373 Holstein-3330 Holstein-3330 Holstein-3330 Holstein-3330 Holstein-3330 Holstein-3330 Holstein-3330 Holstein-3330 Holstein-3301 Holstein-3301 Holstein-3301 Holstein-3301 ? ? Holstein-3301 Holstein-3301 Holstein-3301 Holstein-3301 Holstein-3301 Holstein-3301 Holstein-3301 Holstein-3301 Holstein-3301 Holstein-3301 Holstein-3249 Holstein-3249 Holstein-3249 Holstein-3249 Holstein-3344 Holstein-3344 ? ? Holstein-3324 Holstein-3324 Holstein-3324 Holstein-3324 Holstein-3362 Holstein-3362 ? ? Holstein-3217 Holstein-3217 Holstein-3297 Holstein-3297 Holstein-3297 Holstein-3297 Holstein-3297 Holstein-3297 Holstein-3297 Holstein-3297 Holstein-3270 Holstein-3270 Holstein-3270 Holstein-3270 Holstein-3215 Holstein-3215 Holstein-3215 Holstein-3215 Holstein-3215 Holstein-3215 Holstein-3310 Holstein-3310 Holstein-3310 Holstein-3310 Holstein-3310 Holstein-3310 Holstein-3262 Holstein-3262 Holstein-3262 Holstein-3262 Holstein-3262 Holstein-3262 Holstein-3262 Holstein-3262 Holstein-3272 Holstein-3272 Holstein-3273 Holstein-3273 Holstein-3273 Holstein-3273 Holstein-3273 Holstein-3273 Holstein-3273 Holstein-3273 Holstein-3273 Holstein-3273 Holstein-3315 Holstein-3315 Holstein-3289 Holstein-3289 Holstein-3289 Holstein-3289 Holstein-3289 Holstein-3289 Holstein-3313 Holstein-3313 Holstein-3313 Holstein-3313 Holstein-3219 Holstein-3219 Holstein-3219 Holstein-3219 Holstein-3219 Holstein-3219 Holstein-3369 Holstein-3369 Holstein-3356 Holstein-3356 Holstein-3306 Holstein-3306 Holstein-3306 Holstein-3306 Holstein-3306 Holstein-3306 Holstein-3267 Holstein-3267 Holstein-3267 Holstein-3267 Holstein-3267 Holstein-3267 Holstein-3267 Holstein-3267 Holstein-3267 Holstein-3267 Holstein-3303 Holstein-3303 Holstein-3303 Holstein-3303 Holstein-3239 Holstein-3239 Holstein-3347 Holstein-3347 Holstein-3339 Holstein-3339 Holstein-3339 Holstein-3339 Holstein-3226 Holstein-3226 Holstein-3226 Holstein-3226 Holstein-3226 Holstein-3226 Holstein-3226 Holstein-3226 Holstein-3314 Holstein-3314 Holstein-3209 Holstein-3209 Holstein-3377 Holstein-3377 Holstein-3277 Holstein-3277 Holstein-3359 Holstein-3359 Holstein-3280 Holstein-3280 Holstein-3280 Holstein-3280 Holstein-3338 Holstein-3338 Holstein-3211 Holstein-3211 Holstein-3293 Holstein-3293 Holstein-3244 Holstein-3244 Holstein-3329 Holstein-3329 Holstein-3329 Holstein-3329 Holstein-3250 Holstein-3250 ? ? ? ? ? ? Holstein-3260 Holstein-3260 ? ? ? ? ? ? ? ? ? ? ? ? ? ? Holstein-3320 Holstein-3320 ? ? ? ? ? ? Holstein-3325 Holstein-3325 Holstein-3335 Holstein-3335 ? ? Holstein-3302 Holstein-3302 Holstein-3285 Holstein-3285 Holstein-3254 Holstein-3254 Holstein-3282 Holstein-3282 Holstein-3282 Holstein-3282 Holstein-3321 Holstein-3321 Holstein-3257 Holstein-3257 Holstein-3387 Holstein-3387 Holstein-3387 Holstein-3387 Holstein-3387 Holstein-3387 ? ? ? ? ? ? ? ? Holstein-3309 Holstein-3309 Holstein-3299 Holstein-3299 ? ? ? ? Holstein-3276 Holstein-3276 Holstein-3269 Holstein-3269 ? ? ? ? ? ? Holstein-3389 Holstein-3389 Holstein-3322 Holstein-3322 Holstein-3214 Holstein-3214 ? ? Holstein-3214 Holstein-3214 Holstein-3214 Holstein-3214 Holstein-3214 Holstein-3214 Holstein-3214 Holstein-3214 Holstein-3214 Holstein-3214 Holstein-3271 Holstein-3271 Holstein-3264 Holstein-3264 Holstein-3281 Holstein-3281 Holstein-3265 Holstein-3265 Holstein-3284 Holstein-3284 Holstein-3298 Holstein-3298 Holstein-3298 Holstein-3298 ? ? Holstein-3307 Holstein-3307 Guernsey-197 Guernsey-197 Holstein-3386 Holstein-3386 Holstein-3291 Holstein-3291 Holstein-3332 Holstein-3332 Holstein-3366 Holstein-3366 Holstein-3235 Holstein-3235 Holstein-3385 Holstein-3385 Holstein-3318 Holstein-3318 Holstein-3348 Holstein-3348 Holstein-3380 Holstein-3380 Holstein-3323 Holstein-3323 Holstein-3378 Holstein-3378 Holstein-3228 Holstein-3228 Holstein-3279 Holstein-3279 Holstein-3207 Holstein-3207 Holstein-3275 Holstein-3275 Holstein-3370 Holstein-3370 Holstein-3233 Holstein-3233 Holstein-3261 Holstein-3261 Holstein-3382 Holstein-3382 Holstein-3242 Holstein-3242 Holstein-3384 Holstein-3384 Holstein-3343 Holstein-3343 Holstein-3345 Holstein-3345 Holstein-3296 Holstein-3296 Holstein-3383 Holstein-3383 Holstein-3350 Holstein-3350 Holstein-3294 Holstein-3294 Holstein-3391 Holstein-3391 Holstein-3227 Holstein-3227 Holstein-3319 Holstein-3319 Holstein-3206 Holstein-3206 Holstein-3266 Holstein-3266 Holstein-3232 Holstein-3232 Holstein-3225 Holstein-3225 Holstein-3305 Holstein-3305 Holstein-3206 Holstein-3206 Holstein-3341 Holstein-3341 Holstein-3364 Holstein-3364 Holstein-3241 Holstein-3241 Holstein-3290 Holstein-3290 Holstein-3258 Holstein-3258 Holstein-3253 Holstein-3253 Holstein-3361 Holstein-3361 Freisan-305 Freisan-305 Holstein-3234 Holstein-3234 Holstein-3251 Holstein-3251 Holstein-3251 Holstein-3251 Holstein-3305 Holstein-3305 Holstein-3371 Holstein-3371 Holstein-3396 Holstein-3396 Holstein-3220 Holstein-3220 Holstein-3212 Holstein-3212 Holstein-3395 Holstein-3395 Jersey-178 Jersey-178 Jersey-25 Jersey-25 Jersey-144 Jersey-144 Jersey-144 Jersey-144 Jersey-176 Jersey-176 Jersey-145 Jersey-145 Jersey-160 Jersey-160 Jersey-148 Jersey-148 Jersey-153 Jersey-153 Jersey-149 Jersey-149 Jersey-172 Jersey-172 Jersey-172 Jersey-172 Jersey-181 Jersey-181 Jersey-155 Jersey-155 Jersey-142 Jersey-142 Jersey-147 Jersey-147 Jersey-20 Jersey-20 Jersey-52 Jersey-52 Jersey-175 Jersey-175 Jersey-164 Jersey-164 Jersey-165 Jersey-165 Jersey-173 Jersey-173 Jersey-168 Jersey-168 Jersey-157 Jersey-157 Jersey-146 Jersey-146 Jersey-170 Jersey-170 Jersey-167 Jersey-167 Jersey-150 Jersey-150 Jersey-177 Jersey-177 Jersey-159 Jersey-159 Jersey-156 Jersey-156 Jersey-163 Jersey-163 Jersey-151 Jersey-151 Jersey-16 Jersey-16 Jersey-165 Jersey-165 Jersey-171 Jersey-171 Jersey-169 Jersey-169 Jersey-166 Jersey-166 Jersey-162 Jersey-162 Jersey-174 Jersey-174 Jersey-161 Jersey-161 Jersey-158 Jersey-158 Jersey-154 Jersey-154 Jersey-143 Jersey-143 Jersey-152 Jersey-152 ? ? Limousin-3715 Limousin-3715 Limousin-3714 Limousin-3714 Limousin-3362 Limousin-3362 ? ? Limousin-3713 Limousin-3713 Limousin-3711 Limousin-3711 ? ? Limousin-3710 Limousin-3710 Limousin-3709 Limousin-3709 ? ? ? ? Limousin-3593 Limousin-3593 Limousin-3335 Limousin-3335 Limousin-3114 Limousin-3114 ? ? ? ? Limousin-3695 Limousin-3695 ? ? Limousin-3720 Limousin-3720 Limousin-3719 Limousin-3719 Limousin-3718 Limousin-3718 ? ? ? ? Limousin-3716 Limousin-3716 Limousin-2844 Limousin-2844 ? ? Limousin-3694 Limousin-3694 Limousin-3693 Limousin-3693 ? ? ? ? Limousin-2682 Limousin-2682 Limousin-3579 Limousin-3579 Limousin-3207 Limousin-3207 Limousin-2830 Limousin-2830 Limousin-3063 Limousin-3063 Limousin-2736 Limousin-2736 Limousin-3193 Limousin-3193 Limousin-3206 Limousin-3206 Limousin-3561 Limousin-3561 Limousin-3570 Limousin-3570 Limousin-3404 Limousin-3404 Limousin-2785 Limousin-2785 Limousin-3445 Limousin-3445 Limousin-3452 Limousin-3452 Limousin-3580 Limousin-3580 Limousin-3492 Limousin-3492 Limousin-3403 Limousin-3403 Limousin-3244 Limousin-3244 Limousin-2746 Limousin-2746 Limousin-2914 Limousin-2914 Limousin-3051 Limousin-3051 Limousin-3475 Limousin-3475 Limousin-2701 Limousin-2701 Limousin-3314 Limousin-3314 Limousin-3597 Limousin-3597 Limousin-2873 Limousin-2873 Limousin-3047 Limousin-3047 Limousin-3199 Limousin-3199 Limousin-3062 Limousin-3062 Limousin-3035 Limousin-3035 Limousin-3552 Limousin-3552 Limousin-3635 Limousin-3635 Limousin-3183 Limousin-3183 Limousin-3133 Limousin-3133 Limousin-2912 Limousin-2912 Limousin-3214 Limousin-3214 Limousin-3514 Limousin-3514 Limousin-2986 Limousin-2986 Limousin-3660 Limousin-3660 Limousin-3342 Limousin-3342 Limousin-3560 Limousin-3560 Limousin-3192 Limousin-3192 Limousin-3204 Limousin-3204 Limousin-3177 Limousin-3177 Limousin-3278 Limousin-3278 Limousin-2880 Limousin-2880 Limousin-3218 Limousin-3218 Limousin-3302 Limousin-3302 Limousin-2763 Limousin-2763 Limousin-2832 Limousin-2832 Limousin-2728 Limousin-2728 Limousin-2700 Limousin-2700 Limousin-3513 Limousin-3513 Limousin-3371 Limousin-3371 Limousin-3261 Limousin-3261 Limousin-3675 Limousin-3675 Limousin-3440 Limousin-3440 Limousin-3182 Limousin-3182 Limousin-3046 Limousin-3046 Limousin-2849 Limousin-2849 Limousin-2715 Limousin-2715 Limousin-2861 Limousin-2861 Limousin-2955 Limousin-2955 Limousin-3429 Limousin-3429 Limousin-3411 Limousin-3411 Limousin-3277 Limousin-3277 Limousin-3512 Limousin-3512 Limousin-3625 Limousin-3625 Limousin-2869 Limousin-2869 Limousin-3021 Limousin-3021 Limousin-3034 Limousin-3034 Limousin-3259 Limousin-3259 Limousin-3459 Limousin-3459 Limousin-3045 Limousin-3045 Limousin-2947 Limousin-2947 Limousin-3010 Limousin-3010 Limousin-3231 Limousin-3231 Limousin-3522 Limousin-3522 Limousin-3483 Limousin-3483 Limousin-2837 Limousin-2837 Limousin-2961 Limousin-2961 Limousin-3341 Limousin-3341 Limousin-3288 Limousin-3288 Limousin-3176 Limousin-3176 Limousin-2644 Limousin-2644 Limousin-3666 Limousin-3666 Limousin-3368 Limousin-3368 Limousin-3662 Limousin-3662 Limousin-2929 Limousin-2929 Limousin-3596 Limousin-3596 Limousin-2784 Limousin-2784 Limousin-3609 Limousin-3609 Limousin-2865 Limousin-2865 Limousin-3246 Limousin-3246 Limousin-3402 Limousin-3402 Limousin-2924 Limousin-2924 Limousin-2944 Limousin-2944 Limousin-3604 Limousin-3604 Limousin-2877 Limousin-2877 Limousin-3359 Limousin-3359 Limousin-3252 Limousin-3252 Limousin-2915 Limousin-2915 Limousin-3540 Limousin-3540 Limousin-3607 Limousin-3607 Limousin-3491 Limousin-3491 Limousin-2819 Limousin-2819 Limousin-3435 Limousin-3435 Limousin-2920 Limousin-2920 Limousin-3256 Limousin-3256 Limousin-2923 Limousin-2923 Limousin-3470 Limousin-3470 Limousin-3421 Limousin-3421 Limousin-3401 Limousin-3401 Limousin-3611 Limousin-3611 Limousin-3547 Limousin-3547 Limousin-3271 Limousin-3271 Limousin-3213 Limousin-3213 Limousin-3511 Limousin-3511 Limousin-3266 Limousin-3266 Limousin-3358 Limousin-3358 Limousin-2833 Limousin-2833 Limousin-3504 Limousin-3504 Limousin-3485 Limousin-3485 Limousin-3490 Limousin-3490 Limousin-2775 Limousin-2775 Limousin-3334 Limousin-3334 Limousin-3377 Limousin-3377 Limousin-3135 Limousin-3135 Limousin-2745 Limousin-2745 Limousin-3624 Limousin-3624 Limousin-3664 Limousin-3664 Limousin-3210 Limousin-3210 Limousin-3203 Limousin-3203 Limousin-3558 Limousin-3558 Limousin-2681 Limousin-2681 Limousin-3620 Limousin-3620 Limousin-3638 Limousin-3638 Limousin-3551 Limousin-3551 Limousin-3631 Limousin-3631 Limousin-2776 Limousin-2776 Limousin-3110 Limousin-3110 Limousin-3646 Limousin-3646 Limousin-3670 Limousin-3670 Limousin-2800 Limousin-2800 Limousin-3568 Limousin-3568 Limousin-3333 Limousin-3333 Limousin-2693 Limousin-2693 Limousin-3510 Limousin-3510 Limousin-3608 Limousin-3608 Limousin-2896 Limousin-2896 Limousin-3026 Limousin-3026 Limousin-3390 Limousin-3390 Limousin-3469 Limousin-3469 Limousin-3539 Limousin-3539 Limousin-2714 Limousin-2714 Limousin-3173 Limousin-3173 Limousin-2940 Limousin-2940 Limousin-2811 Limousin-2811 Limousin-2799 Limousin-2799 Limousin-3509 Limousin-3509 Limousin-2922 Limousin-2922 Limousin-3610 Limousin-3610 Limousin-3420 Limousin-3420 Limousin-3001 Limousin-3001 Limousin-2648 Limousin-2648 Limousin-3669 Limousin-3669 Limousin-2887 Limousin-2887 Limousin-3546 Limousin-3546 Limousin-3588 Limousin-3588 Limousin-2848 Limousin-2848 Limousin-3684 Limousin-3684 Limousin-3217 Limousin-3217 Limousin-3183 Limousin-3183 Limousin-3381 Limousin-3381 Limousin-2774 Limousin-2774 Limousin-2931 Limousin-2931 Limousin-3050 Limousin-3050 Limousin-2910 Limousin-2910 Limousin-3602 Limousin-3602 Limousin-3237 Limousin-3237 Limousin-3202 Limousin-3202 Limousin-2672 Limousin-2672 Limousin-2918 Limousin-2918 Limousin-3191 Limousin-3191 Limousin-3199 Limousin-3199 Limousin-2772 Limousin-2772 Limousin-3351 Limousin-3351 Limousin-3175 Limousin-3175 Limousin-3545 Limousin-3545 Limousin-3350 Limousin-3350 Limousin-3054 Limousin-3054 Limousin-3222 Limousin-3222 Limousin-3508 Limousin-3508 Limousin-3674 Limousin-3674 Limousin-2953 Limousin-2953 Limousin-3095 Limousin-3095 Limousin-3462 Limousin-3462 Limousin-3369 Limousin-3369 Limousin-2744 Limousin-2744 Limousin-3190 Limousin-3190 Limousin-3040 Limousin-3040 Limousin-2854 Limousin-2854 Limousin-3656 Limousin-3656 Limousin-3068 Limousin-3068 Limousin-3538 Limousin-3538 Limousin-3119 Limousin-3119 Limousin-3630 Limousin-3630 Limousin-2702 Limousin-2702 Limousin-3458 Limousin-3458 Limousin-2897 Limousin-2897 Limousin-2684 Limousin-2684 Limousin-3012 Limousin-3012 Limousin-2885 Limousin-2885 Limousin-3444 Limousin-3444 Limousin-3181 Limousin-3181 Limousin-3439 Limousin-3439 Limousin-3520 Limousin-3520 Limousin-2939 Limousin-2939 Limousin-3146 Limousin-3146 Limousin-3117 Limousin-3117 Limousin-3385 Limousin-3385 Limousin-3324 Limousin-3324 Limousin-3659 Limousin-3659 Limousin-3647 Limousin-3647 Limousin-3137 Limousin-3137 Limousin-3396 Limousin-3396 Limousin-3357 Limousin-3357 Limousin-2891 Limousin-2891 Limousin-3652 Limousin-3652 Limousin-3438 Limousin-3438 Limousin-3482 Limousin-3482 Limousin-3311 Limousin-3311 Limousin-3245 Limousin-3245 Limousin-2799 Limousin-2799 Limousin-3287 Limousin-3287 Limousin-3332 Limousin-3332 Limousin-3640 Limousin-3640 Limousin-2925 Limousin-2925 Limousin-3262 Limousin-3262 Limousin-3339 Limousin-3339 Limousin-2839 Limousin-2839 Limousin-3654 Limousin-3654 Limousin-3113 Limousin-3113 Limousin-2910 Limousin-2910 Limousin-3243 Limousin-3243 Limousin-3049 Limousin-3049 Limousin-3389 Limousin-3389 Limousin-3268 Limousin-3268 Limousin-3563 Limousin-3563 Limousin-2678 Limousin-2678 Limousin-2773 Limousin-2773 Limousin-3460 Limousin-3460 Limousin-2843 Limousin-2843 Limousin-3544 Limousin-3544 Limousin-2811 Limousin-2811 Limousin-2816 Limousin-2816 Limousin-3673 Limousin-3673 Limousin-2798 Limousin-2798 Limousin-2884 Limousin-2884 Limousin-3020 Limousin-3020 Limousin-3533 Limousin-3533 Limousin-2647 Limousin-2647 Limousin-2845 Limousin-2845 Limousin-3557 Limousin-3557 Limousin-2935 Limousin-2935 Limousin-3026 Limousin-3026 Limousin-3623 Limousin-3623 Limousin-3562 Limousin-3562 Limousin-3310 Limousin-3310 Limousin-3550 Limousin-3550 Limousin-3413 Limousin-3413 Limousin-2979 Limousin-2979 Limousin-3543 Limousin-3543 Limousin-3276 Limousin-3276 Limousin-3622 Limousin-3622 Limousin-3500 Limousin-3500 Limousin-3030 Limousin-3030 Limousin-2734 Limousin-2734 Limousin-2895 Limousin-2895 Limousin-3672 Limousin-3672 Limousin-3417 Limousin-3417 Limousin-3416 Limousin-3416 Limousin-3160 Limousin-3160 Limousin-3356 Limousin-3356 Limousin-3321 Limousin-3321 Limousin-2909 Limousin-2909 Limousin-3330 Limousin-3330 Limousin-3667 Limousin-3667 Limousin-3451 Limousin-3451 Limousin-3129 Limousin-3129 Limousin-2828 Limousin-2828 Limousin-3606 Limousin-3606 Limousin-2809 Limousin-2809 Limousin-3549 Limousin-3549 Limousin-3415 Limousin-3415 Limousin-3030 Limousin-3030 Limousin-3409 Limousin-3409 Limousin-3519 Limousin-3519 Limousin-2797 Limousin-2797 Limousin-2797 Limousin-2797 Limousin-2692 Limousin-2692 Limousin-2677 Limousin-2677 Limousin-3687 Limousin-3687 Limousin-3052 Limousin-3052 Limousin-2697 Limousin-2697 Limousin-3423 Limousin-3423 Limousin-2834 Limousin-2834 Limousin-2882 Limousin-2882 Limousin-3399 Limousin-3399 Limousin-3329 Limousin-3329 Limousin-3518 Limousin-3518 Limousin-2699 Limousin-2699 Limousin-3260 Limousin-3260 Limousin-3205 Limousin-3205 Limousin-3629 Limousin-3629 Limousin-2978 Limousin-2978 Limousin-3474 Limousin-3474 Limousin-3517 Limousin-3517 Limousin-3370 Limousin-3370 Limousin-3309 Limousin-3309 Limousin-3615 Limousin-3615 Limousin-3649 Limousin-3649 Limousin-2901 Limousin-2901 Limousin-3251 Limousin-3251 Limousin-3258 Limousin-3258 Limousin-3048 Limousin-3048 Limousin-3221 Limousin-3221 Limousin-3641 Limousin-3641 Limousin-3179 Limousin-3179 Limousin-3690 Limousin-3690 Limousin-2863 Limousin-2863 Limousin-3308 Limousin-3308 Limousin-3666 Limousin-3666 Limousin-2875 Limousin-2875 Limousin-3275 Limousin-3275 Limousin-3645 Limousin-3645 Limousin-2926 Limousin-2926 Limousin-3419 Limousin-3419 Limousin-3531 Limousin-3531 Limousin-3007 Limousin-3007 Limousin-3131 Limousin-3131 Limousin-3166 Limousin-3166 Limousin-3205 Limousin-3205 Limousin-2896 Limousin-2896 Limousin-2896 Limousin-2896 Limousin-2783 Limousin-2783 Limousin-3576 Limousin-3576 Limousin-3548 Limousin-3548 Limousin-3399 Limousin-3399 Limousin-3634 Limousin-3634 Limousin-3127 Limousin-3127 Limousin-3084 Limousin-3084 Limousin-3516 Limousin-3516 Limousin-2913 Limousin-2913 Limousin-3286 Limousin-3286 Limousin-3507 Limousin-3507 Limousin-2796 Limousin-2796 Limousin-2795 Limousin-2795 Limousin-3692 Limousin-3692 Limousin-3598 Limousin-3598 Limousin-3598 Limousin-3598 Limousin-2896 Limousin-2896 Limousin-3627 Limousin-3627 Limousin-2744 Limousin-2744 Limousin-3299 Limousin-3299 Limousin-3497 Limousin-3497 Limousin-2997 Limousin-2997 Limousin-3205 Limousin-3205 Limousin-3008 Limousin-3008 Limousin-3355 Limousin-3355 Limousin-3661 Limousin-3661 Limousin-3033 Limousin-3033 Limousin-3598 Limousin-3598 Limousin-3307 Limousin-3307 Limousin-3412 Limousin-3412 Limousin-3556 Limousin-3556 Limousin-3212 Limousin-3212 Limousin-3306 Limousin-3306 Limousin-2957 Limousin-2957 Limousin-3338 Limousin-3338 Limousin-2804 Limousin-2804 Limousin-3211 Limousin-3211 Limousin-3618 Limousin-3618 Limousin-3298 Limousin-3298 Limousin-3270 Limousin-3270 Limousin-3333 Limousin-3333 Limousin-2856 Limousin-2856 Limousin-3349 Limousin-3349 Limousin-3398 Limousin-3398 Limousin-2818 Limousin-2818 Limousin-3274 Limousin-3274 Limousin-3437 Limousin-3437 Limousin-3425 Limousin-3425 Limousin-3039 Limousin-3039 Limousin-3529 Limousin-3529 Limousin-2748 Limousin-2748 Limousin-2967 Limousin-2967 Limousin-2689 Limousin-2689 Limousin-3575 Limousin-3575 Limousin-2657 Limousin-2657 Limousin-3683 Limousin-3683 Limousin-3118 Limousin-3118 Limousin-3340 Limousin-3340 Limousin-3679 Limousin-3679 Limousin-3689 Limousin-3689 Limousin-3618 Limousin-3618 Limousin-2976 Limousin-2976 Limousin-2921 Limousin-2921 Limousin-2836 Limousin-2836 Limousin-3383 Limousin-3383 Limousin-3555 Limousin-3555 Limousin-2685 Limousin-2685 Limousin-3348 Limousin-3348 Limousin-2808 Limousin-2808 Limousin-3450 Limousin-3450 Limousin-2721 Limousin-2721 Limousin-3587 Limousin-3587 Limousin-2917 Limousin-2917 Limousin-395 Limousin-395 Limousin-482 Limousin-482 Limousin-482 Limousin-482 Limousin-788 Limousin-788 Limousin-2872 Limousin-2872 Limousin-2676 Limousin-2676 Limousin-3488 Limousin-3488 Limousin-3488 Limousin-3488 Limousin-3506 Limousin-3506 Limousin-303 Limousin-303 Limousin-145 Limousin-145 Limousin-2782 Limousin-2782 Limousin-2782 Limousin-2782 Limousin-2782 Limousin-2782 Limousin-2782 Limousin-2782 Limousin-1056 Limousin-1056 Limousin-2640 Limousin-2640 Limousin-2640 Limousin-2640 Limousin-2640 Limousin-2640 Limousin-2643 Limousin-2643 Limousin-3019 Limousin-3019 Limousin-908 Limousin-908 Limousin-2643 Limousin-2643 Limousin-2643 Limousin-2643 Limousin-3236 Limousin-3236 Limousin-3009 Limousin-3009 Limousin-3009 Limousin-3009 Limousin-2793 Limousin-2793 Limousin-3009 Limousin-3009 Limousin-2665 Limousin-2665 Limousin-3170 Limousin-3170 Limousin-643 Limousin-643 Limousin-2634 Limousin-2634 Limousin-395 Limousin-395 Limousin-3257 Limousin-3257 Limousin-2905 Limousin-2905 Limousin-2905 Limousin-2905 Limousin-2905 Limousin-2905 Limousin-2676 Limousin-2676 Limousin-3015 Limousin-3015 Limousin-2628 Limousin-2628 Limousin-2628 Limousin-2628 Limousin-2981 Limousin-2981 Limousin-395 Limousin-395 Limousin-3559 Limousin-3559 Limousin-3075 Limousin-3075 Limousin-2876 Limousin-2876 Limousin-2951 Limousin-2951 Limousin-643 Limousin-643 Limousin-2973 Limousin-2973 Limousin-3126 Limousin-3126 Limousin-2782 Limousin-2782 Limousin-1612 Limousin-1612 Limousin-243 Limousin-243 Limousin-243 Limousin-243 Limousin-1612 Limousin-1612 Limousin-3130 Limousin-3130 Limousin-2782 Limousin-2782 Limousin-3014 Limousin-3014 Limousin-3014 Limousin-3014 Limousin-3014 Limousin-3014 Limousin-2793 Limousin-2793 Limousin-145 Limousin-145 Limousin-643 Limousin-643 Limousin-3077 Limousin-3077 Limousin-395 Limousin-395 Limousin-3150 Limousin-3150 Limousin-3433 Limousin-3433 Limousin-3163 Limousin-3163 Limousin-2782 Limousin-2782 Limousin-2782 Limousin-2782 Limousin-3009 Limousin-3009 Limousin-3126 Limousin-3126 Limousin-3126 Limousin-3126 Limousin-331 Limousin-331 Limousin-3130 Limousin-3130 Limousin-3130 Limousin-3130 Limousin-3130 Limousin-3130 Limousin-2655 Limousin-2655 Limousin-199 Limousin-199 Limousin-3005 Limousin-3005 Limousin-2793 Limousin-2793 Limousin-2719 Limousin-2719 Limousin-2676 Limousin-2676 Limousin-3430 Limousin-3430 Limousin-3600 Limousin-3600 Limousin-2711 Limousin-2711 Limousin-3130 Limousin-3130 Limousin-3130 Limousin-3130 Limousin-1627 Limousin-1627 Limousin-3586 Limousin-3586 Limousin-3250 Limousin-3250 Limousin-2928 Limousin-2928 Limousin-2822 Limousin-2822 Limousin-2822 Limousin-2822 Limousin-2653 Limousin-2653 Limousin-2671 Limousin-2671 Limousin-3473 Limousin-3473 Limousin-2793 Limousin-2793 Limousin-2975 Limousin-2975 Limousin-2793 Limousin-2793 Limousin-1627 Limousin-1627 Limousin-2705 Limousin-2705 Limousin-2743 Limousin-2743 Limousin-3125 Limousin-3125 Limousin-3481 Limousin-3481 Limousin-2823 Limousin-2823 Limousin-1633 Limousin-1633 Limousin-3285 Limousin-3285 Limousin-802 Limousin-802 Limousin-2635 Limousin-2635 Limousin-2770 Limousin-2770 Limousin-2822 Limousin-2822 Limousin-2628 Limousin-2628 Limousin-3112 Limousin-3112 Limousin-3642 Limousin-3642 Limousin-2679 Limousin-2679 Limousin-3382 Limousin-3382 Limousin-395 Limousin-395 Limousin-3112 Limousin-3112 Limousin-657 Limousin-657 Limousin-3249 Limousin-3249 Limousin-2680 Limousin-2680 Limousin-3104 Limousin-3104 Limousin-3220 Limousin-3220 Limousin-3554 Limousin-3554 Limousin-2927 Limousin-2927 Limousin-3130 Limousin-3130 Limousin-2679 Limousin-2679 Limousin-3155 Limousin-3155 Limousin-1324 Limousin-1324 Limousin-2793 Limousin-2793 Limousin-2671 Limousin-2671 Limousin-2790 Limousin-2790 Limousin-3418 Limousin-3418 Limousin-3284 Limousin-3284 Limousin-657 Limousin-657 Limousin-10 Limousin-10 Limousin-3464 Limousin-3464 Limousin-3235 Limousin-3235 Limousin-3248 Limousin-3248 Limousin-2769 Limousin-2769 Limousin-618 Limousin-618 Limousin-2645 Limousin-2645 Limousin-1615 Limousin-1615 Limousin-2658 Limousin-2658 Limousin-3685 Limousin-3685 Limousin-3159 Limousin-3159 Limousin-3159 Limousin-3159 Limousin-3457 Limousin-3457 Limousin-2943 Limousin-2943 Limousin-1632 Limousin-1632 Limousin-2710 Limousin-2710 Limousin-3691 Limousin-3691 Limousin-2646 Limousin-2646 Limousin-3347 Limousin-3347 Limousin-2652 Limousin-2652 Limousin-3106 Limousin-3106 Limousin-3394 Limousin-3394 Limousin-2962 Limousin-2962 Limousin-3567 Limousin-3567 Limousin-3484 Limousin-3484 Limousin-3009 Limousin-3009 Limousin-2970 Limousin-2970 Limousin-2970 Limousin-2970 Limousin-3102 Limousin-3102 Limousin-3354 Limousin-3354 Limousin-2954 Limousin-2954 Limousin-2723 Limousin-2723 Limousin-2723 Limousin-2723 Limousin-3282 Limousin-3282 Limousin-2942 Limousin-2942 Limousin-3165 Limousin-3165 Limousin-2907 Limousin-2907 Limousin-3142 Limousin-3142 Limousin-3164 Limousin-3164 Limousin-2742 Limousin-2742 Limousin-2985 Limousin-2985 Limousin-2671 Limousin-2671 Limousin-2881 Limousin-2881 Limousin-2671 Limousin-2671 Limousin-2688 Limousin-2688 Limousin-3124 Limousin-3124 Limousin-3281 Limousin-3281 Limousin-3583 Limousin-3583 Limousin-3024 Limousin-3024 Limousin-3297 Limousin-3297 Limousin-3373 Limousin-3373 Limousin-49 Limousin-49 Limousin-3456 Limousin-3456 Limousin-3574 Limousin-3574 Limousin-3651 Limousin-3651 Limousin-3296 Limousin-3296 Limousin-2974 Limousin-2974 Limousin-3098 Limousin-3098 Limousin-3081 Limousin-3081 Limousin-3225 Limousin-3225 Limousin-2731 Limousin-2731 Limousin-2664 Limousin-2664 Limousin-1628 Limousin-1628 Limousin-34 Limousin-34 Limousin-2972 Limousin-2972 Limousin-3123 Limousin-3123 Limousin-3366 Limousin-3366 Limousin-2630 Limousin-2630 Limousin-3455 Limousin-3455 Limousin-2985 Limousin-2985 Limousin-2696 Limousin-2696 Limousin-3428 Limousin-3428 Limousin-1625 Limousin-1625 Limousin-3140 Limousin-3140 Limousin-1202 Limousin-1202 Limousin-1202 Limousin-1202 Limousin-2965 Limousin-2965 Limousin-3122 Limousin-3122 Limousin-2631 Limousin-2631 Limousin-2636 Limousin-2636 Limousin-3327 Limousin-3327 Limousin-2803 Limousin-2803 Limousin-3595 Limousin-3595 Limousin-3187 Limousin-3187 Limousin-2908 Limousin-2908 Limousin-3241 Limousin-3241 Limousin-3346 Limousin-3346 Limousin-2878 Limousin-2878 Limousin-3305 Limousin-3305 Limousin-3345 Limousin-3345 Limousin-2876 Limousin-2876 Limousin-3304 Limousin-3304 Limousin-1633 Limousin-1633 Limousin-3499 Limousin-3499 Limousin-3247 Limousin-3247 Limousin-3365 Limousin-3365 Limousin-3009 Limousin-3009 Limousin-3528 Limousin-3528 Limousin-3467 Limousin-3467 Limousin-3186 Limousin-3186 Limousin-3566 Limousin-3566 Limousin-157 Limousin-157 Limousin-3255 Limousin-3255 Limousin-1260 Limousin-1260 Limousin-3639 Limousin-3639 Limousin-2971 Limousin-2971 Limousin-3069 Limousin-3069 Limousin-3589 Limousin-3589 Limousin-3582 Limousin-3582 Limousin-3527 Limousin-3527 Limousin-3527 Limousin-3527 Limousin-3085 Limousin-3085 Limousin-2792 Limousin-2792 Limousin-3628 Limousin-3628 Limousin-1260 Limousin-1260 Limousin-1260 Limousin-1260 Limousin-1260 Limousin-1260 Limousin-1260 Limousin-1260 Limousin-2704 Limousin-2704 Limousin-3057 Limousin-3057 Limousin-3541 Limousin-3541 Limousin-2826 Limousin-2826 Limousin-3436 Limousin-3436 Limousin-2663 Limousin-2663 Limousin-3681 Limousin-3681 Limousin-542 Limousin-542 Limousin-3186 Limousin-3186 Limousin-3573 Limousin-3573 Limousin-3105 Limousin-3105 Limousin-2932 Limousin-2932 Limousin-2945 Limousin-2945 Limousin-520 Limousin-520 Limousin-2671 Limousin-2671 Limousin-2671 Limousin-2671 Limousin-3134 Limousin-3134 Limousin-2719 Limousin-2719 Limousin-2750 Limousin-2750 Limousin-3280 Limousin-3280 Limousin-2713 Limousin-2713 Limousin-2950 Limousin-2950 Limousin-3686 Limousin-3686 Limousin-3565 Limousin-3565 Limousin-2680 Limousin-2680 Limousin-2638 Limousin-2638 Limousin-145 Limousin-145 Limousin-2883 Limousin-2883 Limousin-3494 Limousin-3494 Limousin-3209 Limousin-3209 Limousin-2870 Limousin-2870 Limousin-3229 Limousin-3229 Limousin-3581 Limousin-3581 Limousin-3013 Limousin-3013 Limousin-3018 Limousin-3018 Limousin-3380 Limousin-3380 Limousin-3480 Limousin-3480 Limousin-3201 Limousin-3201 Limousin-3154 Limousin-3154 Limousin-3228 Limousin-3228 Limousin-2673 Limousin-2673 Limousin-3269 Limousin-3269 Limousin-3479 Limousin-3479 Limousin-2919 Limousin-2919 Limousin-3067 Limousin-3067 Limousin-3080 Limousin-3080 Limousin-2627 Limousin-2627 Limousin-2964 Limousin-2964 Limousin-2730 Limousin-2730 Limousin-2749 Limousin-2749 Limousin-3637 Limousin-3637 Limousin-3082 Limousin-3082 Limousin-2707 Limousin-2707 Limousin-3505 Limousin-3505 Limousin-3572 Limousin-3572 Limousin-3364 Limousin-3364 Limousin-2853 Limousin-2853 Limousin-3564 Limousin-3564 Limousin-3541 Limousin-3541 Limousin-2903 Limousin-2903 Limousin-2966 Limousin-2966 Limousin-3172 Limousin-3172 Limousin-2740 Limousin-2740 Limousin-3158 Limousin-3158 Limousin-2864 Limousin-2864 Limousin-2878 Limousin-2878 Limousin-3002 Limousin-3002 Limousin-2651 Limousin-2651 Limousin-3153 Limousin-3153 Limousin-3614 Limousin-3614 Limousin-3043 Limousin-3043 Limousin-3011 Limousin-3011 Limousin-2719 Limousin-2719 Limousin-2807 Limousin-2807 Limousin-2793 Limousin-2793 Limousin-520 Limousin-520 Limousin-1608 Limousin-1608 Limousin-3408 Limousin-3408 Limousin-3526 Limousin-3526 Limousin-3279 Limousin-3279 Limousin-3072 Limousin-3072 Limousin-3168 Limousin-3168 Limousin-3254 Limousin-3254 Limousin-3042 Limousin-3042 Limousin-2768 Limousin-2768 Limousin-2768 Limousin-2768 Limousin-2718 Limousin-2718 Limousin-3145 Limousin-3145 Limousin-2984 Limousin-2984 Limousin-2753 Limousin-2753 Limousin-1628 Limousin-1628 Limousin-3148 Limousin-3148 Limousin-3138 Limousin-3138 Limousin-2803 Limousin-2803 Limousin-1633 Limousin-1633 Limousin-2814 Limousin-2814 Limousin-3036 Limousin-3036 Limousin-3688 Limousin-3688 Limousin-2695 Limousin-2695 Limousin-3041 Limousin-3041 Limousin-2712 Limousin-2712 Limousin-2712 Limousin-2712 Limousin-2822 Limousin-2822 Limousin-3273 Limousin-3273 Limousin-3149 Limousin-3149 Limousin-3387 Limousin-3387 Limousin-3111 Limousin-3111 Limousin-2747 Limousin-2747 Limousin-3493 Limousin-3493 Limousin-3157 Limousin-3157 Limousin-3097 Limousin-3097 Limousin-3186 Limousin-3186 Limousin-3073 Limousin-3073 Limousin-3472 Limousin-3472 Limousin-3061 Limousin-3061 Limousin-3070 Limousin-3070 Limousin-2993 Limousin-2993 Limousin-2838 Limousin-2838 Limousin-2825 Limousin-2825 Limousin-3152 Limousin-3152 Limousin-3108 Limousin-3108 Limousin-2999 Limousin-2999 Limousin-3395 Limousin-3395 Limousin-3668 Limousin-3668 Limousin-2641 Limousin-2641 Limousin-3096 Limousin-3096 Limousin-3454 Limousin-3454 Limousin-2958 Limousin-2958 Limousin-2938 Limousin-2938 Limousin-2983 Limousin-2983 Limousin-2847 Limousin-2847 Limousin-2899 Limousin-2899 Limousin-2977 Limousin-2977 Limousin-2667 Limousin-2667 Limousin-3000 Limousin-3000 Limousin-3060 Limousin-3060 Limousin-3086 Limousin-3086 Limousin-2946 Limousin-2946 Limousin-3407 Limousin-3407 Limousin-3038 Limousin-3038 Limousin-2930 Limousin-2930 Limousin-2642 Limousin-2642 Limousin-3449 Limousin-3449 Limousin-3227 Limousin-3227 Limousin-3115 Limousin-3115 Limousin-3156 Limousin-3156 Limousin-2817 Limousin-2817 Limousin-3022 Limousin-3022 Limousin-2638 Limousin-2638 Limousin-2637 Limousin-2637 Limousin-2767 Limousin-2767 Limousin-3374 Limousin-3374 Limousin-2968 Limousin-2968 Limousin-2698 Limousin-2698 Limousin-3443 Limousin-3443 Limousin-2633 Limousin-2633 Limousin-2668 Limousin-2668 Limousin-3448 Limousin-3448 Limousin-2886 Limousin-2886 Limousin-3006 Limousin-3006 Limousin-3141 Limousin-3141 Limousin-2660 Limousin-2660 Limousin-2739 Limousin-2739 Limousin-2668 Limousin-2668 Limousin-3090 Limousin-3090 Limousin-2654 Limousin-2654 Limousin-2759 Limousin-2759 Limousin-3167 Limousin-3167 Limousin-2670 Limousin-2670 Limousin-2852 Limousin-2852 Limousin-1632 Limousin-1632 Limousin-2970 Limousin-2970 Limousin-2829 Limousin-2829 Limousin-3406 Limousin-3406 Limousin-3089 Limousin-3089 Limousin-3248 Limousin-3248 Limousin-3471 Limousin-3471 Limousin-3553 Limousin-3553 Limousin-2771 Limousin-2771 Limousin-3140 Limousin-3140 Limousin-2933 Limousin-2933 Limousin-3139 Limousin-3139 Limousin-3353 Limousin-3353 Limousin-657 Limousin-657 Limousin-2793 Limousin-2793 Limousin-3087 Limousin-3087 Limousin-3571 Limousin-3571 Limousin-2752 Limousin-2752 Limousin-2659 Limousin-2659 Limousin-3017 Limousin-3017 Limousin-2755 Limousin-2755 Limousin-3031 Limousin-3031 Limousin-3442 Limousin-3442 Limousin-3303 Limousin-3303 Limousin-3083 Limousin-3083 Limousin-3337 Limousin-3337 Limousin-3525 Limousin-3525 Limousin-3121 Limousin-3121 Limousin-2738 Limousin-2738 Limousin-2969 Limousin-2969 Limousin-2737 Limousin-2737 Limousin-2638 Limousin-2638 Limousin-243 Limousin-243 Limousin-542 Limousin-542 Limousin-2668 Limousin-2668 Limousin-2751 Limousin-2751 Limousin-2842 Limousin-2842 Limousin-2729 Limousin-2729 Limousin-3144 Limousin-3144 Limousin-2638 Limousin-2638 Limousin-2754 Limousin-2754 Limousin-3537 Limousin-3537 Limousin-3478 Limousin-3478 Limousin-2996 Limousin-2996 Limousin-2991 Limousin-2991 Limousin-3058 Limousin-3058 Limousin-2705 Limousin-2705 Limousin-2668 Limousin-2668 Limousin-3101 Limousin-3101 Limousin-2990 Limousin-2990 Limousin-652 Limousin-652 Limousin-2766 Limousin-2766 Limousin-2900 Limousin-2900 Limousin-3148 Limousin-3148 Limousin-2994 Limousin-2994 Limousin-2982 Limousin-2982 Limousin-3194 Limousin-3194 Limousin-2723 Limousin-2723 Limousin-2835 Limousin-2835 Limousin-3364 Limousin-3364 Limousin-2704 Limousin-2704 Limousin-2782 Limousin-2782 Limousin-1617 Limousin-1617 Limousin-3056 Limousin-3056 Limousin-2717 Limousin-2717 Limousin-3477 Limousin-3477 Limousin-2911 Limousin-2911 Limousin-3071 Limousin-3071 Limousin-3486 Limousin-3486 Limousin-3216 Limousin-3216 Limousin-3326 Limousin-3326 Limousin-2980 Limousin-2980 Limousin-3094 Limousin-3094 Limousin-1628 Limousin-1628 Limousin-2674 Limousin-2674 Limousin-2874 Limousin-2874 Limousin-3621 Limousin-3621 Limousin-2806 Limousin-2806 Limousin-3088 Limousin-3088 Limousin-2669 Limousin-2669 Limousin-2634 Limousin-2634 Limousin-2889 Limousin-2889 Limousin-3161 Limousin-3161 ? ? ? ? ? ? ? ? ? ? ? ? ? ? ? ? ? ? ? ? ? ? ? ? ? ? ? ? ? ? ? ? ? ? ? ? ? ? ? ? ? ? ? ? ? ? ? ? ? ? ? ? ? ? ? ? ? ? ? ? ? ? ? ? ? ? ? ? ? ? ? ? ? ? ? ? ? ? ? ? ? ? ? ? Piedmontese-46 Piedmontese-46 ? ? ? ? RedAngus-119 RedAngus-119 ? ? RedAngus-118 RedAngus-118 ? ? ? ? ? ? RedAngus-116 RedAngus-116 RedAngus-115 RedAngus-115 RedAngus-114 RedAngus-114 RedAngus-113 RedAngus-113 ? ? RedAngus-112 RedAngus-112 RedAngus-111 RedAngus-111 RedAngus-110 RedAngus-110 RedAngus-109 RedAngus-109 ? ? ? ? RedAngus-107 RedAngus-107 RedAngus-85 RedAngus-85 RedAngus-85 RedAngus-85 RedAngus-106 RedAngus-106 RedAngus-105 RedAngus-105 ? ? ? ? RedAngus-103 RedAngus-103 RedAngus-102 RedAngus-102 RedAngus-101 RedAngus-101 RedAngus-100 RedAngus-100 RedAngus-99 RedAngus-99 RedAngus-98 RedAngus-98 RedAngus-97 RedAngus-97 RedAngus-96 RedAngus-96 RedAngus-95 RedAngus-95 RedAngus-94 RedAngus-94 RedAngus-92 RedAngus-92 RedAngus-93 RedAngus-93 RedAngus-92 RedAngus-92 RedAngus-91 RedAngus-91 RedAngus-90 RedAngus-90 RedAngus-89 RedAngus-89 RedAngus-88 RedAngus-88 RedAngus-87 RedAngus-87 RedAngus-86 RedAngus-86 ? ? ? ? ? ? ? ? ? ? ? ? ? ? ? ? ? ? ? ? ? ? ? ? ? ? ? ? ? ? ? ? ? ? Simmental-1016 Simmental-1016 Simmental-993 Simmental-993 Simmental-1235 Simmental-1235 Simmental-992 Simmental-992 Simmental-1193 Simmental-1193 Simmental-1047 Simmental-1047 Simmental-1234 Simmental-1234 Simmental-994 Simmental-994 Simmental-1143 Simmental-1143 Simmental-1153 Simmental-1153 Simmental-1259 Simmental-1259 Simmental-1111 Simmental-1111 Simmental-1285 Simmental-1285 Simmental-1233 Simmental-1233 Simmental-1022 Simmental-1022 Simmental-1062 Simmental-1062 Simmental-950 Simmental-950 Simmental-1212 Simmental-1212 Simmental-1274 Simmental-1274 Simmental-1010 Simmental-1010 Simmental-1009 Simmental-1009 Simmental-1181 Simmental-1181 Simmental-1142 Simmental-1142 Simmental-992 Simmental-992 Simmental-1251 Simmental-1251 Simmental-1074 Simmental-1074 Simmental-1130 Simmental-1130 Simmental-1061 Simmental-1061 Simmental-1162 Simmental-1162 Simmental-1008 Simmental-1008 Simmental-981 Simmental-981 Simmental-1005 Simmental-1005 Simmental-944 Simmental-944 Simmental-1189 Simmental-1189 Simmental-1075 Simmental-1075 Simmental-987 Simmental-987 Simmental-1009 Simmental-1009 Simmental-1292 Simmental-1292 Simmental-1073 Simmental-1073 Simmental-1099 Simmental-1099 Simmental-1042 Simmental-1042 Simmental-1088 Simmental-1088 Simmental-1140 Simmental-1140 Simmental-1152 Simmental-1152 Simmental-992 Simmental-992 Simmental-995 Simmental-995 Simmental-948 Simmental-948 Simmental-1208 Simmental-1208 Simmental-957 Simmental-957 Simmental-941 Simmental-941 Simmental-999 Simmental-999 Simmental-1000 Simmental-1000 Simmental-1000 Simmental-1000 Simmental-1121 Simmental-1121 Simmental-1059 Simmental-1059 Simmental-1045 Simmental-1045 Simmental-1180 Simmental-1180 Simmental-1097 Simmental-1097 Simmental-986 Simmental-986 Simmental-1206 Simmental-1206 Simmental-1021 Simmental-1021 Simmental-1087 Simmental-1087 Simmental-1165 Simmental-1165 Simmental-974 Simmental-974 Simmental-1077 Simmental-1077 Simmental-1077 Simmental-1077 Simmental-1028 Simmental-1028 Simmental-1038 Simmental-1038 Simmental-943 Simmental-943 Simmental-1057 Simmental-1057 Simmental-1094 Simmental-1094 Simmental-1290 Simmental-1290 Simmental-1056 Simmental-1056 Simmental-1035 Simmental-1035 Simmental-1179 Simmental-1179 Simmental-1069 Simmental-1069 Simmental-1284 Simmental-1284 Simmental-1283 Simmental-1283 Simmental-998 Simmental-998 Simmental-1055 Simmental-1055 Simmental-1014 Simmental-1014 Simmental-977 Simmental-977 Simmental-956 Simmental-956 Simmental-1149 Simmental-1149 Simmental-1139 Simmental-1139 Simmental-1026 Simmental-1026 Simmental-953 Simmental-953 Simmental-1086 Simmental-1086 Simmental-1178 Simmental-1178 Simmental-1017 Simmental-1017 Simmental-1201 Simmental-1201 Simmental-1054 Simmental-1054 Simmental-991 Simmental-991 Simmental-1068 Simmental-1068 Simmental-1007 Simmental-1007 Simmental-1024 Simmental-1024 Simmental-1221 Simmental-1221 Simmental-1192 Simmental-1192 Simmental-1033 Simmental-1033 Simmental-1288 Simmental-1288 Simmental-942 Simmental-942 Simmental-989 Simmental-989 Simmental-980 Simmental-980 Simmental-937 Simmental-937 Simmental-1245 Simmental-1245 Simmental-1203 Simmental-1203 Simmental-1044 Simmental-1044 Simmental-944 Simmental-944 Simmental-972 Simmental-972 Simmental-978 Simmental-978 Simmental-1231 Simmental-1231 Simmental-1027 Simmental-1027 Simmental-990 Simmental-990 Simmental-1071 Simmental-1071 Simmental-1031 Simmental-1031 Simmental-1030 Simmental-1030 Simmental-1148 Simmental-1148 Simmental-1048 Simmental-1048 Simmental-1098 Simmental-1098 Simmental-1025 Simmental-1025 Simmental-1138 Simmental-1138 Simmental-1095 Simmental-1095 Simmental-1204 Simmental-1204 Simmental-985 Simmental-985 Simmental-1184 Simmental-1184 Simmental-1277 Simmental-1277 ? ? Simmental-1156 Simmental-1156 Simmental-1308 Simmental-1308 Simmental-1273 Simmental-1273 Simmental-1155 Simmental-1155 Simmental-1072 Simmental-1072 Simmental-954 Simmental-954 Simmental-1137 Simmental-1137 Simmental-967 Simmental-967 Simmental-967 Simmental-967 Simmental-967 Simmental-967 Simmental-1161 Simmental-1161 Simmental-1278 Simmental-1278 Simmental-1085 Simmental-1085 Simmental-1230 Simmental-1230 Simmental-1230 Simmental-1230 Simmental-1230 Simmental-1230 Simmental-958 Simmental-958 Simmental-1160 Simmental-1160 Simmental-1160 Simmental-1160 Simmental-1183 Simmental-1183 Simmental-947 Simmental-947 Simmental-947 Simmental-947 Simmental-1270 Simmental-1270 Simmental-1136 Simmental-1136 Simmental-1078 Simmental-1078 Simmental-1277 Simmental-1277 Simmental-977 Simmental-977 Simmental-946 Simmental-946 Simmental-1118 Simmental-1118 Simmental-1276 Simmental-1276 Simmental-1117 Simmental-1117 Simmental-1267 Simmental-1267 Simmental-1051 Simmental-1051 Simmental-1040 Simmental-1040 Simmental-1040 Simmental-1040 Simmental-1272 Simmental-1272 ? ? Simmental-1037 Simmental-1037 Simmental-1043 Simmental-1043 Simmental-1172 Simmental-1172 ? ? ? ? ? ? ? ? ? ? ? ? ? ? ? ? ? ? ? ? Simmental-1116 Simmental-1116 ? ? Simmental-1224 Simmental-1224 ? ? SwedishRed-5 SwedishRed-5 TropicalComposite-383 TropicalComposite-383 TropicalComposite-378 TropicalComposite-378 TropicalComposite-365 TropicalComposite-365 TropicalComposite-377 TropicalComposite-377 TropicalComposite-376 TropicalComposite-376 TropicalComposite-356 TropicalComposite-356 TropicalComposite-388 TropicalComposite-388 TropicalComposite-347 TropicalComposite-347 TropicalComposite-379 TropicalComposite-379 TropicalComposite-362 TropicalComposite-362 TropicalComposite-358 TropicalComposite-358 TropicalComposite-355 TropicalComposite-355 TropicalComposite-387 TropicalComposite-387 TropicalComposite-361 TropicalComposite-361 TropicalComposite-353 TropicalComposite-353 TropicalComposite-395 TropicalComposite-395 TropicalComposite-381 TropicalComposite-381 TropicalComposite-349 TropicalComposite-349 TropicalComposite-364 TropicalComposite-364 TropicalComposite-347 TropicalComposite-347 TropicalComposite-369 TropicalComposite-369 TropicalComposite-352 TropicalComposite-352 TropicalComposite-368 TropicalComposite-368 TropicalComposite-348 TropicalComposite-348 TropicalComposite-359 TropicalComposite-359 TropicalComposite-375 TropicalComposite-375 TropicalComposite-380 TropicalComposite-380 TropicalComposite-367 TropicalComposite-367 TropicalComposite-382 TropicalComposite-382 TropicalComposite-373 TropicalComposite-373 TropicalComposite-396 TropicalComposite-396 TropicalComposite-372 TropicalComposite-372 TropicalComposite-363 TropicalComposite-363 TropicalComposite-389 TropicalComposite-389 TropicalComposite-392 TropicalComposite-392 TropicalComposite-394 TropicalComposite-394 TropicalComposite-386 TropicalComposite-386 TropicalComposite-391 TropicalComposite-391 TropicalComposite-366 TropicalComposite-366 TropicalComposite-354 TropicalComposite-354 TropicalComposite-385 TropicalComposite-385 TropicalComposite-393 TropicalComposite-393 TropicalComposite-357 TropicalComposite-357 TropicalComposite-353 TropicalComposite-353 TropicalComposite-371 TropicalComposite-371 TropicalComposite-384 TropicalComposite-384 TropicalComposite-349 TropicalComposite-349 TropicalComposite-360 TropicalComposite-360 TropicalComposite-374 TropicalComposite-374 TropicalComposite-370 TropicalComposite-370 TropicalComposite-351 TropicalComposite-351 TropicalComposite-350 TropicalComposite-350 TropicalComposite-390 TropicalComposite-390 ? ?
S breed-BEAGLE Angus Angus Angus Angus Angus Angus Angus Angus Angus Angus Angus Angus Angus Angus Angus Angus Angus Angus Angus Angus Angus Angus Angus Angus Angus Angus Angus Angus Angus Angus Angus Angus Angus Angus Angus Angus Angus Angus Angus Angus Angus Angus Angus Angus Angus Angus Angus Angus Angus Angus Angus Angus Angus Angus Angus Angus Angus Angus Angus Angus Angus Angus Angus Angus Angus Angus Angus Angus Angus Angus Angus Angus Angus Angus Angus Angus Angus Angus Angus Angus Angus Angus Angus Angus Angus Angus Angus Angus Angus Angus Angus Angus Angus Angus Angus Angus Angus Angus Angus Angus Angus Angus Angus Angus Angus Angus Angus Angus Angus Angus Angus Angus Angus Angus Angus Angus Angus Angus Angus Angus Angus Angus Angus Angus Angus Angus Angus Angus Angus Angus Angus Angus Angus Angus Angus Angus Angus Angus Angus Angus Angus Angus Angus Angus Angus Angus Angus Angus Angus Angus Angus Angus Angus Angus Angus Angus Angus Angus Angus Angus Angus Angus Angus Angus Angus Angus Angus Angus Angus Angus Angus Angus Angus Angus Angus Angus Angus Angus Angus Angus Angus Angus Angus Angus Angus Angus Angus Angus Angus Angus Angus Angus Angus Angus Angus Angus Angus Angus Angus Angus Angus Angus Angus Angus Angus Angus Angus Angus Angus Angus Angus Angus Angus Angus Angus Angus Angus Angus Angus Angus Angus Angus Angus Angus Angus Angus Angus Angus Angus Angus Angus Angus Angus Angus Angus Angus Angus Angus Angus Angus Angus Angus Angus Angus Angus Angus Angus Angus Angus Angus Angus Angus Angus Angus Angus Angus Angus Angus Angus Angus Angus Angus Angus Angus Angus Angus Angus Angus Angus Angus Angus Angus Angus Angus Angus Angus Angus Angus Angus Angus Angus Angus Angus Angus Angus Angus Angus Angus Angus Angus Angus Angus Angus Angus Angus Angus Angus Angus Angus Angus Angus Angus Angus Angus Angus Angus Angus Angus Angus Angus Angus Angus Angus Angus Angus Angus Angus Angus Angus Angus Angus Angus Angus Angus Angus Angus Angus Angus Angus Angus Angus Angus Angus Angus Angus Angus Angus Angus Angus Angus Angus Angus Angus Angus Angus Angus Angus Angus Angus Angus Angus Angus Angus Angus Angus Angus Angus Angus Angus Angus Angus Angus Angus Angus Angus Angus Angus Angus Angus Angus Angus Angus Angus Angus Angus Angus Angus Angus Angus Angus Angus Angus Angus Angus Angus Angus Angus Angus Angus Angus Angus Angus Angus Angus Angus Angus Angus Angus Angus Angus Angus Angus Angus Angus Angus Angus Angus Angus Angus Angus Angus Angus Angus Angus Angus Angus Angus Angus Angus Angus Angus Angus Angus Angus Angus Angus Angus Angus Angus Angus Angus Angus Angus Angus Angus Angus Angus Angus Angus Angus Angus Angus Angus Angus Angus Angus Angus Angus Angus Angus Angus Angus Angus Angus Angus Angus Angus Angus Angus Angus Angus Angus Angus Angus Angus Angus Angus Angus Angus Angus Angus Angus Angus Angus Angus Angus Angus Angus Angus Angus Angus Angus Angus Angus Angus Angus Angus Angus Angus Angus Angus Angus Angus Angus Angus Angus Angus Angus Angus Angus Angus Angus Angus Angus Angus Angus Angus Angus Angus Angus Angus Angus Angus Angus Angus Angus Angus Angus Angus Angus Angus Angus Angus Angus Angus Angus Angus Angus Angus Angus Angus Angus Angus Angus Angus Angus Angus Angus Angus Angus Angus Angus Angus Angus Angus Angus Angus Angus Angus Angus Angus Angus Angus Angus Angus Angus Angus Angus Angus Angus Angus Angus Angus Angus Angus Angus Angus Angus Angus Angus Angus Angus Angus Angus Angus Angus Angus Angus Angus Angus Angus Angus Angus Angus Angus Angus Angus Angus Ayshire Ayshire Ayshire Ayshire Ayshire Ayshire Ayshire Ayshire Ayshire Ayshire Ayshire Ayshire Ayshire Ayshire Ayshire Ayshire Ayshire Ayshire Ayshire Ayshire Ayshire Ayshire Ayshire Ayshire Ayshire Ayshire Ayshire Ayshire Ayshire Ayshire Ayshire Ayshire Ayshire Ayshire Ayshire Ayshire Ayshire Ayshire Ayshire Ayshire Ayshire Ayshire Beefmaster Beefmaster Beefmaster Beefmaster Beefmaster Beefmaster Beefmaster Beefmaster Beefmaster Beefmaster Beefmaster Beefmaster Beefmaster Beefmaster Beefmaster Beefmaster Beefmaster Beefmaster Beefmaster Beefmaster Beefmaster Beefmaster Beefmaster Beefmaster Beefmaster Beefmaster Beefmaster Beefmaster Beefmaster Beefmaster BelgianBlue BelgianBlue BelgianBlue BelgianBlue BelgianBlue BelgianBlue BelgianBlue BelgianBlue BelgianBlue BelgianBlue BelgianBlue BelgianBlue BelgianBlue BelgianBlue BelgianBlue BelgianBlue BelgianBlue BelgianBlue BelgianBlue BelgianBlue BelgianBlue BelgianBlue BelgianBlue BelgianBlue BelgianBlue BelgianBlue BelgianBlue BelgianBlue BelgianBlue BelgianBlue BelgianBlue BelgianBlue BelgianBlue BelgianBlue BelgianBlue BelgianBlue BelgianBlue BelgianBlue BelgianBlue BelgianBlue BelgianBlue BelgianBlue BelgianBlue BelgianBlue BelgianBlue BelgianBlue BelgianBlue BelgianBlue BelgianBlue BelgianBlue BelgianBlue BelgianBlue BelgianBlue BelgianBlue BelgianBlue BelgianBlue BelgianBlue BelgianBlue BelgianBlue BelgianBlue BelgianBlue BelgianBlue BelgianBlue BelgianBlue BelgianBlue BelgianBlue BelgianBlue BelgianBlue BelgianBlue BelgianBlue BelgianBlue BelgianBlue BelgianBlue BelgianBlue BelgianBlue BelgianBlue BelgianBlue BelgianBlue BelgianBlue BelgianBlue BelgianBlue BelgianBlue BelgianBlue BelgianBlue BelgianBlue BelgianBlue BelgianBlue BelgianBlue BelgianBlue BelgianBlue BelgianBlue BelgianBlue BelgianBlue BelgianBlue BelgianBlue BelgianBlue BelgianBlue BelgianBlue BelgianBlue BelgianBlue BelgianBlue BelgianBlue BelgianBlue BelgianBlue BelgianBlue BelgianBlue BelgianBlue BelgianBlue BelgianBlue BelgianBlue BelgianBlue BelgianBlue BelgianBlue BelgianBlue BelgianBlue BelgianBlue BelgianBlue BelgianBlue BelgianBlue BelgianBlue BelgianBlue BelgianBlue BelgianBlue BelgianBlue BelgianBlue BelgianBlue BelgianBlue BelgianBlue BelgianBlue BelgianBlue BelgianBlue BelgianBlue BelgianBlue BelgianBlue BelgianBlue BelgianBlue BelgianBlue BelgianBlue BelgianBlue BelgianBlue BelgianBlue BelgianBlue BelgianBlue BelgianBlue BelgianBlue BelgianBlue BelgianBlue BelgianBlue BelgianBlue BelgianBlue BelgianBlue BelgianBlue BelgianBlue BelgianBlue BelgianBlue BelgianBlue BelgianBlue BelgianBlue BelgianBlue BelgianBlue BelgianBlue BelgianBlue BelgianBlue BelgianBlue BelgianBlue BelgianBlue BelgianBlue BelgianBlue BelgianBlue BelgianBlue BelgianBlue BelgianBlue BelgianBlue BelgianBlue BelgianBlue BelgianBlue BelgianBlue BelgianBlue BelgianBlue BelgianBlue BelgianBlue BelgianBlue BelgianBlue BelgianBlue BelgianBlue BelgianBlue BelgianBlue BelgianBlue BelgianBlue BelgianBlue BelgianBlue BelgianBlue BelgianBlue BelgianBlue BelgianBlue BelgianBlue BelgianBlue BelgianBlue BelgianBlue BelgianBlue BelgianBlue BelgianBlue BelgianBlue BelgianBlue BelgianBlue BelgianBlue BelgianBlue BelgianBlue BelgianBlue BelgianBlue BelgianBlue BelgianBlue BelgianBlue BelgianBlue BelgianBlue BelgianBlue BelgianBlue BelgianBlue BelgianBlue BelgianBlue BelgianBlue BelgianBlue BelgianBlue BelgianBlue BelgianBlue BelgianBlue BelgianBlue BelgianBlue BelgianBlue BelgianBlue BelgianBlue BelgianBlue BelgianBlue BelgianBlue BelgianBlue BelgianBlue BelgianBlue BelgianBlue BelgianBlue BelgianBlue BelgianBlue BelgianBlue BelgianBlue BelgianBlue BelgianBlue BelgianBlue BelgianBlue BelgianBlue BelgianBlue BelgianBlue BelgianBlue BelgianBlue BelgianBlue BelgianBlue BelgianBlue BelgianBlue BelgianBlue BelgianBlue BelgianBlue BelgianBlue BelgianBlue BelgianBlue BelgianBlue BelgianBlue BelgianBlue BelgianBlue BelgianBlue BelgianBlue BelgianBlue BelgianBlue BelgianBlue BelgianBlue BelgianBlue BelgianBlue BelgianBlue BelgianBlue BelgianBlue BelgianBlue BelgianBlue BelgianBlue BelgianBlue BelgianBlue BelgianBlue BelgianBlue BelgianBlue BelgianBlue BelgianBlue BelgianBlue BelgianBlue BelgianBlue BelgianBlue BelgianBlue BelgianBlue BelgianBlue BelgianBlue BelgianBlue BelgianBlue BelgianBlue Brahman Brahman Brahman Brahman Brahman Brahman Brahman Brahman Brahman Brahman Brahman Brahman Brahman Brahman Brahman Brahman Brahman Brahman Brahman Brahman Brahman Brahman Brahman Brahman Brahman Brahman Brahman Brahman Brahman Brahman Brahman Brahman Brahman Brahman Brahman Brahman Brahman Brahman Brahman Brahman Brahman Brahman Brahman Brahman Brahman Brahman Brahman Brahman Brahman Brahman Brahman Brahman Brahman Brahman Brahman Brahman Brahman Brahman Brahman Brahman Brahman Brahman Brahman Brahman Brahman Brahman Brahman Brahman Brahman Brahman Brahman Brahman Brahman Brahman Brahman Brahman Brahman Brahman Brahman Brahman Brahman Brahman Brahman Brahman Brahman Brahman Brahman Brahman Brahman Brahman Brahman Brahman Brahman Brahman Brahman Brahman Brahman Brahman Brahman Brahman Brahman Brahman Brahman Brahman Brahman Brahman Brahman Brahman Brahman Brahman Brahman Brahman Brahman Brahman Brahman Brahman Brahman Brahman Brahman Brahman Brahman Brahman Brahman Brahman Brahman Brahman Brahman Brahman Brahman Brahman Brahman Brahman Brahman Brahman Brahman Brahman Brahman Brahman Brahman Brahman Brahman Brahman Brahman Brahman Brahman Brahman Brahman Brahman Brahman Brahman Brahman Brahman Brahman Brahman Brahman Brahman Brahman Brahman Brahman Brahman Brangus Brangus Brangus Brangus Brangus Brangus Brangus Brangus Brangus Brangus Brangus Brangus Brangus Brangus Braunvieh Braunvieh Braunvieh Braunvieh Braunvieh Braunvieh Braunvieh Braunvieh Braunvieh Braunvieh Braunvieh Braunvieh Braunvieh Braunvieh Braunvieh Braunvieh Braunvieh Braunvieh Braunvieh Braunvieh Braunvieh Braunvieh Braunvieh Braunvieh Braunvieh Braunvieh Braunvieh Braunvieh Braunvieh Braunvieh Braunvieh Braunvieh BrownSwiss BrownSwiss BrownSwiss BrownSwiss BrownSwiss BrownSwiss BrownSwiss BrownSwiss BrownSwiss BrownSwiss BrownSwiss BrownSwiss BrownSwiss BrownSwiss BrownSwiss BrownSwiss BrownSwiss BrownSwiss BrownSwiss BrownSwiss BrownSwiss BrownSwiss BrownSwiss BrownSwiss BrownSwiss BrownSwiss BrownSwiss BrownSwiss BrownSwiss BrownSwiss BrownSwiss BrownSwiss BrownSwiss BrownSwiss BrownSwiss BrownSwiss BrownSwiss BrownSwiss BrownSwiss BrownSwiss BrownSwiss BrownSwiss BrownSwiss BrownSwiss BrownSwiss BrownSwiss BrownSwiss BrownSwiss BrownSwiss BrownSwiss BrownSwiss BrownSwiss BrownSwiss BrownSwiss BrownSwiss BrownSwiss BrownSwiss BrownSwiss BrownSwiss BrownSwiss BrownSwiss BrownSwiss Charolais Charolais Charolais Charolais Charolais Charolais Charolais Charolais Charolais Charolais Charolais Charolais Charolais Charolais Charolais Charolais Charolais Charolais Charolais Charolais Charolais Charolais Charolais Charolais Charolais Charolais Charolais Charolais Charolais Charolais Charolais Charolais Charolais Charolais Charolais Charolais Charolais Charolais Charolais Charolais Charolais Charolais Charolais Charolais Charolais Charolais Charolais Charolais Charolais Charolais Charolais Charolais Charolais Charolais Charolais Charolais Charolais Charolais Charolais Charolais Charolais Charolais Charolais Charolais Charolais Charolais Charolais Charolais Charolais Charolais Charolais Charolais Charolais Charolais Charolais Charolais Charolais Charolais Charolais Charolais Charolais Charolais Charolais Charolais Charolais Charolais Charolais Charolais Charolais Charolais Charolais Charolais Charolais Charolais Charolais Charolais Charolais Charolais Charolais Charolais Charolais Charolais Charolais Charolais Charolais Charolais Charolais Charolais Charolais Charolais Charolais Charolais Charolais Charolais Charolais Charolais Charolais Charolais Charolais Charolais Charolais Charolais Charolais Charolais Charolais Charolais Charolais Charolais Charolais Charolais Charolais Charolais Charolais Charolais Charolais Charolais Charolais Charolais Charolais Charolais Charolais Charolais Charolais Charolais Charolais Charolais Charolais Charolais Charolais Charolais Charolais Charolais Charolais Charolais Charolais Charolais Charolais Charolais Charolais Charolais Charolais Charolais Charolais Charolais Charolais Charolais Charolais Charolais Charolais Charolais Charolais Charolais Charolais Charolais Charolais Charolais Charolais Charolais Charolais Charolais Charolais Charolais Charolais Charolais Charolais Charolais Charolais Charolais Charolais Charolais Charolais Charolais Charolais Charolais Charolais Charolais Charolais Charolais Charolais Charolais Charolais Charolais Charolais Charolais Charolais Charolais Charolais Charolais Charolais Charolais Charolais Charolais Charolais Charolais Charolais Charolais Charolais Charolais Charolais Charolais Charolais Charolais Charolais Charolais Charolais Charolais Charolais Charolais Charolais Charolais Charolais Charolais Charolais Charolais Charolais Charolais Charolais Charolais Charolais Charolais Charolais Charolais Charolais Charolais Charolais Charolais Charolais Charolais Charolais Charolais Charolais Charolais Charolais Charolais Charolais Charolais Charolais Charolais Charolais Charolais Charolais Charolais Charolais Charolais Charolais Charolais Charolais Charolais Charolais Charolais Charolais Charolais Charolais Charolais Charolais Charolais Charolais Charolais Charolais Charolais Charolais Charolais Charolais Charolais Charolais Charolais Charolais Charolais Charolais Charolais Charolais Charolais Charolais Charolais Charolais Charolais Charolais Charolais Charolais Charolais Charolais Charolais Charolais Charolais Charolais Charolais Charolais Charolais Charolais Charolais Charolais Charolais Charolais Charolais Charolais Charolais Charolais Charolais Charolais Charolais Charolais Charolais Charolais Charolais Charolais Charolais Charolais Charolais Charolais Charolais Charolais Charolais Charolais Charolais Charolais Charolais Charolais Charolais Charolais Charolais Charolais Charolais Charolais Charolais Charolais Charolais Charolais Charolais Charolais Charolais Charolais Charolais Charolais Charolais Charolais Charolais Charolais Charolais Charolais Charolais Charolais Charolais Charolais Charolais Charolais Charolais Charolais Charolais Charolais Charolais Charolais Charolais Charolais Charolais Charolais Charolais Charolais Charolais Charolais Charolais Charolais Charolais Charolais Charolais Charolais Charolais Charolais Charolais Charolais Charolais Charolais Charolais Charolais Charolais Charolais Charolais Charolais Charolais Charolais Charolais Charolais Charolais Charolais Charolais Charolais Charolais Charolais Charolais Charolais Charolais Charolais Charolais Charolais Charolais Charolais Charolais Charolais Charolais Charolais Charolais Charolais Charolais Charolais Charolais Charolais Charolais Charolais Charolais Charolais Charolais Charolais Charolais Charolais Charolais Charolais Charolais Charolais Charolais Charolais Charolais Charolais Charolais Charolais Charolais Charolais Charolais Charolais Charolais Charolais Charolais Charolais Charolais Charolais Charolais Charolais Charolais Charolais Charolais Charolais Charolais Charolais Charolais Charolais Charolais Charolais Charolais Charolais Charolais Charolais Charolais Charolais Charolais Charolais Charolais Charolais Charolais Charolais Charolais Charolais Charolais Charolais Charolais Charolais Charolais Charolais Charolais Charolais Charolais Charolais Charolais Charolais Charolais Charolais Charolais Charolais Charolais Charolais Charolais Charolais Charolais Charolais Charolais Charolais Charolais Charolais Charolais Charolais Charolais Charolais Charolais Charolais Charolais Charolais Charolais Charolais Charolais Charolais Charolais Charolais Charolais Charolais Charolais Charolais Charolais Charolais Charolais Charolais Charolais Charolais Charolais Charolais Charolais Charolais Charolais Charolais Charolais Charolais Charolais Charolais Charolais Charolais Charolais Charolais Charolais Charolais Charolais Charolais Charolais Charolais Charolais Charolais Charolais Charolais Charolais Charolais Charolais Charolais Charolais Charolais Charolais Charolais Charolais Charolais Charolais Charolais Charolais Charolais Charolais Charolais Charolais Charolais Charolais Charolais Charolais Charolais Charolais Charolais Charolais Charolais Charolais Charolais Charolais Charolais Charolais Charolais Charolais Charolais Charolais Charolais Charolais Charolais Charolais Charolais Charolais Charolais Charolais Charolais Charolais Charolais Charolais Charolais Charolais Charolais Charolais Charolais Charolais Charolais Charolais Charolais Charolais Charolais Charolais Charolais Charolais Charolais Charolais Charolais Charolais Charolais Charolais Charolais Charolais Charolais Charolais Charolais Charolais Charolais Charolais Charolais Charolais Charolais Charolais Charolais Charolais Charolais Charolais Charolais Charolais Charolais Charolais Charolais Charolais Charolais Charolais Charolais Charolais Charolais Charolais Charolais Charolais Charolais Charolais Charolais Charolais Charolais Charolais Charolais Charolais Charolais Charolais Charolais Charolais Charolais Charolais Charolais Charolais Charolais Charolais Charolais Charolais Charolais Charolais Charolais Charolais Charolais Charolais Charolais Charolais Charolais Charolais Charolais Charolais Charolais Charolais Charolais Charolais Charolais Charolais Charolais Charolais Charolais Charolais Charolais Charolais Charolais Charolais Charolais Charolais Charolais Charolais Charolais Charolais Charolais Charolais Charolais Charolais Charolais Charolais Charolais Charolais Charolais Charolais Charolais Charolais Charolais Charolais Charolais Charolais Charolais Charolais Charolais Charolais Charolais Charolais Charolais Charolais Charolais Charolais Charolais Charolais Charolais Charolais Charolais Charolais Charolais Charolais Charolais Charolais Charolais Charolais Charolais Charolais Charolais Charolais Charolais Charolais Charolais Charolais Charolais Charolais Charolais Charolais Charolais Charolais Charolais Charolais Charolais Charolais Charolais Charolais Charolais Charolais Charolais Charolais Charolais Charolais Charolais Charolais Charolais Charolais Charolais Charolais Charolais Charolais Charolais Charolais Charolais Charolais Charolais Charolais Charolais Charolais Charolais Charolais Charolais Charolais Charolais Charolais Charolais Charolais Charolais Charolais Charolais Charolais Charolais Charolais Charolais Charolais Charolais Charolais Charolais Charolais Charolais Charolais Charolais Charolais Charolais Charolais Charolais Charolais Charolais Charolais Charolais Charolais Charolais Charolais Charolais Charolais Charolais Charolais Charolais Charolais Charolais Charolais Charolais Charolais Charolais Charolais Charolais Charolais Charolais Charolais Charolais Charolais Charolais Charolais Charolais Charolais Charolais Charolais Charolais Charolais Charolais Charolais Charolais Charolais Charolais Charolais Charolais Charolais Charolais Charolais Charolais Charolais Charolais Charolais Charolais Charolais Charolais Charolais Charolais Charolais Charolais Charolais Charolais Charolais Charolais Charolais Charolais Charolais Charolais Charolais Charolais Charolais Charolais Charolais Charolais Charolais Charolais Charolais Charolais Charolais Charolais Charolais Charolais Charolais Charolais Charolais Charolais Charolais Charolais Charolais Charolais Charolais Charolais Charolais Charolais Charolais Charolais Charolais Charolais Charolais Charolais Charolais Charolais Charolais Charolais Charolais Charolais Charolais Charolais Charolais Charolais Charolais Charolais Charolais Charolais Charolais Charolais Charolais Charolais Charolais Charolais Charolais Charolais Charolais Charolais Charolais Charolais Charolais Charolais Charolais Charolais Charolais Charolais Charolais Charolais Charolais Charolais Charolais Charolais Charolais Charolais Charolais Charolais Charolais Charolais Charolais Charolais Charolais Charolais Charolais Charolais Charolais Charolais Charolais Charolais Charolais Charolais Charolais Charolais Charolais Charolais Charolais Charolais Charolais Charolais Charolais Charolais Charolais Charolais Charolais Charolais Charolais Charolais Charolais Charolais Charolais Charolais Charolais Charolais Charolais Charolais Charolais Charolais Charolais Charolais Charolais Charolais Charolais Charolais Charolais Charolais Charolais Charolais Charolais Charolais Charolais Charolais Charolais Charolais Charolais Charolais Charolais Charolais Charolais Charolais Charolais Charolais Charolais Charolais Charolais Charolais Charolais Charolais Charolais Charolais Charolais Charolais Charolais Charolais Charolais Charolais Charolais Freisan Freisan Freisan Freisan Freisan Freisan Freisan Freisan Freisan Freisan Freisan Freisan Freisan Freisan Freisan Freisan Freisan Freisan Freisan Freisan Freisan Freisan Freisan Freisan Freisan Freisan Freisan Freisan Freisan Freisan Freisan Freisan Freisan Freisan Freisan Freisan Freisan Freisan Freisan Freisan Freisan Freisan Freisan Freisan Freisan Freisan Freisan Freisan Freisan Freisan Freisan Freisan Freisan Freisan Freisan Freisan Freisan Freisan Freisan Freisan Freisan Freisan Gasconne Gasconne Gasconne Gasconne Gasconne Gasconne Gasconne Gasconne Gelbvieh Gelbvieh Gelbvieh Gelbvieh Gelbvieh Gelbvieh Gelbvieh Gelbvieh Gelbvieh Gelbvieh Gelbvieh Gelbvieh Gelbvieh Gelbvieh Gelbvieh Gelbvieh Gelbvieh Gelbvieh Gelbvieh Gelbvieh Gelbvieh Gelbvieh Gelbvieh Gelbvieh Gelbvieh Gelbvieh Gelbvieh Gelbvieh Gelbvieh Gelbvieh Gelbvieh Gelbvieh Gelbvieh Gelbvieh Gelbvieh Gelbvieh Gelbvieh Gelbvieh Gelbvieh Gelbvieh Gelbvieh Gelbvieh Gelbvieh Gelbvieh Gelbvieh Gelbvieh Gelbvieh Gelbvieh Gir Gir Gir Gir Gir Gir Gir Gir Gir Gir Gir Gir Gir Gir Gir Gir Gir Gir Gir Gir Gir Gir Gir Gir Gir Gir Gir Gir Gir Gir Gir Gir Gir Gir Gir Gir Gir Gir Gir Gir Gir Gir Gir Gir Gir Gir Gir Gir Gir Gir Gir Gir Gir Gir Gir Gir Gir Gir Gir Gir Gir Gir Gir Gir Gir Gir Gir Gir Gir Gir Gir Gir Gir Gir Gir Gir Gir Gir Gir Gir Gir Gir Gir Gir Gir Gir Gir Gir Gir Gir Gir Gir Gir Gir Gir Gir Gir Gir Gir Gir Gir Gir Gir Gir Gir Gir Gir Gir Gir Gir Gir Gir Gir Gir Gir Gir Gir Gir Gir Gir Gir Gir Gir Gir Gir Gir Gir Gir Gir Gir Gir Gir Gir Gir Gir Gir Gir Gir Gir Gir Gir Gir Gir Gir Gir Gir Gir Gir Gir Gir Gir Gir Gir Gir Gir Gir Gir Gir Gir Gir Gir Gir Gir Gir Gir Gir Gir Gir Gir Gir Gir Gir Gir Gir Gir Gir Gir Gir Gir Gir Gir Gir Gir Gir Gir Gir Gir Gir Gir Gir Gir Gir Gir Gir Gir Gir Gir Gir Gir Gir Gir Gir Gir Gir Gir Gir Gir Gir Gir Gir Gir Gir Gir Gir Gir Gir Gir Gir Gir Gir Gir Gir Gir Gir Gir Gir Gir Gir Gir Gir Gir Gir Gir Gir Gir Gir Gir Gir Gir Gir Gir Gir Gir Gir Gir Gir Gir Gir Gir Gir Guernsey Guernsey Guernsey Guernsey Guernsey Guernsey Guernsey Guernsey Guernsey Guernsey Guernsey Guernsey Guernsey Guernsey Guernsey Guernsey Guernsey Guernsey Guernsey Guernsey Guernsey Guernsey Guernsey Guernsey Guernsey Guernsey Guernsey Guernsey Hereford Hereford Hereford Hereford Hereford Hereford Hereford Hereford Hereford Hereford Hereford Hereford Hereford Hereford Hereford Hereford Hereford Hereford Hereford Hereford Hereford Hereford Hereford Hereford Hereford Hereford Hereford Hereford Hereford Hereford Hereford Hereford Hereford Hereford Hereford Hereford Hereford Hereford Hereford Hereford Hereford Hereford Hereford Hereford Hereford Hereford Hereford Hereford Hereford Hereford Hereford Hereford Hereford Hereford Hereford Hereford Hereford Hereford Hereford Hereford Hereford Hereford Hereford Hereford Hereford Hereford Hereford Hereford Hereford Hereford Hereford Hereford Hereford Hereford Hereford Hereford Hereford Hereford Hereford Hereford Hereford Hereford Hereford Hereford Hereford Hereford Hereford Hereford Hereford Hereford Hereford Hereford Hereford Hereford Hereford Hereford Hereford Hereford Hereford Hereford Hereford Hereford Hereford Hereford Hereford Hereford Hereford Hereford Hereford Hereford Hereford Hereford Hereford Hereford Hereford Hereford Hereford Hereford Hereford Hereford Hereford Hereford Hereford Hereford Hereford Hereford Hereford Hereford Hereford Hereford Hereford Hereford Hereford Hereford Hereford Hereford Hereford Hereford Hereford Hereford Hereford Hereford Hereford Hereford Hereford Hereford Hereford Hereford Hereford Hereford Hereford Hereford Hereford Hereford Hereford Hereford Hereford Hereford Hereford Hereford Hereford Hereford Hereford Hereford Hereford Hereford Hereford Hereford Hereford Hereford Hereford Hereford Hereford Hereford Hereford Hereford Hereford Hereford Hereford Hereford Hereford Hereford Hereford Hereford Hereford Hereford Hereford Hereford Hereford Hereford Hereford Hereford Hereford Hereford Hereford Hereford Hereford Hereford Hereford Hereford Hereford Hereford Hereford Hereford Hereford Hereford Hereford Hereford Hereford Hereford Hereford Hereford Hereford Hereford Hereford Hereford Hereford Hereford Hereford Hereford Hereford Hereford Hereford Hereford Hereford Hereford Hereford Hereford Hereford Hereford Hereford Hereford Hereford Hereford Hereford Hereford Hereford Hereford Hereford Hereford Hereford Hereford Hereford Hereford Hereford Hereford Hereford Hereford Hereford Hereford Hereford Hereford Hereford Hereford Hereford Hereford Hereford Hereford Hereford Hereford Hereford Hereford Hereford Hereford Hereford Hereford Hereford Hereford Hereford Hereford Hereford Hereford Hereford Hereford Hereford Hereford Hereford Hereford Hereford Hereford Hereford Hereford Hereford Hereford Hereford Hereford Hereford Hereford Hereford Hereford Hereford Hereford Hereford Hereford Hereford Hereford Hereford Hereford Hereford Hereford Hereford Hereford Hereford Hereford Hereford Hereford Hereford Hereford Hereford Hereford Hereford Hereford Hereford Hereford Hereford Hereford Hereford Hereford Hereford Hereford Hereford Hereford Hereford Hereford Hereford Hereford Hereford Hereford Hereford Hereford Hereford Hereford Hereford Hereford Hereford Hereford Hereford Hereford Hereford Hereford Hereford Hereford Hereford Hereford Hereford Hereford Hereford Hereford Hereford Hereford Hereford Hereford Hereford Hereford Hereford Hereford Hereford Hereford Hereford Hereford Hereford Hereford Hereford Hereford Hereford Hereford Hereford Hereford Hereford Hereford Hereford Hereford Hereford Hereford Hereford Hereford Hereford Hereford Hereford Hereford Hereford Hereford Hereford Hereford Hereford Hereford Hereford Hereford Hereford Hereford Hereford Hereford Hereford Hereford Hereford Hereford Hereford Hereford Hereford Hereford Hereford Hereford Hereford Hereford Hereford Hereford Hereford Hereford Hereford Hereford Hereford Hereford Hereford Hereford Hereford Hereford Hereford Hereford Hereford Hereford Hereford Hereford Hereford Hereford Hereford Hereford Hereford Hereford Hereford Hereford Hereford Hereford Hereford Hereford Hereford Hereford Hereford Hereford Hereford Hereford Hereford Hereford Hereford Hereford Hereford Hereford Hereford Hereford Hereford Hereford Hereford Hereford Holstein Holstein Holstein Holstein Holstein Holstein Holstein Holstein Holstein Holstein Holstein Holstein Holstein Holstein Holstein Holstein Holstein Holstein Holstein Holstein Holstein Holstein Holstein Holstein Holstein Holstein Holstein Holstein Holstein Holstein Holstein Holstein Holstein Holstein Holstein Holstein Holstein Holstein Holstein Holstein Holstein Holstein Holstein Holstein Holstein Holstein Holstein Holstein Holstein Holstein Holstein Holstein Holstein Holstein Holstein Holstein Holstein Holstein Holstein Holstein Holstein Holstein Holstein Holstein Holstein Holstein Holstein Holstein Holstein Holstein Holstein Holstein Holstein Holstein Holstein Holstein Holstein Holstein Holstein Holstein Holstein Holstein Holstein Holstein Holstein Holstein Holstein Holstein Holstein Holstein Holstein Holstein Holstein Holstein Holstein Holstein Holstein Holstein Holstein Holstein Holstein Holstein Holstein Holstein Holstein Holstein Holstein Holstein Holstein Holstein Holstein Holstein Holstein Holstein Holstein Holstein Holstein Holstein Holstein Holstein Holstein Holstein Holstein Holstein Holstein Holstein Holstein Holstein Holstein Holstein Holstein Holstein Holstein Holstein Holstein Holstein Holstein Holstein Holstein Holstein Holstein Holstein Holstein Holstein Holstein Holstein Holstein Holstein Holstein Holstein Holstein Holstein Holstein Holstein Holstein Holstein Holstein Holstein Holstein Holstein Holstein Holstein Holstein Holstein Holstein Holstein Holstein Holstein Holstein Holstein Holstein Holstein Holstein Holstein Holstein Holstein Holstein Holstein Holstein Holstein Holstein Holstein Holstein Holstein Holstein Holstein Holstein Holstein Holstein Holstein Holstein Holstein Holstein Holstein Holstein Holstein Holstein Holstein Holstein Holstein Holstein Holstein Holstein Holstein Holstein Holstein Holstein Holstein Holstein Holstein Holstein Holstein Holstein Holstein Holstein Holstein Holstein Holstein Holstein Holstein Holstein Holstein Holstein Holstein Holstein Holstein Holstein Holstein Holstein Holstein Holstein Holstein Holstein Holstein Holstein Holstein Holstein Holstein Holstein Holstein Holstein Holstein Holstein Holstein Holstein Holstein Holstein Holstein Holstein Holstein Holstein Holstein Holstein Holstein Holstein Holstein Holstein Holstein Holstein Holstein Holstein Holstein Holstein Holstein Holstein Holstein Holstein Holstein Holstein Holstein Holstein Holstein Holstein Holstein Holstein Holstein Holstein Holstein Holstein Holstein Holstein Holstein Holstein Holstein Holstein Holstein Holstein Holstein Holstein Holstein Holstein Holstein Holstein Holstein Holstein Holstein Holstein Holstein Holstein Holstein Holstein Holstein Holstein Holstein Holstein Holstein Holstein Holstein Holstein Holstein Holstein Holstein Holstein Holstein Holstein Holstein Holstein Holstein Holstein Holstein Holstein Holstein Holstein Holstein Holstein Holstein Holstein Holstein Holstein Holstein Holstein Holstein Holstein Holstein Holstein Holstein Holstein Holstein Holstein Holstein Holstein Holstein Holstein Holstein Holstein Holstein Holstein Holstein Holstein Holstein Holstein Holstein Holstein Holstein Holstein Holstein Holstein Holstein Holstein Holstein Holstein Holstein Holstein Holstein Holstein Holstein Holstein Holstein Holstein Holstein Holstein Holstein Holstein Holstein Holstein Holstein Holstein Holstein Holstein Holstein Holstein Holstein Holstein Holstein Holstein Holstein Holstein Holstein Holstein Holstein Holstein Holstein Holstein Holstein Holstein Holstein Holstein Holstein Holstein Holstein Holstein Holstein Holstein Holstein Holstein Holstein Holstein Holstein Holstein Holstein Holstein Holstein Holstein Holstein Holstein Holstein Holstein Holstein Holstein Holstein Holstein Holstein Holstein Holstein Holstein Holstein Holstein Holstein Holstein Holstein Holstein Holstein Holstein Holstein Holstein Holstein Holstein Holstein Holstein Holstein Holstein Holstein Holstein Holstein Holstein Holstein Holstein Holstein Holstein Holstein Holstein Holstein Holstein Holstein Holstein Holstein Holstein Holstein Holstein Holstein Holstein Holstein Holstein Holstein Holstein Holstein Holstein Holstein Holstein Holstein Holstein Holstein Holstein Holstein Holstein Holstein Holstein Holstein Holstein Holstein Holstein Holstein Holstein Holstein Holstein Holstein Holstein Holstein Holstein Holstein Holstein Holstein Holstein Holstein Holstein Holstein Holstein Holstein Holstein Holstein Holstein Holstein Holstein Holstein Holstein Holstein Holstein Holstein Holstein Holstein Holstein Holstein Holstein Holstein Holstein Holstein Holstein Holstein Holstein Holstein Holstein Holstein Holstein Holstein Holstein Holstein Holstein Holstein Holstein Holstein Holstein Holstein Holstein Holstein Holstein Holstein Holstein Holstein Holstein Holstein Holstein Holstein Holstein Holstein Holstein Holstein Holstein Holstein Holstein Holstein Holstein Holstein Holstein Holstein Holstein Holstein Holstein Holstein Holstein Holstein Holstein Holstein Holstein Holstein Holstein Holstein Holstein Holstein Holstein Holstein Holstein Holstein Holstein Holstein Holstein Holstein Holstein Holstein Holstein Holstein Holstein Holstein Holstein Holstein Holstein Holstein Holstein Holstein Holstein Holstein Holstein Holstein Holstein Holstein Holstein Holstein Holstein Holstein Holstein Holstein Holstein Holstein Holstein Holstein Holstein Holstein Holstein Holstein Holstein Holstein Holstein Holstein Holstein Holstein Holstein Holstein Holstein Holstein Holstein Holstein Holstein Holstein Holstein Holstein Jersey Jersey Jersey Jersey Jersey Jersey Jersey Jersey Jersey Jersey Jersey Jersey Jersey Jersey Jersey Jersey Jersey Jersey Jersey Jersey Jersey Jersey Jersey Jersey Jersey Jersey Jersey Jersey Jersey Jersey Jersey Jersey Jersey Jersey Jersey Jersey Jersey Jersey Jersey Jersey Jersey Jersey Jersey Jersey Jersey Jersey Jersey Jersey Jersey Jersey Jersey Jersey Jersey Jersey Jersey Jersey Jersey Jersey Jersey Jersey Jersey Jersey Jersey Jersey Jersey Jersey Jersey Jersey Jersey Jersey Jersey Jersey Jersey Jersey Jersey Jersey Jersey Jersey Jersey Jersey Jersey Jersey Jersey Jersey Jersey Jersey Jersey Jersey Jersey Jersey Limousin Limousin Limousin Limousin Limousin Limousin Limousin Limousin Limousin Limousin Limousin Limousin Limousin Limousin Limousin Limousin Limousin Limousin Limousin Limousin Limousin Limousin Limousin Limousin Limousin Limousin Limousin Limousin Limousin Limousin Limousin Limousin Limousin Limousin Limousin Limousin Limousin Limousin Limousin Limousin Limousin Limousin Limousin Limousin Limousin Limousin Limousin Limousin Limousin Limousin Limousin Limousin Limousin Limousin Limousin Limousin Limousin Limousin Limousin Limousin Limousin Limousin Limousin Limousin Limousin Limousin Limousin Limousin Limousin Limousin Limousin Limousin Limousin Limousin Limousin Limousin Limousin Limousin Limousin Limousin Limousin Limousin Limousin Limousin Limousin Limousin Limousin Limousin Limousin Limousin Limousin Limousin Limousin Limousin Limousin Limousin Limousin Limousin Limousin Limousin Limousin Limousin Limousin Limousin Limousin Limousin Limousin Limousin Limousin Limousin Limousin Limousin Limousin Limousin Limousin Limousin Limousin Limousin Limousin Limousin Limousin Limousin Limousin Limousin Limousin Limousin Limousin Limousin Limousin Limousin Limousin Limousin Limousin Limousin Limousin Limousin Limousin Limousin Limousin Limousin Limousin Limousin Limousin Limousin Limousin Limousin Limousin Limousin Limousin Limousin Limousin Limousin Limousin Limousin Limousin Limousin Limousin Limousin Limousin Limousin Limousin Limousin Limousin Limousin Limousin Limousin Limousin Limousin Limousin Limousin Limousin Limousin Limousin Limousin Limousin Limousin Limousin Limousin Limousin Limousin Limousin Limousin Limousin Limousin Limousin Limousin Limousin Limousin Limousin Limousin Limousin Limousin Limousin Limousin Limousin Limousin Limousin Limousin Limousin Limousin Limousin Limousin Limousin Limousin Limousin Limousin Limousin Limousin Limousin Limousin Limousin Limousin Limousin Limousin Limousin Limousin Limousin Limousin Limousin Limousin Limousin Limousin Limousin Limousin Limousin Limousin Limousin Limousin Limousin Limousin Limousin Limousin Limousin Limousin Limousin Limousin Limousin Limousin Limousin Limousin Limousin Limousin Limousin Limousin Limousin Limousin Limousin Limousin Limousin Limousin Limousin Limousin Limousin Limousin Limousin Limousin Limousin Limousin Limousin Limousin Limousin Limousin Limousin Limousin Limousin Limousin Limousin Limousin Limousin Limousin Limousin Limousin Limousin Limousin Limousin Limousin Limousin Limousin Limousin Limousin Limousin Limousin Limousin Limousin Limousin Limousin Limousin Limousin Limousin Limousin Limousin Limousin Limousin Limousin Limousin Limousin Limousin Limousin Limousin Limousin Limousin Limousin Limousin Limousin Limousin Limousin Limousin Limousin Limousin Limousin Limousin Limousin Limousin Limousin Limousin Limousin Limousin Limousin Limousin Limousin Limousin Limousin Limousin Limousin Limousin Limousin Limousin Limousin Limousin Limousin Limousin Limousin Limousin Limousin Limousin Limousin Limousin Limousin Limousin Limousin Limousin Limousin Limousin Limousin Limousin Limousin Limousin Limousin Limousin Limousin Limousin Limousin Limousin Limousin Limousin Limousin Limousin Limousin Limousin Limousin Limousin Limousin Limousin Limousin Limousin Limousin Limousin Limousin Limousin Limousin Limousin Limousin Limousin Limousin Limousin Limousin Limousin Limousin Limousin Limousin Limousin Limousin Limousin Limousin Limousin Limousin Limousin Limousin Limousin Limousin Limousin Limousin Limousin Limousin Limousin Limousin Limousin Limousin Limousin Limousin Limousin Limousin Limousin Limousin Limousin Limousin Limousin Limousin Limousin Limousin Limousin Limousin Limousin Limousin Limousin Limousin Limousin Limousin Limousin Limousin Limousin Limousin Limousin Limousin Limousin Limousin Limousin Limousin Limousin Limousin Limousin Limousin Limousin Limousin Limousin Limousin Limousin Limousin Limousin Limousin Limousin Limousin Limousin Limousin Limousin Limousin Limousin Limousin Limousin Limousin Limousin Limousin Limousin Limousin Limousin Limousin Limousin Limousin Limousin Limousin Limousin Limousin Limousin Limousin Limousin Limousin Limousin Limousin Limousin Limousin Limousin Limousin Limousin Limousin Limousin Limousin Limousin Limousin Limousin Limousin Limousin Limousin Limousin Limousin Limousin Limousin Limousin Limousin Limousin Limousin Limousin Limousin Limousin Limousin Limousin Limousin Limousin Limousin Limousin Limousin Limousin Limousin Limousin Limousin Limousin Limousin Limousin Limousin Limousin Limousin Limousin Limousin Limousin Limousin Limousin Limousin Limousin Limousin Limousin Limousin Limousin Limousin Limousin Limousin Limousin Limousin Limousin Limousin Limousin Limousin Limousin Limousin Limousin Limousin Limousin Limousin Limousin Limousin Limousin Limousin Limousin Limousin Limousin Limousin Limousin Limousin Limousin Limousin Limousin Limousin Limousin Limousin Limousin Limousin Limousin Limousin Limousin Limousin Limousin Limousin Limousin Limousin Limousin Limousin Limousin Limousin Limousin Limousin Limousin Limousin Limousin Limousin Limousin Limousin Limousin Limousin Limousin Limousin Limousin Limousin Limousin Limousin Limousin Limousin Limousin Limousin Limousin Limousin Limousin Limousin Limousin Limousin Limousin Limousin Limousin Limousin Limousin Limousin Limousin Limousin Limousin Limousin Limousin Limousin Limousin Limousin Limousin Limousin Limousin Limousin Limousin Limousin Limousin Limousin Limousin Limousin Limousin Limousin Limousin Limousin Limousin Limousin Limousin Limousin Limousin Limousin Limousin Limousin Limousin Limousin Limousin Limousin Limousin Limousin Limousin Limousin Limousin Limousin Limousin Limousin Limousin Limousin Limousin Limousin Limousin Limousin Limousin Limousin Limousin Limousin Limousin Limousin Limousin Limousin Limousin Limousin Limousin Limousin Limousin Limousin Limousin Limousin Limousin Limousin Limousin Limousin Limousin Limousin Limousin Limousin Limousin Limousin Limousin Limousin Limousin Limousin Limousin Limousin Limousin Limousin Limousin Limousin Limousin Limousin Limousin Limousin Limousin Limousin Limousin Limousin Limousin Limousin Limousin Limousin Limousin Limousin Limousin Limousin Limousin Limousin Limousin Limousin Limousin Limousin Limousin Limousin Limousin Limousin Limousin Limousin Limousin Limousin Limousin Limousin Limousin Limousin Limousin Limousin Limousin Limousin Limousin Limousin Limousin Limousin Limousin Limousin Limousin Limousin Limousin Limousin Limousin Limousin Limousin Limousin Limousin Limousin Limousin Limousin Limousin Limousin Limousin Limousin Limousin Limousin Limousin Limousin Limousin Limousin Limousin Limousin Limousin Limousin Limousin Limousin Limousin Limousin Limousin Limousin Limousin Limousin Limousin Limousin Limousin Limousin Limousin Limousin Limousin Limousin Limousin Limousin Limousin Limousin Limousin Limousin Limousin Limousin Limousin Limousin Limousin Limousin Limousin Limousin Limousin Limousin Limousin Limousin Limousin Limousin Limousin Limousin Limousin Limousin Limousin Limousin Limousin Limousin Limousin Limousin Limousin Limousin Limousin Limousin Limousin Limousin Limousin Limousin Limousin Limousin Limousin Limousin Limousin Limousin Limousin Limousin Limousin Limousin Limousin Limousin Limousin Limousin Limousin Limousin Limousin Limousin Limousin Limousin Limousin Limousin Limousin Limousin Limousin Limousin Limousin Limousin Limousin Limousin Limousin Limousin Limousin Limousin Limousin Limousin Limousin Limousin Limousin Limousin Limousin Limousin Limousin Limousin Limousin Limousin Limousin Limousin Limousin Limousin Limousin Limousin Limousin Limousin Limousin Limousin Limousin Limousin Limousin Limousin Limousin Limousin Limousin Limousin Limousin Limousin Limousin Limousin Limousin Limousin Limousin Limousin Limousin Limousin Limousin Limousin Limousin Limousin Limousin Limousin Limousin Limousin Limousin Limousin Limousin Limousin Limousin Limousin Limousin Limousin Limousin Limousin Limousin Limousin Limousin Limousin Limousin Limousin Limousin Limousin Limousin Limousin Limousin Limousin Limousin Limousin Limousin Limousin Limousin Limousin Limousin Limousin Limousin Limousin Limousin Limousin Limousin Limousin Limousin Limousin Limousin Limousin Limousin Limousin Limousin Limousin Limousin Limousin Limousin Limousin Limousin Limousin Limousin Limousin Limousin Limousin Limousin Limousin Limousin Limousin Limousin Limousin Limousin Limousin Limousin Limousin Limousin Limousin Limousin Limousin Limousin Limousin Limousin Limousin Limousin Limousin Limousin Limousin Limousin Limousin Limousin Limousin Limousin Limousin Limousin Limousin Limousin Limousin Limousin Limousin Limousin Limousin Limousin Limousin Limousin Limousin Limousin Limousin Limousin Limousin Limousin Limousin Limousin Limousin Limousin Limousin Limousin Limousin Limousin Limousin Limousin Limousin Limousin Limousin Limousin Limousin Limousin Limousin Limousin Limousin Limousin Limousin Limousin Limousin Limousin Limousin Limousin Limousin Limousin Limousin Limousin Limousin Limousin Limousin Limousin Limousin Limousin Limousin Limousin Limousin Limousin Limousin Limousin Limousin Limousin Limousin Limousin Limousin Limousin Limousin Limousin Limousin Limousin Limousin Limousin Limousin Limousin Limousin Limousin Limousin Limousin Limousin Limousin Limousin Limousin Limousin Limousin Limousin Limousin Limousin Limousin Limousin Limousin Limousin Limousin Limousin Limousin Limousin Limousin Limousin Limousin Limousin Limousin Limousin Limousin Limousin Limousin Limousin Limousin Limousin Limousin Limousin Limousin Limousin Limousin Limousin Limousin Limousin Limousin Limousin Limousin Limousin Limousin Limousin Limousin Limousin Limousin Limousin Limousin Limousin Limousin Limousin Limousin Limousin Limousin Limousin Limousin Limousin Limousin Limousin Limousin Limousin Limousin Limousin Limousin Limousin Limousin Limousin Limousin Limousin Limousin Limousin Limousin Limousin Limousin Limousin Limousin Limousin Limousin Limousin Limousin Limousin Limousin Limousin Limousin Limousin Limousin Limousin Limousin Limousin Limousin Limousin Limousin Limousin Limousin Limousin Limousin Limousin Limousin Limousin Limousin Limousin Limousin Limousin Limousin Limousin Limousin Limousin Limousin Limousin Limousin Limousin Limousin Limousin Limousin Limousin Limousin Limousin Limousin Limousin Limousin Limousin Limousin Limousin Limousin Limousin Limousin Limousin Limousin Limousin Limousin Limousin Limousin Limousin Limousin Limousin Limousin Limousin Limousin Limousin Limousin Limousin Limousin Limousin Limousin Limousin Limousin Limousin Limousin Limousin Limousin Limousin Limousin Limousin Limousin Limousin Limousin Limousin Limousin Limousin Limousin Limousin Limousin Limousin Limousin Limousin Limousin Limousin Limousin Limousin Limousin Limousin Limousin Limousin Limousin Limousin Limousin Limousin Limousin Limousin Limousin Limousin Limousin Limousin Limousin Limousin Limousin Limousin Limousin Limousin Limousin Limousin Limousin Limousin Limousin Limousin Limousin Limousin Limousin Limousin Limousin Limousin Limousin Limousin Limousin Limousin Limousin Limousin Limousin Limousin Limousin Limousin Limousin Limousin Limousin Limousin Limousin Limousin Limousin Limousin Limousin Limousin Limousin Limousin Limousin Limousin Limousin Limousin Limousin Limousin Limousin Limousin Limousin Limousin Limousin Limousin Limousin Limousin Limousin Limousin Limousin Limousin Limousin Limousin Limousin Limousin Limousin Limousin Limousin Limousin Limousin Limousin Limousin Limousin Limousin Limousin Limousin Limousin Limousin Limousin Limousin Limousin Limousin Limousin Limousin Limousin Limousin Limousin Limousin Limousin Limousin Limousin Limousin Limousin Limousin Limousin Limousin Limousin Limousin Limousin Limousin Limousin Limousin Limousin Limousin Limousin Limousin Limousin Limousin Limousin Limousin Limousin Limousin Limousin Limousin Limousin Limousin Limousin Limousin Limousin Limousin Limousin Limousin Limousin Limousin Limousin Limousin Limousin Limousin Limousin Limousin Limousin Limousin Limousin Limousin Limousin Limousin Limousin Limousin Limousin Limousin Limousin Limousin Limousin Limousin Limousin Limousin Limousin Limousin Limousin Limousin Limousin Limousin Limousin Limousin Limousin Limousin Limousin Limousin Limousin Limousin Limousin Limousin Limousin Limousin Limousin Limousin Limousin Limousin Limousin Limousin Limousin Limousin Limousin Limousin Limousin Limousin Limousin Limousin Limousin Limousin Limousin Limousin Limousin Limousin Limousin Limousin Limousin Limousin Limousin Limousin Limousin Limousin Limousin Limousin Limousin Limousin Limousin Limousin Limousin Limousin Limousin Limousin Limousin Limousin Limousin Limousin Limousin Limousin Limousin Limousin Limousin Limousin Limousin Limousin Limousin Limousin Limousin Limousin Limousin Limousin Limousin Limousin Limousin Limousin Limousin Limousin Limousin Limousin Limousin Limousin Limousin Limousin Limousin Limousin Limousin Limousin Limousin Limousin Limousin Limousin Limousin Limousin Limousin Limousin Limousin Limousin Limousin Limousin Limousin Limousin Limousin Limousin Limousin Limousin Limousin Limousin Limousin Limousin Limousin Limousin Limousin Limousin Limousin Limousin Limousin Limousin Limousin Limousin Limousin Limousin Limousin Limousin Limousin Limousin Limousin Limousin Limousin Limousin Limousin Limousin Limousin Limousin Limousin Limousin Limousin Limousin Limousin Limousin Limousin Limousin Limousin Limousin Limousin Limousin Limousin Limousin Limousin Limousin Limousin Limousin Limousin Limousin Limousin Limousin Limousin Limousin Limousin Limousin Limousin Limousin Limousin Limousin Limousin Limousin Limousin Limousin Limousin Limousin Limousin Limousin Limousin Limousin Limousin Limousin Limousin Limousin Limousin Limousin Limousin Limousin Limousin Limousin Limousin Limousin Limousin Limousin Limousin Limousin Limousin Limousin Limousin Limousin Limousin Limousin Limousin Limousin Limousin Limousin Limousin Limousin Limousin Limousin Limousin Limousin Limousin Limousin Limousin Limousin Limousin Limousin Limousin Limousin Limousin Limousin Limousin Limousin Limousin Limousin Limousin Limousin Limousin Limousin Limousin Limousin Limousin Limousin Limousin Limousin Limousin Limousin Limousin Limousin Limousin Limousin Limousin Limousin Limousin Limousin Limousin Limousin Limousin Limousin Limousin Limousin Limousin Limousin Limousin Limousin Limousin Limousin Limousin Limousin Limousin Limousin Limousin Limousin Limousin Limousin Limousin Limousin Limousin Limousin Limousin Limousin Limousin Limousin Limousin Limousin Limousin Limousin Limousin Limousin Limousin Limousin Limousin Limousin Limousin Limousin Limousin Limousin Limousin Limousin Limousin Limousin Limousin Limousin Limousin Limousin Limousin Limousin Limousin Limousin Limousin Limousin Limousin Limousin Limousin Limousin Limousin Limousin Limousin Limousin Limousin Limousin Limousin Limousin Limousin Limousin Limousin Limousin Limousin Limousin Limousin Limousin Limousin Limousin Limousin Limousin Limousin Limousin Limousin Limousin Limousin Limousin Limousin Limousin Limousin Limousin Limousin Limousin Limousin Limousin Limousin Limousin Limousin Limousin Limousin Limousin Limousin Limousin Limousin Limousin Limousin Limousin Limousin Limousin Limousin Limousin Limousin Limousin Limousin Limousin Limousin Limousin Limousin Limousin Limousin Limousin Limousin Limousin Limousin Limousin Limousin Limousin Limousin Limousin Limousin Limousin Limousin Limousin Limousin Limousin Limousin Limousin Limousin Limousin Limousin Limousin Limousin Limousin Limousin Limousin Limousin Limousin Limousin Limousin Limousin Limousin Limousin Limousin Limousin Limousin Limousin Limousin Limousin Limousin Limousin Limousin Limousin Limousin Limousin Limousin Limousin Limousin Limousin Limousin Limousin Limousin Limousin Limousin Limousin Limousin Limousin Limousin Limousin Limousin Limousin Limousin Limousin Limousin Limousin Limousin Limousin Limousin Limousin Limousin Limousin Limousin Limousin Limousin Limousin Limousin Limousin Limousin Limousin Limousin Limousin Limousin Limousin Limousin Limousin Limousin Limousin Limousin Limousin Limousin Limousin Limousin Limousin Limousin Limousin Limousin Limousin Limousin Limousin Limousin Limousin Limousin Limousin Limousin Limousin Limousin Limousin Limousin Limousin Limousin Limousin Limousin Limousin Limousin Limousin Limousin Limousin Limousin Limousin Limousin Limousin Limousin Limousin Limousin Limousin Limousin Limousin Limousin Limousin Limousin Limousin Limousin Limousin Limousin Limousin Limousin Limousin Limousin Limousin Limousin Limousin Limousin Limousin Limousin Limousin Limousin Limousin Limousin Limousin Limousin Limousin Limousin Limousin Limousin Limousin Limousin Limousin Limousin Limousin Limousin Limousin Limousin Limousin Limousin Limousin Limousin Limousin Limousin Limousin Limousin Limousin Limousin Limousin Limousin Limousin Limousin Limousin Limousin Limousin Limousin Limousin Montbeliarde Montbeliarde Nelore Nelore Nelore Nelore Nelore Nelore Nelore Nelore Nelore Nelore Nelore Nelore Nelore Nelore Nelore Nelore Nelore Nelore Nelore Nelore Nelore Nelore Nelore Nelore Nelore Nelore Nelore Nelore Nelore Nelore Nelore Nelore Nelore Nelore Nelore Nelore Nelore Nelore Nelore Nelore Nelore Nelore Nelore Nelore Normande Normande Normande Normande Normande Normande Normande Normande Normande Normande Normande Normande Normande Normande Normande Normande Normande Normande Piedmontese Piedmontese Piedmontese Piedmontese Piedmontese Piedmontese Piedmontese Piedmontese Piedmontese Piedmontese Piedmontese Piedmontese Piedmontese Piedmontese Piedmontese Piedmontese Piedmontese Piedmontese Piedmontese Piedmontese Piedmontese Piedmontese RedAngus RedAngus RedAngus RedAngus RedAngus RedAngus RedAngus RedAngus RedAngus RedAngus RedAngus RedAngus RedAngus RedAngus RedAngus RedAngus RedAngus RedAngus RedAngus RedAngus RedAngus RedAngus RedAngus RedAngus RedAngus RedAngus RedAngus RedAngus RedAngus RedAngus RedAngus RedAngus RedAngus RedAngus RedAngus RedAngus RedAngus RedAngus RedAngus RedAngus RedAngus RedAngus RedAngus RedAngus RedAngus RedAngus RedAngus RedAngus RedAngus RedAngus RedAngus RedAngus RedAngus RedAngus RedAngus RedAngus RedAngus RedAngus RedAngus RedAngus RedAngus RedAngus RedAngus RedAngus RedAngus RedAngus RedAngus RedAngus RedAngus RedAngus RedAngus RedAngus RedAngus RedAngus RedAngus RedAngus RedAngus RedAngus RedAngus RedAngus RedAngus RedAngus RedAngus RedAngus RedAngus RedAngus RedAngus RedAngus RedAngus RedAngus Shorthorn Shorthorn Shorthorn Shorthorn Shorthorn Shorthorn Shorthorn Shorthorn Shorthorn Shorthorn Shorthorn Shorthorn Shorthorn Shorthorn Shorthorn Shorthorn Shorthorn Shorthorn Shorthorn Shorthorn Shorthorn Shorthorn Shorthorn Shorthorn Shorthorn Shorthorn Shorthorn Shorthorn Shorthorn Shorthorn Shorthorn Shorthorn Shorthorn Shorthorn Simmental Simmental Simmental Simmental Simmental Simmental Simmental Simmental Simmental Simmental Simmental Simmental Simmental Simmental Simmental Simmental Simmental Simmental Simmental Simmental Simmental Simmental Simmental Simmental Simmental Simmental Simmental Simmental Simmental Simmental Simmental Simmental Simmental Simmental Simmental Simmental Simmental Simmental Simmental Simmental Simmental Simmental Simmental Simmental Simmental Simmental Simmental Simmental Simmental Simmental Simmental Simmental Simmental Simmental Simmental Simmental Simmental Simmental Simmental Simmental Simmental Simmental Simmental Simmental Simmental Simmental Simmental Simmental Simmental Simmental Simmental Simmental Simmental Simmental Simmental Simmental Simmental Simmental Simmental Simmental Simmental Simmental Simmental Simmental Simmental Simmental Simmental Simmental Simmental Simmental Simmental Simmental Simmental Simmental Simmental Simmental Simmental Simmental Simmental Simmental Simmental Simmental Simmental Simmental Simmental Simmental Simmental Simmental Simmental Simmental Simmental Simmental Simmental Simmental Simmental Simmental Simmental Simmental Simmental Simmental Simmental Simmental Simmental Simmental Simmental Simmental Simmental Simmental Simmental Simmental Simmental Simmental Simmental Simmental Simmental Simmental Simmental Simmental Simmental Simmental Simmental Simmental Simmental Simmental Simmental Simmental Simmental Simmental Simmental Simmental Simmental Simmental Simmental Simmental Simmental Simmental Simmental Simmental Simmental Simmental Simmental Simmental Simmental Simmental Simmental Simmental Simmental Simmental Simmental Simmental Simmental Simmental Simmental Simmental Simmental Simmental Simmental Simmental Simmental Simmental Simmental Simmental Simmental Simmental Simmental Simmental Simmental Simmental Simmental Simmental Simmental Simmental Simmental Simmental Simmental Simmental Simmental Simmental Simmental Simmental Simmental Simmental Simmental Simmental Simmental Simmental Simmental Simmental Simmental Simmental Simmental Simmental Simmental Simmental Simmental Simmental Simmental Simmental Simmental Simmental Simmental Simmental Simmental Simmental Simmental Simmental Simmental Simmental Simmental Simmental Simmental Simmental Simmental Simmental Simmental Simmental Simmental Simmental Simmental Simmental Simmental Simmental Simmental Simmental Simmental Simmental Simmental Simmental Simmental Simmental Simmental Simmental Simmental Simmental Simmental Simmental Simmental Simmental Simmental Simmental Simmental Simmental Simmental Simmental Simmental Simmental Simmental Simmental Simmental Simmental Simmental Simmental Simmental Simmental Simmental Simmental Simmental Simmental Simmental Simmental Simmental Simmental Simmental Simmental Simmental Simmental Simmental Simmental Simmental Simmental Simmental Simmental Simmental Simmental Simmental Simmental Simmental Simmental Simmental Simmental Simmental Simmental Simmental Simmental Simmental Simmental Simmental Simmental Simmental Simmental Simmental Simmental Simmental Simmental Simmental Simmental Simmental Simmental Simmental Simmental Simmental Simmental Simmental Simmental Simmental Simmental Simmental Simmental Simmental Simmental Simmental Simmental Simmental Simmental Simmental Simmental Simmental Simmental Simmental Simmental Simmental Simmental Simmental Simmental Simmental Simmental Simmental Simmental Simmental Simmental Simmental Simmental Simmental Simmental Simmental Simmental Simmental Simmental Simmental Simmental SwedishRed SwedishRed SwedishRed SwedishRed TropicalComposite TropicalComposite TropicalComposite TropicalComposite TropicalComposite TropicalComposite TropicalComposite TropicalComposite TropicalComposite TropicalComposite TropicalComposite TropicalComposite TropicalComposite TropicalComposite TropicalComposite TropicalComposite TropicalComposite TropicalComposite TropicalComposite TropicalComposite TropicalComposite TropicalComposite TropicalComposite TropicalComposite TropicalComposite TropicalComposite TropicalComposite TropicalComposite TropicalComposite TropicalComposite TropicalComposite TropicalComposite TropicalComposite TropicalComposite TropicalComposite TropicalComposite TropicalComposite TropicalComposite TropicalComposite TropicalComposite TropicalComposite TropicalComposite TropicalComposite TropicalComposite TropicalComposite TropicalComposite TropicalComposite TropicalComposite TropicalComposite TropicalComposite TropicalComposite TropicalComposite TropicalComposite TropicalComposite TropicalComposite TropicalComposite TropicalComposite TropicalComposite TropicalComposite TropicalComposite TropicalComposite TropicalComposite TropicalComposite TropicalComposite TropicalComposite TropicalComposite TropicalComposite TropicalComposite TropicalComposite TropicalComposite TropicalComposite TropicalComposite TropicalComposite TropicalComposite TropicalComposite TropicalComposite TropicalComposite TropicalComposite TropicalComposite TropicalComposite TropicalComposite TropicalComposite TropicalComposite TropicalComposite TropicalComposite TropicalComposite TropicalComposite TropicalComposite TropicalComposite TropicalComposite TropicalComposite TropicalComposite TropicalComposite TropicalComposite TropicalComposite TropicalComposite TropicalComposite TropicalComposite TropicalComposite TropicalComposite TropicalComposite TropicalComposite TropicalComposite TropicalComposite TropicalComposite TropicalComposite Unknown Unknown
M BovineHD1600007053 A A A B A A A A A A B A A A A A A A A A A A A A A A A A A A A A A A B B B A A A A A B B A A A A A A A A A A A A B A A A A B A A B A A A A A A A A A A A B A B A A A A A A A A A A A A A A A A A A B A A A B B A A B A A A A B A A B B A A A B A A A A A B A A A A A A A B A A A B A A A A A B A A A A A A A A B A B B A A A A A A A B A A A A A A A A A A A A A A A A A A A A A B A A A A A A A A A A A B A B A A A A A A A A A A A A A A A A A A A A A A A A A A A A A A A A A A B B A A A A A A A A A A A B A A A A A A A B A B B A B A A A A A A A A A A A A A A A A A A B B A A A A A A A A A A A A A A A A A A A A A A A B A A B B A A A A B A A A A B A A A A A A A A A A A A A A A A A A A A A A A A A A A A A A A A A A A A B A A A A A A B A A A A B A A A A A A B A A B A A B B A A A A A A A A A A A B B A A B A A A A A A A A A A A A A A A A A A A A A A A B A A A A A B A A A A A A A A B A A A A A A A A A A A B A A A B A A A B A A A A B A B A B A A A A A A A A A B A A A A A B A A A A A A A A A A A A A A A B A A A A A B A A B A B A B A A B A A A B B A A A B A B A A A A A A A A A A A A A A A A B A A A B A A A B A B A A A A A A A A A A A A A A A A A A A A A A A A B A A A A B A B A A A A A B B B B A B B B A B A B B B B A B A B B B A A A B A A B A B B B B B B B B B A A A B B A B A A A A A A B A B A A A B A A B B A A A A A A A B A A A A A A A A A A A A A A A A B A A B A A A A A A B A B A B A A A A A A A A A A A B B B A A A A B A A A A A A A A A A B B B B B B A A A A A A A A A A A A B A A A A A A A A B A A A A A B B A B A A A A A B A B B B A A A A A A A A A B A A A A A A A A B B A A A A B A A A A B A B A A A B A A A A B B B A A A A A A A A A A A A A A A A A A B A B A A A A A B B B A B A A A A A A A A A A A A B A A B B B B B A A A A B A A A A A B A A A A B A A A A A A A B A A A A A A A A A A A B A A A A A A A A A A A A A A B A B A A A A A A A A B A A A A A A A B A A A B B A A A A A A A A A A A A A A A A B A B A B B A A B B B B A B B B B B B B B B B B B B B B B B B B B B B B B B B B B B A B B B B A B B B A B B B A B B B B B B B B B B B B B B B B B B B B B B B B B B B A B B B B B B B B B B B B B B B B B B B A B B B B B B B B B A B B A B B B A B A B A B B B A B B B B B B B B B A B B B B B A B B B B B B B B B B B B B B B B B B B B B A B B A A A A B B A B A A B A A B A B B B B A A A B B B B A B B B A B B A B B B A A B B A B A A B B B B B B B B B B B B B B B B B B B B B B A B A B B B B B B B B B B B B B A B A B B B B B B A B B B B B A B A B B B B B A B B B A A A A B A B B A B A A A B A B A A B B A A B A A B A A A A A A A B A A B B A B B B B B A A B B A A A B A B B B A A A A A A B B A B A A A B A A A A B B B A A B A A A A A A A B A A B B B A A B B A B A A B A B B B A B B A A B A B A A B B B B B B B B B B A B B B A A A B B A A A A B B B A A B A B B B A A A A B B B B A A A A A A A A A A A A B A A A B A A A B B A B B A A B B B A A A A A A B B A B A B A A A A A A A A B A B A B A B A B A B A A B B A B B B B A A A A A A A A A B A B A B A A A A B A A A A A A B A B B B B B B A A A A A A A B A B B A B B A B B A A B B B B A A A B A B A B A B B B B B B B B B A A B A B B A A B B B B B A A B A A B A B A A B A B A B B A B A B B B A B A A A A B B A A B B B B B B A B B B A A B A A B A A B A A A A A B A A B A B B B B A A A A A B A B A A B A A B A A A B B A A B A B A A B B B A B A B B A A A B A A B A A A A B B A A A B A A B A A B B A A A A A A B B B B B B B B A A B A A B B B B B A A B B B A B A A A A B B A A A A A B B B A B A A B B B A A A B B A B A B A B A A A A A A B A B B B A B B A A B A A A A B A B B A B A B B B B B B B A B B B A A B B A A A B B B A A B B B A B A A A B B A B A B B B A B A B B A B B A B A A B A B B B B B A B B B A A B A A B A A A B A A A B A A A A A B A A A A B A A A B B A B A A B A B B A A A B A A B A A A B A A A A B B B A B B B B B A A A A A B B B B B B A A A A B A B B B A B B A A B B B A B A B B A A A A B A A B B A B A B A B A B A A A A A B A B B A A A B A B A B B A A A A A B A B B A B A B B A A A A A A A B A B A A A A B B B A B B B B A A B A A B A B A B B A B A A B B B A B A A A A B B B B B B B A A A B B B A A A B B B A B B A A B A A B B B A B B A A A A A B B B B B B A B A A B A B B A A B B B A B B B A B A A B A A B B A A A B B B A B B B B A A A B A A A B B A A A B A B A A A B A A A A A B B B B A A A A A B A B B B A A B A A B B A B B B A B B B A A B B B B B A B B B B A A A B A B B B A B B B B A B A A A A B A B A B A A B B A B A A A A B A A A A B A B A A A A B A B A B A A A B A A B B B B B B A B B B B A A A A A A A B A B A B A A B B A A A B A B B A B B B A B B B B B A B B B B B A B B B A A B B A B B B A B A A B B B B B A B B B A B B B B B B B B B A B B B A A B B B B A B B B B B A B A B A B B A A B B B A A A B B B A A A A A A A B A A A A A B A A B A B B B B B B B B B A B B A B A A A B A B B B B B B B B B B B B B B B B B B B B B B B B B B B B B B B A A B B B B B B B A B B B B B B B B B B B B B B B B B B B B B B B B B B A B B B B B B B B B B B B B B B B B B B B B B B B A B B B B B B B A B B B B B B B B B B A B B B B B B B B B A B B B A B B B B A B B B A A A A B B B B B B B B B B B B B B B B B B B B B B A B B B B A B B A B B B B B B B B B A A B B B B A B B B B A B B B B B B B B B B B B B B B B B B A B B B B B B B B B B B A B B B B B B B B B B A B B B B B B A A B B A B B B B B B B B B B B A B B A A A B A B A B A B B B A B B B A B A B B B B A A A A A B B A A A B A A A A A A A A A A B B A A A A A B A B A B B A B B A A A A A A B B A A B A A A B A A B B B B A A B A B B A A A B A A B A A A A A A A A B A A A B A A B B A A B A A B A A A B A A A A A B A B A A A A B A B A B B A A A A B B A B B B A A A A A A A B A A B A A B A B A A A A A A A B B A A B B A A A A A B A B A B A B B B A A A B B A B A A B A A A A B A A A A B B B A A A A A B A A A A B A A A A A A A A A A B A A B A A A B A B A A B B A A A A A A B A A A A B A A A A B A B B A A A A B B A A A A B A A B A A B A A B A B A B A A A A A B B A A A B A A B B B A A A A A A A B B B A A A A A B B B B A A A B A B A A B B A B B A A A A A A A B A A A A A A B B A A A A A B A A A A B B A A B B A A A A A A B A B A A A A A A A A A A A A A A A B A A A A A A A A A A A A A A A A A A B B A B A B A B B B B A A B A A A A A A A A A A A A A A B A A A A A A A A A A A A A A A A A A A A A A A A A A A A A A A A A A A A A A A A A A A B B A A A B B B B A A A A A B B B A B A A B A A A B B A A B A A A A B A B A B B A B A A A A A A A A A B A A A A A A A B B B B A A A A B A A B B A B B B A A B A A B A A B B A A B B B A A B A A A B A A A A A A A B B A A B A B B A A B B B A A A A B A A A B A B B A A A B A A A B B A A A A A A B B A A B A A A A A B A B A A B A B A B A B A A A A A B A A B B A B B B A B A A A A B A B B B A A B B A B A A A A A B B A B A B B A A A A A A B B A A A A A A B B B A A A B A A A A A A B A B A A B A B A B A A B A A A A A A B A B B B B B B B A A B B A A A A A A B A B B A A A A B A B A B A A B A A A B A A A B A A A B A A A A B A A A A B A A A A A A A A B B B A A B A B B A A A A A A A B A A A A A A A A A A A A A A B A A A B B B B A A A A A B A A B A B A A A A B A A B B B A B B A A A A B A B A A A B A A A A A B A B B A B A A B A B A B A A B B B A A A B A A B A A B A A B A B B A B A B A A A B A B B B A B B A B A A A A B A B A B A B B A A A A B B A A B A B B A B A A B A A B A A B A B A A A B B A A B A A A B B A B A B B A B B A A A A B B B B B A A B A B A B B A A B A A A B A A A B A A A B A A B A A B A A A A B A A B B A B B B A B A A A A A B A B A B B A A A A A A A A A A B A A A A A A B A A B B A B B B A B A A B B A B A B A B B A A B B B B B B B B A B A A B B A A B B A B B B B A A A B A A B B A A B B B A B A A B B B A B B B B B B B B A A A B A B B A A B A B A B B B B B A A A B A B A B B A B A A B B A B B B B A A B B A B B A B B B A A B B B B B B B A B A B B A B A B B A A B B B A A B B B A B A A B B B A B A B A A B B B B A A A B A A A B B B B A B B B A A A B A B A B A A B B A A A A B B B B B A A B A B B B B B A A B B A B B A A B B B B B A B A A B A A A A A B B B B A B A B B B B B A A A A B B A A A B B B A B A A B A B B B A B B A A B A B B A A A B B B B B B B B A A A B B A B B A B B B B A A B A B B A A B A B B A A B B B B A A A B B B B A A B A A A B A B B B A A A A A A A B A A A B A B B B B B A A B B A A A B B A B B A B B A A B B A B B A B A A A A B A A A B B A A B A A B A A A B A A B A A A A A B B B B A B A B B B A B A B A A A B A A B B B A A B B B B A B A B A B A A B A A A A A B B B A B B B B B A B A B A A B A A A B A A A A A A A B A B A A A A A A A B B B B A B A B A B B A A B A A A A B A A A A B A B A B B B B B B A A A A B A A B B A A A A A B B B B A A A B A B B B B A B B A A A A B A B B A B B A B A A A B A B A B A A A A A B A B A B B B B A B B A A A B A B A A A A A A B B B A A B A A B B B A A B B A A B B B B A B A B A A B A B A B B A A B B B B A B A B A A B A B A B A A B B B A A A A A A B B B B A A A A A B B A B B B B A A B B A B B B B A A A B B B B A A B A B A A B B B B B B A A A B B A B A B A A A B A B A A A A B B B A B B A B A A A B A B B A B A B B A B A B A B B B A B B A B B B A A B A B A A A B B B B B B A B B B A A B A B B A B A B B A B A A B B B B A B B B B A B A B A B A B B A B B A B B A A B B A B B A A B B A B B A A A A A B A A A A A B B A A B B A B B B A B A B B B B B A A B A B A A B A B B A A A B B B B B B B B A A B A B A A A B B A B B A A A A A A B A A B A B B A A A A A A B A B B B A B B A A A B B A A B A A B B A B B A B B A A A B A A A A B A A A B A B A B B A B B A B B A A A A A A A B B B B B A A B B A B A B B A A B A B A B A A A A B B A B B A B A B B A A A B B B A B A B A A B A B B B B B A A A A A A A A A A B B B A B A B B B A A B A B B B B A A A A A A A A A A B B A B A B B B B B A A A A A A A A A A A A B B A A A A A A B A B A A B A A A A A A A A B A A B B A A B A B B B A B A A A B A B A B B B A B A A B B A A A B A B A A B A A B A A B B A A A A A A A B B B B A B B A B A A A A B B B B B B A A B A B A A A B A B B B B B A B A B B B B A A A B A B A B A A B B A B A A A B B A B A A B A B A B A B B A B B A A A A B B B A A A B A B B A B A B A B B A B A A B B A B B B A A B B B B A A A A A B B A A A A A B B B B A A B A A A A B B B B A B A B B B A B A B A A B A A B B A A B A A A A A B A A A A A A A A B B A B A A B A B A B A A A B B A B B B A B A B A A A B B A A B B B B A A B A B B B A B A A B B A B B A A A B B A A A B A A B A A B A A B B A A B B B B A A B B B B A A A B B B A B A A B B A A A A A B A B A A A B B B B B A B A B A A A A A B A A B B A A A A B B B B A A A A B A A A B A A B A B A B B A B B B A A A B A B A B A B B B B B A A B A B B B A A B A B B A B A A B B A A B B B B B B A B A A B A B B B B A B B B A B A B A B B B A B B B B B B A B A A B A A B A B A B A A B A A A A A A B B B A A B B B B B A A A A A A B A A B A A A B A A A A A A A A B B A A B A B B A B A A A B B B B B B A B B B A A A B B B B A A A B B B A A B A A A B B B B A A A A B A A B A B A A A B A A A B A B A B B B A B A B A B A B B B A A A B A A A B A B A A B A A B A B A A B A A B B B A A B B B B A A B B A B B A B B B B B A B A B A A A A B A B B B A B B B A B A B B A A B A A B A A B B B B A B A A A A B B A A B A A B B A A B B B B B A B A A B B A B A A A B B B B A A A B A A A B B B B A A A B B A A B B B A A B B A B B A B B B A A B A B B A A A B A B B A B B B B A A B A A B A B A A A A A A A A A B B B A B A B A A A B A A B B B B A B A A A B B A B B A B A A A B A A A B A A B A A B A A A A B A B B B B A B A A A A B B A A A A B B A B A A B B B A A A B B A A B B A B B A B A B A A B A A A A B B B A A A A A B B B B A A B B B A A A A B A A B B A B B B A A B A A B B A A A A A B A A A B A A A A B B B B B A B B B B B B B B B B A B B B B B B B B B B B B B B B B B A B B B B B B B B B B B B A A B A B A B A A B A B A B B A A B B A B B B B B B A B A A B B A A B B B A A A B A A B B A B A A A A A A A B B A A A A A A A B A A A A B A A A A A B A B B A A A A A B A B A A A A A A A A B A A A B A A A A A B B A A A B A B A A A A A A B A B A A A A A A A A A B B A A A A A B A A B A A A B A A A A B B A A B A A A A A A B B B A B B A A B A A A A A A A A A B A A A A B A A A A A A A A A A A A A A A A A A A A A A A A A A A A A A A A A A B A A A A A A A B A A A A A A A A A A A A A A A A B A A A B A A A A A A A A A A A A B A A A A A A A A A A A A B A A A A A A A A A A A B A B B A A A B A B B A A A A A A A B A B B A B A A A A A A A A A A A A A A A A B A A A A A A B B A A A A A B A A B A A B A B A B A A A A B A A A A A A A B A A B A A A A B A A A A B A A A B B A A A A A B A A A A B B B A A B A A A A A A B A A A B A A A B B A A A B B A A A A A A A A A A A B A A A A A A A A A A A A A A A A A A A B B B B B B B A A B B A A A B A B A A A A A B A A A A A A A A B A A A B A B A B A B A A B B A A A B A A A B A B A A A A A A A A A A A A A A A A B A B A B B B B B B B A B B B B A B B A B B A B B B B A B A A B A A B A A A A B A B A B B A A B B B A B B A A A B A A A B B B A B B B A B A B B A A B B A B B B B A A B A B B B B B B B B A B B B B B B A B B B B B A B B B B B A A
M BovineHD1600007054 B B B B B B B B B B B B B B B B B B B B B B B B B B B B B B B B B B A B B B B B B B B B B B B B B B B B B B B B B B B B B B B B A B B B B B B B B B B B B B B B B B B B B B B B B B B B B B B B A A B B B B B B B A B B B B A B B B B B B B B B B B B B A B B B B B B B B B B B A B B B B B B B B B B B B B B B B A A B B B B B B B B B B B B B B B B B B B B B B B B B B B B B B B B B B B B B B B B B A B B B B B B B B B B B B B B B B B B B B B B B B B B B B B B B B B B B B A A A B B B B B B B B B B B B B B B B B B B B B B B A B B B B B B B B B B B B B B B B B B B B B B B B B B B B B B B B B B B B B B B B B B B B B B B A B B B B B B B B B B B B B B B B B B B B B B B B B B B B B B B B B B B B B B B B B B B B B B B B B B B B B B B B B B B B B B B B B B B B B B B B B B B B B B B B B B B B B B B B A B B B B B B B B B B B B B B B B B B B B B B B A A B B B B B B B B B B B B B A B B B B B B B B B B B B B B B A B B B B B B B B A B B B A A B B B B B B B B A B B B B B A B B B B B B B B B B B B B B B B B B B B B A B B B B A B A B B B B B B B A B B A A A A B B B B B B B B B B B B B B B B A B B B A A B B A B B B B B B B B B B B B B B B B B B B B B B B B B B B B B B B B B B B B B B B B B B B B B B A B B B B B A B B B B B B B B B B B B B B B B B B B B B B B B B B B B A B B B B B B B B B B B B B B B B B B B B B B B B B B B B B B B B B B B B B B B B B B B B B B A B B B B B B B B B B B B B B B B B B B B B B B B B B B B B A B B B B B B B B B B B B B B B B B B B B B B B B B B B B B B B B B B B B B B B B B B B A A B B B B B B B B B B A A B B B B B B B B B B B B B B B B B B B B B B B B B B B B B A B B B B B B B B B B A B A B B B B B B B B B B B B B B B B B B B B A B B B B B A B B B B B B B B B B B B B B B B B B B B B B B B B B B B A B B B B B A B B B B B B B B B B B B A B B B B B B B B B B B A B B B B B B B B B B B B B B B B A B B B B B B B B B B B B B B B B A B B B B A B B B B B B B B B B B B B B B B B B A B A B B B B B B B B B B B B B B B B B B B B B B B B B B B B B B B B B B B B B B B B B B B B B B B B B B B B B B B B B B B B B B B B B B B B B B B B B B B B B B B B B B A B B B B B B B B B B B B B B A B B B B B B B B B B B B B B B B B B B B B B B B B B B B B B B B B B B B B B B B B B B B B B B B B B B B B B B B B B B B B B B B B B B B B B B B B B B B B B B A B A B B B B B B A B B B B B A B B A B B A A B B B A B B B B B B B B B B B B B B B B B B B B B B B B B B B B B B B B B B B B B B B B B B B B B B B B B B B B B B B B B B B B B B B B B B B B B B B B B B B B B B B A B B B A B A B B B B B B A B B B B B B B B B B B B B B B B B B B B B B B B B B B B B B B B B B B B B B B B A B B B B B B B B B B B B B B B B B B B B B B B B B B A A B B B B B B B B B B B B B B B B B B B B B A B B B B B B B B B B B B B B B B B B B B B B B B B B B B B B B B A B B B B B B B B B B B B B B B B B B B B B B B B B B B B B B B B B B B B B B B B B B B B B B B B B B B A B B B B B B B B B B B B B B B B B B B B B B B B B B B B B B B B B B B B B B B B B A B B B B B B B B B B B B B A B B B B B B B B B B B B B B B B B B B B B B B B B B B B B B B B B B B B B A B B B B B B B B B B B B B B B B B B B B B B B B B B B B B B B B B B B B B B B B B B B B B B B B B B B B B B B B B B B B B B B B B B B B A B B B B B B B B B B B B B B B B B B B B B B B B B B B B B B B B B B B B B B B B B B B B B B B B B B B B B B B B B B B B B B B B B B B B B B B B B B B B B B B B B B B B B B B B B B B B B B B B B B B B B B B A B B B B B B B B B B B B B B B B B B B B B A B B B B B B B B B B B B B B B B B B B B B B B B B B B B B B B B B B B A B B B B B B B B B B B B B B B B B A B B B B B B B B B B B B B B B B B B A B B B B B A B B B B A B B B B A B B A B B B B B A B B B B B B B B B B B B B B B B B B B B B B B B B B B B B B B B B A B B B B B B B B B B B B B B B B B B B B B B B B B B B B B B A B B B B B B B B B B B B B B B B B B B B B B B B B B B B B B B B B B B B B B B B B B B B B B B B B B B B B B B B A B B B B B B B B B B B B B B B B B B B A B B B B B B B B B B B B B B B B B B B B B B B B B B B B B B B B B B B B B B B B A B B B B B B A B B B B B B B B B B B B B B B B B B B B B B B B B B B B B B B B B B B B B B B B B B B B B B B B B B B B B B B B B B A B B B B B A B A B B B B B B B B B B B B B B B B B B B B B B B B B B B B B B B B B B B B B B B B B B B B B B B B B B B B B B B B B B B B B B B B B A B B B B B B B B B B B B B A B B B B B B B B B B B B B B B B B B B B B B B B B B B B B B B B A B B B B B B B B B B B B B B B B B B B B B B B B A B B B B B B B B B B B B B B B B B B B B B B B B B B B A B B B B B B B B B B B B B B A B B B B B B A A A B A B B B B A A B B B B B B B B A A A A A B A A A B B B B A B B A A B B A B A B B A B A B B B B A B A B A B B B A A B B A B B B B B B B B B B B B B B B B B B B B B B B B A B A B B B B B B A B B B B B B B B B B B B B B B B B B B B B B B B B B B B B B B B B B B B B B B B B B B B B B B B B B B B B B B B B B B B B B B B B B B B B B B B B B B B B B B B B B B B B B B B B B B B B B B B B B B B B B B B B B B B B B B B B B B B B B B B B B B B B B B B B B B B B B B B B B B B B B B B B B B B B B B B B B B B B B B B B B B B B B B B B B B B B B B B B B B B B B B B B B B B B B B B B B B B B B B B B B B B B B B B B B B B B B B B B B B B B B B B B B B B B B B B B B B B B B B B B B B B B B B B B B B B B B B B B B B B B A A A A B A A B B B A B A B A B A A A B A A A B A B A A B B B B B B B B A B B B A B B B B B B B B B B B A B B B B B A B B B B A B A A B B B B B B B A B B B B B B A B B B A B B B B A B A A B B B A B B B B B B B B B B B B B B B A B B B A B B B B B B B B B B B B B B B A B B B B B B A B A B A A B B B B B A B B B A B B B B B B B A B B A B B A B A B B B B B B B B A B B A A B B B B B A B A B A B B B B B B B B A B B B B B B B B B A B B B B B A A B B B B B B B B B B A B B B B B B B B B B B B B A B B B B B A B B B B B B B B B B A B B B B B B B B B B B A A B B B B A A B B B B A B B A B B A B B B B B B B B B B B B A B B B B B B B A A A B B B B B B B B B A B B B B B A A A A B B B B B A B B A A B B A B B B B B B B B B B B B B B B A B B B B B A B B B B B A B B A B B B B B B B B B B B B B B B B B B B B B B B B B A B B B B B B B B B B B B B B B B B B B A A B B B B B B A B B B B B B B B B B B B B B B B B B B B B B B B B B B B B B B B B B B B B B B B B B B B B B B B B B B B B B B B B B B B B B B A B B B A B B A B B B B B A A B B A B B B B B B B A B B A B B B B B B A B A B B B B B B B B B B B B A B B B B B B B B A B B B B B B A B B A A B A B B B B B B B A B B B A B B B A B B B A B B B A B B B B B B B B A B B B B A A B B B A A B B B B A B B B A B B B B B B A B B B B B B B B B B B A A B B A B B B B B B B A B B B B B B A B B B B B B B B B B B B B B B A B B B B B B B B B A A B B A A B A B B B B B B A B A B B B B B B B B B B A B B B B B B B A B B B B B B B B B B B A B A B B A B A B B B B B B B B B B B B B B B A B A B A B B B A B B B B B B B B B B B B B B B B B B A B B B B B B A B B B B B B B B B B B B A B B B B B B B B B B B B B B A B B B A B A B B B B B B B B A B B B B B B B B B B B B B B A B B B A B B B B B B B B B B B A B A B B B B A B B B A B B B B B B B B B B B B B B A B B B B B B B B B B B B B B B B B B B B B B A B B B B B B A B B B B B B B A B B B B B B B B B B B B B B B B B B B B B B B B B B B B B B B B B B A B B B A B B B B B B B A B B B B B B B B B B B B B B B B B B B A B B B B A B B A A B B B B B A B A A B B A B B B B A B B B B B B B B B B A B B B A B B B B B A B B B B A B B A B B A B A B A B B B B B B B A B B B B B B B B B B B B B B B B B B B B A B B A B B B B A B B B B A B B A B B B A B B B B A B A B A B A B B B B B A B B A A B A A A B B B B B B B B B B B B A B B B B B A B B B A B B B B A B A B B B B B B B B B B B B B B B B B A B B B B B A B A B B B B B A B B B B B B B B B B B B B B B B B B B B B B B B B B B B B B B B B B B B B B B B B B B B B B B B B B B B B B B B B B B B B B B B B B B B B B B B B B B A B B B B B B B A B B B B B B B B B B B B B B A B B B B B B B B B B B B B B B B B B B B B B B B B B B B B B B B B B B B B B B B B B A B B B B B B B B B B B B B B B B B B B B B B A B B B B B B B B B B B B B B B B B B B B B B B B A B B B B B A B B B B B B B A B B B B B B B B B A B A B B B B B B B B B B B B B B B B B B B B B B B B B B B B B B B A B B B B B B B B B B B B B B B B B B B B B B B B B B B B B B B B A B B B B A B B A B B B B B B B B B B B B B B B B B B A B B B B B B B B B B B B B B B B B B B B B B A B B B B B B B B B B B B B B B B B B B B B B B B A B B B A B B B B B B B B B B B B B B B B B B B B B B B B B B A B B B B B B B B B B A B B B B B B B B B A B B B A B B B B B B B B B B B B B B B B B B B B B B B B B B B B B B B B B B B B B B B A B B B B B B B B B B B B B B B B B B B B B B B A B B B B B B B B B B B B B B B B B B B B B B B B B B B B B A B B B B B B B B B B B B B B B B B A B B B B B B B B B B B B B B B B B B B B B B B B B A B B B B B B B A B B B B B B B B B B B A A B A B B B B B B B B B B B B B A A B B B B B B B B B B B B B B B B B B B B A B B B B B B B B B B B B B A A B B B B B B B B B B A A B B B B B B B B A B B B A B B B B B B A B B B B B B B B B B A B B B B A B B B B A B B B B A B B B B A B B B A B B B B B A B B B B B B B B B B B A B B B B B B B B B B B B B B A B B B B B B B B B B B B B B A B B B B B B B B B B B B B B B A B B B B B B B B B B B B B B B B B B B B B A A B B B B B B B B B B B B B B B B B B B B B B B B B B B B B B B B B B A B B B B B B B B B B B B B B B B B B A A B B B B B B A B B B B B B B B B B B B B B B B B B B B B B B B B B B B B B B B B B B B B B B B B B B A B B B B B B B B B A B B B B B B B B B B B B B B B B B B B B B B B B B B B B B B B B B B B B B B B B B B B B B B B B B B B B B B B B B B B B B B B B B B A B B B B B B B B B B B B B B B B B B B B B B B B B B B B B B B B B B B B B B B B B B B B B B B B B A B B B B B B B B B B B B B B B B B B B B B B B B B B B B B B B B A B B A B B B B B B B B B B B B B B B B B B B B B B B A A B B B B B B B B B B B B B B B B B B B B B B A B B B B B B B B B B B B B B B B B B B B B B B B B B B B B B B B B B B B B B B B B A B B A B B B B B B B B B B B B B B B B B B B B B B B B B B B B B B B B B B B B B B B B B B B B B B B B B B B B B B B B B B B B B B B B B B B B B B B B B A B B B B B B B B B B B B B B B B B B B B B B B B B B B B B B B B B B B B B B B B B B B B B B B B B B B B B B B B B B B B B B B B B B B B B A B B B B B B B B B B B B B B B B B B B B B B B B A B B B B B B B B B B B B A B B B B B B B B B B B B B B B B B B B A B B B B B A B B B B B B B B B B B B B B B B B B B B B B B B B B B B B B B B B B B B B B B B B B B B B B B B B B B B B B B B B B B B B B B B B A B B A B B B B B B B B B B B B B B A B B B B B B B B B B B B B B B B B B B B A B B A B B B B B B B B B B B B B B B B B B B B B B B B B B B B B B B B B B B B B B B A B B B B B B B B B A B B B B B B B B B B B B A B B B B B B B B B B B B B B B B B B A B B B B B B B B A B B B B B B B B B B B B B B B B B B B B B B B B A B B B B B B B B B B B B A B B B A B B B B B B B B B B B B B A B B B B B B B B B B B B B B B B B B B B B B A B B B B B B B B B B B B B B B B B B B B B A B B B B B B B B B B B A B B B B B B B B B B B B B B B B B B B B B B B A B B B B B B B B B B B B A B B A B B B B B B B B B B B B B B B B B B A B B B B B B B B B B B B B B B B B B B B B B B B B B B B B B B B B B B B B B B B B B B B B B B B B B B B B B B B B B B B B B B B B B B B B B B B B B B B B B B B B B B B B B B B B B B B B B B B B B B B A B B B B B B B B B B B B B B B B B B B B B B B B B B B B B A B B B B B B B B B B B B B B B B B B B B B B B B B B B B B B B B B B B B B B B B B B B B B B B B B B B B B B B B A B B B B B B B B B B B B B B B B B B B B B B B B B B B B B B B B B B B B B B B B B B B B B B B B B B B B B B B B B B B B B B B B B B B B B B B B A B B B B B A A B B A B B B B B B A A B B B B B B B B A B B B B B B B B B B A B B B B B B B A B B B B A B B B B B B B B A A B B B B B B B B B B B B B B B A B B B B B B B B B A A A B B B B A A B B B B B B B B B B B B B B B B B B B B B B B B B B B B B B B B B B B B A A B B B B B B B B B B A A B B A B B B B B B B B B B B B B B B B B B B B B B B B B B B B B B B B B B B B B B B B B B B B B B B B B B B B B B B B B B B B B B B B B B B B B B B B B B B B B B B B B A B B B B B B B B B B B B A B B B B B B B B B B B B A B B B B B B B B B B B B B A B B B B B B B A B B B B B B B B B B B B B B B B B B B B B B B B B B B B B B B B B B B B B B B B B B B A B B B B B B B B B B B B B B B B B B B B B B B B B B B B B B A B B B B A B B B A A B B B B B B B B B B B B B B B A B B B B B B B B B B B B B B B A B B B B A B B B B B B B B B B B A B B B B B B B B B B B B B B B B B B B B B A B A B B B B A A B B B B B B B B B B B B B B B B B B B B A B B B A B A B B B A B B A A B B B A B B B A B A B B B B B B B B B B B B B B B B A B B B B B B B B B B B B B B B B B B B B B B B B B B B B B B B B B B B B B B B B B B B B B B B B B B B B B B B B B B B B B B B B B B B B B B B B B B B B B B B A B B B B B B B B B B B B B B B B B B B B A B B B B B B B B B B B B
M BovineHD1600007055 A A A A A A A A A A B A A A A A A A B A A A A A A B A A A A B A A A B B B A A A A A B B A A B A B A A A A A A A B A A A B B A A B A B A A A A A A B A A B A B A A A A A B A A B A A A A A A B B A B B A A B B B A B A A A A B A A B B B A A B B B B A B B A A A A A B A B A A A B A A A A A B A A A A A A A A B A B B A B A B A A A B A B B B A A A A A A A A A A A A A A A A A B A B A A B A B A A A A B B B A B A A A A B A A B A A B A A A A A A A B B B A A A A A A A A A A A B B A A A A A A A A A A A B A A A B B B B B A B B B B B A B B A B A A B A A B A A A A A A B B A A A A A A A B A B A A A A A A A A B A A A A B A A A B A A A A B A A A A B A A A B B B A A A A B A A A A A A B B A B A A A A A B B A A B A A A A B B A A A A A A B A A A A B A B A A A A B A A B B A B B A A A A A A B A B A B B B A A B A A A B A A A A A A A A A A A A B B A A A A A B A A B A A B A A A B A A A B B A B A B A A A A B A A B B B A B A A A B B A B A B A B A B A A A B A A B A B B A A A B A B A A A A A A A B B A A A A A A B A A A A A B A B B A B B B A A B B A A B B A A A B A B A A A A B A A A A A A A A A A A B A B B B A A A B A B A A A A B A A A B A A A A A A B A A A B A B A B B A A B A B A B A A A A A B B B B A B B B B B B B B B B A B A B B B A A A B B B B B B B B B B B B B B A B B B B A B A B B B A A B A B B B A B A A B B B A B B A A A B A B A A B B B B B A B B B B B B B B B B A A B A B B B B B B B B B B B B B A B B B A B B B A B B B B B B B B A B B B A A B B B B B B B A B A B B A A A A A A B A A B A A B B B B A A A B B B B B B B A B B B B B B B B A A B B A B A B B B B A B A B A A A B B A B B A B B A B B B B A A A A B A B B B B B B A B A A B A B B B B A A A A B B A B B B B A A B A A B B B A B A A A A B A A A A B B A B B A B B B B B B B B A B A B A A B B B B B B B A B B B A A B B A A A A B B A B A B B B A B A B B B A A A B B B B B B A B B B A A A A A B B B A B B B B B B B B B B B A A B B A A B B B B B B B B B B B A B B B B B B B B B B B B B B B B B B B B B B B B B B B B B B B B B B B B B B B B B B B B B B B B B B B B B A B B B B B B B B B B B B B B B B B B B B B B B B B B B B B B B B B B B B B B B B B B B B B B B B B B B B B B B B B B B B A B B B B B A B B B B B B B B B B B B B B B A B B B B B B B B B B B B B B B B B B B B B B B B B B B B B B A A A A B B A B A A B A A B A B B B B A B A B B B B A B B B B B B B B B B A B B B B B B B B B B B B B B B B B B B B B B B B B B B B B B B B B B B B B B B B B B B B B B B B B B B B B B B B B B B B B B A B B B B B B B B B B A A B B B A A B B B A A B B B B A B B B B B A B B A A A B B B B B B B B B A B B B B B B B B B B A A B B B B B A A A A A A B B A B B A B B B B A B B B B B B B A B B B A B B B A B B B A B A B B A B A A B A B B B B B B A A B A B B A B B B A B B B B B B B B B A A B A B B B A A B B B B A B A B B B B A A B A B B A B B B B A A B B A B B A B B A B A B B B B B B B B B B B B B B A B A A A B B B B B B B B A B B B A A A B A B B B A B B B A B B B B B B B B B B B B B B A B A A B B B B A B A B B A B A B B B A A A B B B B B B B A A B B B B B B A B B B B A B B B B A B B B B A B B B B B A B A B B B B B B B B B B B B A B B A B B B B B B A B B B B B A B A B B B B B B B B B B B B B B B B B A B B B B A B B B B B B B B B B B A B B B B A B B B B B B B B A A B B B B B B A A A A B B B B A A B A A B A A A B B A B B B B B B B B B B A A B B A B A B A A B A B B B B B A B A A A B B B A A B A A A A B A B B B B B B B B A A B A A B A B B B B A A B B A B A B A B B B B B A B B B B B A B A A B B B B A A B B B A A B B B A A A B A B A A B B B B B B A A B B A B A B B B B B B A B B B B B B B B B B B A A B B B B A B B B B A B B A B B B B A B B B B A B B B B B B B B B B B A B B A B A B B B B B A B B B A A B A A B A A B B A A B B A B B B B A A B B B A B A B B B B B B B B B B B B A B B B B B B B B B B A A A B B B B A B B B B B B A B B B B B B B B A A B B B B B B B B B B A B B B B A B B B B A A B B B A A B B A B A B B B A B B B B A B B B B B A B B B A B B B B B A A B B B B B B B B A B B A B A A A B B B B B A A B B B B B A B B B B A A B B B B B B B B B B B B B A B B B B A B A A B B B B B B B A B B B B B A B A B B B B B B A A B B A B B B A B B B B A A A B B B B A B A B B A B B B B B A B B B B B B B A B A A B B A B B A A A B B B B B B B B A A B B B A A B B A B A B B A B A B B A B B B A A B B B B A B B A A B B B B A A B B B B B A B B B A A B A B A B B B B B B B B B A B A B B A B A B B B B B B B B A B A A B A B A B A B B B B B B A A B B A A B B B A B A B B B B A B A B A A B B B A A B B B B B B B B B A B A A A B B B B B B A B A A B B A A B B A B B B B B B B B B B B B B B B B B B B B B B A B B B B B B B B B B B B B B B B B B B B A B B B B B B B B B B B B B B B B A B B B B A B B B B B A B B B B B A B B B A A A B B B A B B B A A B B A B A A A B A A B B B B B B B B B B B A B B A B B A B B A B B B B B B B B B B B B B B B B B B B B B B B B B B B B B B B B B B B B B B B B B B B B B B B B B B B B B B B B B B B B B B B B B B B B B B B B B B B B B B B B B B B B B B B B B B B B B B B B B B B B B B B B B B B B B B B B B B B B B B B B B B B B B B B B B B B B B B B B B B B B B B B B B B B B B B B B B B B B B B B B B B B B B B B B B B B B B B B B B B B B B B B B B B B B B B B B B B B B B B B B B B B B B B B B B B B B B B B B B B B B B B B B B B B B B B B B B B B B B B B B B B B B B B B B B B B B B B B B B B B B B B B B B B B B B B B B B B B B B B B A B A B A B B B A A A B A B A B A A A A B B B B B B A A A B A B A B B A B B A A A A A B A B A A A B A B B A A B B B B A B B A B B B A A B B B B A A B A B A A A A B A B B B A B B B A A A B B A A B B A B A A B B A B A A A A B B B A B B A A A A B B A A B B A A A A A A B B B A B A B B B B A B A A B A A A B B A B B A B A B A B B B A B A B B A A A A A B A A A A A A A A B B A A A A B B B B A A A A B A A A A B A B B A B A A B B A B A A B A A B B A B A A B B A B A A A A B A A B A B B B B A B A B B B B B A B B A A A A B B B B A A B B B B A A A B B B A A B B B B B A B A B B B B A A B A A A B A B B A A A A B B B B B A B A B B B B B B B A B B B A B B A A A B B A A A B A B B A A A A A B A A A B B B B A B B A A B A A A B A B A A A A A A A A A A A A A A B B A A A A A A A A B A A A A B A A A B A B A B A B A B A B B A A A A A A A A A B B B A A A A A B A B A A A A A A A A A A A A A A A A A A B A B B A A A A B B B B A A B B B A A A B A B B B B B B B B A B B A B B B B B B B B B B B B B B B B B B B B A B B B B B B B B A B A B A B A A B B B B A B B A A B B A B B B B A B B B A B B B B B B B B B B A B B B A A B B A A B B B B B B A B B B B B B B B B B B A B B A B B B B B B B B B B B B B B B B B B B B A A B A B B B B B A B A B A B B B B B A B A B B A B B A B B B B A B B A B B B B A A B B B B B B B B A B B B B B B B A B B B B B B B B B B B A B B B B B A A B A B B B B A B B B B A B B A A B B B B B B B B A B B B B B B B B B B B B B A A B A B B A A A B A A B B B B B B B B B B A A B B B A B A A A A B A B B A B A B B B B B B B B A A B B B A B B B B A B B A B B B B A B B B B B B B A B A A B B B B B A A A A B A A B B B A B B B B B B B B B B B B A B A B B B B A B B A B B A B B B B A A B A B B B B B B B B B A A A A B B B B B B B B B B B B B B B B B B B A B B B B B B A B B B A B B B A B B B B B B A B A B B B A A B B A B B B B B A B B B A A A B A A B B B A B A B A A A A A B B B A B A B B B A B B B B B B B B B B B A A A B B B A B B A A B A A B B B B A B B A B A B A B A B B B A B A B B B B A B B B B A B B B B B A A B B B A A A B B A B A A B B A B B A B A B A B A B A A A B B B B B A A B B B B A B B B A B A A B B B B B A A B B B B B B B B A B B B A B A B B B B B B B B B B B B B B B B B B B B B A B B A B B B B B B B B B B B B B B B B B B B B B B B B B B B B B B B B B B B A B B B B B B B B B B B B B B B B B B B B B A B B B B B B B B A B B B B A A B B B B B B B B B A B B B B B B B B A B A B B A B B B B B A B B B B B B B B B B B A B B B A B B B B B B B B B B B B B A A A B B B B A B B B A B A B B B A B A A B B B B B A B B B B B B B B A B B B B B B B B B B B B A B B B B B B A B A B B B A B A A B B B B A B A B B B B B B B B A B B A A A B B B B B B B B B B B B B B B B B B B B B B A A B B B B B B B B A A B B B B B B B B B B B A B B B B B A B B B B B A B B B B B A B B B B B B A A B B B B B B B B B A A B B B A A B A A A B B B B B B B A B B B B B A B B B B B B B B B B B B B B B B B A A A B B A A A B B B A B A B B B B B B B B B B B B B B B B B B B B A B B B B B A B A B A B A B B B B A B B B B B B B A B B B A B B A B B B B B B B B B B B B B B B A B B B B B B B B A B B B B A A B A B B B B B B A A B B B B B B B B B B B A B B B B A A B B B B B B B B B B B B B B B B B A A B B A B B A B A B B B B B B B B A B B B B B B B B B A A A A B B B B B B B B B B B A B B B B B B B B B A B B B B B B B B B B B B B A B B B A B B A B B B B B B A B B B B B B B A B B B A B B B B B B B B B B B B B A B B A B B B B B B B B B B B B A B B B A B B B B B B B B A B B B B B A B A B B B B B B B B B A B B B B B B B B A B B B B B B B B B B B A A B B B B B B A B B B B A B B B A A B B B B B A B A B B B B B B B B B B A B A B B B B B B B B B A B B B B B B B B B B B B B A B B B B B A B B B B B B B B B B B B B B B B B B B B B A B B B B B B B B B B B B B B B B A B A B B B B B A B B B A B B B B B B A B B A B B A B B A B B B A A A B B B B A B B B B B B A B B B B B B B B A B B B B B B A B B A B B B B B B B B B B A B B B B B A B B B B B B B B B B B B B A B B B B B B B B B A B B B B B B B B B B A B B B B B B A B B B B B B B B B B B B B A A B A B B A B B A B B B B B B B B B B B B B A B B B B B B B B B B B B B B B B B A A B A B A B B A B B B B A B B B B A B B B B B B B B B B A B B B B B B B B B B A B A B A B A B B B B B B B B B B B B B B B B B B B B B A B A B B B B A B B B A B B B B B B B B B A B A B B B B A B B B B B B B A B A B B B B B B B B B B B B B A B B B B B B B B A B B B A B B B B B B B B B B B B B A B B B B B B B A B A A B B A B B B B B B B B B B B B B B B B B B B B B B B B B B B B B B B B B B B B A B B B B B B B B B B B B B B B B A B B B B B B B A B B B B B B B B B B B B B B B B B A B B B B B B B A B A B B B B B B A B A B B A B A B B B B A B B B B B B B B B B B B B B B A B B A B B B B B B B B B B B B B A B B B B B B B B B B B B B B B B B B B B A B B B B B A B B B B A B B B B B B B B B B B B B B B B B B B B B B B A B B B B B B B B B B B B B A B B B B B B B B B A B B B B B A B B A B B B B B B A B B B B B B B B A B B B B B B B B B A B B B B B B B B B B B B A B B B B B B B B B A B B B B B B B B B B B B B B B B B A B B B B B B B B A B B B B B B B B B B B B A B A B A B B B B B B B B B B B B B B A B B B B B B B B B B B B B B B B B B B B B B B B B B B B A B B B A B B B B B B B B B B B B B B B B B B A B B B B A B A B B B B B B B B B B B B B B B B B B B B B B B B B B B B B B A B B B B B B B B B B B B B A B B B B B B B B B B B B B B B B B B B B B B B A B B B B B B B B B B B B B B B B B B A B B B B B B B A B B B B B B B B B B B B B B B B B B B A B B B B B B B B B B B A B B B B B B B B B B B B B B B A B B B A B B B B B A B B B A B B B A B B A B B B B B B B B B B A B B B B B B B B B B B B B B B B B B B A B B B B B B B B B A B B B B B B B A B B B A B B B B B B A B B B B B B B B B B B B B B B B B B B B B B B B B B B A B B B B B B B B A B B A B B B B B B B B B B A B B A B B B B B A B B B B B B B B B B B B B A A B B B B B B B B B B B B B B B B B B B A B B B A B B B B B B B B B A B B B B B B B B B B B B B B B B B B B A B A B B B B B A B B B B A A B B B A B B B B B B B B B B B B B B B B B B B B B B B B B B B B B A B B B B B B B B B B B B B B B B B B B B B B B B A B B B B B B B A B B B B B B A B A B B B B B B B B B B B B B B B B A B B A B B B B B B B B B B B B B B B B B B B B B B B B B B A B B B B B B B B B B B B B B B B B B B B B B B B B B B B B B B B B B B B B B B A B A B B A B B B B B B B B B B B A B B B B B A A B B B B B A B A A B B A B A A A B A A B B B A B A A B A A B A B B A B A B B A A A A A B A A B B A B A B A A A A A B A A B B B B B A A A A A B B A A B B A B A A A A B A A A B B B A A A B A B A B B A B B B A B A B A B A A A A A B B B B B B B A B B A A B B B B A B B A B B B B B B B A A B A B A A B A B B A B A A A A A A B B B A B B B A B B A A A B A A A B A B B A B B B B A A A A B A A B A A A B A A B A A A A B A A A A B B A A B B B B A B B A B A A B B B A A B B A B A B A A A A B A A A B A B A A A B B B A B B B B A B A B B A A A B B A B B B B B B B A B A B A B A B A B A A A A B B B B A A B A B B B B A A B B B A B B B A B B B A B B B B B B B B B B A A B B A A B A B B B B A B A B B B B A B B B A B A A B A B A B B B B A B B B A B A B B B A B B B A A A B B B B A B B A A B B B A A A B B A B A A A A A A A B B A B B A A A A A A A B B B B B B B A A B B A A A B B B A B A A B B A A B B B A A B B A B A B A B B B A B A A B B A B A B B A A B B B B B B A B B A A B A B A A B B A B B B A B B B B B B B A B B B B B B B A B B B B B B B A B B A B A A B A A A B B A B A B B B B B B B A B B A B B B B B A B B B B B B B B B B B B B A B B B B B B B A B B A B B B B B A B B A B B B B B B A B B B B B B B B B B B B B
M BovineHD1600007056 A A A A A A A A A A A A A A A A A A A A A A A A A A A A A A A A A A A A A A A A A A A A A A A A A A A A A A A A A A A A A A A A A A A A A A A A A A A A A A A A A A A A A A A A A A A A A A A A A A A A A A A A A A A A A A A A A A A A A A A A A A A A A A A A A A A A A A A A A A A A A A A A A A A A A A A A A A A A A A A A A A A A A A A A A A A A A A A A A A A A A A A A A A A A A A A A A A A A A A A A A A A A A A A A A A A A A A A A A A A A A A A A A A A A A A A A A A A A A A A A A A A A A A A A A A A A A A A A A A A A A A A A A A A A A A A A A A A A A A A A A A A A A A A A A A A A A A A A A A A A A A A A A A A A A A A A A A A A A A A A A A A A A A A A A A A A A A A A A A A A A A A A A A A A A A A A A A A A A A A A A A A A A A A A A A A A A A A A A A A A A A A A A A A A A A A A A A A A A A A A A A A A A A A A A A A A A A A A A A A A A A A A A A A A A A A A A A A A A A A A A A A A A A A A A A A A A A A A A A A A A A A A A A A A A A A A A A A A A A A A A A A A A A A A A A A A A A A A A A A A A A A A A A A A A A A A A A A A A A A A A A A A A A A A A A A A A A A A A A A A A A A A A A A A A A A A A A A A A A A A A A A A A A A A A A A A A A A A A A A A A A A A A A A A A A A A A A A A A A A A A A A A A A A A A A A A A A A A A A A A A A A A A A A A A A A A B A A A A A A B A B A A A B A A A A A A A A A A A B A A A A A A A A A A A A A A A A A A A A A A A A A A A A A A A A A A A A A A A A A A A A A A A A A A A A A A A A A A A A A A A A A A A A A A A A A A A A A A A A A A A A A A A A A A A A A A A A A A A A A A A A A A A A A A A A A A A A A A A A A A A A A A A A A A A A A A A A A A A A A A A A A A A A A A A A A A A A A A A A A A A A A A A A A A A A A A A A A A A A A A A A A A A A A A A A A A A A A A A A A A A A A A A A A A A A A A A A A A A A A A A A A A A A A A A A A A A A A A A A A A A A A A A A A A A A A A A A A A A A A A A A A A A A A A A A A A A A A A A A A A A A A A A A A A A A A A A A A A A A B B B B A A B A B B B B A B A A B B B B B B B A B B A B B B B B B A A B A B A A B B B A B B A A B B B B B B B A B B B B A A B A B B A A A B B A A A A A B B B A B A B B B B A B B A B B B A A A B B A B B B B B A A B A A B B B A B A A A B A A A B B B B B A B B B A B B B B B A B B B B A B B B B B B B A B B B B B B B B A B A A A A A B A A B A A B A A A A A A A A A A A A A A A A A A A A A A A A A A A A A A A A A A B A A A A A A A A A A A A A A A A A A A A A A A A A A A A A A A B A A A A A A A A A A A A A A A A A A A A A A A A A A A A A A A A A A A A A A A A A A A A A A A A A A A A A A A A A A A A A A A A A A A A A A A A A A A A A A A A A A A A A A A A A A A A A A A A A A A A A A A A A A A A A A A A A A A A A A A A A A A A A A A A A A A A A A A A A A A A A A A A A A A A A A A A A B A A A A A A A A A A A A A A A A A A A A A A A A A A A A A A A A A A A A A A A A A A A A A A A A A A A A A A A A A A A A A A A A A A A A A A A A A A A A A A A A A A A A A A A A A A A A A A A A A A A A A A A A A A A A A A A A A A A A A A A A A A A A A A A A A A A A A A A A A A A A A A A A A A A A A A A A A A A A A A A B A A A A A A A A A A A A A A A A A A A A A A A A A A A A A A A A A A A A A A A A A A A A A A A A A A A A A A A A A A A A A A A A A A A A A A A A A A A A A A A A A A A A A A A A A A A A A A A A A A A A A A A A A A A A A A A A A A A A A A A A A A A A A A A A A A A A A A A A A A A A A A A A A A A A A A A A A A A A A A A A A A A A A A A A A A A A A A A A A A A A A A A A A A A A A A A A A A A A A A A A A A A A A A A A A A A A A A A A A A A A A A A A A A A A A A A A A A A A A A A A A A A A A A A A A A A A A A A A A A A A A A A A A A A A A A A A A A A A A A A A A A A A A A A A A A A A A A A A A A A A A A A A A A A A A A A A A A A A A A A A A A A A A A A A A A A A A A A A A A A A A A A A A A A A A A A A A A A A A A A A A A A A A A A A A A A A A A A A A A A A A A A A A A A A A A A A A A A A A A A A A A A A A A A A A A A A A A A A A A A A A A A A A A A A A A A A A A A A A A A A A A A A A A A A A A A A A A A A A A A A A A A A A A A A A A A A A A A A B A A A A A A A A A A A A A A A A A A A A A A A A A A A A A A A A A A A A A A A A A A A A A A A A A A A A A A A A A A A A A A A A A A A A A A A A A A A A A A A A A A A A A A A A A A A A A A A A A A A A A A A A A A A A A A A A A A A A A A A A A A A A A A A A A A A A A A A A A A A A A A A A A A A A A A A A A A A A A A A A A A A A A A A A A A A A A A A A A A A A A A A A A A A A A A A A A A A A A A A A A A A A A A A A A A A A A A A A A A A A A A A A A A A A A A A A A A A A A A A A A A A A A A A A A A A A A A A A A A A A A A A A A A A A A A A A A A A A A A A A A A A A A A A A A A A A A A A A A A A A A A A A A A A A A A A A A A A A A A A A A A A A A A A A A A A A A A A A A A A A A A A A A A A A A A A A A A A A A A A A A A A A A A A A A A A A A A A A A A A A B B B B B B B B B B B B B B B B B B B B B B A B B A B B B B B A A B B B B B B B A B B B B B B B B B B B B B B B B B B B B B B B B B B A B B B B B B B B B B B B B B B B A B B B B B B B A B B B B B B B A B B B B B B B B B B A B B B B B B B B B A B B B A B B B B A B B B A A A A B B B B B B B B B B B B B B B B B B B B B B A B A B B A B B A B B B B B B B B B A A B B B B A B B B B A B B B B B B B B B B B B B B B B B B A B B B B B B B B B B B A B B B B B B B B B B A B B B B B B A A B B A B B B B B B B A A A A A A A A A A A A A A A A A A A A A A A A A A A A A A A A A A A A A A A A A A A A A A A A A A A A A A A A A A A A A A A A A A A A A A A A A A A A A A A A A A A A A A A A A A A A A A A A A A A A A A A A A A A A A A A A A A A A A A A A A A A A A A A A A A A A A A A A A A A A A A A A A A A A A A A A A A A A A A A A A A A A A A A A A A A A A A A A A A A A A A A A A A A A A A A A A A A A A A A A A A A A A A A A A A A A A A A A A A A A A A A A A A A A A A A A A A A A A A A A A A A A A A A A A A A A A A A A A A A A A A A A A A A A A A A A A A A A A A A A A A A A A A A A A A A A A A A A A A A A A A A A A A A A A A A A A A A A A A A A A A A A A A A A A A A A A A A A A A A A A A A A A A A A A A A A A A A A A A A A A A A A A A A A A A A A A A A A A A A A A A A A A A A A A A A A A A A A A A A A A A A A A A A A A A A A A A A A A A A A A A A A A A A A A A A A A A A A A A A A A A A A A A A A A A A A A A A A A A A A A A A A A A A A A A A A A A A A A A A A A A A A A A A A A A A A A A A A A A A A A A A A A A A A A A A A A A A A A A A A A A A A A A A A A A A A A A A A A A A A A A A A A A A A A A A A A A A A A A A A A A A A A A A A A A A A A A A A A A A A A A A A A A A A A A A A A A A A A A A A A A A A A A A A A A A A A A A A A A A A A A A A A A A A A A A A A A A A A A A A A A A A A A A A A A A A A A A A A A A A A A A A A A A A A A A A A A A A A A A A A A A A A A A A A A A A A A A A A A A A A A A A A A A A A A A A A A A A A A A A A A A A A A A A A A A A A A A A A A A A A A A A A A A A A A A A A A A A A A A A A A A A A A A A A A A A A A A A A A A A A A A A A A A A A A A A A A A A A A A A A A A A A A A A A A A A A A A A A A A A A A A A A A A A A A A A A A A A A A A A A A A A A A A A A A A A A A A A A A A A A A A A A A A A A A A A A A A A A A A A A A A A A A A A A A A A A A A A A A A A A A A A A A A A A A A A A A A A A A A A A A A A A A A A A A A A A A A A A A A A A A A A A A A A A A A A A A A A A A A A A A A A A A A A A A A A A A A A A A A A A A A A A A A A A A A A A A A A A A A A A A A A A A A A A A A A A A A A A A A A A A A A A A A A A A A A A A A A A A A A A A A A A A A A A A A A A A A A A A A A A A A A A A A A A A A A A A A A A A A A A A A A A A A A A A A A A A A A A A A A A A A A A A A A A A A A A A A A A A A A A A A A A A A A A A A A A A A A A A A A A A A A A A A A A A A A A A A A A A A A A A A A A A A A A A A A A A A A A A A A A A A A A A A A A A A A A A A A A A A A A A A A A A A A A A A A A A A A A A A A A A A A A A A A A A A A A A A A A A A A A A A A A A A A A A A A A A A A A A A A A A A A A A A A A A A A A A A A A A A A A A A A A A A A A A A A A A A A A A A A A A A A A A A A A A A A A A A A A A A A A A A A A A A A A A A A A A A A A A A A A A A A A A A A A A A A A A A A A A A A A A A A A A A A A A A A A A A A A A A A A A A A A A A A A A A A A A A A A A A A A A A A A A A A A A A A A A A A A A A A A A A A A A A A A A A A A A A A A A A A A A A A A A A A A A A A A A A A A A A A A A A A A A A A A A A A A A A A A A A A A A A A A A A A A A A A A A A A A A A A A A A A A A A A A A A A A A A A A A A A A A A A A A A A A A A A A A A A A A A A A A A A A A A A A A A A A A A A A A A A A A A A A A A A A A A A A A A A A A A A A A A A A A A A A A A A A A A A A A A A A A A A A A A A A A A A A A A A A A A A A A A A A A A A A A A A A A A A A A A A A A A A A A A A A A A A A A A A A A A A A A A A A A A A A A A A A A A A A A A A A A A A A A A A A A A A A A A A A A A A A A A A A A A A A A A A A A A A A A A A A A A A A A A A A A A A A A A A A A A A A A A A A A A A A A A A A A A A A A A A A A A A A A A A A A A A A A A A A A A A A A A A A A A A A A A A A A A A A A A A A A A A A A A A A A A A A A A A A A A A A A A A A A A A A A A A A A A A A A A A A A A A A A A A A A A A A A A A A A A A A A A A A A A A A A A A A A A A A A A A A A A A A A A A A A A A A A A A A A A A A A A A A A A A A A A A A A A A A A A A A A A A A A A A A A A A A A A A A A A A A A A A A A A A A A A A A A A A A A A A A A A A A A A A A A A A A A A A A A A A A A A A A A A A A A A A A A A A A A A A A A A A A A A A A A A A A A A A A A A A A A A A A A A A A A A A A A A A A A A A A A A A A A A A A A A A A A A A A A A A A A A A A A A A A A A A A A A A A A A A A A A A A A A A A A A A A A A A A A A A A A A B A A A A A A A A A A A A A A A A A A A A A A A A A A A A A A A A A A A A A A A A A A A A A A A A B A A A A A A A A A A A A A A A A A A A A A A A A A A A A A A A A A A A A A A A A A A A A A A A A A B A A A A A A A A A A A A A A A A A A A A A A A A A A A A A A A A A A A A A A A A A A A A A A A A A A A A A A A A A A A A A A A A A A A A A A A A A A A A A A A A A A A A A A A A A A A A A A A A A A A A A A A A A A A A A A A A A A A A A A A A A A A A A A A A A A B A A B A B A A A A A A A A A A A A A A A A A A A A A A A A A A A A A A A A A A A A A A A A A A A A A A A A A A A A A A A A A A A A A A A A A A A A A A A A A A A A A A A A A A A A A A A A A A A A A A A A A A A A A A A A A A A A A A A A A A A A A A A A A A A A A A A A A A A A A A A A A A A A A A A A A A A A A A A A A A A A A A A A A A A A A A A A A A A A A A A A A A A A A A A A A A A A A A A A A A A A A A A A A A A A A A A A A A A A A A A A A A A A A A A A A A A A A A A A A A A A A A A A A A A A A A A A A A A A A A A A A A A A A A A A A A A A A A A A A A A A A A A A A A A A A A A A A A A A A A A A A A A A A A A A A A A A A A A A A A A A A A A A A A A A A A A A A A A A A A A A A A A A A A A A A A A A A A A A A A A A A A A A A A A A A A A A A A A A A A A A A A A A A A A A A A A A A A A A A A A A A A A A A A A A A A A A A A A A A A A A A A A A A A A A A A A A A A A A A A A A A B A A A B A A A A A A A A A A A A A B A A A B A A A A A A A A A A A A A A A A A A A A A A A A A A A A A A A A A A A A A A A A A A A A A A A A A A A A A A A A A A A A A A A A A A A A A A A A A A A A A A A A A A A A A A A A A A A A A A A A A A A A A A A A A A A A A A A A A A A A A A A A A A A A A A A A A A A A A A A A A A A A A A A A A A A A A A A A A A A A A A A A A A A A A A A A A A A A A A A A A A A A A A A A A A A A A A A A A A A A A A A A A A A A A A A A A A A A A A A A A A A A A A A A A A A A A A A A A A A A A A A A A A A A A A A A A A A A A A A A A A A A A A A A A A A A A A A A A A A A A A A A A A A A A A A A A A A A A A A A A A A A A A A A A A A A A A A B B B A B B B B B B B B B B A B B B B B B B B B B B B B B B B B A B B B B B B B B B B B A A A A A A A A A A A A A A A A A A A A A A A A A A A A A A A B A A A A A A A A A A A A A A A A A A A A A A A A A A A A A A A A A A A A A A A A A A A A A A A A A A A A A A A A A A A A A A A A A A A A A A A A A A A A A A A A A A A A A A A A A A A A A A A A A A A A A A A A A A A A A A A A A A A A A A A A A A A A A A A A A A A A A A A A A A A A A A A A A A A A A A A A A A A A A A A A A A A A A A A A A A A A A A A A A A A A A A A A A A A A A A A A A A A A A A A A A A A A A A A A A A A A A A A A A A A A A A A A A A A A A A A A A A A A A A A A A A A A A A A A A A A A A A A A A A A A A A A A A A A A A A A A A A A A A A A A A A A A A A A A A A A A A A A A A A A A A A B A A A A A A A A A A A A A A A A A A A A A A A A A A A A A A A A A A A A A A A A A A A A A A A A A A A A A A A A A A B A A A A A A A A A A A A A A A A A A A A A A A A A A A A A A A A A A A A A A A A A A A A A A A A A A A A A A A A A A A A A A A A A A A A A A A A A A A A A A A A A A A A A A A A A A A A A A A A A A A A A A A A A A A A A A A A A A A A A A A A A A A A A A A A A A A A A A A B B B B A B B B B A B A A A B A A B B B A A A A A A A B A A A A B A B A B A A A B A B A B B A A A B A A A B B A A B B B A B A B B A A B B A B A A A A A B A B B A B B A B B A B B B B B A A A A A B B A B B B B B A A
M BovineHD1600007057 A A A B A A A A A A B A A A A A A A B A A A A A A B A A A A B A A A B B B A A A A A B B A B B A B A A A A A A A B A A A B B A A B A B A A A A A A B A A B A B A A A A A B A A B A A A A A A B B A B B A A B B B A B A A A A B A A B B B A A B B B B A B B A A A A A B B B A A A B A A A A A B A A A A A A A A B A B B A B A B A A A B A B B B A A A A A A A A A A A A A A A A A B A B A A B A B A A A A B B B A B A A A A B A A B A A B A A A A A A A B B B A A A A A A A A A A A B B A A A A A A A A A A A B A A A B B B B B A B B B B B A B B A B A A B A A B A A A A B A B B A A A A A A A B A B A A A A A B A A B A A A A B A A B B A A A A B A A A A B A A A B B B A A A A B A A A A A A B B A B A A A A A B B A A B A A A A B B A A A A A A B A A A A B A B A A A A B A A B B A B B A A A A A A B A B A B B B A A B A A A B A A A A A A A A A A A A B B A A A A A B A A B A A B A A A B A A A B B A B A B A A A A B A A B B B A B A A A B B A B A B A B A B A A A B A A B A B B A B A B A B A A A A A A A B B A A A A A A B A A A A A B A B B A B B B A A B B A A B B A A A B A B A A A A B A A A A A A A A A A A B A B B B A A A B A B A A B A B A A A B A A A A A A B A B A B A B A B B A A B A B A B A A A A A B B B B B B B B B B B B B B B B B A B B B A A B B B B B B B B B B B B B B B A B B B B A B A B B B A A B A B B B A B A A B B B A B B A A A B A B B A B B B B B A B B B B B B B B B B B A B A B B B B B B B B B B B B B A B B B A B B B A B B B B B B B B A B B B A A B B B B B B B A B A B B A A A A B A B A B B B A B B B B A A B B B B B B B B A B B B B B B B B A B B B B B A B B B B A B A B A A A B B A B B A B B A B B B B B A A A B A B B B B B B A B B A B B B B B B A A A A B B A B B B B A A B A A B B B A B A B A A B A A A A B B A B B B B B B B B B B B A B A B A A B B B B B B B A B B B A A B B A A A B B B A B B B B B A B A B B B A A A B B B B B B A B B B A A A A A B B B A B B B B B B B B B B B A A B B B B B B B B B B B B B B B B B B B B B B B B B B B B B B B B B B B B B B B B B B B B B B B B B B B B B B B B B B B B B B B B B B B B B B B B B B B B B B B B B B B B B B B B B B B B B B B B B B B B B B B B B B B B B B B B B B B B B B B B B B B B B B B B B B B B B B B B A B B B B B B B B B B B B B B B A B B B B B B B B B B B B B B B B B B B B B B B B B B B B B B A A A A B B A B A A B A A B A B B B B B B B B B B B B B B B B B B B B B B B B B B B B B B B B B B B B B B B B B B B B B B B B B B B B B B B B B B B B B B B B B B B B B B B B B B B B B B B B B B B B B A B B B B B B B B B B B B B B B B B B B B A A B B B B B B B B B B B B B A A A B B B B B B B B B A B B B B B B B B B B B A B B B B B A B B B A A B B B B B B B B B B A B B B B B B B A B B B A B B B A B B B B B B B B B B A B B B B B B B B B B B B A B A B B B B B B B B B B B B B B B B B B B B B A B B B B B A B B B B B B B B B A B B B B B B B A A B B B B B B B B B B B B B B B B B B B B B B B B B B B B B A B B B B B B B B B B B B B B A B A B B B A B B B A B B B B B B B B B B B B B B B B B A B B B B B B B B B A B B B B B A B B B B B B B B B B B B B B B B B A B B B B B B B B B B B B B B B B B B B B A B B B B B B B B B B B B B B B B B B B B B B B B A B B B B B A B A B B B B B B B B B B B B B B B B B B B B B B A B B B B B B B B B B B B B B B B A B B B B B B B B B B B B B B B B B B B B B B B B B B B B A B B B A B B B B B B B B B B B B B B A B B B B A B B B B A B B B B B B B A B B B B B B B B A B A B B B B B B B B B B B B A B B B B B B B B B B B B B A B A B A B B B B B A B B B B B B B B B B B B B B A B B B B B B B B B B A B B B B B B B B B B B B A B B A B B B B B B B B A B B B B B B B B B B B B B B B B B A B B B B B B B B B B B B A B B B B B B B B B B B B B B B B A B B B B A B B B B B B B B B B B B B A B B B B B A B B B A B B B B B B B B B B B A B B B B B B B B B B B B B B B B B B B B B B B A A B B B B B B B B B B B B B B B B B B B B B B A B B B B B B B B B B A B B B B B B B B B B A B B B A A B B B B A B B B A B B B B A B B B B B B B B B B B B B B B A B B B B B B B B B B B B B B B B B B B B B B A A B B B B B B B B B B A B B B B B B B B B B B B B B B B B B B B B B B B B B B B B B B B B B B B B B B B B B B B B B B B B B B B B B B B B B A A B B B B B B B B B B B B B B B B A B B B B B B B B B B B B B B B B B A B B B B B B B B B B B B B B A A B B B B B B B B B B B B B B B B B B B B B B B B B B B B B B B A B B B B B B A B B B B B B B B B B B B B B B B B B B B A B B A B B B B B B B B B B B B A A B B B A B A B B B B B B B B B B A B B B B B B A B B B B A B A B A A B B B B B B B B B B B B B B B B B A A B B B B B B A B B B B B B A B B A B B B B B B B B B B B B B B B B B B B B B B B B B B B B B B B B B B B B B B B B B B B A B B B B B B B B B B B B B B B B B B B B B B B B B B B B B B B B B B B B B B B A B B B A B B B A B B B A B B B A B B A B B B B B B B B B B B A B B B B B B B B A B B B B B B B B B B B B B B B B B B B B B B B B B B B B B B B B B B B B B B B B B B B B B B B B B B B B B B B B B B B B B B B B B B B B B B B B B B B B B B B B B B B B B B B B B B B B B B B B B B B B B B B B B B B B B B B B B B B B B B B B B B B B B B B B B B B B B B B B B B B B B B B B B B B B B B B B B B B B B B B B B B B B B B B B B B B B B B B B B B B B B B B B B B B B B B B B B B B B B B B B B B B B B B B B B B B B B B B B B B B B B B B B B B B B B B B B B B B B B B B B B B B B B B B B B B B B B B B B B B B B B B B B B B B B B B B B B B B B B B B B B A B A B B B A A A B A B A B A A A A B B B B B B A A A B A B A B B A B B A A A A A B B B A A B B A B B A B B B B B A B B A B B B A A B B B B A A B A B A A A B B A B B B A B B B A B A B B A A B B A B A A B B A B A A A A B B B A B B A A A A B B A B B B A A A A A A B B B A B A B B B B A B A A B A A B B B B B B A B A B A B B B A B A B B B A A A B B A B A A B A A A B B A A A A B B B B A A B A B A A A A B A B B A B A A B B A B A A B A A B B A B B A B B A B A A B A B A A B A B B B B A B A B B B B B A B B A A A A B B B B B A B B B B A B A B B B A A B B B B B A B A B B B B A A B A A A B B B B A A A A B B B B B A B A B B B B B B B A B B B A B B A A A B B A A A B A B B A A A A A B A A A B B B B A B B A A B A A A B A B A A A A A A A A A A A A A A B B A A A A A A A A B A A A A B A A A B A B A B A B A B B B B A A B A A A A A A B B B A A A A A B A B A A A A A A A A A A A A A A A A A A B A B B A A A A B B B B A B B B B A A A B B B B B B B B B B B B B A B B B B B B B B B B B B B B B B B B B B B B B B B B B B B B B B B A B A B B B B B A B B A A B B B B B B B B B B B B B B B B B B B B B B B B B B A B B B B B B B B B B B A B B B B B B B B B B B A B B A B B B B B B B B B B B B B B B B B B B B B B B B B B B B B A B A B B B B B B B A B B B B B B B A B B B B A B B B B B B B B B B B B B B B B B A B B B B B B B B B B B B B B B B B B B B B B B B B B B B B B B B B B B B B B B B B B B B B B B B B B B A B B B B B B B B B B B B B B B B B B B A A B B A B B B B B B B B B B B B B B B B A B A B B A B B B B A B B B B B B B B B B B B B B B B B B B B A B B A B B B B B B B B B B B B B B B B B B B B B A A B B B A B B B B B B B B B B B B B B B B B A B A B B B B A B B A B B A B B B B B A B B B B B B B B B B B B B B B B B B B B B B B B B B B B B B B B B B B B B B B B B B B B B B B B B B B B B B B B B B A B B B B B B B B B B B B B B B B B A B B B B B B B B A B B B B A B B B B B B A B B B B B B B B B B B B B B B B B A B B B B B A B B A A B B A B B B B B B B A B B B B B B B B B B B A B B B B A B B B B A B B B B B B B B B B A B A B B A B B B B B A B B B B B B B B A B B A A B B B B B B B B B B B B B B B B B A B B B B B B B A B B B B B B B B A B B B B B B B B B B B B B B B B B B B B B B B B B B B B B B B B B B B B B B B B B B B B B B B B B B B B B B B B B B B B B B B B B B B B B B B B B B B B B B B B B B B B B B B B A B B B B B B B B A B B B B B B B B B B B B B B B A B B B B B B B B A B B B B B B B B B B A B B B B B B B B B B B B B B B B B B B B B B B B B B B B B A A A B B B B A B B B A B A B B B A B A A B B B B B B B B B B B B B B B B B B B B B B B B B B B B B B B B B B B B A B B B B B A A B B B B A B A B B B B B B B B B B B B A B B B B B B B B B B B B B B B B B B B B B B B B A B B B B B B B B A B B B B B B B B B B B B A B B B B B A B B B B B B B B B B B B B B B B B B A A B B B B B B B B B A A B B B A B B A A A B B B B B B B A B B B B B A B B B B B B B B B B B B B B B B B A B A B B A B A B B B A B A B B B B B B B B B B B B B B B B B B B B A B B B B B A B A B A B A B B B B A B B B B B B B A B B B A B B B B A B B B B B B B B B B B B B A B B B B B B B B A B B B B A A B B B B B B B B A A B B B B B B B B B B B B B B B B A A B B B B B B B B B B B B B B B B B A A B B B B B A B A B B B B B B B B A B B B B B B B B B B A B B B B B B B B B B B B B B B B B B B B B B B B B B B B B B B B B B B B B A B B B A B B B B B B B B B B B B B B B B B A B B B A B B B B B B B B B B B B B B B B A B B B B B B B B B B B B B B B B B B B B B A B B B B B B B B B B B A B B B B B B B B B A B B B B B B B B A B B B B B B B B B B B A B B B B B B B A B B B B A B B B A A B B B B B A B A B B B A B B B B B B A B A B B B B B B B B B B B B B B B B B B B B B B B B B B B B B A B B B B B B B B B B B B B B B B B B B B B A B B B B B B B B B B B B B B B B A B B B B B B B A B B B A B B B B B B B B B A B B A B B B B B B A A A B B B B A B B B B B B A B B B B B B B B A B B B B B B A B B A B B B B B B B B B B B B B B B B B B B B B B B B B B B B B B A B B B B B B B B B B B B B B B B B B B B B B B B B B B A B B B B B B B B B B B B B A A B B B B B B B B B B B B B B B B B B B B B A B B B B B B B B B B B B B B B B B B A B A B A B B A B B B B A B B B B A B B B B B A B B B B B B B B B B B B B B B B B B B B B A B B B B B B B B B B B B B B B B B B B B B A B A B B B B A B B B A B B B B B B B B B A B A B B B B B B B B B B B B B B A B B B B B B B B B B B B B A B B B B B B B B A B B B B B B B B B B B B B B B B B A B B B B B B B A B A A B B A B B B B B B B B B B B B B B B B B B B B B B B B B B B B B B B B B B B B A B B B B B B B B B B B B B B B B B B A B B B B B A B B B B B B B B B B B B B B B B B B B B B B B B B A B A B B B B B B A B A B B A B B B B B B A B B B B B B B B B B B B B B B A B B A B B B B B B B B B B B B B B B A B B B B B B B B B B B B B B B B B B A B B B B B A B B B B A B B B B B B B B B B B B B A B B B B B B B B B A B B B B B B B B B B B B B A B B B B B B B B B B B B B B B A B B A B B B B B B B B B B B B B B B A B B B B B B B B B A B B B B B B B B B B B B A B B B B B B B B B B B B B B B B B B B B B B B B B B B A B B B B B B B B A B B B B B B B B B B B B B B B B A B B B B B B B B B B B B B B A B B B B B B B B B B B B B B B B B B B B B B B B B B B B B B B B A B B B B B B B B B B B B B B B B B B B B B B B B B B B B B B B B B B B B B B B B B B B B B B B B B B B B B B B B B B B B B B B B B B B B B B A B B B B B B B B B B B B B B B B B B B B B B B B B B B B B B B B B B B B B B B B B B A B B B B B B B A B B B B B B B B B B B B B B B B B B B A B B B B B B B B B B B A B B B B B B B B B B B B B B B A B B B A B B B B B A B B B A B B B A B B B B B B B B B B B B B B B B B B B B B B B B B B B B B B B B B A B B B B B B B B B B B B B B B B B A B B B A B B B B B B A B B B B B B B B B B B B B B B B B B B A B B B B B B B B B B B B B B A B A B B B B B B B B B B B B B A B B B B B B B B A B B B A B B B B B B B B B A A B B B B B B B B B B B B B B B B B B B B B B B B B B B B B B B B B A B B B B B B B B B B B B B B B B B B B A B B B B B B B B B B B B A B B B B B B B B B B B B B B B B B B B B B B B B B B A B B B B B B B A B B B A B B B B B B B B B B B B B B B B B B B B B B B B B B B B B B B B B B B A B A B A B B B B B B B B B B B B B B B B B A B B B B B B B B B B B B B B B B B B B B B B B B B B B B B B B B B B B B B B B B B B B B B B B B B B B B B B B B B B B B B B B B B B B B B B B B B B B B B B B B B B B A B B B B B A B B B B B B A B A A B B A B A A A B A A B B B B B A A B A A B A B B A B A B B A A B A B B A A B B A B A B A A A A A B A A B B B B B A A A A A B B A A B B A B A A A A B A B A B B B A A A B A B A B B B B B B B B A B B B B B B B A B B B B B B B A B B A B B B B B A B B A B B B B B B B B A B B B B B B B B B A B A A B A A A B B B A B B B A B B B B A B A B A B A B B B B A B B B B A A B B A B B A A B A A A A B B A B B B A A B B B A B B A B A B A B B A A B B B A A B B B B B B A B A B B A B B B A B B B A B B B A B B B B B B B B B B A A B B B B B B B B B B B B A B B B B B A B B A A A B B B B B A B B B B B B A B B B B B B B B A B B B A B B B B B B B B B B A A B B A A B A B B B B A B B B B B B B B B B B B B A B A B B B B B B A B B B A B A B B B A B B B B A A B B A B B B B A A B B B B B B B A B B A A B B A B A B B B B B A B A B A B A B B B B B B B B A B B A A A B B B B A A A B B A A B B B B A B B A B A B A B B B A B B B B B B B A B B A A B A B B B B A B B B A B A B A A A B B B B B A B B B B B B B B B B B B B B B A B B B B B B B B B B B B B A B A A A B B B B B B B B B B B B B B B B B B B B B B B B B B B B B B B B B B B B B B B B B B B A B B A B B B B B B B B A B B B B B B A B B B B B B B B B B B B B
M BovineHD1600007058 B B B B B B B B B B B B B B B B B B A B B B B B B A B B B B A B B B A B B B B B B B B B B B B B A B B B B B B B B B B B B B B B A B B B B B B B B A B B B B B B B B B B A B B A B B B B B B A A B A B B B B B A B A B B B B A B B B B B B B B A A A B A A B B B B B A B B B B B A B B B B B B B B B B B B B B B B A A B A B A B B B B B A A A B B B B B B B B B B B B B B B B B B B A B B A B A B B B B B A B B A B B B B A B B A B B A B B B B B B B A A A B B B B B B B B B B B A B B B B B B B B B B B B B B B B A A A B B B B B A A A B A A B A B B B B B A B B B B B B B B B B B B B B B A B A B B B B B B B B A B B B B B B B B A B B B B B B B B B B B B B B A A B B B B A B B B B B B A A B A B B B B B A A B B B B B B B A B B B B B B B B B B B B B B A B B B B B B B B A B B B B B B B B B A B A B A B B B B A B B B A B B B B B B B B B B B B A A B B B B B A B B A B B B B B B A B B B A A B A B A B B B B A B B B A A B A B B B B B B A B B B B B B B B B A B B A B A B B B B A B B B B B B B B B A A B B B B B B B B B B B B A B A B B A A A B B B A B B B A B B B B B B B B B B A B B B B B B B B B B B A B A A A B B B A B B B B B B A B B B A B B B B B B B B B B A B B B A B B B A B B B B B B B B B B B B B B B B A A B A B B A B B B B B B B B B B B B B B B B B B B B B B B B B B B B A B B B B B B B B B B B B A B B B B B B B B B B B B B B B B B B B B B B B B B B B B B B B B B A B B B B B B B B B B B B B B B B A B A B A B B B B B B A B A B B B B B A B B B B B B B B B B A B A B B B B B B B B B B B B B B B A B B B B B B B B A A B B A B B B B B A B A B B B A A B B B B B B B B B B A B B B B B B B B B B B B B B A B B B B B B B B B A A B A B A B B B B A A B A B B B B B A B B B B A B B B B B A A B B B B B B B B B B B B B B B A B B B B B B B B A B B A B B B B B A B B A B B B B B B B B B A B B B B A B B B B B B A B A B B A A B B B B A B B B B B A B B B B B B B A B B B B B A B B A B B A B A B B B B B B B B B A B A B A B A B B A B A B B B B B B B B B B B B B B B B B B B B B B B B B B B B B B B B B B B B B B B B B B B B B B B B B B B B B B B B B B B B B B B B B B B B B B B B B B B B B B B B B B B B B B B B B B B B B B B B B B B B B B B B B B B B B B B B B B B B B B B B B B B B B B B B B B B B B B B B B B B B B B B B B B B B B B B B B B B B B B B B B B B B B B B B B B B B B B B B B A B A B B B B A B A B B B B B A B A A B A A A B B A A B A B A A B B B B B B B B B B B B B B B B B B B B B B A B A B B B B B B B B B B B B B B B A B B B B B B A B B B B B A B B B B B B B A B B B B B B B B B B B A A A B B A A A B B B B B B A B B B B B B B A B B B B B B B B B B B B B A B B B B B B B A B B B B B B B B B B A B B A B B B B B B B B A B A B B B B B B B A B B B A A A B A B B B B B B B B B B B B B B B B B B B A B B B B B B B B B B B B B B B B B B B B B A B B A B B B B A B B A B B B B A B B B B B B B A B B A A B B B B A B B A B B B B A B B B A A B B B B B B B B B B B B B A B A A B B B B B B B B B B B B B B B A B B B A B B A B B B B B A A B B B A B B B B B B B A B B B B B B A B A B B B A A B B B B B B B A B A B B B B B B A B B A B B B B B B B B B A B B A B B B B A B B B B B B B A B A B B B B B B B B B B B B B A B A B B B B B B B B A B B B B B B B B B B B A B B B B A B B B B B B B B B B B B B B B B A B B B B B B B A B B B B B B B B B B B B B B A B B B B B B B B B B B B B B B B B B B A B B B B B B B A B A B B B B B B A B B A B B B B B B B B B B B A B B B B B B B B B B B B B B B B B B B B B A A B B B B B A B B B B B A B B B B B A B B A B B B B B B A B A B B B B A B B B B B B B B B B A B B B B B B B B B B B A B B B B A A B A A B B B A B B B B B B B B B B A B B B B B B B B B B B B B B B B B B A A B B B B A A B B B A A B B B A A B A B B B B B A B B B B B B B B B B B B B B B B A B B B B B A B B B B B B B B B B A B B B B B B B B A B B B B B B A B B B A B B B B B B B B B B A B A B B B B B B B B B B B B B A B B B B B B B B B B B B B B B B B B B B A A B B B B B B B B B B B B B B B B B A A A A B B A A B B B A B B B B B B A B B A B B B B B B B A B B B A A B A B B B A B B B B B B B B A B B B A B B B B A B B A A B B B B B B A B A B B B B A B B B B B A B B B B B A B B B B B B B B B B B B B B B B B B B B B B B B B B B B B B B A B B A B B B B A B B A B B A B A B B B B B B B B B B B B B B B B B B B B B B A B B B B B B B B A B B B B B B B A B B B B B B A B B A B B B B B B B B B A A B B B B A B B B B B A B B B B B B B A B B B B B B B B B B B B B B B B A B B B B B B B B B B B A B B B A B B B A B B B B B B B B B A B B B B B B B B B B A B B B B B B B B B B B B B B B B B B B B B A B B B B B A B B B A B B A B B B B B B B A B B B B B A B B A B A B B B B A A B B B B B B A B B A B A A B B A A B B B B B B B B A A B A B B B B B B A B B A B B B A B A B B A A A B B A B B B B B B B B B B B A B B B B B B B B B B B B A B A B B B B B B A B B B B B B B B A B B B B B B B B B B B B B B B B B B B B B B B B B B B B B B B B B B B B B B B B B B B B B B B B B B B B B B B B B B B B B B B B B B B B B B B B B B B B B B B B B B B B B B B B B B B B B B B B B B B B B B B B B B B B B B B B B B B B B B B B B B B B B B B B B B B B B B B B B B B B B B B B B B B B B B B B B B B B B B B B B B B B B B B B B B B B B B B B B B B B B B B B B B B B B B B B B B B B B B B B B B B B B B B B B B B B B B B B B B B B B B B B B B B B B B B B B B B B B B B B B B B B B B B B B B B B A A A B B A B A A B B B A B B B B A B A A B A B B B B B B B B B B B B B A B B B B B B B B B B B B B B B A B B B B B A B B B B B B A A B B B B B B B A B B B B B B B B B B A B B B B B B A B A B B A B B B B B B B B B B B B B B B A B B B B B B B B B B B B B B B B B B B A B B B B B B A B A B B A B B B B B A B B B A B B B B B B B B A B B B B B B A B B B B B B B B A B B B B B B B B B A B A B B B B B B B B B B B B B B B B B B B B B B B B B B A A A B B B B B B B B B B B B B B B B B B B B B B B A B B B B B B B B B B B B B B B B B B B B B B B B B B B B A B B B B B A A B B B B A B B A B B A B B B B B B B B B B B B A B B B B B B B A A B B B B B B B B B B B B B B B B B A B A B A B B B A B B A A B B B B B B B B B B B B B B B B B B A B B B B B A B B B B B B B B A B B B B B B B B B B B B B B B B B B B B B B B B A A B B B B B B B B B B B B B B B B B B B A B B B B B B B A B B B B B B B B B B B B B B B B B B B B B B B B B B B B B B B B B B B B B B B B B B B B B B B B B B A B B B B A B B B A B B B A A A B A B B A B B B B A A A B B A B B A A B B B A B A A B B B A B A A B A B B B B B B B B B B A A A B B B B B A B B A A A B B A A A B B A A B A B B B A B B B A B B B A B B B A B B A A B B B A B A A B B B B B A B B B B A A B B A A A B A B A A A B A A B A A A B B A B A A A B B B B B B B A A B B A B B B B B B B A B A B A B B A B B A B B A B B A B B B A A B A B A B B A B A B B A A B B A A B A B B A B B A A A A B B A B A A A B B A A B A B B A B B A A A B A A A B B B B A A B A B A A A A A B B B A B B A B B B A B B A A B A B A B A A A B B A B B B B B B B B A B A A B B B A B A A B A B A B B B B A B A A B A B A A B A B B B B A B A A B A A B A B B B A B A A B B B B B B B A B B B A A A A A B A A A A B A B B B A A A A B B B B A B B B A B A B B A B A B B A A A B B B B B B B A B A B B B A B B B B B A A B B A B B B B B B B A B B B B A B A A B B A A A B B B B B B A B B B B A B B B A B B B B B A B B B B B B B A A B B B B B B B B B B A B B B A B A B B B B A A B B B A B B B B B B B B B B B B B B B A B B B A A B B A A B A B B B A B A A B B A B B B B A B B A B B B B A B B A B B B A B B B B B A B A B B A B B A A B A B A B A B A B B B A B A B B B B A B B B B B B A B B B B B A A B A B B A B A B A A B B B B A A B A B B A A B A A B A B A B A B A A B A A B A A B A A B A A A B A A A B A A B B A A B A B B B A A A B B A A B B B B A B A A A B B A B B A A B B B A B B B B A B A A B A A B A B A B A A A B B A B A A B B B B A A B B B B A B B A B B B B B B B A B A B B B B B B A B B B B A B B B B B B B B B B B B A A B B A B B B B B B B B B B B B B B B B A B B B A B B A A B B B B A B A A A B B B B B A B A A B A B B B B A A B A B B A B A B B B B B B B B B B B B B B B B B B B B B B A B A A B A A B B B A B B B B B A A A B A B A B B A B A B B A B A B B A B B B A A B B B B B B B A B A A B B A B B B B B A B A B A B B B A B B B A A A B B B A B B B B B B B A A A A B B B B A B B A B A B B B B B B B B A A B B B B B B B B B B B A A A B B B B B B B B A B B A B B B B B A B B B B A A B A B A B A B B B B A A A A A A B B B B A A B B B B B A B B B B A B B B B A A B B A B A B B A B B B B B B B B B A B A B B B B B B B B B A B B B A A B B B B B B B A A A B B B B B B A A A B A B B B B A B A B B B A B B B A A A B B B B A A B A A A B A A B B B B B A B B B B B B B B B A B A B B B B B A A B A B B B B B A B B B B B B A A B B A B B A B B A B A A B A B A B A B B B B A A B B B B A B B A A B A A B B B B B A B A A B A B B B B B A B B B A B B B B B B B B B A B B A A A B B B B B A B B B B A B B B B B B B B B B B B B A A B A B A B A A A B B B A B B B B B A A A B A B A A B A B B B B B B B B A B A A B A B B B B B B B B B B B B B B B B A B A B B B B A B A B B B B B A B B A A B A B B A B A A B B B B B B B B A B B A B B B A B B B A A B A A B B A B B B A A B B A A B A A A A A B B A A A B A B A A B B A B B A B B B B B B A B B A B A A A A B B A B B B B A B B B A B B A B B B B A B B A B B B B B A A B B B B B B B B B B A A A B A B B A B B A B B A B B B B B B B B B B B B B A A B A B A B A B A B B A B B A B A B A B B B B B A B B B B B A B A A A A B B B B B A B A B B B A A B A B A B B A A B B A A A A B B A B A A B B B B B A B B A B A A B B A B B B B B A B B B B B A A B B B B B B B B B A B B B B B B A A B A B B B B A B B A B A B A B B A B A B B B B B A B B B B B B B B B B B B A A B B B A B B B B B B B B B B B B B B B A B A B B A B B B B A B A A A B B B A B B A B B A A A B A B B B A B A B A B B A B A A A B B B B A B A B B A B B B A A B A B B B B B A B A B A B B B A B B B B A B B A A A B A B B B B A B A A A A B B B A B A A B B B B B A B B B B A B A A B A A B B B B B B B B B B A B A B B A B B B B A B B A B B A B A B B B B B B B B A A A A A B B A B B A B B B B B A B B A B B B B B A B B A B A A B B B B B B B B B B B B B B A A B A B B B A A B B B B B B B B B B B A B B B B B B A B A B B B A B B B B B B B B B B B A A B A B B B B B B B B B B A A A B B B B B A A A A B B B A B B B A A B B B B B A B B B B A B B B A B A B A A B B B B A B B B A B B B B B B A B B B B B B A B B A B B A A B B A B B B B A B B A A A B B B B B B B B A A B A B A A B A B B A B A B B A B B A B A B B B B A A A B B B A B B B A B A A A A A B B A B A B A B A B B B B B B B B A B B A A A A B B B B B A B B B B A A B B B B B A B B B B A B B B A B A B B B B B B B B B B B A A B A B B B B A B A B A B A B B B B A B A B B A B B B B B B B A B B B B B B B A B A A A B B A A A B A A B A A B B B A A B B A A B B A B B B B A B B B B A B B A A B A B A A B B A B A B A A B A B B B A B B A B B A B B B A B A B B B B A B B B B B B B A A B A B B B A A A A A A A A B A B B B B A B B B A B B B B A B B A A B B B B A B B B B B B B A B B B A B B A A B B B B B B B B B A B B A A B B B A B B B B B B B B B B A B A B A B B B B B B A B B B B B B B B B A B A B B A A B B B A B B B B B B A B B B B B B A A A B B B B B A B B B B A B A A B B B B A A B B B B B A B A B B A B A B B B B A B A B B A A A B A B B A B B B A B B B B B B A A A B A B A B B B B B B A B B A B B B B A B A A B B B B A A B A A A B B B B B B B B A B B B B B B A B B B B B B B A B B A A B B B B B B A A A A B B A A B B B B A A B A B A B B B A B B A B A A B A A A B B B B B B A B B B B B B A B B B A B A B B B A B B A B B B A A A B A B A B A A B A B B B B A A B A B A B A B B B B B B B B A B A B B B B B B B B B B B B B B B A A B B B B B B B B B B B B B B B B B B B B B B B B B B B B B B B B B B B B B B B B B B B B B B B B B B B B B B B B A B B B A B B B B B B A B A B B B A A B B A A A B B B B A A A A A B B B B B B B B B B B A B B B B A B B B B A B B A B A A B B B A B B B B B B B B B A A B B B B B B B B B B B B A B A B B B B B B B B A B B B B B B B B B B A B B B B A B B B B A B A B B B B B B B B B B B B B B B B B B B B B A B B B B B B B B B B B A B B A B B B A A A B B B B A B B B B A B B A B A B B B B B B A A A B B A B B A A B B B B B B B A B A A B A B A B B B B B B B B B B B B A B B B B B B B A B B B B B B B B A A B A B A B B A B B A B A B B A A B A B A B B B B A B B B A B B B B B A B A B A B A A B B B B A B B B A A B A B B B B A B B B B A B A B A B A B B B B A A B A B B A B A B B A B B A B A B A A A B B A B B B A A A B B A A A A B B A B B B B B A B B A B B B A A A A B A A A B B B B B B A B B B B B B A A B B B B A A B B A A B B B B A A B B B B A B B A A A B B B A B B A B B B B B B B B A B A A B B B B B B B B B A B A B A B B A A B B B B A B B B B B A B B B A B A B B A A B A B A B A A B B A B B A A B A B B A B B A B A A A A B B A B B A B A B B B B B A B B B B B B B B B B B B B B B B B B B B B B B B B B B B B B B B B B B B B B B B B B B B B B B B B B B B B B B B B B B B B B B B B B B B B B B B B B B B B B B A B B B B B B B B B B B B B B B B B B B B A B B B B B B B B B B B B
M BovineHD1600007059 B B B B B B B B B B B B B B B B B B B B B B B B B B B B B B B B B B B B B B B B B B B B B B B B B B B B B B B B B B B B B B B B B B B B B B B B B B B B B B B B B B B B B B B B B B B B B B B B B B B B B B B B B B B B B B B B B B B B B B B B B B B B B B B B B B B B B B B B B B B B B B B B B B B B B B B B B B B B B B B B B B B B B B B B B B B B B B B B B B B B B B B B B B B B B B B B B B B B B B B B B B B B B B B B B B B B B B B B B B B B B B B B B B B B B B B B B B B B B B B B B B B B B B B B B B B B B B B B B B B B B B B B B B B B B B B B B B B B B B B B B B B B B B B B B B B B B B B B B B B B B B B B B B B B B B B B B B B B B B B B B B B B B B B B B B B B B B B B B B B B B B B B B B B B B B B B B B B B B B B B B B B B B B B B B B B B B B B B B B B B B B B B B B B B B B B B B B B B B B B B B B B B B B B B B B B B B B B B B B B B B B B B B B B B B B B B B B B B B B B B B B B B B B B B B B B B B B B B B B B B B B B B B B B B B B B B B B B B B B B B B B B B B B B B B B B B B B B B B B B B B B B B B B B B B B B B B B B B B B B B B B B B B B B B B B B B B B B B B B B B B B B B B B B B B B B B B B B B B B B B B B B B B B B B B B B B B B B B B B B B B B B B B B B B B B B B B B B B B B B B B B B B B B B B B B B B B B B B B B B B B B B B B B B B B B B B A B B B B B B A B A B B B A B B B B B B B B B B B A B B B B B B B B B B B B B B B B B B B B B B B B B B B B B B B B B B B B B B B B B B B B B B B B B B B B B B B B B B B B B B B B B B B B B B B B B B B B B B B B B B B B B B B B B B B B B B B B B B B B B B B B B B B B B B B B B B B B B B B B B B B B B B B B B B B B B B B B B B B B B B B B B B B B B B B B B B B B B B B B B B B B B B B B B B B B B B B B B B B B B B B B B B B B B B B B B B B B B B B B B B B B B B B B B B B B B B B B B B B B B B B B B B B B B B B B B B B B B B B B B B B B B B B B B B B B B B B B B B B B B B B B B B B B B B B B B B B B B B B B B B B B B B B B B B B B B B B B B B B B A A A A B B A B A A A A B A B B B B A A A B B B B B B A A A A A A B B B B A B B A A A B A A B B A A A A A B A B B A A B B B A B A A B B B A A B B B B B A A A B A B A A A A B A B B A A A B B B A A B A A A A A B B A B B A A A B A B B B A B B B A A A A A B A A A B A A B A A B A A A A B A A B A A A A B A A A A A A A A B A B B B B B A B B A B B A B B B B B B B B B B B B B B B B B B B B B B B B B B B B B B B B B B A B B B B B B B B B B B B B B B B B B B B B B B B B B B B B B B A B B B B B B B B B B B B B B B B B B B B B B B B B B B B B B B B B B B B B B B B B B B B B B B B B B B B B B B B B B B B B B B B B B B B B B B B B B B B B B B B B B B B B B B B B B B B B B B B B B B B B B B B B B B B B B B B B B B B B B B B B B B B B B B B B B B B B B B B B B B B B B B B B B B B B B B B B A B B B B B B B B B B B B B B B B B B B B B B B B B B B B B B B B B B B B B B B B B B B B B B B B B B B B B B B B B B B B B B B B B B B B B B B B B B B B B B B B B B B B B B B B B B B B B B B B B B B B B B B B B B B B B B B B B B B B B B B B B B B B B B B B B B B B B B B B B B B B B B B B B B B B B B B B B B B B B B B A B B B B B B B B B B B B B B B B B B B B B B B B B B B B B B B B B B B B B B B B B B B B B B B B B B B B B B B B B B B B B B B B B B B B B B B B B B B B B B B B B B B B B B B B B B B B B B B B B B B B B B B B B B B B B B B B B B B B B B B B B B B B B B B B B B B B B B B B B B B B B B B B B B B B B B B B B B B B B B B B B B B B B B B B B B B B B B B B B B B B B B B B B B B B B B B B B B B B B B B B B B B B B B B B B B B B B B B B B B B B B B B B B B B B B B B B B B B B B B B B B B B B B B B B B B B B B B B B B B B B B B B B B B B B B B B B B B B B B B B B B B B B B B B B B B B B B B B B B B B B B B B B B B B B B B B B B B B B B B B B B B B B B B B B B B B B B B B B B B B B B B B B B B B B B B B B B B B B B B B B B B B B B B B B B B B B B B B B B B B B B B B B B B B B B B B B B B B B B B B B B B B B B B B B B B B B B B B B B B B B B B B B B B B B B B B B B B B B B B B B B B B B B B B B B B B B B B B B B B B B B B B B B B B B B B B B B B B B A B B B B B B B B B B B B B B B B B B B B B B B B B B B B B B B B B B B B B B B B B B B B B B B B B B B B B B B B B B B B B B B B B B B B B B B B B B B B B B B B B B B B B B B B B B B B B B B B B B B B B B B B B B B B B B B B B B B B B B B B B B B B B B B B B B B B B B B B B B B B B B B B B B B B B B B B B B B B B B B B B B B B B B B B B B B B B B B B B B B B B B B B B B B B B B B B B B B B B B B B B B B B B B B B B B B B B B B B B B B B B B B B B B B B B B B B B B B B B B B B B B B B B B B B B B B B B B B B B B B B B B B B B B B B B B B B B B B B B B B B B B B B B B B B B B B B B B B B B B B B B B B B B B B B B B B B B B B B B B B B B B B B B B B B B B B B B B B B B B B B B B B B B B B B B B B B B B B B B B B B B B B B B B B B B B B B B B B B B B B B A A A A A A A B A A A A A A A A A A A A A A B A A B A A A A A B B A A A A A A A B A B B A B A A A A A A A A A B A A B A A B A A B A B B A B A A A B A A A B A A A A A A B A A B A A A A B A A A B A B A B B A B A B A A A A A B B A A A B A A B A B A A A B A A A A B A A A B B B B A A A A A A A A A A B A A A A B A A A A B A B A B A A B A A B A A A A A A B A A B B A A A A B A A A A B A A A B A A A B A A B A A A B B A A B A A A A A A A A A A A B A A A A A A A A A A B A A A A A B B B A A B B A A A A B A B B B B B B B B B B B B B B B B B B B B B B B B B B B B B B B B B B B B B B B B B B B B B B B B B B B B B B B B B B B B B B B B B B B B B B B B B B B B B B B B B B B B B B B B B B B B B B B B B B B B B B B B B B B B B B B B B B B B B B B B B B B B B B B B B B B B B B B B B B B B B B B B B B B B B B B B B B B B B B B B B B B B B B B B B B B B B B B B B B B B B B B B B B B B B B B B B B B B B B B B B B B B B B B B B B B B B B B B B B B B B B B B B B B B B B B B B B B B B B B B B B B B B B B B B B B B B B B B B B B B B B B B B B B B B B B B B B B B B B B B B B B B B B B B B B B B B B B B B B B B B B B B B B B B B B B B B B B B B B B B B B B B B B B B B B B B B B B B B B B B B B B B B B B B B B B B B B B B B B B B B B B B B B B B B B B B B B B B B B B B B B B B B B B B B B B B B B B B B B B B B B B B B B B B B B B B B B B B B B B B B B B B B B B B B B B B B B B B B B B B B B B B B B B B B B B B B B B B B B B B B B B B B B B B B B B B B B B B B B B B B B B B B B B B B B B B B B B B B B B B B B B B B B B B B B B B B B B B B B B B B B B B B B B B B B B B B B B B B B B B B B B B B B B B B B B B B B B B B B B B B B B B B B B B B B B B B B B B B B B B B B B B B B B B B B B B B B B B B B B B B B B B B B B B B B B B B B B B B B B B B B B B B B B B B B B B B B B B B B B B B B B B B B B B B B B B B B B B B B B B B B B B B B B B B B B B B B B B B B B B B B B B B B B B B B B B B B B B B B B B B B B B B B B B B B B B B B B B B B B B B B B B B B B B B B B B B B B B B B B B B B B B B B B B B B B B B B B B B B B B B B B B B B B B B B B B B B B B B B B B B B B B B B B B B B B B B B B B B B B B B B B B B B B B B B B B B B B B B B B B B B B B B B B B B B B B B B B B B B B B B B B B B B B B B B B B B B B B B B B B B B B B B B B B B B B B B B B B B B B B B B B B B B B B B B B B B B B B B B B B B B B B B B B B B B B B B B B B B B B B B B B B B B B B B B B B B B B B B B B B B B B B B B B B B B B B B B B B B B B B B B B B B B B B B B B B B B B B B B B B B B B B B B B B B B B B B B B B B B B B B B B B B B B B B B B B B B B B B B B B B B B B B B B B B B B B B B B B B B B B B B B B B B B B B B B B B B B B B B B B B B B B B B B B B B B B B B B B B B B B B B B B B B B B B B B B B B B B B B B B B B B B B B B B B B B B B B B B B B B B B B B B B B B B B B B B B B B B B B B B B B B B B B B B B B B B B B B B B B B B B B B B B B B B B B B B B B B B B B B B B B B B B B B B B B B B B B B B B B B B B B B B B B B B B B B B B B B B B B B B B B B B B B B B B B B B B B B B B B B B B B B B B B B B B B B B B B B B B B B B B B B B B B B B B B B B B B B B B B B B B B B B B B B B B B B B B B B B B B B B B B B B B B B B B B B B B B B B B B B B B B B B B B B B B B B B B B B B B B B B B B B B B B B B B B B B B B B B B B B B B B B B B B B B B B B B B B B B B B B B B B B B B B B B B B B B B B B B B B B B B B B B B B B B B B B B B B B B B B B B B B B B B B B B B B B B B B B B B B B B B B B B B B B B B B B B B B B B B B B B B B B B B B B B B B B B B B B B B B B B B B B B B B B B B B B B B B B B B B B B B B B B B B B B B B B B B B B B B B B B B B B B B B B B B B B B B B B B B B B B B B B B B B B B B B B B B B B B B B B B B B B B B B B B B B B B B B B B B B B B B B B B B B B B B B B B B B B B B B B B B B B B B B B B B B B B B B B B B B B B B B B B B B B B B B B B B B B B B B B B B B B B B B B B B B B B B B B B B B B B B B B B B B B B B B B B B B B B B B B B B B B B B B B B B B B B B B B B B B B B B B B B B B B B B B B B B B B B B B B B B B B B B B B B B B B B B B B B B B B B B B B B B B B B B B B B B B B B B B B B B B B B B B B B B B B B B B B B B B B B B B B B B B B B B B B B B B B B B B B B B B B B B B B B B B B B B B B B B B B B B B B B B B B B B B B B B B B B B B B B B B B B B B B B B B B B B B B B B B B B B B B B B B B B B B B B B B B B B B B B B B B B B B B B B B B B B B B B B B B B B B B B B B B B B B B B B B B B B B B B B B B B B B B B B B B B B B B B B B B B B B B B B B B B B B B B B B B B B B B B B B B B B B B B B B B B B B B B B B B B B B B B B B B B B B B B B B B B B B B B B B B B B B B B B B B B B B B B B B B B B B B B B B B B B B B B B B B B B B B B B B B B B B B B B B B B B B B B B B B B B B B B B B B B B B B B B B B B B B B B B B B B B B B B B B B B B B B B B B B B B B B A B B B B B B B B B B B B B B B B B B B B B B B B B B B B B B B B B B B B B B B B B B B B B B B B A B B B B A B B B B B B B B B B B B B B B B B B B B B B B B B B B B B B B B B B B B B B B B B B B B A B B B B B B B B B B B B B B B B B B B B B B B B B B B B B B B B B B B B B B B B B B B B B B B B B B B B B B B B B B B A B B B B B B B B B B B B B B B B B B B B B B B B B B B B B B B B B B B B B B B B B B B B B B B B B B B B B B B B B B B B B B B B B B B B B B A B B A B A B B B B B B B B B B B B B B B B B B B B B B B B B B B B B B B B B B B B B B B B B B B B B B B B B B B B B B B B B B B B B B B B B B B B B B B B B B B B B B B B B B B B B B B B B B B B B B B B B B B B B B B B B B B B B B B B B B B B B B B B B B B B B B B B B B B B B B B B B B B B B B B B B B B B B B B B B B B B B B B B B B B B B B B B B B B B B B B B B B B B B B B B B B B B B B B B B B B B B B B B B B B B B B B B B B A B B B B B B B B B B B B B B B B B B B B B B B B B B B B B B B B B B B B B B B B B B B B B B B B B B B B B A B B B B B B B B B B B B B B B B B B B B B B B B B B B B B B B B B B B B B B B B B B B B B B B B B B B B B B B B B B B B B B B B B B B B B B B B B B B B B B B B B B B B B B B B B B B B B B B B B B B B B B B B B B B B B B B B B B B B B B B B B B B B B B B B B B B B B B B B B B B B B B B B B B B B B B B B B B B B B B B B B B B B B B B B B B B B A B B B A B B B B B B B B B B B B B A B B B A B B B B B B B B B B B B B B B B B B B B B B B B B B B B B B B B B B B B B B B B B B B B B B B B B B B B B B B B B B B B B B B B B B B B B B B B B B B B B B B B B B B B B B B B B B B B B B B B B B B B B B B B B B B B B B B B B B B B B B B B B B B B A B B B B B B B B B B B B B B B B B B B B B B B B B B B B B B B B B B B B B B B B B B B B B B B B B B B B B B B B B B B B B B B B B B B B B B B B B B B B B B B B B B B B B B B B B B B B B B B B B B B B B B B B B B B B B B B B B B B B B B B B B B B B B B B B B B B B B B B B B B B B B B B B B B B B B B B B B B B B B B B B B B B B B B B B B B B B B B B B B B B B B B B B B B A A A B A A A A A A A A A A A A A A A B A A A B A A A A A A A A B A A A A A A A A A A A B B B B B B B B B B B B B B B B B B B B B B B B B B B B B B B A B B B B B B B B B B B B B B B B B B B B B B B B B B B B B B B B B B B B B B B B B B B B B B B B B B B B B B B B B B B B B B B B B B B B B B B B B B B B B B B B B B B B B B B B B B B B B B B B B B B B B B B B B B B B B B B B B B B B B B B B B B B B B B B B B B B B B B B B B B B B B B B B B B B B B B B B B B B B B B B B B B B B B B B B B B B B B B B B B B B B B B B B B B B B B B B B B B B B B B B B B B B B B B B B B B B B B B B B B B B B B B B B B B B B B B B B B B B B B B B B B B B B B B B B B B B B B B B B B B B B B B B B B B B B B B B B B B B B B B B B B B B B B B B B B B B B B B B B B B B B B B A B B B B B B B B B B B B B B B B B B B B B B B B B B B B B B B B B B B B B B B B B B B B B B B B B B B B B B B B B B A B B B B B B B B B B B B B B B B B B B B B B B B B B B B B B B B B B B B B B B B B B B B B B B B B B B B B B B B B B B B B B B B B B B B B B B B B B B B B B B B B B B B B B B B B B B B B B B B B B B B B B B B B B B B B B B B B B B B B B B B B B B B B B B B B B B B B B B A A A A B A A A A B A B B B A B B A A A B B B B B B B A B B B B A B A B A B B B A B A B A A B B B A B B B A A B B A A A B A B A A B B A A B A B B B B B A B A A B A A B A A B A A A A A B B B B B A A B A A A A A B B
[truncated: 3,106,519 more chars]
