# Supplementary material for: Imputation of microsatellite alleles from dense SNP genotypes for parentage verification across multiple Bos taurus and Bos indicus breeds
Source: Front Genet. 2013 Sep 18;4:176. doi: 10.3389/fgene.2013.00176 (PMC3776237; doi:10.3389/fgene.2013.00176)
Supplement: Supplementary file 1 [file DataSheet1.ZIP › MS_impute_phased_Ref+Marker_files/p_All_1kb+MS_BT+BI_ref_chr23.txt]

I id Angus-34 Angus-34 Angus-72 Angus-72 Angus-87 Angus-87 Angus-41 Angus-41 Angus-57 Angus-57 Angus-117 Angus-117 Angus-95 Angus-95 Angus-61 Angus-61 Angus-16 Angus-16 Angus-183 Angus-183 Angus-91 Angus-91 Angus-309 Angus-309 Angus-125 Angus-125 Angus-243 Angus-243 Angus-80 Angus-80 Angus-67 Angus-67 Angus-48 Angus-48 Angus-193 Angus-193 Angus-160 Angus-160 Angus-289 Angus-289 Angus-296 Angus-296 Angus-198 Angus-198 Angus-311 Angus-311 Angus-256 Angus-256 Angus-76 Angus-76 Angus-106 Angus-106 Angus-144 Angus-144 Angus-36 Angus-36 Angus-159 Angus-159 Angus-33 Angus-33 Angus-185 Angus-185 Angus-68 Angus-68 Angus-50 Angus-50 Angus-295 Angus-295 Angus-96 Angus-96 Angus-135 Angus-135 Angus-47 Angus-47 Angus-249 Angus-249 Angus-116 Angus-116 Angus-226 Angus-226 Angus-318 Angus-318 Angus-146 Angus-146 Angus-118 Angus-118 Angus-79 Angus-79 Angus-142 Angus-142 Angus-217 Angus-217 Angus-126 Angus-126 Angus-10 Angus-10 Angus-228 Angus-228 Angus-190 Angus-190 Angus-77 Angus-77 Angus-78 Angus-78 Angus-265 Angus-265 Angus-158 Angus-158 Angus-141 Angus-141 Angus-105 Angus-105 Angus-180 Angus-180 Angus-55 Angus-55 Angus-248 Angus-248 Angus-164 Angus-164 Angus-150 Angus-150 Angus-161 Angus-161 Angus-100 Angus-100 Angus-216 Angus-216 Angus-17 Angus-17 Angus-73 Angus-73 Angus-156 Angus-156 Angus-279 Angus-279 Angus-221 Angus-221 Angus-255 Angus-255 Angus-264 Angus-264 Angus-123 Angus-123 Angus-155 Angus-155 Angus-197 Angus-197 Angus-267 Angus-267 Angus-5 Angus-5 Angus-112 Angus-112 Angus-88 Angus-88 Angus-169 Angus-169 Angus-277 Angus-277 Angus-124 Angus-124 Angus-114 Angus-114 Angus-205 Angus-205 Angus-291 Angus-291 Angus-286 Angus-286 Angus-257 Angus-257 Angus-196 Angus-196 Angus-170 Angus-170 Angus-229 Angus-229 Angus-240 Angus-240 Angus-102 Angus-102 Angus-23 Angus-23 Angus-234 Angus-234 Angus-93 Angus-93 Angus-199 Angus-199 Angus-148 Angus-148 Ayshire-32 Ayshire-32 Ayshire-34 Ayshire-34 Ayshire-33 Ayshire-33 Ayshire-68 Ayshire-68 Ayshire-14 Ayshire-14 Ayshire-57 Ayshire-57 Ayshire-37 Ayshire-37 Ayshire-8 Ayshire-8 Ayshire-6 Ayshire-6 Ayshire-69 Ayshire-69 BelgianBlue-86 BelgianBlue-86 BelgianBlue-81 BelgianBlue-81 BelgianBlue-18 BelgianBlue-18 BelgianBlue-73 BelgianBlue-73 BelgianBlue-118 BelgianBlue-118 BelgianBlue-118 BelgianBlue-118 BelgianBlue-58 BelgianBlue-58 BelgianBlue-99 BelgianBlue-99 BelgianBlue-105 BelgianBlue-105 BelgianBlue-127 BelgianBlue-127 BelgianBlue-146 BelgianBlue-146 BelgianBlue-156 BelgianBlue-156 BelgianBlue-85 BelgianBlue-85 BelgianBlue-134 BelgianBlue-134 BelgianBlue-67 BelgianBlue-67 BelgianBlue-151 BelgianBlue-151 BelgianBlue-12 BelgianBlue-12 BelgianBlue-28 BelgianBlue-28 BelgianBlue-117 BelgianBlue-117 BelgianBlue-22 BelgianBlue-22 BelgianBlue-115 BelgianBlue-115 BelgianBlue-47 BelgianBlue-47 BelgianBlue-114 BelgianBlue-114 BelgianBlue-15 BelgianBlue-15 BelgianBlue-49 BelgianBlue-49 BelgianBlue-37 BelgianBlue-37 BelgianBlue-143 BelgianBlue-143 BelgianBlue-93 BelgianBlue-93 BelgianBlue-55 BelgianBlue-55 BelgianBlue-80 BelgianBlue-80 BelgianBlue-80 BelgianBlue-80 BelgianBlue-80 BelgianBlue-80 BelgianBlue-56 BelgianBlue-56 BelgianBlue-59 BelgianBlue-59 BelgianBlue-116 BelgianBlue-116 BelgianBlue-66 BelgianBlue-66 BelgianBlue-50 BelgianBlue-50 BelgianBlue-132 BelgianBlue-132 BelgianBlue-14 BelgianBlue-14 BelgianBlue-96 BelgianBlue-96 BelgianBlue-78 BelgianBlue-78 BelgianBlue-111 BelgianBlue-111 BelgianBlue-70 BelgianBlue-70 BelgianBlue-84 BelgianBlue-84 BelgianBlue-129 BelgianBlue-129 BelgianBlue-129 BelgianBlue-129 BelgianBlue-8 BelgianBlue-8 BelgianBlue-94 BelgianBlue-94 BelgianBlue-39 BelgianBlue-39 BelgianBlue-32 BelgianBlue-32 BelgianBlue-104 BelgianBlue-104 BelgianBlue-98 BelgianBlue-98 BelgianBlue-77 BelgianBlue-77 BelgianBlue-2 BelgianBlue-2 BelgianBlue-148 BelgianBlue-148 BelgianBlue-108 BelgianBlue-108 BelgianBlue-109 BelgianBlue-109 BelgianBlue-4 BelgianBlue-4 Brahman-358 Brahman-358 Brahman-357 Brahman-357 Brahman-356 Brahman-356 Brahman-355 Brahman-355 Brahman-354 Brahman-354 Brahman-353 Brahman-353 Brahman-352 Brahman-352 Brahman-351 Brahman-351 Brahman-350 Brahman-350 Brahman-349 Brahman-349 Brahman-348 Brahman-348 Brahman-347 Brahman-347 Brahman-346 Brahman-346 Brahman-345 Brahman-345 Brahman-344 Brahman-344 Brahman-343 Brahman-343 Brahman-342 Brahman-342 Brahman-341 Brahman-341 Brahman-340 Brahman-340 Brahman-339 Brahman-339 Brahman-338 Brahman-338 Brahman-337 Brahman-337 Brahman-336 Brahman-336 Brahman-335 Brahman-335 Brahman-334 Brahman-334 Brahman-333 Brahman-333 Brahman-332 Brahman-332 Brahman-331 Brahman-331 Brahman-330 Brahman-330 Brahman-329 Brahman-329 Brahman-328 Brahman-328 Brahman-327 Brahman-327 Brahman-28 Brahman-28 Brahman-25 Brahman-25 Brahman-5 Brahman-5 Brahman-24 Brahman-24 Brahman-2 Brahman-2 Brahman-1 Brahman-1 Brahman-27 Brahman-27 Brahman-4 Brahman-4 Brahman-11 Brahman-11 Brahman-8 Brahman-8 Brahman-13 Brahman-13 Brahman-3 Brahman-3 Brahman-29 Brahman-29 Brahman-323 Brahman-323 Brahman-322 Brahman-322 Brahman-321 Brahman-321 Brahman-320 Brahman-320 Brahman-319 Brahman-319 Brahman-318 Brahman-318 Brahman-317 Brahman-317 Brahman-316 Brahman-316 Brahman-315 Brahman-315 Brahman-314 Brahman-314 Brahman-326 Brahman-326 Brahman-325 Brahman-325 Brahman-324 Brahman-324 Brahman-313 Brahman-313 Brahman-309 Brahman-309 Brahman-308 Brahman-308 Brahman-307 Brahman-307 Brahman-306 Brahman-306 Brahman-311 Brahman-311 Brahman-310 Brahman-310 Brahman-312 Brahman-312 Brahman-305 Brahman-305 Brahman-6 Brahman-6 Brahman-7 Brahman-7 Brahman-23 Brahman-23 Brahman-9 Brahman-9 Brahman-20 Brahman-20 Brahman-14 Brahman-14 Brahman-18 Brahman-18 Brahman-10 Brahman-10 Brahman-21 Brahman-21 Brahman-22 Brahman-22 Brahman-17 Brahman-17 Brahman-26 Brahman-26 Brahman-30 Brahman-30 Brahman-16 Brahman-16 Brahman-304 Brahman-304 Brahman-303 Brahman-303 Brahman-302 Brahman-302 Brahman-301 Brahman-301 Brahman-300 Brahman-300 Brahman-299 Brahman-299 Brahman-298 Brahman-298 Brahman-297 Brahman-297 Brahman-296 Brahman-296 Brahman-295 Brahman-295 Brahman-294 Brahman-294 Brahman-293 Brahman-293 Brahman-292 Brahman-292 Brahman-291 Brahman-291 Brahman-290 Brahman-290 Brahman-289 Brahman-289 Brahman-65 Brahman-65 Brahman-288 Brahman-288 Brahman-287 Brahman-287 Brahman-286 Brahman-286 Brahman-79 Brahman-79 Brahman-50 Brahman-50 Brahman-285 Brahman-285 Brahman-284 Brahman-284 Brahman-283 Brahman-283 Brahman-53 Brahman-53 Brahman-45 Brahman-45 Brahman-282 Brahman-282 Brahman-38 Brahman-38 Brahman-37 Brahman-37 Brahman-71 Brahman-71 Brahman-74 Brahman-74 Brahman-281 Brahman-281 Brahman-280 Brahman-280 Brahman-279 Brahman-279 Brahman-278 Brahman-278 Brahman-277 Brahman-277 Brahman-276 Brahman-276 Brahman-275 Brahman-275 Brahman-274 Brahman-274 Brahman-273 Brahman-273 Brahman-272 Brahman-272 Brahman-271 Brahman-271 Brahman-270 Brahman-270 Brahman-269 Brahman-269 Brahman-268 Brahman-268 Brahman-267 Brahman-267 Brahman-266 Brahman-266 Brahman-265 Brahman-265 Brahman-264 Brahman-264 Brahman-263 Brahman-263 Brahman-262 Brahman-262 Brahman-261 Brahman-261 Brahman-260 Brahman-260 Brahman-259 Brahman-259 Brahman-258 Brahman-258 Brahman-257 Brahman-257 Brahman-256 Brahman-256 Brahman-255 Brahman-255 Brahman-254 Brahman-254 Brahman-253 Brahman-253 Brahman-252 Brahman-252 Brahman-251 Brahman-251 Brahman-250 Brahman-250 Brahman-249 Brahman-249 Brahman-248 Brahman-248 Brahman-247 Brahman-247 Brahman-246 Brahman-246 Brahman-245 Brahman-245 Brahman-244 Brahman-244 Brahman-243 Brahman-243 Brahman-242 Brahman-242 Brahman-241 Brahman-241 Brahman-240 Brahman-240 Brahman-239 Brahman-239 Brahman-238 Brahman-238 Brahman-237 Brahman-237 Brahman-236 Brahman-236 Brahman-235 Brahman-235 Brahman-234 Brahman-234 Brahman-233 Brahman-233 Brahman-232 Brahman-232 Brahman-231 Brahman-231 Brahman-230 Brahman-230 Brahman-229 Brahman-229 Brahman-228 Brahman-228 Brahman-227 Brahman-227 Brahman-226 Brahman-226 Brahman-225 Brahman-225 Brahman-224 Brahman-224 Brahman-223 Brahman-223 Brahman-222 Brahman-222 Brahman-221 Brahman-221 Brahman-220 Brahman-220 Brahman-219 Brahman-219 Brahman-218 Brahman-218 Brahman-217 Brahman-217 Brahman-216 Brahman-216 Brahman-215 Brahman-215 Brahman-214 Brahman-214 Brahman-213 Brahman-213 Brahman-212 Brahman-212 Brahman-211 Brahman-211 Brahman-210 Brahman-210 Brahman-209 Brahman-209 Brahman-208 Brahman-208 Brahman-207 Brahman-207 Brahman-206 Brahman-206 Brahman-205 Brahman-205 Brahman-204 Brahman-204 Brahman-203 Brahman-203 Brahman-202 Brahman-202 Brahman-201 Brahman-201 Brahman-200 Brahman-200 Brahman-199 Brahman-199 Brahman-198 Brahman-198 Brahman-197 Brahman-197 Brahman-196 Brahman-196 Brahman-195 Brahman-195 Brahman-194 Brahman-194 Brahman-193 Brahman-193 Brahman-192 Brahman-192 Brahman-191 Brahman-191 Brahman-190 Brahman-190 Brahman-189 Brahman-189 Brahman-188 Brahman-188 Brahman-187 Brahman-187 Brahman-186 Brahman-186 Brahman-185 Brahman-185 Brahman-184 Brahman-184 Brahman-183 Brahman-183 Brahman-182 Brahman-182 Brahman-181 Brahman-181 Brahman-180 Brahman-180 Brahman-179 Brahman-179 Brahman-178 Brahman-178 Brahman-177 Brahman-177 Brahman-176 Brahman-176 Brahman-175 Brahman-175 Brahman-174 Brahman-174 Brahman-173 Brahman-173 Brahman-60 Brahman-60 Brahman-33 Brahman-33 Brahman-68 Brahman-68 Brahman-70 Brahman-70 Brahman-36 Brahman-36 Brahman-57 Brahman-57 Brahman-44 Brahman-44 Brahman-78 Brahman-78 Brahman-59 Brahman-59 Brahman-76 Brahman-76 Brahman-32 Brahman-32 Brahman-172 Brahman-172 Brahman-58 Brahman-58 Brahman-49 Brahman-49 Brahman-171 Brahman-171 Brahman-47 Brahman-47 Brahman-170 Brahman-170 Brahman-169 Brahman-169 Brahman-168 Brahman-168 Brahman-167 Brahman-167 Brahman-166 Brahman-166 Brahman-165 Brahman-165 Brahman-164 Brahman-164 Brahman-163 Brahman-163 Brahman-162 Brahman-162 Brahman-161 Brahman-161 Brahman-160 Brahman-160 Brahman-159 Brahman-159 Brahman-158 Brahman-158 Brahman-157 Brahman-157 Brahman-156 Brahman-156 Brahman-155 Brahman-155 Brahman-154 Brahman-154 Brahman-153 Brahman-153 Brahman-152 Brahman-152 Brahman-151 Brahman-151 Brahman-150 Brahman-150 Brahman-149 Brahman-149 Brahman-148 Brahman-148 Brahman-147 Brahman-147 Brahman-146 Brahman-146 Brahman-145 Brahman-145 Brahman-144 Brahman-144 Brahman-143 Brahman-143 Brahman-142 Brahman-142 Brahman-141 Brahman-141 Brahman-140 Brahman-140 Brahman-139 Brahman-139 Brahman-138 Brahman-138 Brahman-137 Brahman-137 Brahman-136 Brahman-136 Brahman-135 Brahman-135 Brahman-134 Brahman-134 Brahman-133 Brahman-133 Brahman-132 Brahman-132 Brahman-131 Brahman-131 Brahman-130 Brahman-130 Brahman-129 Brahman-129 Brahman-128 Brahman-128 Brahman-127 Brahman-127 Brahman-126 Brahman-126 Brahman-125 Brahman-125 Brahman-124 Brahman-124 Brahman-123 Brahman-123 Brahman-122 Brahman-122 Brahman-121 Brahman-121 Brahman-120 Brahman-120 Brahman-119 Brahman-119 Brahman-118 Brahman-118 Brahman-117 Brahman-117 Brahman-116 Brahman-116 Brahman-115 Brahman-115 Brahman-114 Brahman-114 Brahman-113 Brahman-113 Brahman-112 Brahman-112 Brahman-111 Brahman-111 Brahman-110 Brahman-110 Brahman-109 Brahman-109 Brahman-108 Brahman-108 Brahman-107 Brahman-107 Brahman-106 Brahman-106 Brahman-105 Brahman-105 Brahman-104 Brahman-104 Brahman-64 Brahman-64 Brahman-43 Brahman-43 Brahman-42 Brahman-42 Brahman-52 Brahman-52 Brahman-73 Brahman-73 Brahman-77 Brahman-77 Brahman-103 Brahman-103 Brahman-102 Brahman-102 Brahman-63 Brahman-63 Brahman-80 Brahman-80 Brahman-41 Brahman-41 Brahman-51 Brahman-51 Brahman-75 Brahman-75 Brahman-31 Brahman-31 Brahman-56 Brahman-56 Brahman-101 Brahman-101 Brahman-40 Brahman-40 Brahman-72 Brahman-72 Brahman-100 Brahman-100 Brahman-99 Brahman-99 Brahman-98 Brahman-98 Brahman-66 Brahman-66 Brahman-97 Brahman-97 Brahman-34 Brahman-34 Brahman-96 Brahman-96 Brahman-62 Brahman-62 Brahman-95 Brahman-95 Brahman-67 Brahman-67 Brahman-48 Brahman-48 Brahman-35 Brahman-35 Brahman-39 Brahman-39 Brahman-69 Brahman-69 Brahman-55 Brahman-55 Brahman-94 Brahman-94 Brahman-54 Brahman-54 Brahman-46 Brahman-46 Brahman-93 Brahman-93 Brahman-61 Brahman-61 Brahman-92 Brahman-92 Brahman-91 Brahman-91 Brahman-90 Brahman-90 Brahman-89 Brahman-89 Brahman-88 Brahman-88 Brahman-87 Brahman-87 Brahman-86 Brahman-86 Brahman-85 Brahman-85 Brahman-84 Brahman-84 Brahman-83 Brahman-83 Brahman-82 Brahman-82 Brahman-81 Brahman-81 BrownSwiss-20 BrownSwiss-20 BrownSwiss-16 BrownSwiss-16 BrownSwiss-23 BrownSwiss-23 BrownSwiss-26 BrownSwiss-26 BrownSwiss-27 BrownSwiss-27 BrownSwiss-18 BrownSwiss-18 BrownSwiss-9 BrownSwiss-9 BrownSwiss-29 BrownSwiss-29 BrownSwiss-25 BrownSwiss-25 BrownSwiss-15 BrownSwiss-15 BrownSwiss-30 BrownSwiss-30 BrownSwiss-19 BrownSwiss-19 BrownSwiss-6 BrownSwiss-6 BrownSwiss-7 BrownSwiss-7 BrownSwiss-32 BrownSwiss-32 BrownSwiss-13 BrownSwiss-13 BrownSwiss-24 BrownSwiss-24 BrownSwiss-21 BrownSwiss-21 BrownSwiss-3 BrownSwiss-3 BrownSwiss-12 BrownSwiss-12 BrownSwiss-5 BrownSwiss-5 BrownSwiss-33 BrownSwiss-33 BrownSwiss-17 BrownSwiss-17 BrownSwiss-28 BrownSwiss-28 BrownSwiss-22 BrownSwiss-22 BrownSwiss-11 BrownSwiss-11 BrownSwiss-4 BrownSwiss-4 BrownSwiss-14 BrownSwiss-14 BrownSwiss-2 BrownSwiss-2 Charolais-1067 Charolais-1067 Charolais-1069 Charolais-1069 Charolais-1059 Charolais-1059 Charolais-1089 Charolais-1089 Charolais-1088 Charolais-1088 Charolais-1085 Charolais-1085 Charolais-1091 Charolais-1091 Charolais-1084 Charolais-1084 Charolais-1065 Charolais-1065 Charolais-1090 Charolais-1090 Charolais-1073 Charolais-1073 Charolais-1064 Charolais-1064 Charolais-1083 Charolais-1083 Charolais-1063 Charolais-1063 Charolais-1062 Charolais-1062 Charolais-1071 Charolais-1071 Charolais-1082 Charolais-1082 Charolais-1058 Charolais-1058 Charolais-1081 Charolais-1081 Charolais-1061 Charolais-1061 Charolais-1052 Charolais-1052 Charolais-1070 Charolais-1070 Charolais-1080 Charolais-1080 Charolais-1057 Charolais-1057 Charolais-1072 Charolais-1072 Charolais-1066 Charolais-1066 Charolais-1087 Charolais-1087 Charolais-1068 Charolais-1068 Charolais-1079 Charolais-1079 Charolais-1078 Charolais-1078 Charolais-1053 Charolais-1053 Charolais-1086 Charolais-1086 Charolais-1077 Charolais-1077 Charolais-1076 Charolais-1076 Charolais-1056 Charolais-1056 Charolais-1075 Charolais-1075 Charolais-1092 Charolais-1092 Charolais-1074 Charolais-1074 Charolais-1055 Charolais-1055 Charolais-1054 Charolais-1054 Charolais-1060 Charolais-1060 Charolais-796 Charolais-796 Charolais-872 Charolais-872 Charolais-606 Charolais-606 Charolais-661 Charolais-661 Charolais-296 Charolais-296 Charolais-342 Charolais-342 Charolais-27 Charolais-27 Charolais-714 Charolais-714 Charolais-810 Charolais-810 Charolais-123 Charolais-123 Charolais-1029 Charolais-1029 Charolais-184 Charolais-184 Charolais-611 Charolais-611 Charolais-578 Charolais-578 Charolais-723 Charolais-723 Charolais-141 Charolais-141 Charolais-264 Charolais-264 Charolais-497 Charolais-497 Charolais-263 Charolais-263 Charolais-403 Charolais-403 Charolais-550 Charolais-550 Charolais-232 Charolais-232 Charolais-355 Charolais-355 Charolais-223 Charolais-223 Charolais-668 Charolais-668 Charolais-106 Charolais-106 Charolais-861 Charolais-861 Charolais-375 Charolais-375 Charolais-1010 Charolais-1010 Charolais-380 Charolais-380 Charolais-236 Charolais-236 Charolais-226 Charolais-226 Charolais-775 Charolais-775 Charolais-402 Charolais-402 Charolais-652 Charolais-652 Charolais-619 Charolais-619 Charolais-472 Charolais-472 Charolais-1049 Charolais-1049 Charolais-779 Charolais-779 Charolais-410 Charolais-410 Charolais-722 Charolais-722 Charolais-529 Charolais-529 Charolais-18 Charolais-18 Charolais-888 Charolais-888 Charolais-592 Charolais-592 Charolais-128 Charolais-128 Charolais-135 Charolais-135 Charolais-272 Charolais-272 Charolais-829 Charolais-829 Charolais-798 Charolais-798 Charolais-670 Charolais-670 Charolais-289 Charolais-289 Charolais-753 Charolais-753 Charolais-664 Charolais-664 Charolais-568 Charolais-568 Charolais-781 Charolais-781 Charolais-721 Charolais-721 Charolais-805 Charolais-805 Charolais-231 Charolais-231 Charolais-548 Charolais-548 Charolais-388 Charolais-388 Charolais-496 Charolais-496 Charolais-666 Charolais-666 Charolais-752 Charolais-752 Charolais-301 Charolais-301 Charolais-663 Charolais-663 Charolais-96 Charolais-96 Charolais-857 Charolais-857 Charolais-46 Charolais-46 Charolais-40 Charolais-40 Charolais-166 Charolais-166 Charolais-271 Charolais-271 Charolais-448 Charolais-448 Charolais-671 Charolais-671 Charolais-560 Charolais-560 Charolais-58 Charolais-58 Charolais-248 Charolais-248 Charolais-1044 Charolais-1044 Charolais-579 Charolais-579 Charolais-680 Charolais-680 Charolais-959 Charolais-959 Charolais-260 Charolais-260 Charolais-804 Charolais-804 Charolais-447 Charolais-447 Charolais-521 Charolais-521 Charolais-118 Charolais-118 Charolais-539 Charolais-539 Charolais-95 Charolais-95 Charolais-433 Charolais-433 Charolais-56 Charolais-56 Charolais-762 Charolais-762 Charolais-927 Charolais-927 Charolais-538 Charolais-538 Charolais-22 Charolais-22 Charolais-693 Charolais-693 Charolais-889 Charolais-889 Charolais-631 Charolais-631 Charolais-312 Charolais-312 Charolais-583 Charolais-583 Charolais-415 Charolais-415 Charolais-49 Charolais-49 Charolais-432 Charolais-432 Charolais-105 Charolais-105 Charolais-219 Charolais-219 Charolais-379 Charolais-379 Charolais-641 Charolais-641 Charolais-638 Charolais-638 Charolais-466 Charolais-466 Charolais-567 Charolais-567 Charolais-823 Charolais-823 Charolais-834 Charolais-834 Charolais-503 Charolais-503 Charolais-152 Charolais-152 Charolais-104 Charolais-104 Charolais-502 Charolais-502 Charolais-788 Charolais-788 Charolais-1032 Charolais-1032 Charolais-1002 Charolais-1002 Charolais-599 Charolais-599 Charolais-734 Charolais-734 Charolais-359 Charolais-359 Charolais-898 Charolais-898 Charolais-559 Charolais-559 Charolais-127 Charolais-127 Charolais-786 Charolais-786 Charolais-799 Charolais-799 Charolais-365 Charolais-365 Charolais-288 Charolais-288 Charolais-591 Charolais-591 Charolais-905 Charolais-905 Charolais-547 Charolais-547 Charolais-230 Charolais-230 Charolais-630 Charolais-630 Charolais-446 Charolais-446 Charolais-100 Charolais-100 Charolais-295 Charolais-295 Charolais-1008 Charolais-1008 Charolais-974 Charolais-974 Charolais-983 Charolais-983 Charolais-537 Charolais-537 Charolais-718 Charolais-718 Charolais-421 Charolais-421 Charolais-612 Charolais-612 Charolais-665 Charolais-665 Charolais-240 Charolais-240 Charolais-743 Charolais-743 Charolais-120 Charolais-120 Charolais-646 Charolais-646 Charolais-516 Charolais-516 Charolais-169 Charolais-169 Charolais-431 Charolais-431 Charolais-459 Charolais-459 Charolais-458 Charolais-458 Charolais-108 Charolais-108 Charolais-914 Charolais-914 Charolais-119 Charolais-119 Charolais-926 Charolais-926 Charolais-785 Charolais-785 Charolais-465 Charolais-465 Charolais-648 Charolais-648 Charolais-911 Charolais-911 Charolais-414 Charolais-414 Charolais-165 Charolais-165 Charolais-907 Charolais-907 Charolais-23 Charolais-23 Charolais-456 Charolais-456 Charolais-182 Charolais-182 Charolais-384 Charolais-384 Charolais-687 Charolais-687 Charolais-346 Charolais-346 Charolais-99 Charolais-99 Charolais-985 Charolais-985 Charolais-875 Charolais-875 Charolais-435 Charolais-435 Charolais-201 Charolais-201 Charolais-418 Charolais-418 Charolais-882 Charolais-882 Charolais-486 Charolais-486 Charolais-740 Charolais-740 Charolais-887 Charolais-887 Charolais-378 Charolais-378 Charolais-291 Charolais-291 Charolais-1051 Charolais-1051 Charolais-633 Charolais-633 Charolais-977 Charolais-977 Charolais-819 Charolais-819 Charolais-617 Charolais-617 Charolais-627 Charolais-627 Charolais-962 Charolais-962 Charolais-729 Charolais-729 Charolais-590 Charolais-590 Charolais-476 Charolais-476 Charolais-811 Charolais-811 Charolais-554 Charolais-554 Charolais-594 Charolais-594 Charolais-445 Charolais-445 Charolais-963 Charolais-963 Charolais-19 Charolais-19 Charolais-897 Charolais-897 Charolais-187 Charolais-187 Freisan-24 Freisan-24 Freisan-4 Freisan-4 Freisan-26 Freisan-26 Freisan-11 Freisan-11 Freisan-32 Freisan-32 Freisan-16 Freisan-16 Freisan-17 Freisan-17 Gelbvieh-17 Gelbvieh-17 Gelbvieh-24 Gelbvieh-24 Gelbvieh-8 Gelbvieh-8 Gelbvieh-23 Gelbvieh-23 Gelbvieh-7 Gelbvieh-7 Gelbvieh-16 Gelbvieh-16 Gelbvieh-6 Gelbvieh-6 Gelbvieh-5 Gelbvieh-5 Gelbvieh-15 Gelbvieh-15 Gelbvieh-22 Gelbvieh-22 Gelbvieh-4 Gelbvieh-4 Gelbvieh-3 Gelbvieh-3 Gelbvieh-2 Gelbvieh-2 Gelbvieh-14 Gelbvieh-14 Gelbvieh-1 Gelbvieh-1 Gelbvieh-20 Gelbvieh-20 Gelbvieh-13 Gelbvieh-13 Gelbvieh-21 Gelbvieh-21 Gelbvieh-19 Gelbvieh-19 Gelbvieh-12 Gelbvieh-12 Gelbvieh-11 Gelbvieh-11 Gelbvieh-10 Gelbvieh-10 Gelbvieh-18 Gelbvieh-18 Gelbvieh-9 Gelbvieh-9 Gir-70 Gir-70 Gir-37 Gir-37 Gir-22 Gir-22 Gir-53 Gir-53 Gir-117 Gir-117 Gir-43 Gir-43 Gir-60 Gir-60 Gir-7 Gir-7 Gir-31 Gir-31 Gir-86 Gir-86 Gir-48 Gir-48 Gir-121 Gir-121 Gir-125 Gir-125 Gir-92 Gir-92 Gir-23 Gir-23 Gir-52 Gir-52 Gir-69 Gir-69 Gir-20 Gir-20 Gir-47 Gir-47 Gir-27 Gir-27 Gir-58 Gir-58 Gir-115 Gir-115 Gir-71 Gir-71 Gir-93 Gir-93 Gir-40 Gir-40 Gir-13 Gir-13 Gir-75 Gir-75 Gir-96 Gir-96 Gir-113 Gir-113 Gir-33 Gir-33 Gir-83 Gir-83 Gir-38 Gir-38 Gir-50 Gir-50 Gir-74 Gir-74 Gir-87 Gir-87 Gir-56 Gir-56 Gir-108 Gir-108 Gir-73 Gir-73 Gir-21 Gir-21 Gir-18 Gir-18 Gir-95 Gir-95 Gir-114 Gir-114 Gir-32 Gir-32 Gir-107 Gir-107 Gir-11 Gir-11 Gir-46 Gir-46 Gir-12 Gir-12 Gir-3 Gir-3 Gir-105 Gir-105 Gir-82 Gir-82 Gir-59 Gir-59 Gir-30 Gir-30 Gir-104 Gir-104 Gir-42 Gir-42 Gir-103 Gir-103 Gir-91 Gir-91 Gir-54 Gir-54 Gir-45 Gir-45 Gir-4 Gir-4 Gir-88 Gir-88 Gir-85 Gir-85 Gir-51 Gir-51 Gir-26 Gir-26 Gir-68 Gir-68 Gir-122 Gir-122 Gir-36 Gir-36 Gir-25 Gir-25 Gir-84 Gir-84 Gir-81 Gir-81 Gir-120 Gir-120 Gir-80 Gir-80 Gir-79 Gir-79 Gir-78 Gir-78 Gir-10 Gir-10 Gir-34 Gir-34 Gir-67 Gir-67 Gir-119 Gir-119 Gir-116 Gir-116 Gir-66 Gir-66 Gir-102 Gir-102 Gir-29 Gir-29 Gir-39 Gir-39 Gir-35 Gir-35 Gir-101 Gir-101 Gir-6 Gir-6 Gir-77 Gir-77 Gir-28 Gir-28 Gir-49 Gir-49 Gir-41 Gir-41 Gir-111 Gir-111 Gir-100 Gir-100 Gir-123 Gir-123 Gir-24 Gir-24 Gir-44 Gir-44 Gir-57 Gir-57 Gir-1 Gir-1 Gir-65 Gir-65 Gir-110 Gir-110 Gir-9 Gir-9 Gir-64 Gir-64 Gir-90 Gir-90 Gir-109 Gir-109 Gir-99 Gir-99 Gir-76 Gir-76 Gir-17 Gir-17 Gir-5 Gir-5 Gir-98 Gir-98 Gir-89 Gir-89 Gir-63 Gir-63 Gir-94 Gir-94 Gir-16 Gir-16 Gir-106 Gir-106 Gir-8 Gir-8 Gir-55 Gir-55 Gir-72 Gir-72 Gir-97 Gir-97 Gir-118 Gir-118 Gir-62 Gir-62 Gir-15 Gir-15 Gir-14 Gir-14 Gir-61 Gir-61 Gir-19 Gir-19 Gir-2 Gir-2 Gir-124 Gir-124 Gir-112 Gir-112 Guernsey-4 Guernsey-4 Guernsey-15 Guernsey-15 Guernsey-2 Guernsey-2 Guernsey-17 Guernsey-17 Guernsey-7 Guernsey-7 Guernsey-14 Guernsey-14 Guernsey-5 Guernsey-5 Hereford-101 Hereford-101 Hereford-148 Hereford-148 Hereford-58 Hereford-58 Hereford-183 Hereford-183 Hereford-64 Hereford-64 Hereford-194 Hereford-194 Hereford-126 Hereford-126 Hereford-200 Hereford-200 Hereford-136 Hereford-136 Hereford-23 Hereford-23 Hereford-215 Hereford-215 Hereford-153 Hereford-153 Hereford-178 Hereford-178 Hereford-39 Hereford-39 Hereford-11 Hereford-11 Hereford-53 Hereford-53 Hereford-131 Hereford-131 Hereford-92 Hereford-92 Hereford-111 Hereford-111 Hereford-97 Hereford-97 Hereford-51 Hereford-51 Hereford-138 Hereford-138 Hereford-175 Hereford-175 Hereford-79 Hereford-79 Hereford-43 Hereford-43 Hereford-50 Hereford-50 Hereford-209 Hereford-209 Hereford-42 Hereford-42 Hereford-63 Hereford-63 Hereford-49 Hereford-49 Hereford-4 Hereford-4 Hereford-151 Hereford-151 Hereford-195 Hereford-195 Hereford-118 Hereford-118 Hereford-127 Hereford-127 Hereford-217 Hereford-217 Hereford-77 Hereford-77 Hereford-188 Hereford-188 Hereford-107 Hereford-107 Hereford-67 Hereford-67 Hereford-115 Hereford-115 Hereford-48 Hereford-48 Hereford-38 Hereford-38 Hereford-46 Hereford-46 Hereford-129 Hereford-129 Hereford-69 Hereford-69 Hereford-159 Hereford-159 Hereford-45 Hereford-45 Hereford-9 Hereford-9 Hereford-28 Hereford-28 Hereford-56 Hereford-56 Hereford-154 Hereford-154 Hereford-185 Hereford-185 Hereford-52 Hereford-52 Hereford-21 Hereford-21 Hereford-171 Hereford-171 Hereford-54 Hereford-54 Hereford-89 Hereford-89 Hereford-88 Hereford-88 Hereford-120 Hereford-120 Hereford-94 Hereford-94 Hereford-207 Hereford-207 Hereford-237 Hereford-237 Hereford-166 Hereford-166 Hereford-246 Hereford-246 Hereford-245 Hereford-245 Hereford-99 Hereford-99 Hereford-95 Hereford-95 Hereford-249 Hereford-249 Hereford-248 Hereford-248 Hereford-236 Hereford-236 Hereford-244 Hereford-244 Hereford-59 Hereford-59 Hereford-169 Hereford-169 Hereford-145 Hereford-145 Hereford-235 Hereford-235 Hereford-234 Hereford-234 Hereford-122 Hereford-122 Hereford-122 Hereford-122 Hereford-233 Hereford-233 Hereford-247 Hereford-247 Hereford-232 Hereford-232 Hereford-221 Hereford-221 Hereford-222 Hereford-222 Hereford-225 Hereford-225 Hereford-206 Hereford-206 Hereford-231 Hereford-231 Hereford-250 Hereford-250 Hereford-100 Hereford-100 Hereford-243 Hereford-243 Hereford-29 Hereford-29 Hereford-124 Hereford-124 Hereford-224 Hereford-224 Hereford-230 Hereford-230 Hereford-242 Hereford-242 Hereford-238 Hereford-238 Hereford-229 Hereford-229 Hereford-228 Hereford-228 Hereford-202 Hereford-202 Hereford-241 Hereford-241 Hereford-227 Hereford-227 Hereford-240 Hereford-240 Hereford-226 Hereford-226 Hereford-239 Hereford-239 Holstein-29 Holstein-29 Holstein-267 Holstein-267 Holstein-358 Holstein-358 Holstein-434 Holstein-434 Holstein-203 Holstein-203 Holstein-333 Holstein-333 Holstein-82 Holstein-82 Holstein-285 Holstein-285 Holstein-312 Holstein-312 Holstein-322 Holstein-322 Holstein-179 Holstein-179 Holstein-338 Holstein-338 Holstein-341 Holstein-341 Holstein-287 Holstein-287 Holstein-462 Holstein-462 Holstein-169 Holstein-169 Holstein-327 Holstein-327 Holstein-342 Holstein-342 Holstein-50 Holstein-50 Holstein-27 Holstein-27 Holstein-128 Holstein-128 Holstein-257 Holstein-257 Holstein-360 Holstein-360 Holstein-262 Holstein-262 Holstein-20 Holstein-20 Holstein-193 Holstein-193 Holstein-210 Holstein-210 Holstein-166 Holstein-166 Holstein-81 Holstein-81 Holstein-204 Holstein-204 Holstein-34 Holstein-34 Holstein-188 Holstein-188 Holstein-181 Holstein-181 Holstein-199 Holstein-199 Holstein-153 Holstein-153 Holstein-421 Holstein-421 Holstein-226 Holstein-226 Holstein-493 Holstein-493 Holstein-441 Holstein-441 Holstein-337 Holstein-337 Holstein-413 Holstein-413 Holstein-455 Holstein-455 Holstein-452 Holstein-452 Holstein-84 Holstein-84 Holstein-269 Holstein-269 Holstein-444 Holstein-444 Holstein-387 Holstein-387 Holstein-174 Holstein-174 Holstein-465 Holstein-465 Holstein-506 Holstein-506 Holstein-198 Holstein-198 Holstein-141 Holstein-141 Holstein-236 Holstein-236 Holstein-265 Holstein-265 Holstein-221 Holstein-221 Holstein-131 Holstein-131 Holstein-425 Holstein-425 Holstein-160 Holstein-160 Holstein-196 Holstein-196 Holstein-272 Holstein-272 Holstein-436 Holstein-436 Holstein-430 Holstein-430 Holstein-515 Holstein-515 Holstein-328 Holstein-328 Holstein-163 Holstein-163 Holstein-245 Holstein-245 Holstein-318 Holstein-318 Holstein-453 Holstein-453 Holstein-157 Holstein-157 Holstein-466 Holstein-466 Holstein-89 Holstein-89 Holstein-349 Holstein-349 Holstein-35 Holstein-35 Holstein-332 Holstein-332 Holstein-376 Holstein-376 Holstein-286 Holstein-286 Holstein-343 Holstein-343 Holstein-256 Holstein-256 Holstein-431 Holstein-431 Holstein-167 Holstein-167 Holstein-457 Holstein-457 Holstein-450 Holstein-450 Holstein-461 Holstein-461 Holstein-243 Holstein-243 Holstein-351 Holstein-351 Holstein-95 Holstein-95 Holstein-367 Holstein-367 Holstein-454 Holstein-454 Holstein-140 Holstein-140 Holstein-411 Holstein-411 Holstein-22 Holstein-22 Holstein-394 Holstein-394 Holstein-406 Holstein-406 Holstein-352 Holstein-352 Holstein-471 Holstein-471 Holstein-294 Holstein-294 Holstein-184 Holstein-184 Holstein-334 Holstein-334 Holstein-435 Holstein-435 Holstein-124 Holstein-124 Holstein-255 Holstein-255 Holstein-135 Holstein-135 Holstein-516 Holstein-516 Holstein-250 Holstein-250 Holstein-205 Holstein-205 Holstein-246 Holstein-246 Holstein-336 Holstein-336 Holstein-495 Holstein-495 Holstein-281 Holstein-281 Holstein-314 Holstein-314 Holstein-483 Holstein-483 Holstein-295 Holstein-295 Holstein-146 Holstein-146 Holstein-77 Holstein-77 Holstein-200 Holstein-200 Jersey-43 Jersey-43 Jersey-44 Jersey-44 Jersey-4 Jersey-4 Jersey-17 Jersey-17 Jersey-41 Jersey-41 Jersey-5 Jersey-5 Jersey-21 Jersey-21 Jersey-28 Jersey-28 Jersey-26 Jersey-26 Jersey-30 Jersey-30 Jersey-18 Jersey-18 Jersey-6 Jersey-6 Jersey-29 Jersey-29 Jersey-10 Jersey-10 Jersey-42 Jersey-42 Jersey-16 Jersey-16 Jersey-31 Jersey-31 Jersey-32 Jersey-32 Jersey-27 Jersey-27 Jersey-39 Jersey-39 Jersey-14 Jersey-14 Jersey-12 Jersey-12 Limousin-1499 Limousin-1499 Limousin-76 Limousin-76 Limousin-1197 Limousin-1197 Limousin-1393 Limousin-1393 Limousin-86 Limousin-86 Limousin-1502 Limousin-1502 Limousin-852 Limousin-852 Limousin-276 Limousin-276 Limousin-616 Limousin-616 Limousin-151 Limousin-151 Limousin-833 Limousin-833 Limousin-851 Limousin-851 Limousin-1369 Limousin-1369 Limousin-1381 Limousin-1381 Limousin-1129 Limousin-1129 Limousin-219 Limousin-219 Limousin-1040 Limousin-1040 Limousin-77 Limousin-77 Limousin-1196 Limousin-1196 Limousin-1207 Limousin-1207 Limousin-1394 Limousin-1394 Limousin-1380 Limousin-1380 Limousin-1268 Limousin-1268 Limousin-1128 Limousin-1128 Limousin-901 Limousin-901 Limousin-165 Limousin-165 Limousin-404 Limousin-404 Limousin-596 Limousin-596 Limousin-1451 Limousin-1451 Limousin-850 Limousin-850 Limousin-1243 Limousin-1243 Limousin-1528 Limousin-1528 Limousin-100 Limousin-100 Limousin-1002 Limousin-1002 Limousin-1423 Limousin-1423 Limousin-341 Limousin-341 Limousin-591 Limousin-591 Limousin-841 Limousin-841 Limousin-615 Limousin-615 Limousin-573 Limousin-573 Limousin-861 Limousin-861 Limousin-1360 Limousin-1360 Limousin-1479 Limousin-1479 Limousin-312 Limousin-312 Limousin-818 Limousin-818 Limousin-729 Limousin-729 Limousin-402 Limousin-402 Limousin-1095 Limousin-1095 Limousin-860 Limousin-860 Limousin-1302 Limousin-1302 Limousin-500 Limousin-500 Limousin-1039 Limousin-1039 Limousin-1516 Limousin-1516 Limousin-406 Limousin-406 Limousin-1038 Limousin-1038 Limousin-1368 Limousin-1368 Limousin-1092 Limousin-1092 Limousin-832 Limousin-832 Limousin-1001 Limousin-1001 Limousin-811 Limousin-811 Limousin-954 Limousin-954 Limousin-353 Limousin-353 Limousin-310 Limousin-310 Limousin-126 Limousin-126 Limousin-146 Limousin-146 Limousin-111 Limousin-111 Limousin-1146 Limousin-1146 Limousin-868 Limousin-868 Limousin-988 Limousin-988 Limousin-192 Limousin-192 Limousin-278 Limousin-278 Limousin-140 Limousin-140 Limousin-99 Limousin-99 Limousin-1301 Limousin-1301 Limousin-1066 Limousin-1066 Limousin-1081 Limousin-1081 Limousin-928 Limousin-928 Limousin-1539 Limousin-1539 Limousin-817 Limousin-817 Limousin-1065 Limousin-1065 Limousin-590 Limousin-590 Limousin-309 Limousin-309 Limousin-125 Limousin-125 Limousin-967 Limousin-967 Limousin-325 Limousin-325 Limousin-459 Limousin-459 Limousin-1173 Limousin-1173 Limousin-1300 Limousin-1300 Limousin-1463 Limousin-1463 Limousin-238 Limousin-238 Limousin-557 Limousin-557 Limousin-383 Limousin-383 Limousin-589 Limousin-589 Limousin-446 Limousin-446 Limousin-883 Limousin-883 Limousin-1333 Limousin-1333 Limousin-1316 Limousin-1316 Limousin-1332 Limousin-1332 Limousin-1252 Limousin-1252 Limousin-285 Limousin-285 Limousin-467 Limousin-467 Limousin-1037 Limousin-1037 Limousin-965 Limousin-965 Limousin-810 Limousin-810 Limousin-1000 Limousin-1000 Limousin-1223 Limousin-1223 Limousin-25 Limousin-25 Limousin-1076 Limousin-1076 Limousin-1518 Limousin-1518 Limousin-424 Limousin-424 Limousin-1422 Limousin-1422 Limousin-218 Limousin-218 Limousin-1315 Limousin-1315 Limousin-1443 Limousin-1443 Limousin-1105 Limousin-1105 Limousin-1091 Limousin-1091 Limousin-417 Limousin-417 Limousin-442 Limousin-442 Limousin-1436 Limousin-1436 Limousin-46 Limousin-46 Limousin-347 Limousin-347 Limousin-1181 Limousin-1181 Limousin-914 Limousin-914 Limousin-503 Limousin-503 Limousin-405 Limousin-405 Limousin-1342 Limousin-1342 Limousin-1267 Limousin-1267 Limousin-257 Limousin-257 Limousin-334 Limousin-334 Limousin-416 Limousin-416 Limousin-1234 Limousin-1234 Limousin-1157 Limousin-1157 Limousin-1126 Limousin-1126 Limousin-1445 Limousin-1445 Limousin-1352 Limousin-1352 Limousin-942 Limousin-942 Limousin-859 Limousin-859 Limousin-999 Limousin-999 Limousin-936 Limousin-936 Limousin-280 Limousin-280 Limousin-1288 Limousin-1288 Limousin-1256 Limousin-1256 Limousin-1266 Limousin-1266 Limousin-208 Limousin-208 Limousin-1090 Limousin-1090 Limousin-431 Limousin-431 Limousin-732 Limousin-732 Limousin-164 Limousin-164 Limousin-1521 Limousin-1521 Limousin-73 Limousin-73 Limousin-1482 Limousin-1482 Limousin-1359 Limousin-1359 Limousin-305 Limousin-305 Limousin-690 Limousin-690 Limousin-1497 Limousin-1497 Limousin-237 Limousin-237 Limousin-1379 Limousin-1379 Limousin-90 Limousin-90 Limousin-1298 Limousin-1298 Limousin-1442 Limousin-1442 Limousin-1112 Limousin-1112 Limousin-1426 Limousin-1426 Limousin-437 Limousin-437 Limousin-1506 Limousin-1506 Limousin-1297 Limousin-1297 Limousin-1156 Limousin-1156 Limousin-523 Limousin-523 Limousin-361 Limousin-361 Limousin-1406 Limousin-1406 Limousin-1554 Limousin-1554 Limousin-1098 Limousin-1098 Limousin-1125 Limousin-1125 Limousin-517 Limousin-517 Limousin-839 Limousin-839 Limousin-874 Limousin-874 Limousin-1284 Limousin-1284 Limousin-829 Limousin-829 Limousin-582 Limousin-582 Limousin-1340 Limousin-1340 Limousin-1217 Limousin-1217 Limousin-1186 Limousin-1186 Limousin-1314 Limousin-1314 Limousin-752 Limousin-752 Limousin-1107 Limousin-1107 Limousin-1498 Limousin-1498 Limousin-1504 Limousin-1504 Limousin-1251 Limousin-1251 Limousin-1021 Limousin-1021 Limousin-929 Limousin-929 Limousin-594 Limousin-594 Limousin-939 Limousin-939 Limousin-1170 Limousin-1170 Limousin-296 Limousin-296 Limousin-254 Limousin-254 Limousin-28 Limousin-28 Limousin-1365 Limousin-1365 Limousin-1480 Limousin-1480 Limousin-1145 Limousin-1145 Limousin-1348 Limousin-1348 Limousin-1460 Limousin-1460 Limousin-1283 Limousin-1283 Limousin-1020 Limousin-1020 Limousin-1418 Limousin-1418 Limousin-397 Limousin-397 Limousin-935 Limousin-935 Limousin-246 Limousin-246 Limousin-588 Limousin-588 Limousin-95 Limousin-95 Limousin-1075 Limousin-1075 Limousin-488 Limousin-488 Limousin-1242 Limousin-1242 Limousin-1287 Limousin-1287 Limousin-291 Limousin-291 Limousin-333 Limousin-333 Limousin-995 Limousin-995 Limousin-1496 Limousin-1496 Limousin-421 Limousin-421 Limousin-1329 Limousin-1329 Limousin-727 Limousin-727 Limousin-718 Limousin-718 Limousin-650 Limousin-650 Limousin-233 Limousin-233 Limousin-1278 Limousin-1278 Limousin-536 Limousin-536 Limousin-899 Limousin-899 Limousin-1364 Limousin-1364 Limousin-993 Limousin-993 Limousin-463 Limousin-463 Limousin-1386 Limousin-1386 Limousin-1553 Limousin-1553 Limousin-1179 Limousin-1179 Limousin-231 Limousin-231 Limousin-40 Limousin-40 Limousin-1265 Limousin-1265 Limousin-1363 Limousin-1363 Limousin-245 Limousin-245 Limousin-131 Limousin-131 Limousin-499 Limousin-499 Limousin-1500 Limousin-1500 Limousin-1431 Limousin-1431 Limousin-37 Limousin-37 Limousin-807 Limousin-807 Limousin-465 Limousin-465 Limousin-348 Limousin-348 Limousin-340 Limousin-340 Limousin-342 Limousin-342 Limousin-68 Limousin-68 Limousin-1264 Limousin-1264 Limousin-1263 Limousin-1263 Limousin-1276 Limousin-1276 Limousin-827 Limousin-827 Limousin-1294 Limousin-1294 Limousin-1084 Limousin-1084 Limousin-949 Limousin-949 Limousin-666 Limousin-666 Limousin-533 Limousin-533 Limousin-216 Limousin-216 Limousin-528 Limousin-528 Limousin-665 Limousin-665 Limousin-177 Limousin-177 Limousin-466 Limousin-466 Limousin-751 Limousin-751 Limousin-74 Limousin-74 Limousin-268 Limousin-268 Limousin-1514 Limousin-1514 Limousin-759 Limousin-759 Limousin-19 Limousin-19 Limousin-130 Limousin-130 Limousin-637 Limousin-637 Limousin-516 Limousin-516 Limousin-553 Limousin-553 Limousin-36 Limousin-36 Limousin-683 Limousin-683 Limousin-23 Limousin-23 Limousin-892 Limousin-892 Limousin-1203 Limousin-1203 Limousin-1241 Limousin-1241 Limousin-1378 Limousin-1378 Limousin-50 Limousin-50 Limousin-798 Limousin-798 Limousin-1216 Limousin-1216 Limousin-12 Limousin-12 Limousin-461 Limousin-461 Limousin-350 Limousin-350 Limousin-922 Limousin-922 Limousin-393 Limousin-393 Limousin-484 Limousin-484 Limousin-498 Limousin-498 Limousin-387 Limousin-387 Limousin-392 Limousin-392 Limousin-2 Limousin-2 Limousin-546 Limousin-546 Limousin-62 Limousin-62 Limousin-11 Limousin-11 Limousin-493 Limousin-493 Limousin-228 Limousin-228 Limousin-390 Limousin-390 Limousin-1367 Limousin-1367 Limousin-563 Limousin-563 Limousin-636 Limousin-636 Limousin-1430 Limousin-1430 Limousin-453 Limousin-453 Limousin-522 Limousin-522 Limousin-481 Limousin-481 Limousin-726 Limousin-726 Limousin-669 Limousin-669 Limousin-227 Limousin-227 Limousin-45 Limousin-45 Limousin-725 Limousin-725 Limousin-664 Limousin-664 Limousin-545 Limousin-545 Limousin-544 Limousin-544 Limousin-543 Limousin-543 Limousin-339 Limousin-339 Limousin-992 Limousin-992 Limousin-750 Limousin-750 Limousin-1172 Limousin-1172 Limousin-639 Limousin-639 Limousin-724 Limousin-724 Limousin-758 Limousin-758 Limousin-786 Limousin-786 Limousin-663 Limousin-663 Limousin-659 Limousin-659 Limousin-608 Limousin-608 Limousin-891 Limousin-891 Limousin-838 Limousin-838 Limousin-716 Limousin-716 Limousin-39 Limousin-39 Limousin-797 Limousin-797 Limousin-531 Limousin-531 Limousin-882 Limousin-882 Limousin-1174 Limousin-1174 Limousin-556 Limousin-556 Limousin-423 Limousin-423 Limousin-35 Limousin-35 Limousin-196 Limousin-196 Limousin-1240 Limousin-1240 Limousin-273 Limousin-273 Limousin-109 Limousin-109 Limousin-161 Limousin-161 Limousin-1250 Limousin-1250 Limousin-266 Limousin-266 Limousin-962 Limousin-962 Limousin-806 Limousin-806 Limousin-203 Limousin-203 Limousin-1074 Limousin-1074 Limousin-71 Limousin-71 Limousin-1103 Limousin-1103 Limousin-682 Limousin-682 Limousin-872 Limousin-872 Limousin-1362 Limousin-1362 Limousin-765 Limousin-765 Limousin-1345 Limousin-1345 Limousin-1153 Limousin-1153 Limousin-961 Limousin-961 Limousin-1226 Limousin-1226 Limousin-889 Limousin-889 Limousin-42 Limousin-42 Limousin-1376 Limousin-1376 Limousin-538 Limousin-538 Limousin-440 Limousin-440 Limousin-788 Limousin-788 Limousin-1177 Limousin-1177 Limousin-1398 Limousin-1398 Limousin-982 Limousin-982 Limousin-482 Limousin-482 Limousin-145 Limousin-145 Limousin-335 Limousin-335 Limousin-33 Limousin-33 Limousin-713 Limousin-713 Limousin-1110 Limousin-1110 Limousin-789 Limousin-789 Limousin-14 Limousin-14 Limousin-1016 Limousin-1016 Limousin-629 Limousin-629 Limousin-1374 Limousin-1374 Limousin-749 Limousin-749 Limousin-409 Limousin-409 Limousin-473 Limousin-473 Limousin-157 Limousin-157 Limousin-67 Limousin-67 Limousin-633 Limousin-633 Limousin-784 Limousin-784 Limousin-579 Limousin-579 Limousin-176 Limousin-176 Limousin-93 Limousin-93 Limousin-1237 Limousin-1237 Limousin-612 Limousin-612 Limousin-1525 Limousin-1525 Limousin-1211 Limousin-1211 Limousin-307 Limousin-307 Limousin-379 Limousin-379 Limousin-805 Limousin-805 Limousin-255 Limousin-255 Limousin-559 Limousin-559 Limousin-1086 Limousin-1086 Limousin-796 Limousin-796 Limousin-1194 Limousin-1194 Limousin-10 Limousin-10 Limousin-360 Limousin-360 Limousin-741 Limousin-741 Limousin-1079 Limousin-1079 Limousin-740 Limousin-740 Limousin-306 Limousin-306 Limousin-619 Limousin-619 Limousin-980 Limousin-980 Limousin-908 Limousin-908 Limousin-1260 Limousin-1260 Limousin-142 Limousin-142 Limousin-679 Limousin-679 Limousin-122 Limousin-122 Limousin-59 Limousin-59 Nelore-5 Nelore-5 Nelore-82 Nelore-82 Nelore-124 Nelore-124 Nelore-1 Nelore-1 Nelore-104 Nelore-104 Nelore-110 Nelore-110 Nelore-42 Nelore-42 Nelore-103 Nelore-103 Nelore-102 Nelore-102 Nelore-114 Nelore-114 Nelore-41 Nelore-41 Nelore-40 Nelore-40 Nelore-39 Nelore-39 Nelore-51 Nelore-51 Nelore-56 Nelore-56 Nelore-55 Nelore-55 Nelore-88 Nelore-88 Nelore-38 Nelore-38 Nelore-53 Nelore-53 Nelore-109 Nelore-109 Nelore-16 Nelore-16 Nelore-64 Nelore-64 Nelore-101 Nelore-101 Nelore-87 Nelore-87 Nelore-111 Nelore-111 Nelore-22 Nelore-22 Nelore-29 Nelore-29 Nelore-21 Nelore-21 Nelore-43 Nelore-43 Nelore-20 Nelore-20 Nelore-108 Nelore-108 Nelore-100 Nelore-100 Nelore-28 Nelore-28 Nelore-81 Nelore-81 Nelore-52 Nelore-52 Nelore-4 Nelore-4 Nelore-99 Nelore-99 Nelore-89 Nelore-89 Nelore-98 Nelore-98 Nelore-80 Nelore-80 Nelore-79 Nelore-79 Nelore-78 Nelore-78 Nelore-37 Nelore-37 Nelore-9 Nelore-9 Nelore-50 Nelore-50 Nelore-36 Nelore-36 Nelore-27 Nelore-27 Nelore-49 Nelore-49 Nelore-77 Nelore-77 Nelore-19 Nelore-19 Nelore-35 Nelore-35 Nelore-8 Nelore-8 Nelore-122 Nelore-122 Nelore-107 Nelore-107 Nelore-106 Nelore-106 Nelore-26 Nelore-26 Nelore-57 Nelore-57 Nelore-14 Nelore-14 Nelore-11 Nelore-11 Nelore-12 Nelore-12 Nelore-48 Nelore-48 Nelore-97 Nelore-97 Nelore-63 Nelore-63 Nelore-116 Nelore-116 Nelore-76 Nelore-76 Nelore-2 Nelore-2 Nelore-10 Nelore-10 Nelore-113 Nelore-113 Nelore-34 Nelore-34 Nelore-18 Nelore-18 Nelore-105 Nelore-105 Nelore-47 Nelore-47 Nelore-121 Nelore-121 Nelore-61 Nelore-61 Nelore-75 Nelore-75 Nelore-6 Nelore-6 Nelore-120 Nelore-120 Nelore-96 Nelore-96 Nelore-74 Nelore-74 Nelore-86 Nelore-86 Nelore-95 Nelore-95 Nelore-73 Nelore-73 Nelore-58 Nelore-58 Nelore-119 Nelore-119 Nelore-94 Nelore-94 Nelore-93 Nelore-93 Nelore-15 Nelore-15 Nelore-33 Nelore-33 Nelore-13 Nelore-13 Nelore-85 Nelore-85 Nelore-32 Nelore-32 Nelore-60 Nelore-60 Nelore-84 Nelore-84 Nelore-54 Nelore-54 Nelore-59 Nelore-59 Nelore-3 Nelore-3 Nelore-72 Nelore-72 Nelore-7 Nelore-7 Nelore-92 Nelore-92 Nelore-91 Nelore-91 Nelore-31 Nelore-31 Nelore-118 Nelore-118 Nelore-62 Nelore-62 Nelore-17 Nelore-17 Nelore-25 Nelore-25 Nelore-71 Nelore-71 Nelore-112 Nelore-112 Nelore-70 Nelore-70 Nelore-69 Nelore-69 Nelore-68 Nelore-68 Nelore-90 Nelore-90 Nelore-24 Nelore-24 Nelore-67 Nelore-67 Nelore-46 Nelore-46 Nelore-123 Nelore-123 Nelore-45 Nelore-45 Nelore-66 Nelore-66 Nelore-115 Nelore-115 Nelore-117 Nelore-117 Nelore-23 Nelore-23 Nelore-65 Nelore-65 Nelore-44 Nelore-44 Nelore-83 Nelore-83 Nelore-30 Nelore-30 Piedmontese-3 Piedmontese-3 Piedmontese-2 Piedmontese-2 Piedmontese-10 Piedmontese-10 Piedmontese-6 Piedmontese-6 Piedmontese-7 Piedmontese-7 Piedmontese-9 Piedmontese-9 Piedmontese-1 Piedmontese-1 Piedmontese-4 Piedmontese-4 Piedmontese-8 Piedmontese-8 Piedmontese-5 Piedmontese-5 RedAngus-3 RedAngus-3 RedAngus-7 RedAngus-7 RedAngus-5 RedAngus-5 RedAngus-2 RedAngus-2 RedAngus-6 RedAngus-6 RedAngus-1 RedAngus-1 RedAngus-10 RedAngus-10 RedAngus-9 RedAngus-9 RedAngus-8 RedAngus-8 RedAngus-4 RedAngus-4 Shorthorn-17 Shorthorn-17 Shorthorn-12 Shorthorn-12 Shorthorn-16 Shorthorn-16 Shorthorn-11 Shorthorn-11 Shorthorn-15 Shorthorn-15 Shorthorn-1 Shorthorn-1 Shorthorn-9 Shorthorn-9 Shorthorn-5 Shorthorn-5 Shorthorn-7 Shorthorn-7 Shorthorn-4 Shorthorn-4 Shorthorn-6 Shorthorn-6 Shorthorn-3 Shorthorn-3 Shorthorn-8 Shorthorn-8 Shorthorn-2 Shorthorn-2 Shorthorn-10 Shorthorn-10 Shorthorn-14 Shorthorn-14 Shorthorn-13 Shorthorn-13 Simmental-267 Simmental-267 Simmental-267 Simmental-267 Simmental-106 Simmental-106 Simmental-19 Simmental-19 Simmental-80 Simmental-80 Simmental-440 Simmental-440 Simmental-115 Simmental-115 Simmental-381 Simmental-381 Simmental-294 Simmental-294 Simmental-1 Simmental-1 Simmental-180 Simmental-180 Simmental-447 Simmental-447 Simmental-108 Simmental-108 Simmental-330 Simmental-330 Simmental-210 Simmental-210 Simmental-157 Simmental-157 Simmental-350 Simmental-350 Simmental-380 Simmental-380 Simmental-81 Simmental-81 Simmental-266 Simmental-266 Simmental-320 Simmental-320 Simmental-176 Simmental-176 Simmental-419 Simmental-419 Simmental-280 Simmental-280 Simmental-314 Simmental-314 Simmental-407 Simmental-407 Simmental-231 Simmental-231 Simmental-446 Simmental-446 Simmental-378 Simmental-378 Simmental-175 Simmental-175 Simmental-20 Simmental-20 Simmental-355 Simmental-355 Simmental-428 Simmental-428 Simmental-105 Simmental-105 Simmental-100 Simmental-100 Simmental-326 Simmental-326 Simmental-313 Simmental-313 Simmental-265 Simmental-265 Simmental-399 Simmental-399 Simmental-191 Simmental-191 Simmental-252 Simmental-252 Simmental-411 Simmental-411 Simmental-174 Simmental-174 Simmental-293 Simmental-293 Simmental-98 Simmental-98 Simmental-63 Simmental-63 Simmental-93 Simmental-93 Simmental-13 Simmental-13 Simmental-13 Simmental-13 Simmental-173 Simmental-173 Simmental-325 Simmental-325 Simmental-74 Simmental-74 Simmental-99 Simmental-99 Simmental-41 Simmental-41 Simmental-459 Simmental-459 Simmental-190 Simmental-190 Simmental-408 Simmental-408 Simmental-6 Simmental-6 Simmental-264 Simmental-264 Simmental-207 Simmental-207 Simmental-263 Simmental-263 Simmental-279 Simmental-279 Simmental-82 Simmental-82 Simmental-47 Simmental-47 Simmental-351 Simmental-351 Simmental-417 Simmental-417 Simmental-243 Simmental-243 Simmental-153 Simmental-153 Simmental-312 Simmental-312 Simmental-216 Simmental-216 Simmental-171 Simmental-171 Simmental-424 Simmental-424 Simmental-444 Simmental-444 Simmental-262 Simmental-262 Simmental-167 Simmental-167 Simmental-76 Simmental-76 Simmental-421 Simmental-421 Simmental-217 Simmental-217 Simmental-214 Simmental-214 Simmental-203 Simmental-203 Simmental-209 Simmental-209 Simmental-146 Simmental-146 Simmental-385 Simmental-385 Simmental-289 Simmental-289 Simmental-256 Simmental-256 Simmental-392 Simmental-392 Simmental-395 Simmental-395 Simmental-302 Simmental-302 Simmental-8 Simmental-8 Simmental-220 Simmental-220 Simmental-301 Simmental-301 Simmental-236 Simmental-236 Simmental-149 Simmental-149 Simmental-268 Simmental-268 Simmental-212 Simmental-212 Simmental-404 Simmental-404 Simmental-67 Simmental-67 Simmental-400 Simmental-400 Simmental-219 Simmental-219 Simmental-374 Simmental-374 Simmental-232 Simmental-232 Simmental-422 Simmental-422 Simmental-222 Simmental-222 Simmental-241 Simmental-241 Simmental-360 Simmental-360 Simmental-75 Simmental-75 Simmental-383 Simmental-383 Simmental-208 Simmental-208 Simmental-299 Simmental-299 Simmental-84 Simmental-84 Simmental-389 Simmental-389 Simmental-35 Simmental-35 Simmental-95 Simmental-95 Simmental-371 Simmental-371 Simmental-363 Simmental-363 Simmental-186 Simmental-186 Simmental-272 Simmental-272 Simmental-229 Simmental-229 Simmental-368 Simmental-368 Simmental-308 Simmental-308 Simmental-139 Simmental-139 Simmental-198 Simmental-198 Simmental-163 Simmental-163 Simmental-283 Simmental-283 Simmental-358 Simmental-358 Simmental-92 Simmental-92 Simmental-365 Simmental-365 Simmental-51 Simmental-51 Simmental-182 Simmental-182 Simmental-224 Simmental-224 Simmental-305 Simmental-305 Simmental-361 Simmental-361 Simmental-9 Simmental-9 Simmental-202 Simmental-202 Simmental-223 Simmental-223 Simmental-370 Simmental-370 Simmental-502 Simmental-502 Simmental-91 Simmental-91 Simmental-406 Simmental-406 Simmental-491 Simmental-491 Simmental-327 Simmental-327 Simmental-303 Simmental-303 Simmental-353 Simmental-353 Simmental-340 Simmental-340 Simmental-397 Simmental-397 Simmental-248 Simmental-248 Simmental-364 Simmental-364 Simmental-201 Simmental-201 Simmental-304 Simmental-304 Simmental-304 Simmental-304 Simmental-221 Simmental-221 Simmental-183 Simmental-183 Simmental-288 Simmental-288 Simmental-57 Simmental-57 Simmental-489 Simmental-489 Simmental-230 Simmental-230 Simmental-306 Simmental-306 Simmental-200 Simmental-200 Simmental-300 Simmental-300 Simmental-34 Simmental-34 Simmental-286 Simmental-286 Simmental-323 Simmental-323 Simmental-179 Simmental-179 Simmental-61 Simmental-61 Simmental-22 Simmental-22 Simmental-225 Simmental-225 Simmental-287 Simmental-287 Simmental-258 Simmental-258 Simmental-401 Simmental-401 Simmental-328 Simmental-328 Simmental-386 Simmental-386 Simmental-40 Simmental-40 Simmental-396 Simmental-396 Simmental-273 Simmental-273 Simmental-490 Simmental-490 Simmental-390 Simmental-390 Simmental-83 Simmental-83 Simmental-112 Simmental-112 Simmental-242 Simmental-242 Simmental-131 Simmental-131 Simmental-458 Simmental-458 Simmental-488 Simmental-488 Simmental-235 Simmental-235 Simmental-372 Simmental-372 Simmental-497 Simmental-497 Simmental-246 Simmental-246 Simmental-501 Simmental-501 Simmental-228 Simmental-228 Simmental-373 Simmental-373 Simmental-354 Simmental-354 Simmental-339 Simmental-339 Simmental-199 Simmental-199 Simmental-416 Simmental-416 Simmental-499 Simmental-499 Simmental-493 Simmental-493 Simmental-415 Simmental-415 Simmental-324 Simmental-324 Simmental-492 Simmental-492 Simmental-227 Simmental-227 Simmental-367 Simmental-367 Simmental-338 Simmental-338 Simmental-245 Simmental-245 Simmental-215 Simmental-215 Simmental-498 Simmental-498 Simmental-109 Simmental-109 Simmental-249 Simmental-249 Simmental-68 Simmental-68 Simmental-307 Simmental-307 Simmental-496 Simmental-496 Simmental-244 Simmental-244 Simmental-352 Simmental-352 Simmental-487 Simmental-487 Simmental-132 Simmental-132 Simmental-486 Simmental-486 Simmental-443 Simmental-443 Simmental-39 Simmental-39 Simmental-2 Simmental-2 Simmental-33 Simmental-33 Simmental-36 Simmental-36 Simmental-388 Simmental-388 Simmental-387 Simmental-387 Simmental-391 Simmental-391 Simmental-257 Simmental-257 Simmental-90 Simmental-90 Simmental-254 Simmental-254 Simmental-495 Simmental-495 Simmental-278 Simmental-278 Simmental-494 Simmental-494 Simmental-32 Simmental-32 Simmental-462 Simmental-462 Simmental-290 Simmental-290 Simmental-251 Simmental-251 Simmental-250 Simmental-250 Simmental-356 Simmental-356 Simmental-297 Simmental-297 Simmental-476 Simmental-476 Simmental-238 Simmental-238 Simmental-238 Simmental-238 Simmental-483 Simmental-483 Simmental-359 Simmental-359 Simmental-403 Simmental-403 Simmental-402 Simmental-402 Simmental-478 Simmental-478 Simmental-472 Simmental-472 Simmental-194 Simmental-194 Simmental-500 Simmental-500 Simmental-471 Simmental-471 Simmental-369 Simmental-369 Simmental-369 Simmental-369 Simmental-466 Simmental-466 Simmental-409 Simmental-409 Simmental-142 Simmental-142 Simmental-277 Simmental-277 Simmental-484 Simmental-484 Simmental-442 Simmental-442 Simmental-464 Simmental-464 Simmental-463 Simmental-463 Simmental-482 Simmental-482 Simmental-473 Simmental-473 Simmental-485 Simmental-485 Simmental-481 Simmental-481 Simmental-477 Simmental-477 Simmental-357 Simmental-357 Simmental-470 Simmental-470 Simmental-479 Simmental-479 Simmental-469 Simmental-469 Simmental-465 Simmental-465 Simmental-468 Simmental-468 Simmental-162 Simmental-162 Simmental-334 Simmental-334 Simmental-255 Simmental-255 Simmental-394 Simmental-394 Simmental-467 Simmental-467 TropicalComposite-336 TropicalComposite-336 TropicalComposite-335 TropicalComposite-335 TropicalComposite-334 TropicalComposite-334 TropicalComposite-333 TropicalComposite-333 TropicalComposite-332 TropicalComposite-332 TropicalComposite-331 TropicalComposite-331 TropicalComposite-330 TropicalComposite-330 TropicalComposite-329 TropicalComposite-329 TropicalComposite-328 TropicalComposite-328 TropicalComposite-326 TropicalComposite-326 TropicalComposite-327 TropicalComposite-327 TropicalComposite-325 TropicalComposite-325 TropicalComposite-324 TropicalComposite-324 TropicalComposite-323 TropicalComposite-323 TropicalComposite-322 TropicalComposite-322 TropicalComposite-321 TropicalComposite-321 TropicalComposite-320 TropicalComposite-320 TropicalComposite-319 TropicalComposite-319 TropicalComposite-318 TropicalComposite-318 TropicalComposite-317 TropicalComposite-317 TropicalComposite-316 TropicalComposite-316 TropicalComposite-315 TropicalComposite-315 TropicalComposite-314 TropicalComposite-314 TropicalComposite-313 TropicalComposite-313 TropicalComposite-312 TropicalComposite-312 TropicalComposite-311 TropicalComposite-311 TropicalComposite-310 TropicalComposite-310 TropicalComposite-309 TropicalComposite-309 TropicalComposite-308 TropicalComposite-308 TropicalComposite-307 TropicalComposite-307 TropicalComposite-306 TropicalComposite-306 TropicalComposite-305 TropicalComposite-305 TropicalComposite-304 TropicalComposite-304 TropicalComposite-303 TropicalComposite-303 TropicalComposite-300 TropicalComposite-300 TropicalComposite-299 TropicalComposite-299 TropicalComposite-302 TropicalComposite-302 TropicalComposite-301 TropicalComposite-301 TropicalComposite-298 TropicalComposite-298 TropicalComposite-297 TropicalComposite-297 TropicalComposite-296 TropicalComposite-296 TropicalComposite-295 TropicalComposite-295 TropicalComposite-294 TropicalComposite-294 TropicalComposite-293 TropicalComposite-293 TropicalComposite-292 TropicalComposite-292 TropicalComposite-291 TropicalComposite-291 TropicalComposite-290 TropicalComposite-290 TropicalComposite-289 TropicalComposite-289 TropicalComposite-39 TropicalComposite-39 TropicalComposite-288 TropicalComposite-288 TropicalComposite-34 TropicalComposite-34 TropicalComposite-20 TropicalComposite-20 TropicalComposite-33 TropicalComposite-33 TropicalComposite-32 TropicalComposite-32 TropicalComposite-287 TropicalComposite-287 TropicalComposite-286 TropicalComposite-286 TropicalComposite-285 TropicalComposite-285 TropicalComposite-284 TropicalComposite-284 TropicalComposite-283 TropicalComposite-283 TropicalComposite-282 TropicalComposite-282 TropicalComposite-10 TropicalComposite-10 TropicalComposite-44 TropicalComposite-44 TropicalComposite-1 TropicalComposite-1 TropicalComposite-35 TropicalComposite-35 TropicalComposite-17 TropicalComposite-17 TropicalComposite-12 TropicalComposite-12 TropicalComposite-281 TropicalComposite-281 TropicalComposite-9 TropicalComposite-9 TropicalComposite-280 TropicalComposite-280 TropicalComposite-279 TropicalComposite-279 TropicalComposite-43 TropicalComposite-43 TropicalComposite-278 TropicalComposite-278 TropicalComposite-16 TropicalComposite-16 TropicalComposite-277 TropicalComposite-277 TropicalComposite-276 TropicalComposite-276 TropicalComposite-275 TropicalComposite-275 TropicalComposite-274 TropicalComposite-274 TropicalComposite-273 TropicalComposite-273 TropicalComposite-272 TropicalComposite-272 TropicalComposite-271 TropicalComposite-271 TropicalComposite-270 TropicalComposite-270 TropicalComposite-269 TropicalComposite-269 TropicalComposite-268 TropicalComposite-268 TropicalComposite-267 TropicalComposite-267 TropicalComposite-266 TropicalComposite-266 TropicalComposite-265 TropicalComposite-265 TropicalComposite-264 TropicalComposite-264 TropicalComposite-263 TropicalComposite-263 TropicalComposite-262 TropicalComposite-262 TropicalComposite-261 TropicalComposite-261 TropicalComposite-260 TropicalComposite-260 TropicalComposite-259 TropicalComposite-259 TropicalComposite-258 TropicalComposite-258 TropicalComposite-257 TropicalComposite-257 TropicalComposite-256 TropicalComposite-256 TropicalComposite-255 TropicalComposite-255 TropicalComposite-254 TropicalComposite-254 TropicalComposite-253 TropicalComposite-253 TropicalComposite-252 TropicalComposite-252 TropicalComposite-251 TropicalComposite-251 TropicalComposite-250 TropicalComposite-250 TropicalComposite-249 TropicalComposite-249 TropicalComposite-248 TropicalComposite-248 TropicalComposite-247 TropicalComposite-247 TropicalComposite-246 TropicalComposite-246 TropicalComposite-245 TropicalComposite-245 TropicalComposite-244 TropicalComposite-244 TropicalComposite-243 TropicalComposite-243 TropicalComposite-242 TropicalComposite-242 TropicalComposite-241 TropicalComposite-241 TropicalComposite-240 TropicalComposite-240 TropicalComposite-239 TropicalComposite-239 TropicalComposite-238 TropicalComposite-238 TropicalComposite-237 TropicalComposite-237 TropicalComposite-236 TropicalComposite-236 TropicalComposite-235 TropicalComposite-235 TropicalComposite-234 TropicalComposite-234 TropicalComposite-233 TropicalComposite-233 TropicalComposite-232 TropicalComposite-232 TropicalComposite-231 TropicalComposite-231 TropicalComposite-230 TropicalComposite-230 TropicalComposite-229 TropicalComposite-229 TropicalComposite-228 TropicalComposite-228 TropicalComposite-227 TropicalComposite-227 TropicalComposite-226 TropicalComposite-226 TropicalComposite-225 TropicalComposite-225 TropicalComposite-224 TropicalComposite-224 TropicalComposite-223 TropicalComposite-223 TropicalComposite-222 TropicalComposite-222 TropicalComposite-221 TropicalComposite-221 TropicalComposite-220 TropicalComposite-220 TropicalComposite-219 TropicalComposite-219 TropicalComposite-218 TropicalComposite-218 TropicalComposite-217 TropicalComposite-217 TropicalComposite-216 TropicalComposite-216 TropicalComposite-215 TropicalComposite-215 TropicalComposite-214 TropicalComposite-214 TropicalComposite-213 TropicalComposite-213 TropicalComposite-212 TropicalComposite-212 TropicalComposite-211 TropicalComposite-211 TropicalComposite-210 TropicalComposite-210 TropicalComposite-209 TropicalComposite-209 TropicalComposite-208 TropicalComposite-208 TropicalComposite-207 TropicalComposite-207 TropicalComposite-206 TropicalComposite-206 TropicalComposite-205 TropicalComposite-205 TropicalComposite-204 TropicalComposite-204 TropicalComposite-203 TropicalComposite-203 TropicalComposite-202 TropicalComposite-202 TropicalComposite-201 TropicalComposite-201 TropicalComposite-200 TropicalComposite-200 TropicalComposite-199 TropicalComposite-199 TropicalComposite-198 TropicalComposite-198 TropicalComposite-197 TropicalComposite-197 TropicalComposite-196 TropicalComposite-196 TropicalComposite-195 TropicalComposite-195 TropicalComposite-194 TropicalComposite-194 TropicalComposite-193 TropicalComposite-193 TropicalComposite-192 TropicalComposite-192 TropicalComposite-191 TropicalComposite-191 TropicalComposite-190 TropicalComposite-190 TropicalComposite-189 TropicalComposite-189 TropicalComposite-188 TropicalComposite-188 TropicalComposite-187 TropicalComposite-187 TropicalComposite-186 TropicalComposite-186 TropicalComposite-185 TropicalComposite-185 TropicalComposite-184 TropicalComposite-184 TropicalComposite-183 TropicalComposite-183 TropicalComposite-182 TropicalComposite-182 TropicalComposite-181 TropicalComposite-181 TropicalComposite-180 TropicalComposite-180 TropicalComposite-179 TropicalComposite-179 TropicalComposite-178 TropicalComposite-178 TropicalComposite-177 TropicalComposite-177 TropicalComposite-176 TropicalComposite-176 TropicalComposite-7 TropicalComposite-7 TropicalComposite-52 TropicalComposite-52 TropicalComposite-175 TropicalComposite-175 TropicalComposite-37 TropicalComposite-37 TropicalComposite-3 TropicalComposite-3 TropicalComposite-19 TropicalComposite-19 TropicalComposite-31 TropicalComposite-31 TropicalComposite-24 TropicalComposite-24 TropicalComposite-6 TropicalComposite-6 TropicalComposite-23 TropicalComposite-23 TropicalComposite-2 TropicalComposite-2 TropicalComposite-13 TropicalComposite-13 TropicalComposite-30 TropicalComposite-30 TropicalComposite-36 TropicalComposite-36 TropicalComposite-174 TropicalComposite-174 TropicalComposite-22 TropicalComposite-22 TropicalComposite-38 TropicalComposite-38 TropicalComposite-28 TropicalComposite-28 TropicalComposite-173 TropicalComposite-173 TropicalComposite-172 TropicalComposite-172 TropicalComposite-171 TropicalComposite-171 TropicalComposite-170 TropicalComposite-170 TropicalComposite-169 TropicalComposite-169 TropicalComposite-168 TropicalComposite-168 TropicalComposite-167 TropicalComposite-167 TropicalComposite-166 TropicalComposite-166 TropicalComposite-165 TropicalComposite-165 TropicalComposite-164 TropicalComposite-164 TropicalComposite-163 TropicalComposite-163 TropicalComposite-162 TropicalComposite-162 TropicalComposite-161 TropicalComposite-161 TropicalComposite-160 TropicalComposite-160 TropicalComposite-159 TropicalComposite-159 TropicalComposite-158 TropicalComposite-158 TropicalComposite-157 TropicalComposite-157 TropicalComposite-156 TropicalComposite-156 TropicalComposite-155 TropicalComposite-155 TropicalComposite-154 TropicalComposite-154 TropicalComposite-153 TropicalComposite-153 TropicalComposite-152 TropicalComposite-152 TropicalComposite-151 TropicalComposite-151 TropicalComposite-150 TropicalComposite-150 TropicalComposite-149 TropicalComposite-149 TropicalComposite-148 TropicalComposite-148 TropicalComposite-147 TropicalComposite-147 TropicalComposite-146 TropicalComposite-146 TropicalComposite-145 TropicalComposite-145 TropicalComposite-144 TropicalComposite-144 TropicalComposite-143 TropicalComposite-143 TropicalComposite-142 TropicalComposite-142 TropicalComposite-141 TropicalComposite-141 TropicalComposite-140 TropicalComposite-140 TropicalComposite-139 TropicalComposite-139 TropicalComposite-138 TropicalComposite-138 TropicalComposite-137 TropicalComposite-137 TropicalComposite-136 TropicalComposite-136 TropicalComposite-135 TropicalComposite-135 TropicalComposite-134 TropicalComposite-134 TropicalComposite-133 TropicalComposite-133 TropicalComposite-132 TropicalComposite-132 TropicalComposite-131 TropicalComposite-131 TropicalComposite-130 TropicalComposite-130 TropicalComposite-129 TropicalComposite-129 TropicalComposite-128 TropicalComposite-128 TropicalComposite-127 TropicalComposite-127 TropicalComposite-126 TropicalComposite-126 TropicalComposite-125 TropicalComposite-125 TropicalComposite-124 TropicalComposite-124 TropicalComposite-123 TropicalComposite-123 TropicalComposite-122 TropicalComposite-122 TropicalComposite-121 TropicalComposite-121 TropicalComposite-120 TropicalComposite-120 TropicalComposite-119 TropicalComposite-119 TropicalComposite-118 TropicalComposite-118 TropicalComposite-117 TropicalComposite-117 TropicalComposite-116 TropicalComposite-116 TropicalComposite-115 TropicalComposite-115 TropicalComposite-114 TropicalComposite-114 TropicalComposite-113 TropicalComposite-113 TropicalComposite-112 TropicalComposite-112 TropicalComposite-111 TropicalComposite-111 TropicalComposite-110 TropicalComposite-110 TropicalComposite-109 TropicalComposite-109 TropicalComposite-108 TropicalComposite-108 TropicalComposite-107 TropicalComposite-107 TropicalComposite-106 TropicalComposite-106 TropicalComposite-105 TropicalComposite-105 TropicalComposite-104 TropicalComposite-104 TropicalComposite-103 TropicalComposite-103 TropicalComposite-102 TropicalComposite-102 TropicalComposite-101 TropicalComposite-101 TropicalComposite-100 TropicalComposite-100 TropicalComposite-99 TropicalComposite-99 TropicalComposite-98 TropicalComposite-98 TropicalComposite-97 TropicalComposite-97 TropicalComposite-96 TropicalComposite-96 TropicalComposite-95 TropicalComposite-95 TropicalComposite-94 TropicalComposite-94 TropicalComposite-93 TropicalComposite-93 TropicalComposite-92 TropicalComposite-92 TropicalComposite-91 TropicalComposite-91 TropicalComposite-90 TropicalComposite-90 TropicalComposite-89 TropicalComposite-89 TropicalComposite-88 TropicalComposite-88 TropicalComposite-87 TropicalComposite-87 TropicalComposite-86 TropicalComposite-86 TropicalComposite-85 TropicalComposite-85 TropicalComposite-84 TropicalComposite-84 TropicalComposite-83 TropicalComposite-83 TropicalComposite-82 TropicalComposite-82 TropicalComposite-81 TropicalComposite-81 TropicalComposite-80 TropicalComposite-80 TropicalComposite-79 TropicalComposite-79 TropicalComposite-78 TropicalComposite-78 TropicalComposite-77 TropicalComposite-77 TropicalComposite-76 TropicalComposite-76 TropicalComposite-75 TropicalComposite-75 TropicalComposite-74 TropicalComposite-74 TropicalComposite-73 TropicalComposite-73 TropicalComposite-72 TropicalComposite-72 TropicalComposite-71 TropicalComposite-71 TropicalComposite-70 TropicalComposite-70 TropicalComposite-69 TropicalComposite-69 TropicalComposite-68 TropicalComposite-68 TropicalComposite-67 TropicalComposite-67 TropicalComposite-66 TropicalComposite-66 TropicalComposite-65 TropicalComposite-65 TropicalComposite-64 TropicalComposite-64 TropicalComposite-63 TropicalComposite-63 TropicalComposite-62 TropicalComposite-62 TropicalComposite-61 TropicalComposite-61 TropicalComposite-60 TropicalComposite-60 TropicalComposite-59 TropicalComposite-59 TropicalComposite-58 TropicalComposite-58 TropicalComposite-53 TropicalComposite-53 TropicalComposite-27 TropicalComposite-27 TropicalComposite-18 TropicalComposite-18 TropicalComposite-45 TropicalComposite-45 TropicalComposite-49 TropicalComposite-49 TropicalComposite-51 TropicalComposite-51 TropicalComposite-42 TropicalComposite-42 TropicalComposite-48 TropicalComposite-48 TropicalComposite-21 TropicalComposite-21 TropicalComposite-8 TropicalComposite-8 TropicalComposite-41 TropicalComposite-41 TropicalComposite-50 TropicalComposite-50 TropicalComposite-11 TropicalComposite-11 TropicalComposite-47 TropicalComposite-47 TropicalComposite-26 TropicalComposite-26 TropicalComposite-40 TropicalComposite-40 TropicalComposite-57 TropicalComposite-57 TropicalComposite-15 TropicalComposite-15 TropicalComposite-14 TropicalComposite-14 TropicalComposite-29 TropicalComposite-29 TropicalComposite-25 TropicalComposite-25 TropicalComposite-56 TropicalComposite-56 TropicalComposite-5 TropicalComposite-5 TropicalComposite-55 TropicalComposite-55 TropicalComposite-4 TropicalComposite-4 TropicalComposite-54 TropicalComposite-54 TropicalComposite-46 TropicalComposite-46 cross-24 cross-24 cross-2 cross-2 cross-7 cross-7 cross-12 cross-12 cross-18 cross-18 cross-26 cross-26 cross-4 cross-4 cross-6 cross-6 cross-11 cross-11 cross-16 cross-16 cross-14 cross-14 cross-19 cross-19 cross-23 cross-23 cross-3 cross-3 cross-27 cross-27 F1-107 F1-107 cross-5 cross-5 cross-9 cross-9 cross-13 cross-13 cross-25 cross-25 cross-8 cross-8 cross-15 cross-15 cross-1 cross-1 cross-20 cross-20 cross-10 cross-10 cross-17 cross-17 cross-22 cross-22 cross-21 cross-21
FID Sire_ID ? ? Angus-696 Angus-696 Angus-704 Angus-704 Angus-680 Angus-680 Angus-690 Angus-690 Angus-715 Angus-715 Angus-693 Angus-693 Angus-690 Angus-690 Angus-664 Angus-664 Angus-741 Angus-741 Angus-704 Angus-704 Angus-704 Angus-704 Angus-719 Angus-719 Angus-704 Angus-704 Angus-700 Angus-700 Angus-693 Angus-693 Angus-684 Angus-684 Angus-748 Angus-748 Angus-693 Angus-693 Angus-704 Angus-704 Angus-772 Angus-772 Angus-749 Angus-749 Angus-758 Angus-758 Angus-767 Angus-767 Angus-681 Angus-681 Angus-374 Angus-374 Angus-93 Angus-93 Angus-676 Angus-676 Angus-735 Angus-735 Angus-674 Angus-674 Angus-743 Angus-743 Angus-694 Angus-694 Angus-114 Angus-114 Angus-758 Angus-758 Angus-702 Angus-702 Angus-676 Angus-676 Angus-93 Angus-93 Angus-767 Angus-767 Angus-714 Angus-714 Angus-114 Angus-114 Angus-120 Angus-120 Angus-676 Angus-676 Angus-114 Angus-114 Angus-676 Angus-676 Angus-729 Angus-729 Angus-688 Angus-688 Angus-99 Angus-99 Angus-661 Angus-661 Angus-755 Angus-755 Angus-746 Angus-746 Angus-699 Angus-699 Angus-676 Angus-676 Angus-688 Angus-688 Angus-705 Angus-705 Angus-728 Angus-728 Angus-676 Angus-676 Angus-314 Angus-314 Angus-678 Angus-678 Angus-766 Angus-766 Angus-736 Angus-736 Angus-37 Angus-37 Angus-93 Angus-93 Angus-199 Angus-199 Angus-755 Angus-755 Angus-315 Angus-315 Angus-93 Angus-93 Angus-734 Angus-734 Angus-99 Angus-99 Angus-372 Angus-372 Angus-740 Angus-740 Angus-683 Angus-683 Angus-659 Angus-659 Angus-733 Angus-733 Angus-707 Angus-707 Angus-93 Angus-93 Angus-659 Angus-659 Angus-710 Angus-710 Angus-685 Angus-685 Angus-683 Angus-683 Angus-776 Angus-776 Angus-360 Angus-360 Angus-712 Angus-712 Angus-751 Angus-751 Angus-689 Angus-689 Angus-375 Angus-375 Angus-769 Angus-769 Angus-99 Angus-99 Angus-374 Angus-374 Angus-759 Angus-759 Angus-764 Angus-764 Angus-707 Angus-707 Angus-667 Angus-667 Angus-314 Angus-314 Angus-375 Angus-375 Angus-4 Angus-4 Angus-119 Angus-119 ? ? Ayshire-530 Ayshire-530 ? ? ? ? ? ? ? ? ? ? ? ? Ayshire-525 Ayshire-525 Ayshire-526 Ayshire-526 BelgianBlue-248 BelgianBlue-248 BelgianBlue-248 BelgianBlue-248 BelgianBlue-212 BelgianBlue-212 BelgianBlue-248 BelgianBlue-248 BelgianBlue-126 BelgianBlue-126 BelgianBlue-126 BelgianBlue-126 BelgianBlue-186 BelgianBlue-186 BelgianBlue-257 BelgianBlue-257 BelgianBlue-250 BelgianBlue-250 BelgianBlue-259 BelgianBlue-259 BelgianBlue-248 BelgianBlue-248 BelgianBlue-248 BelgianBlue-248 BelgianBlue-126 BelgianBlue-126 BelgianBlue-186 BelgianBlue-186 BelgianBlue-126 BelgianBlue-126 BelgianBlue-263 BelgianBlue-263 BelgianBlue-220 BelgianBlue-220 BelgianBlue-220 BelgianBlue-220 BelgianBlue-260 BelgianBlue-260 BelgianBlue-226 BelgianBlue-226 BelgianBlue-226 BelgianBlue-226 BelgianBlue-221 BelgianBlue-221 BelgianBlue-186 BelgianBlue-186 BelgianBlue-220 BelgianBlue-220 BelgianBlue-236 BelgianBlue-236 BelgianBlue-220 BelgianBlue-220 BelgianBlue-186 BelgianBlue-186 BelgianBlue-139 BelgianBlue-139 BelgianBlue-186 BelgianBlue-186 BelgianBlue-227 BelgianBlue-227 BelgianBlue-227 BelgianBlue-227 BelgianBlue-227 BelgianBlue-227 BelgianBlue-241 BelgianBlue-241 BelgianBlue-226 BelgianBlue-226 BelgianBlue-60 BelgianBlue-60 BelgianBlue-245 BelgianBlue-245 BelgianBlue-237 BelgianBlue-237 BelgianBlue-186 BelgianBlue-186 BelgianBlue-186 BelgianBlue-186 BelgianBlue-255 BelgianBlue-255 BelgianBlue-250 BelgianBlue-250 BelgianBlue-214 BelgianBlue-214 BelgianBlue-247 BelgianBlue-247 BelgianBlue-252 BelgianBlue-252 BelgianBlue-60 BelgianBlue-60 BelgianBlue-60 BelgianBlue-60 BelgianBlue-212 BelgianBlue-212 BelgianBlue-219 BelgianBlue-219 BelgianBlue-221 BelgianBlue-221 BelgianBlue-231 BelgianBlue-231 BelgianBlue-215 BelgianBlue-215 BelgianBlue-246 BelgianBlue-246 BelgianBlue-216 BelgianBlue-216 BelgianBlue-212 BelgianBlue-212 BelgianBlue-244 BelgianBlue-244 BelgianBlue-253 BelgianBlue-253 BelgianBlue-126 BelgianBlue-126 BelgianBlue-214 BelgianBlue-214 ? ? ? ? ? ? ? ? ? ? ? ? ? ? ? ? ? ? ? ? ? ? ? ? ? ? ? ? ? ? ? ? ? ? ? ? ? ? ? ? ? ? ? ? ? ? ? ? ? ? ? ? ? ? ? ? ? ? ? ? ? ? ? ? ? ? ? ? ? ? ? ? ? ? ? ? ? ? ? ? ? ? ? ? ? ? ? ? ? ? ? ? Brahman-402 Brahman-402 Brahman-408 Brahman-408 Brahman-408 Brahman-408 Brahman-436 Brahman-436 ? ? Brahman-397 Brahman-397 Brahman-402 Brahman-402 Brahman-402 Brahman-402 Brahman-391 Brahman-391 ? ? ? ? ? ? ? ? ? ? ? ? ? ? ? ? ? ? ? ? ? ? ? ? ? ? ? ? ? ? ? ? ? ? ? ? ? ? ? ? ? ? ? ? ? ? ? ? ? ? ? ? Brahman-435 Brahman-435 Brahman-400 Brahman-400 Brahman-400 Brahman-400 Brahman-392 Brahman-392 Brahman-435 Brahman-435 Brahman-405 Brahman-405 Brahman-415 Brahman-415 Brahman-334 Brahman-334 Brahman-392 Brahman-392 Brahman-419 Brahman-419 Brahman-419 Brahman-419 Brahman-398 Brahman-398 Brahman-419 Brahman-419 Brahman-413 Brahman-413 Brahman-435 Brahman-435 Brahman-402 Brahman-402 Brahman-395 Brahman-395 Brahman-397 Brahman-397 Brahman-390 Brahman-390 Brahman-430 Brahman-430 Brahman-403 Brahman-403 Brahman-390 Brahman-390 Brahman-390 Brahman-390 Brahman-427 Brahman-427 Brahman-390 Brahman-390 Brahman-403 Brahman-403 Brahman-399 Brahman-399 Brahman-409 Brahman-409 Brahman-395 Brahman-395 Brahman-395 Brahman-395 Brahman-403 Brahman-403 Brahman-409 Brahman-409 Brahman-340 Brahman-340 Brahman-340 Brahman-340 Brahman-338 Brahman-338 Brahman-434 Brahman-434 Brahman-403 Brahman-403 Brahman-341 Brahman-341 Brahman-428 Brahman-428 Brahman-406 Brahman-406 Brahman-340 Brahman-340 Brahman-406 Brahman-406 Brahman-426 Brahman-426 Brahman-406 Brahman-406 Brahman-426 Brahman-426 Brahman-434 Brahman-434 Brahman-427 Brahman-427 Brahman-343 Brahman-343 Brahman-340 Brahman-340 Brahman-434 Brahman-434 Brahman-338 Brahman-338 Brahman-338 Brahman-338 Brahman-434 Brahman-434 Brahman-414 Brahman-414 Brahman-343 Brahman-343 Brahman-403 Brahman-403 Brahman-343 Brahman-343 Brahman-341 Brahman-341 Brahman-341 Brahman-341 Brahman-338 Brahman-338 Brahman-426 Brahman-426 Brahman-341 Brahman-341 Brahman-406 Brahman-406 Brahman-432 Brahman-432 Brahman-431 Brahman-431 Brahman-433 Brahman-433 Brahman-432 Brahman-432 Brahman-428 Brahman-428 Brahman-432 Brahman-432 Brahman-406 Brahman-406 Brahman-432 Brahman-432 Brahman-432 Brahman-432 Brahman-413 Brahman-413 Brahman-433 Brahman-433 Brahman-430 Brahman-430 Brahman-431 Brahman-431 Brahman-430 Brahman-430 Brahman-431 Brahman-431 Brahman-432 Brahman-432 Brahman-433 Brahman-433 Brahman-413 Brahman-413 Brahman-427 Brahman-427 Brahman-406 Brahman-406 Brahman-430 Brahman-430 Brahman-433 Brahman-433 Brahman-432 Brahman-432 Brahman-430 Brahman-430 Brahman-413 Brahman-413 Brahman-430 Brahman-430 Brahman-431 Brahman-431 Brahman-430 Brahman-430 Brahman-398 Brahman-398 Brahman-430 Brahman-430 Brahman-423 Brahman-423 Brahman-425 Brahman-425 Brahman-334 Brahman-334 Brahman-312 Brahman-312 Brahman-395 Brahman-395 Brahman-424 Brahman-424 Brahman-356 Brahman-356 Brahman-334 Brahman-334 Brahman-422 Brahman-422 Brahman-334 Brahman-334 Brahman-423 Brahman-423 Brahman-344 Brahman-344 Brahman-312 Brahman-312 Brahman-424 Brahman-424 Brahman-334 Brahman-334 Brahman-421 Brahman-421 Brahman-312 Brahman-312 Brahman-356 Brahman-356 Brahman-334 Brahman-334 Brahman-424 Brahman-424 Brahman-423 Brahman-423 Brahman-429 Brahman-429 Brahman-312 Brahman-312 Brahman-334 Brahman-334 Brahman-421 Brahman-421 Brahman-413 Brahman-413 Brahman-422 Brahman-422 Brahman-405 Brahman-405 Brahman-344 Brahman-344 Brahman-356 Brahman-356 Brahman-413 Brahman-413 Brahman-405 Brahman-405 Brahman-405 Brahman-405 Brahman-356 Brahman-356 Brahman-413 Brahman-413 Brahman-403 Brahman-403 Brahman-417 Brahman-417 Brahman-393 Brahman-393 Brahman-356 Brahman-356 Brahman-407 Brahman-407 Brahman-428 Brahman-428 Brahman-417 Brahman-417 Brahman-403 Brahman-403 Brahman-356 Brahman-356 Brahman-428 Brahman-428 Brahman-403 Brahman-403 Brahman-428 Brahman-428 Brahman-356 Brahman-356 Brahman-406 Brahman-406 Brahman-392 Brahman-392 Brahman-408 Brahman-408 Brahman-398 Brahman-398 Brahman-391 Brahman-391 Brahman-393 Brahman-393 Brahman-398 Brahman-398 Brahman-391 Brahman-391 Brahman-406 Brahman-406 Brahman-408 Brahman-408 Brahman-391 Brahman-391 Brahman-427 Brahman-427 Brahman-405 Brahman-405 Brahman-356 Brahman-356 Brahman-426 Brahman-426 Brahman-400 Brahman-400 Brahman-425 Brahman-425 Brahman-420 Brahman-420 Brahman-420 Brahman-420 Brahman-425 Brahman-425 Brahman-424 Brahman-424 Brahman-423 Brahman-423 Brahman-420 Brahman-420 Brahman-420 Brahman-420 Brahman-414 Brahman-414 Brahman-420 Brahman-420 Brahman-422 Brahman-422 Brahman-421 Brahman-421 Brahman-420 Brahman-420 Brahman-344 Brahman-344 Brahman-420 Brahman-420 Brahman-344 Brahman-344 Brahman-409 Brahman-409 Brahman-409 Brahman-409 Brahman-409 Brahman-409 Brahman-405 Brahman-405 Brahman-409 Brahman-409 Brahman-420 Brahman-420 Brahman-405 Brahman-405 Brahman-405 Brahman-405 Brahman-419 Brahman-419 Brahman-344 Brahman-344 Brahman-344 Brahman-344 Brahman-418 Brahman-418 Brahman-415 Brahman-415 Brahman-400 Brahman-400 Brahman-399 Brahman-399 Brahman-401 Brahman-401 Brahman-400 Brahman-400 Brahman-418 Brahman-418 Brahman-418 Brahman-418 Brahman-399 Brahman-399 Brahman-399 Brahman-399 Brahman-399 Brahman-399 Brahman-418 Brahman-418 Brahman-416 Brahman-416 Brahman-417 Brahman-417 Brahman-418 Brahman-418 Brahman-416 Brahman-416 Brahman-417 Brahman-417 Brahman-417 Brahman-417 Brahman-416 Brahman-416 Brahman-417 Brahman-417 Brahman-401 Brahman-401 Brahman-416 Brahman-416 Brahman-400 Brahman-400 Brahman-399 Brahman-399 Brahman-416 Brahman-416 Brahman-399 Brahman-399 Brahman-418 Brahman-418 Brahman-418 Brahman-418 Brahman-416 Brahman-416 Brahman-418 Brahman-418 Brahman-414 Brahman-414 Brahman-417 Brahman-417 Brahman-416 Brahman-416 Brahman-414 Brahman-414 Brahman-414 Brahman-414 Brahman-407 Brahman-407 Brahman-411 Brahman-411 Brahman-399 Brahman-399 Brahman-400 Brahman-400 Brahman-407 Brahman-407 Brahman-397 Brahman-397 Brahman-390 Brahman-390 Brahman-397 Brahman-397 Brahman-402 Brahman-402 Brahman-391 Brahman-391 Brahman-408 Brahman-408 Brahman-396 Brahman-396 Brahman-397 Brahman-397 Brahman-402 Brahman-402 Brahman-408 Brahman-408 Brahman-396 Brahman-396 Brahman-396 Brahman-396 Brahman-408 Brahman-408 Brahman-390 Brahman-390 Brahman-397 Brahman-397 Brahman-390 Brahman-390 Brahman-396 Brahman-396 Brahman-391 Brahman-391 Brahman-415 Brahman-415 Brahman-402 Brahman-402 Brahman-414 Brahman-414 Brahman-407 Brahman-407 Brahman-407 Brahman-407 Brahman-393 Brahman-393 Brahman-344 Brahman-344 Brahman-392 Brahman-392 Brahman-393 Brahman-393 Brahman-407 Brahman-407 Brahman-401 Brahman-401 Brahman-394 Brahman-394 Brahman-394 Brahman-394 Brahman-407 Brahman-407 Brahman-404 Brahman-404 Brahman-413 Brahman-413 Brahman-334 Brahman-334 Brahman-394 Brahman-394 Brahman-344 Brahman-344 Brahman-392 Brahman-392 Brahman-401 Brahman-401 Brahman-401 Brahman-401 Brahman-401 Brahman-401 Brahman-412 Brahman-412 Brahman-411 Brahman-411 Brahman-411 Brahman-411 Brahman-412 Brahman-412 Brahman-412 Brahman-412 Brahman-410 Brahman-410 Brahman-411 Brahman-411 Brahman-411 Brahman-411 Brahman-410 Brahman-410 BrownSwiss-116 BrownSwiss-116 BrownSwiss-113 BrownSwiss-113 BrownSwiss-119 BrownSwiss-119 BrownSwiss-108 BrownSwiss-108 BrownSwiss-121 BrownSwiss-121 BrownSwiss-114 BrownSwiss-114 ? ? BrownSwiss-107 BrownSwiss-107 BrownSwiss-112 BrownSwiss-112 BrownSwiss-112 BrownSwiss-112 BrownSwiss-123 BrownSwiss-123 BrownSwiss-115 BrownSwiss-115 BrownSwiss-105 BrownSwiss-105 BrownSwiss-106 BrownSwiss-106 BrownSwiss-124 BrownSwiss-124 BrownSwiss-110 BrownSwiss-110 BrownSwiss-120 BrownSwiss-120 BrownSwiss-117 BrownSwiss-117 BrownSwiss-102 BrownSwiss-102 BrownSwiss-109 BrownSwiss-109 BrownSwiss-104 BrownSwiss-104 BrownSwiss-125 BrownSwiss-125 BrownSwiss-102 BrownSwiss-102 BrownSwiss-122 BrownSwiss-122 BrownSwiss-118 BrownSwiss-118 BrownSwiss-103 BrownSwiss-103 BrownSwiss-103 BrownSwiss-103 BrownSwiss-111 BrownSwiss-111 BrownSwiss-101 BrownSwiss-101 Charolais-1708 Charolais-1708 Charolais-1710 Charolais-1710 Charolais-1058 Charolais-1058 Charolais-1720 Charolais-1720 Charolais-1719 Charolais-1719 Charolais-1704 Charolais-1704 Charolais-1722 Charolais-1722 Charolais-1071 Charolais-1071 Charolais-1706 Charolais-1706 Charolais-1721 Charolais-1721 Charolais-1713 Charolais-1713 Charolais-1705 Charolais-1705 Charolais-1708 Charolais-1708 Charolais-1060 Charolais-1060 Charolais-1075 Charolais-1075 Charolais-1070 Charolais-1070 Charolais-1057 Charolais-1057 Charolais-1703 Charolais-1703 Charolais-1717 Charolais-1717 Charolais-1060 Charolais-1060 Charolais-1698 Charolais-1698 Charolais-1711 Charolais-1711 Charolais-1716 Charolais-1716 Charolais-1702 Charolais-1702 Charolais-1712 Charolais-1712 Charolais-1707 Charolais-1707 Charolais-1074 Charolais-1074 Charolais-1709 Charolais-1709 Charolais-1711 Charolais-1711 Charolais-1060 Charolais-1060 Charolais-1699 Charolais-1699 Charolais-1718 Charolais-1718 Charolais-1715 Charolais-1715 Charolais-1711 Charolais-1711 Charolais-1700 Charolais-1700 Charolais-1698 Charolais-1698 Charolais-1723 Charolais-1723 Charolais-1714 Charolais-1714 Charolais-1701 Charolais-1701 Charolais-1700 Charolais-1700 Charolais-1704 Charolais-1704 Charolais-1655 Charolais-1655 Charolais-1477 Charolais-1477 Charolais-1615 Charolais-1615 Charolais-1548 Charolais-1548 Charolais-1548 Charolais-1548 Charolais-1537 Charolais-1537 Charolais-1441 Charolais-1441 Charolais-1640 Charolais-1640 Charolais-1660 Charolais-1660 Charolais-1488 Charolais-1488 Charolais-1548 Charolais-1548 Charolais-1508 Charolais-1508 Charolais-1537 Charolais-1537 Charolais-1610 Charolais-1610 Charolais-1640 Charolais-1640 Charolais-1493 Charolais-1493 Charolais-1537 Charolais-1537 Charolais-1488 Charolais-1488 Charolais-1536 Charolais-1536 Charolais-1581 Charolais-1581 Charolais-1525 Charolais-1525 Charolais-1525 Charolais-1525 Charolais-1569 Charolais-1569 Charolais-1521 Charolais-1521 Charolais-1634 Charolais-1634 Charolais-1481 Charolais-1481 Charolais-1667 Charolais-1667 Charolais-1574 Charolais-1574 Charolais-1592 Charolais-1592 Charolais-1477 Charolais-1477 Charolais-1526 Charolais-1526 Charolais-1520 Charolais-1520 Charolais-1475 Charolais-1475 Charolais-1580 Charolais-1580 Charolais-1631 Charolais-1631 Charolais-1619 Charolais-1619 Charolais-1547 Charolais-1547 Charolais-1548 Charolais-1548 Charolais-1650 Charolais-1650 Charolais-1481 Charolais-1481 Charolais-1524 Charolais-1524 Charolais-1537 Charolais-1537 Charolais-1434 Charolais-1434 Charolais-1547 Charolais-1547 Charolais-1436 Charolais-1436 Charolais-1488 Charolais-1488 Charolais-1491 Charolais-1491 Charolais-1541 Charolais-1541 Charolais-1662 Charolais-1662 Charolais-1656 Charolais-1656 Charolais-1546 Charolais-1546 Charolais-1547 Charolais-1547 Charolais-1546 Charolais-1546 Charolais-1546 Charolais-1546 Charolais-1474 Charolais-1474 Charolais-1600 Charolais-1600 Charolais-1459 Charolais-1459 Charolais-1575 Charolais-1575 Charolais-1524 Charolais-1524 Charolais-1479 Charolais-1479 Charolais-1488 Charolais-1488 Charolais-1600 Charolais-1600 Charolais-1478 Charolais-1478 Charolais-1645 Charolais-1645 Charolais-1508 Charolais-1508 Charolais-1633 Charolais-1633 Charolais-1475 Charolais-1475 Charolais-1662 Charolais-1662 Charolais-1454 Charolais-1454 Charolais-1436 Charolais-1436 Charolais-1450 Charolais-1450 Charolais-1520 Charolais-1520 Charolais-1591 Charolais-1591 Charolais-1489 Charolais-1489 Charolais-1499 Charolais-1499 Charolais-1461 Charolais-1461 Charolais-1459 Charolais-1459 Charolais-1517 Charolais-1517 Charolais-1482 Charolais-1482 Charolais-1636 Charolais-1636 Charolais-1549 Charolais-1549 Charolais-1534 Charolais-1534 Charolais-1592 Charolais-1592 Charolais-1541 Charolais-1541 Charolais-1464 Charolais-1464 Charolais-1486 Charolais-1486 Charolais-1585 Charolais-1585 Charolais-1474 Charolais-1474 Charolais-1587 Charolais-1587 Charolais-1459 Charolais-1459 Charolais-1608 Charolais-1608 Charolais-1673 Charolais-1673 Charolais-1591 Charolais-1591 Charolais-1437 Charolais-1437 Charolais-1546 Charolais-1546 Charolais-1667 Charolais-1667 Charolais-1592 Charolais-1592 Charolais-1553 Charolais-1553 Charolais-1553 Charolais-1553 Charolais-1557 Charolais-1557 Charolais-1456 Charolais-1456 Charolais-1557 Charolais-1557 Charolais-1480 Charolais-1480 Charolais-1517 Charolais-1517 Charolais-1567 Charolais-1567 Charolais-1629 Charolais-1629 Charolais-1570 Charolais-1570 Charolais-1592 Charolais-1592 Charolais-1536 Charolais-1536 Charolais-1585 Charolais-1585 Charolais-1625 Charolais-1625 Charolais-1575 Charolais-1575 Charolais-1449 Charolais-1449 Charolais-1479 Charolais-1479 Charolais-1536 Charolais-1536 Charolais-1651 Charolais-1651 Charolais-1553 Charolais-1553 Charolais-1627 Charolais-1627 Charolais-1567 Charolais-1567 Charolais-1492 Charolais-1492 Charolais-1570 Charolais-1570 Charolais-1557 Charolais-1557 Charolais-1474 Charolais-1474 Charolais-1489 Charolais-1489 Charolais-1567 Charolais-1567 Charolais-1546 Charolais-1546 Charolais-1572 Charolais-1572 Charolais-1546 Charolais-1546 Charolais-1613 Charolais-1613 Charolais-1460 Charolais-1460 Charolais-1541 Charolais-1541 Charolais-1456 Charolais-1456 Charolais-1625 Charolais-1625 Charolais-1517 Charolais-1517 Charolais-1476 Charolais-1476 Charolais-1485 Charolais-1485 Charolais-1601 Charolais-1601 Charolais-1633 Charolais-1633 Charolais-1464 Charolais-1464 Charolais-1536 Charolais-1536 Charolais-1548 Charolais-1548 Charolais-1585 Charolais-1585 Charolais-1616 Charolais-1616 Charolais-1428 Charolais-1428 Charolais-1527 Charolais-1527 Charolais-1428 Charolais-1428 Charolais-1433 Charolais-1433 Charolais-1460 Charolais-1460 Charolais-1601 Charolais-1601 Charolais-1434 Charolais-1434 Charolais-1449 Charolais-1449 Charolais-1570 Charolais-1570 Charolais-1511 Charolais-1511 Charolais-1482 Charolais-1482 Charolais-1616 Charolais-1616 Charolais-1433 Charolais-1433 Charolais-1506 Charolais-1506 Charolais-1588 Charolais-1588 Charolais-1487 Charolais-1487 Charolais-1429 Charolais-1429 Charolais-1558 Charolais-1558 Charolais-1580 Charolais-1580 Charolais-1497 Charolais-1497 Charolais-1469 Charolais-1469 Charolais-1438 Charolais-1438 Charolais-1476 Charolais-1476 Charolais-1507 Charolais-1507 Charolais-1433 Charolais-1433 Charolais-1446 Charolais-1446 Charolais-1559 Charolais-1559 Charolais-1434 Charolais-1434 Charolais-1686 Charolais-1686 Charolais-1469 Charolais-1469 Charolais-1433 Charolais-1433 Charolais-1433 Charolais-1433 Charolais-1583 Charolais-1583 Charolais-1596 Charolais-1596 Charolais-1583 Charolais-1583 Charolais-1644 Charolais-1644 Charolais-1507 Charolais-1507 Charolais-1575 Charolais-1575 Charolais-1463 Charolais-1463 Charolais-1480 Charolais-1480 Charolais-1627 Charolais-1627 Charolais-1464 Charolais-1464 Charolais-1558 Charolais-1558 Charolais-1618 Charolais-1618 Charolais-1625 Charolais-1625 Charolais-1506 Charolais-1506 Charolais-1642 Charolais-1642 Charolais-1467 Charolais-1467 Charolais-1593 Charolais-1593 Charolais-1661 Charolais-1661 Charolais-1522 Charolais-1522 Charolais-1470 Charolais-1470 Charolais-1522 Charolais-1522 Charolais-1584 Charolais-1584 Charolais-1435 Charolais-1435 Charolais-1484 Charolais-1484 Charolais-1509 Charolais-1509 Freisan-185 Freisan-185 Freisan-167 Freisan-167 Freisan-187 Freisan-187 Freisan-173 Freisan-173 Freisan-174 Freisan-174 Freisan-178 Freisan-178 Freisan-179 Freisan-179 ? ? ? ? ? ? ? ? ? ? ? ? ? ? ? ? ? ? ? ? ? ? ? ? ? ? ? ? ? ? ? ? ? ? ? ? ? ? ? ? ? ? ? ? ? ? ? ? Gir-241 Gir-241 Gir-241 Gir-241 Gir-124 Gir-124 Gir-260 Gir-260 Gir-80 Gir-80 Gir-44 Gir-44 Gir-65 Gir-65 Gir-65 Gir-65 Gir-66 Gir-66 Gir-268 Gir-268 Gir-55 Gir-55 Gir-120 Gir-120 Gir-39 Gir-39 Gir-270 Gir-270 Gir-251 Gir-251 Gir-44 Gir-44 Gir-44 Gir-44 Gir-55 Gir-55 ? ? ? ? ? ? ? ? ? ? ? ? ? ? ? ? ? ? ? ? ? ? ? ? ? ? ? ? ? ? ? ? ? ? ? ? ? ? ? ? ? ? ? ? ? ? ? ? Gir-39 Gir-39 Gir-44 Gir-44 Gir-246 Gir-246 Gir-44 Gir-44 Gir-62 Gir-62 Gir-44 Gir-44 Gir-44 Gir-44 Gir-65 Gir-65 Gir-69 Gir-69 Gir-65 Gir-65 Gir-265 Gir-265 Gir-258 Gir-258 Gir-44 Gir-44 Gir-269 Gir-269 Gir-4 Gir-4 Gir-44 Gir-44 Gir-44 Gir-44 Gir-256 Gir-256 Gir-44 Gir-44 Gir-62 Gir-62 Gir-34 Gir-34 Gir-65 Gir-65 Gir-116 Gir-116 Gir-44 Gir-44 Gir-253 Gir-253 Gir-6 Gir-6 Gir-267 Gir-267 Gir-44 Gir-44 Gir-266 Gir-266 Gir-65 Gir-65 Gir-65 Gir-65 Gir-245 Gir-245 Gir-256 Gir-256 Gir-66 Gir-66 Gir-34 Gir-34 Gir-275 Gir-275 Gir-264 Gir-264 Gir-273 Gir-273 Gir-255 Gir-255 Gir-240 Gir-240 Gir-257 Gir-257 Gir-244 Gir-244 Gir-242 Gir-242 Gir-266 Gir-266 Gir-254 Gir-254 Gir-259 Gir-259 Gir-62 Gir-62 Gir-29 Gir-29 Gir-97 Gir-97 Gir-254 Gir-254 Gir-252 Gir-252 Gir-254 Gir-254 Gir-261 Gir-261 Gir-62 Gir-62 Gir-62 Gir-62 Gir-257 Gir-257 Gir-244 Gir-244 Gir-265 Gir-265 Gir-55 Gir-55 Gir-55 Gir-55 Gir-272 Gir-272 Gir-34 Gir-34 Gir-106 Gir-106 Gir-241 Gir-241 Gir-63 Gir-63 Gir-243 Gir-243 Gir-264 Gir-264 Gir-264 Gir-264 Gir-249 Gir-249 Gir-274 Gir-274 Gir-243 Gir-243 Gir-260 Gir-260 Gir-266 Gir-266 Gir-271 Gir-271 Gir-276 Gir-276 Gir-263 Gir-263 Gir-248 Gir-248 Gir-247 Gir-247 Gir-262 Gir-262 Gir-250 Gir-250 Gir-240 Gir-240 Gir-277 Gir-277 Gir-263 Gir-263 Guernsey-114 Guernsey-114 Guernsey-114 Guernsey-114 Guernsey-112 Guernsey-112 Guernsey-123 Guernsey-123 Guernsey-116 Guernsey-116 Guernsey-121 Guernsey-121 ? ? ? ? Hereford-890 Hereford-890 Hereford-24 Hereford-24 Hereford-897 Hereford-897 Hereford-863 Hereford-863 Hereford-890 Hereford-890 Hereford-121 Hereford-121 Hereford-863 Hereford-863 Hereford-884 Hereford-884 Hereford-848 Hereford-848 Hereford-908 Hereford-908 Hereford-845 Hereford-845 Hereford-896 Hereford-896 Hereford-258 Hereford-258 Hereford-258 Hereford-258 Hereford-841 Hereford-841 Hereford-848 Hereford-848 Hereford-260 Hereford-260 Hereford-876 Hereford-876 Hereford-88 Hereford-88 Hereford-24 Hereford-24 Hereford-22 Hereford-22 Hereford-863 Hereford-863 Hereford-863 Hereford-863 Hereford-88 Hereford-88 Hereford-855 Hereford-855 Hereford-903 Hereford-903 Hereford-855 Hereford-855 Hereford-857 Hereford-857 Hereford-857 Hereford-857 Hereford-836 Hereford-836 Hereford-878 Hereford-878 Hereford-878 Hereford-878 Hereford-857 Hereford-857 Hereford-878 Hereford-878 Hereford-909 Hereford-909 Hereford-76 Hereford-76 Hereford-187 Hereford-187 Hereford-103 Hereford-103 Hereford-258 Hereford-258 Hereford-878 Hereford-878 Hereford-844 Hereford-844 Hereford-853 Hereford-853 Hereford-857 Hereford-857 Hereford-883 Hereford-883 Hereford-76 Hereford-76 Hereford-142 Hereford-142 Hereford-856 Hereford-856 Hereford-22 Hereford-22 Hereford-255 Hereford-255 Hereford-840 Hereford-840 Hereford-875 Hereford-875 Hereford-841 Hereford-841 Hereford-859 Hereford-859 Hereford-123 Hereford-123 Hereford-877 Hereford-877 Hereford-860 Hereford-860 Hereford-160 Hereford-160 Hereford-867 Hereford-867 Hereford-879 Hereford-879 Hereford-870 Hereford-870 Hereford-902 Hereford-902 Hereford-925 Hereford-925 Hereford-893 Hereford-893 Hereford-932 Hereford-932 Hereford-931 Hereford-931 Hereford-872 Hereford-872 Hereford-871 Hereford-871 Hereford-935 Hereford-935 Hereford-934 Hereford-934 Hereford-924 Hereford-924 Hereford-872 Hereford-872 Hereford-861 Hereford-861 Hereford-895 Hereford-895 Hereford-239 Hereford-239 Hereford-923 Hereford-923 Hereford-922 Hereford-922 Hereford-880 Hereford-880 Hereford-880 Hereford-880 Hereford-921 Hereford-921 Hereford-933 Hereford-933 Hereford-920 Hereford-920 Hereford-911 Hereford-911 Hereford-912 Hereford-912 Hereford-913 Hereford-913 Hereford-901 Hereford-901 Hereford-919 Hereford-919 Hereford-936 Hereford-936 Hereford-873 Hereford-873 Hereford-930 Hereford-930 Hereford-851 Hereford-851 Hereford-882 Hereford-882 Hereford-229 Hereford-229 Hereford-918 Hereford-918 Hereford-922 Hereford-922 Hereford-926 Hereford-926 Hereford-917 Hereford-917 Hereford-916 Hereford-916 Hereford-900 Hereford-900 Hereford-929 Hereford-929 Hereford-915 Hereford-915 Hereford-928 Hereford-928 Hereford-914 Hereford-914 Hereford-927 Hereford-927 Holstein-2629 Holstein-2629 Holstein-2629 Holstein-2629 Holstein-2629 Holstein-2629 Holstein-2629 Holstein-2629 Holstein-2629 Holstein-2629 Holstein-2629 Holstein-2629 Holstein-2629 Holstein-2629 Holstein-2629 Holstein-2629 Holstein-2629 Holstein-2629 ? ? Holstein-2629 Holstein-2629 ? ? ? ? ? ? Holstein-2629 Holstein-2629 Holstein-2629 Holstein-2629 Holstein-2629 Holstein-2629 ? ? ? ? ? ? ? ? ? ? Holstein-2628 Holstein-2628 Holstein-2628 Holstein-2628 ? ? Holstein-2628 Holstein-2628 Holstein-2628 Holstein-2628 Holstein-2628 Holstein-2628 Holstein-2628 Holstein-2628 Holstein-2628 Holstein-2628 Holstein-2630 Holstein-2630 Holstein-2681 Holstein-2681 Holstein-2614 Holstein-2614 Holstein-2614 Holstein-2614 Holstein-2614 Holstein-2614 Holstein-2690 Holstein-2690 Holstein-2690 Holstein-2690 Holstein-2622 Holstein-2622 Holstein-2713 Holstein-2713 Holstein-2713 Holstein-2713 Holstein-2725 Holstein-2725 Holstein-2729 Holstein-2729 Holstein-2624 Holstein-2624 Holstein-2624 Holstein-2624 Holstein-2624 Holstein-2624 Holstein-2721 Holstein-2721 Holstein-2721 Holstein-2721 Holstein-2624 Holstein-2624 ? ? ? ? ? ? ? ? Holstein-2624 Holstein-2624 Holstein-2624 Holstein-2624 Holstein-2624 Holstein-2624 Holstein-2624 Holstein-2624 Holstein-2624 Holstein-2624 Holstein-2624 Holstein-2624 Holstein-2624 Holstein-2624 ? ? Holstein-2624 Holstein-2624 Holstein-2624 Holstein-2624 Holstein-2624 Holstein-2624 Holstein-2624 Holstein-2624 Holstein-2624 Holstein-2624 ? ? ? ? ? ? Holstein-2624 Holstein-2624 Holstein-2732 Holstein-2732 ? ? ? ? ? ? Holstein-2624 Holstein-2624 Holstein-2624 Holstein-2624 ? ? Holstein-2624 Holstein-2624 Holstein-2624 Holstein-2624 Holstein-2648 Holstein-2648 Holstein-2675 Holstein-2675 Holstein-2730 Holstein-2730 Holstein-2710 Holstein-2710 Holstein-2691 Holstein-2691 Holstein-2691 Holstein-2691 Holstein-2691 Holstein-2691 Holstein-2651 Holstein-2651 Holstein-2666 Holstein-2666 Holstein-2621 Holstein-2621 Holstein-2667 Holstein-2667 Holstein-2667 Holstein-2667 Holstein-2625 Holstein-2625 Holstein-2676 Holstein-2676 Holstein-2643 Holstein-2643 Holstein-2643 Holstein-2643 Holstein-2709 Holstein-2709 ? ? ? ? ? ? ? ? ? ? ? ? Holstein-2665 Holstein-2665 ? ? Holstein-2620 Holstein-2620 Holstein-2620 Holstein-2620 Holstein-2695 Holstein-2695 Holstein-2700 Holstein-2700 Holstein-2638 Holstein-2638 Holstein-2700 Holstein-2700 Holstein-2700 Holstein-2700 Holstein-2736 Holstein-2736 Holstein-2704 Holstein-2704 Holstein-2669 Holstein-2669 Freisan-240 Freisan-240 Holstein-2684 Holstein-2684 Jersey-127 Jersey-127 Jersey-128 Jersey-128 Jersey-99 Jersey-99 Jersey-110 Jersey-110 Jersey-125 Jersey-125 Jersey-100 Jersey-100 Jersey-113 Jersey-113 Jersey-35 Jersey-35 Jersey-118 Jersey-118 Jersey-119 Jersey-119 Jersey-111 Jersey-111 Jersey-101 Jersey-101 Jersey-105 Jersey-105 Jersey-105 Jersey-105 Jersey-126 Jersey-126 Jersey-109 Jersey-109 Jersey-109 Jersey-109 Jersey-120 Jersey-120 Jersey-22 Jersey-22 Jersey-124 Jersey-124 Jersey-108 Jersey-108 Jersey-107 Jersey-107 Limousin-2510 Limousin-2510 Limousin-2168 Limousin-2168 Limousin-2463 Limousin-2463 Limousin-2497 Limousin-2497 Limousin-2173 Limousin-2173 Limousin-2502 Limousin-2502 Limousin-2212 Limousin-2212 Limousin-2234 Limousin-2234 Limousin-2195 Limousin-2195 Limousin-2195 Limousin-2195 Limousin-2383 Limousin-2383 Limousin-2189 Limousin-2189 Limousin-2234 Limousin-2234 Limousin-2390 Limousin-2390 Limousin-2289 Limousin-2289 Limousin-2212 Limousin-2212 Limousin-2199 Limousin-2199 Limousin-2169 Limousin-2169 Limousin-2462 Limousin-2462 Limousin-2465 Limousin-2465 Limousin-2390 Limousin-2390 Limousin-2390 Limousin-2390 Limousin-2279 Limousin-2279 Limousin-2450 Limousin-2450 Limousin-2329 Limousin-2329 Limousin-2167 Limousin-2167 Limousin-2173 Limousin-2173 Limousin-2173 Limousin-2173 Limousin-2369 Limousin-2369 Limousin-2234 Limousin-2234 Limousin-2456 Limousin-2456 Limousin-2502 Limousin-2502 Limousin-2181 Limousin-2181 Limousin-2307 Limousin-2307 Limousin-2502 Limousin-2502 Limousin-2260 Limousin-2260 Limousin-2343 Limousin-2343 Limousin-2184 Limousin-2184 Limousin-2195 Limousin-2195 Limousin-2239 Limousin-2239 Limousin-2181 Limousin-2181 Limousin-2289 Limousin-2289 Limousin-2167 Limousin-2167 Limousin-2181 Limousin-2181 Limousin-2367 Limousin-2367 Limousin-2367 Limousin-2367 Limousin-2247 Limousin-2247 Limousin-2439 Limousin-2439 Limousin-2389 Limousin-2389 Limousin-2480 Limousin-2480 Limousin-2320 Limousin-2320 Limousin-2257 Limousin-2257 Limousin-2180 Limousin-2180 Limousin-2284 Limousin-2284 Limousin-2425 Limousin-2425 Limousin-2234 Limousin-2234 Limousin-2257 Limousin-2257 Limousin-2180 Limousin-2180 Limousin-2237 Limousin-2237 Limousin-2284 Limousin-2284 Limousin-2367 Limousin-2367 Limousin-2245 Limousin-2245 Limousin-2247 Limousin-2247 Limousin-2189 Limousin-2189 Limousin-2181 Limousin-2181 Limousin-2184 Limousin-2184 Limousin-2454 Limousin-2454 Limousin-2390 Limousin-2390 Limousin-2205 Limousin-2205 Limousin-2206 Limousin-2206 Limousin-2235 Limousin-2235 Limousin-2181 Limousin-2181 Limousin-2180 Limousin-2180 Limousin-2180 Limousin-2180 Limousin-2434 Limousin-2434 Limousin-2390 Limousin-2390 Limousin-2181 Limousin-2181 Limousin-2167 Limousin-2167 Limousin-2303 Limousin-2303 Limousin-2316 Limousin-2316 Limousin-2320 Limousin-2320 Limousin-2247 Limousin-2247 Limousin-2188 Limousin-2188 Limousin-2410 Limousin-2410 Limousin-2210 Limousin-2210 Limousin-2307 Limousin-2307 Limousin-2459 Limousin-2459 Limousin-2216 Limousin-2216 Limousin-2505 Limousin-2505 Limousin-2220 Limousin-2220 Limousin-2243 Limousin-2243 Limousin-2279 Limousin-2279 Limousin-2320 Limousin-2320 Limousin-2303 Limousin-2303 Limousin-2343 Limousin-2343 Limousin-2260 Limousin-2260 Limousin-2483 Limousin-2483 Limousin-2390 Limousin-2390 Limousin-2456 Limousin-2456 Limousin-2239 Limousin-2239 Limousin-2195 Limousin-2195 Limousin-2307 Limousin-2307 Limousin-2199 Limousin-2199 Limousin-2377 Limousin-2377 Limousin-2417 Limousin-2417 Limousin-2467 Limousin-2467 Limousin-2152 Limousin-2152 Limousin-2199 Limousin-2199 Limousin-2417 Limousin-2417 Limousin-2284 Limousin-2284 Limousin-2239 Limousin-2239 Limousin-2189 Limousin-2189 Limousin-2482 Limousin-2482 Limousin-2220 Limousin-2220 Limousin-2245 Limousin-2245 Limousin-2417 Limousin-2417 Limousin-2289 Limousin-2289 Limousin-2301 Limousin-2301 Limousin-2179 Limousin-2179 Limousin-2161 Limousin-2161 Limousin-2264 Limousin-2264 Limousin-2210 Limousin-2210 Limousin-2184 Limousin-2184 Limousin-2184 Limousin-2184 Limousin-2247 Limousin-2247 Limousin-2370 Limousin-2370 Limousin-2369 Limousin-2369 Limousin-2209 Limousin-2209 Limousin-2256 Limousin-2256 Limousin-2209 Limousin-2209 Limousin-2471 Limousin-2471 Limousin-2455 Limousin-2455 Limousin-2289 Limousin-2289 Limousin-2243 Limousin-2243 Limousin-2467 Limousin-2467 Limousin-2377 Limousin-2377 Limousin-2388 Limousin-2388 Limousin-2307 Limousin-2307 Limousin-2243 Limousin-2243 Limousin-2236 Limousin-2236 Limousin-2154 Limousin-2154 Limousin-2153 Limousin-2153 Limousin-2264 Limousin-2264 Limousin-2209 Limousin-2209 Limousin-2194 Limousin-2194 Limousin-2294 Limousin-2294 Limousin-2264 Limousin-2264 Limousin-2199 Limousin-2199 Limousin-2516 Limousin-2516 Limousin-2167 Limousin-2167 Limousin-2247 Limousin-2247 Limousin-2377 Limousin-2377 Limousin-2245 Limousin-2245 Limousin-2164 Limousin-2164 Limousin-2341 Limousin-2341 Limousin-2219 Limousin-2219 Limousin-2264 Limousin-2264 Limousin-2176 Limousin-2176 Limousin-2380 Limousin-2380 Limousin-2215 Limousin-2215 Limousin-2245 Limousin-2245 Limousin-2375 Limousin-2375 Limousin-2298 Limousin-2298 Limousin-2219 Limousin-2219 Limousin-2459 Limousin-2459 Limousin-2455 Limousin-2455 Limousin-2163 Limousin-2163 Limousin-2179 Limousin-2179 Limousin-2490 Limousin-2490 Limousin-2455 Limousin-2455 Limousin-2298 Limousin-2298 Limousin-2449 Limousin-2449 Limousin-2323 Limousin-2323 Limousin-2209 Limousin-2209 Limousin-2391 Limousin-2391 Limousin-2236 Limousin-2236 Limousin-2170 Limousin-2170 Limousin-2341 Limousin-2341 Limousin-2459 Limousin-2459 Limousin-2446 Limousin-2446 Limousin-2379 Limousin-2379 Limousin-2170 Limousin-2170 Limousin-2237 Limousin-2237 Limousin-2299 Limousin-2299 Limousin-2211 Limousin-2211 Limousin-2375 Limousin-2375 Limousin-2474 Limousin-2474 Limousin-2256 Limousin-2256 Limousin-2170 Limousin-2170 Limousin-2337 Limousin-2337 Limousin-2153 Limousin-2153 Limousin-2453 Limousin-2453 Limousin-2243 Limousin-2243 Limousin-2175 Limousin-2175 Limousin-2153 Limousin-2153 Limousin-2379 Limousin-2379 Limousin-2507 Limousin-2507 Limousin-2453 Limousin-2453 Limousin-2383 Limousin-2383 Limousin-2179 Limousin-2179 Limousin-2194 Limousin-2194 Limousin-2203 Limousin-2203 Limousin-2500 Limousin-2500 Limousin-2153 Limousin-2153 Limousin-2404 Limousin-2404 Limousin-2223 Limousin-2223 Limousin-2327 Limousin-2327 Limousin-2177 Limousin-2177 Limousin-2224 Limousin-2224 Limousin-2315 Limousin-2315 Limousin-2315 Limousin-2315 Limousin-2252 Limousin-2252 Limousin-2242 Limousin-2242 Limousin-2251 Limousin-2251 Limousin-2192 Limousin-2192 Limousin-2256 Limousin-2256 Limousin-2290 Limousin-2290 Limousin-2433 Limousin-2433 Limousin-2194 Limousin-2194 Limousin-2364 Limousin-2364 Limousin-2299 Limousin-2299 Limousin-2163 Limousin-2163 Limousin-2446 Limousin-2446 Limousin-2327 Limousin-2327 Limousin-2274 Limousin-2274 Limousin-2433 Limousin-2433 Limousin-2384 Limousin-2384 Limousin-2309 Limousin-2309 Limousin-2496 Limousin-2496 Limousin-2522 Limousin-2522 Limousin-2341 Limousin-2341 Limousin-2215 Limousin-2215 Limousin-2157 Limousin-2157 Limousin-2433 Limousin-2433 Limousin-2490 Limousin-2490 Limousin-2222 Limousin-2222 Limousin-2191 Limousin-2191 Limousin-2191 Limousin-2191 Limousin-2305 Limousin-2305 Limousin-2305 Limousin-2305 Limousin-33 Limousin-33 Limousin-2166 Limousin-2166 Limousin-2311 Limousin-2311 Limousin-2259 Limousin-2259 Limousin-2259 Limousin-2259 Limousin-2259 Limousin-2259 Limousin-2151 Limousin-2151 Limousin-2151 Limousin-2151 Limousin-2151 Limousin-2151 Limousin-2475 Limousin-2475 Limousin-2382 Limousin-2382 Limousin-2478 Limousin-2478 Limousin-2166 Limousin-2166 Limousin-2373 Limousin-2373 Limousin-2191 Limousin-2191 Limousin-2191 Limousin-2191 Limousin-2191 Limousin-2191 Limousin-2191 Limousin-2191 Limousin-2191 Limousin-2191 Limousin-2151 Limousin-2151 Limousin-2312 Limousin-2312 Limousin-2166 Limousin-2166 Limousin-33 Limousin-33 Limousin-66 Limousin-66 Limousin-2515 Limousin-2515 Limousin-33 Limousin-33 Limousin-33 Limousin-33 Limousin-2148 Limousin-2148 Limousin-2348 Limousin-2348 Limousin-2149 Limousin-2149 Limousin-2151 Limousin-2151 Limousin-33 Limousin-33 Limousin-2149 Limousin-2149 Limousin-2149 Limousin-2149 Limousin-32 Limousin-32 Limousin-2191 Limousin-2191 Limousin-2191 Limousin-2191 Limousin-2381 Limousin-2381 Limousin-66 Limousin-66 Limousin-33 Limousin-33 Limousin-2373 Limousin-2373 Limousin-33 Limousin-33 Limousin-2259 Limousin-2259 Limousin-2259 Limousin-2259 Limousin-921 Limousin-921 Limousin-2151 Limousin-2151 Limousin-2151 Limousin-2151 Limousin-2151 Limousin-2151 Limousin-2151 Limousin-2151 Limousin-2151 Limousin-2151 Limousin-66 Limousin-66 Limousin-66 Limousin-66 Limousin-66 Limousin-66 Limousin-66 Limousin-66 Limousin-2318 Limousin-2318 Limousin-2213 Limousin-2213 Limousin-2258 Limousin-2258 Limousin-2166 Limousin-2166 Limousin-2334 Limousin-2334 Limousin-2305 Limousin-2305 Limousin-2305 Limousin-2305 Limousin-2305 Limousin-2305 Limousin-532 Limousin-532 Limousin-33 Limousin-33 Limousin-66 Limousin-66 Limousin-2191 Limousin-2191 Limousin-33 Limousin-33 Limousin-33 Limousin-33 Limousin-2148 Limousin-2148 Limousin-2191 Limousin-2191 Limousin-2151 Limousin-2151 Limousin-2151 Limousin-2151 Limousin-2151 Limousin-2151 Limousin-2258 Limousin-2258 Limousin-2416 Limousin-2416 Limousin-2373 Limousin-2373 Limousin-2373 Limousin-2373 Limousin-2349 Limousin-2349 Limousin-2259 Limousin-2259 Limousin-43 Limousin-43 Limousin-921 Limousin-921 Limousin-2191 Limousin-2191 Limousin-2191 Limousin-2191 Limousin-2191 Limousin-2191 Limousin-66 Limousin-66 Limousin-66 Limousin-66 Limousin-66 Limousin-66 Limousin-343 Limousin-343 Limousin-825 Limousin-825 Limousin-825 Limousin-825 Limousin-2396 Limousin-2396 Limousin-2460 Limousin-2460 Limousin-2183 Limousin-2183 Limousin-2258 Limousin-2258 Limousin-33 Limousin-33 Limousin-33 Limousin-33 Limousin-1194 Limousin-1194 Limousin-2160 Limousin-2160 Limousin-33 Limousin-33 Limousin-66 Limousin-66 Limousin-2151 Limousin-2151 Limousin-2213 Limousin-2213 Limousin-240 Limousin-240 Limousin-1402 Limousin-1402 Limousin-33 Limousin-33 Limousin-2166 Limousin-2166 Limousin-2166 Limousin-2166 Limousin-2259 Limousin-2259 Limousin-33 Limousin-33 Limousin-66 Limousin-66 Limousin-1525 Limousin-1525 Limousin-731 Limousin-731 Limousin-2166 Limousin-2166 Limousin-2166 Limousin-2166 Limousin-1336 Limousin-1336 Limousin-1293 Limousin-1293 Limousin-33 Limousin-33 Limousin-880 Limousin-880 Limousin-2397 Limousin-2397 Limousin-2328 Limousin-2328 Limousin-2300 Limousin-2300 Limousin-33 Limousin-33 Limousin-2347 Limousin-2347 Limousin-2148 Limousin-2148 Limousin-2412 Limousin-2412 Limousin-2151 Limousin-2151 Limousin-2151 Limousin-2151 Limousin-135 Limousin-135 Limousin-2151 Limousin-2151 Limousin-2281 Limousin-2281 Limousin-2258 Limousin-2258 Limousin-33 Limousin-33 Limousin-2148 Limousin-2148 Limousin-2421 Limousin-2421 Limousin-2263 Limousin-2263 Limousin-2492 Limousin-2492 Limousin-2373 Limousin-2373 Limousin-879 Limousin-879 Limousin-2148 Limousin-2148 Limousin-33 Limousin-33 Limousin-2151 Limousin-2151 Limousin-2347 Limousin-2347 Limousin-2148 Limousin-2148 Limousin-2339 Limousin-2339 Limousin-66 Limousin-66 Limousin-33 Limousin-33 Limousin-2151 Limousin-2151 Limousin-2263 Limousin-2263 Limousin-2255 Limousin-2255 Limousin-1626 Limousin-1626 Limousin-2246 Limousin-2246 Limousin-33 Limousin-33 Limousin-97 Limousin-97 Limousin-2228 Limousin-2228 Limousin-2333 Limousin-2333 Limousin-2438 Limousin-2438 Limousin-33 Limousin-33 Limousin-2281 Limousin-2281 Limousin-2150 Limousin-2150 Limousin-2269 Limousin-2269 Limousin-33 Limousin-33 Limousin-2190 Limousin-2190 Limousin-33 Limousin-33 Limousin-2183 Limousin-2183 Limousin-609 Limousin-609 Limousin-2291 Limousin-2291 Limousin-918 Limousin-918 Limousin-526 Limousin-526 Limousin-2148 Limousin-2148 Limousin-680 Limousin-680 Limousin-313 Limousin-313 Limousin-33 Limousin-33 ? ? ? ? ? ? ? ? ? ? ? ? ? ? ? ? ? ? ? ? ? ? ? ? ? ? ? ? ? ? ? ? ? ? ? ? ? ? ? ? ? ? Nelore-1866 Nelore-1866 Nelore-1867 Nelore-1867 Nelore-1878 Nelore-1878 Nelore-1874 Nelore-1874 Nelore-1868 Nelore-1868 Nelore-1867 Nelore-1867 Nelore-1868 Nelore-1868 Nelore-1877 Nelore-1877 Nelore-1871 Nelore-1871 Nelore-1867 Nelore-1867 Nelore-1874 Nelore-1874 Nelore-1877 Nelore-1877 Nelore-1867 Nelore-1867 Nelore-1879 Nelore-1879 Nelore-1866 Nelore-1866 Nelore-1870 Nelore-1870 Nelore-1873 Nelore-1873 Nelore-1877 Nelore-1877 Nelore-1875 Nelore-1875 Nelore-1867 Nelore-1867 Nelore-1873 Nelore-1873 Nelore-1879 Nelore-1879 Nelore-1866 Nelore-1866 Nelore-1870 Nelore-1870 Nelore-1878 Nelore-1878 Nelore-1876 Nelore-1876 Nelore-1877 Nelore-1877 Nelore-1873 Nelore-1873 Nelore-1873 Nelore-1873 Nelore-1878 Nelore-1878 Nelore-1868 Nelore-1868 Nelore-1877 Nelore-1877 Nelore-1873 Nelore-1873 Nelore-1880 Nelore-1880 Nelore-1875 Nelore-1875 Nelore-1866 Nelore-1866 Nelore-1866 Nelore-1866 Nelore-1868 Nelore-1868 Nelore-1865 Nelore-1865 Nelore-1880 Nelore-1880 Nelore-1880 Nelore-1880 Nelore-1880 Nelore-1880 Nelore-1868 Nelore-1868 Nelore-1875 Nelore-1875 Nelore-1864 Nelore-1864 Nelore-1865 Nelore-1865 Nelore-1879 Nelore-1879 Nelore-1876 Nelore-1876 Nelore-1872 Nelore-1872 Nelore-1866 Nelore-1866 Nelore-1876 Nelore-1876 Nelore-1874 Nelore-1874 Nelore-1868 Nelore-1868 Nelore-1875 Nelore-1875 Nelore-1867 Nelore-1867 Nelore-1878 Nelore-1878 Nelore-1879 Nelore-1879 Nelore-1864 Nelore-1864 Nelore-1877 Nelore-1877 Nelore-1875 Nelore-1875 Nelore-1864 Nelore-1864 Nelore-1876 Nelore-1876 Nelore-1871 Nelore-1871 Nelore-1865 Nelore-1865 Nelore-1868 Nelore-1868 Nelore-1870 Nelore-1870 Nelore-1867 Nelore-1867 Nelore-1869 Nelore-1869 Nelore-1876 Nelore-1876 Nelore-1876 Nelore-1876 Nelore-1877 Nelore-1877 Nelore-1864 Nelore-1864 Nelore-1865 Nelore-1865 Nelore-1880 Nelore-1880 Nelore-1865 Nelore-1865 Nelore-1872 Nelore-1872 Nelore-1864 Nelore-1864 Nelore-1874 Nelore-1874 Nelore-1871 Nelore-1871 Nelore-1864 Nelore-1864 Nelore-1878 Nelore-1878 Nelore-1868 Nelore-1868 Nelore-1871 Nelore-1871 Nelore-1874 Nelore-1874 Nelore-1869 Nelore-1869 Nelore-1874 Nelore-1874 Nelore-1880 Nelore-1880 Nelore-1880 Nelore-1880 Nelore-1873 Nelore-1873 Nelore-1870 Nelore-1870 Nelore-1873 Nelore-1873 Nelore-1873 Nelore-1873 Nelore-1868 Nelore-1868 Nelore-1866 Nelore-1866 Nelore-1864 Nelore-1864 Nelore-1873 Nelore-1873 Nelore-1872 Nelore-1872 Nelore-1874 Nelore-1874 Nelore-1866 Nelore-1866 ? ? ? ? ? ? ? ? ? ? ? ? ? ? ? ? ? ? ? ? ? ? ? ? ? ? ? ? ? ? ? ? ? ? ? ? ? ? ? ? ? ? ? ? RedAngus-53 RedAngus-53 ? ? ? ? ? ? ? ? ? ? ? ? ? ? ? ? ? ? ? ? ? ? ? ? ? ? ? ? ? ? ? ? ? ? ? ? Simmental-810 Simmental-810 Simmental-810 Simmental-810 Simmental-761 Simmental-761 Simmental-727 Simmental-727 Simmental-751 Simmental-751 Simmental-860 Simmental-860 Simmental-767 Simmental-767 Simmental-845 Simmental-845 Simmental-757 Simmental-757 Simmental-720 Simmental-720 Simmental-721 Simmental-721 Simmental-863 Simmental-863 Simmental-728 Simmental-728 Simmental-726 Simmental-726 Simmental-788 Simmental-788 Simmental-772 Simmental-772 Simmental-260 Simmental-260 Simmental-758 Simmental-758 Simmental-752 Simmental-752 Simmental-745 Simmental-745 Simmental-722 Simmental-722 Simmental-779 Simmental-779 Simmental-781 Simmental-781 Simmental-727 Simmental-727 Simmental-750 Simmental-750 Simmental-781 Simmental-781 Simmental-796 Simmental-796 Simmental-860 Simmental-860 Simmental-776 Simmental-776 Simmental-772 Simmental-772 Simmental-728 Simmental-728 Simmental-720 Simmental-720 Simmental-819 Simmental-819 Simmental-745 Simmental-745 Simmental-758 Simmental-758 Simmental-757 Simmental-757 Simmental-827 Simmental-827 Simmental-745 Simmental-745 Simmental-519 Simmental-519 Simmental-727 Simmental-727 Simmental-736 Simmental-736 Simmental-758 Simmental-758 Simmental-772 Simmental-772 Simmental-819 Simmental-819 Simmental-757 Simmental-757 Simmental-745 Simmental-745 Simmental-750 Simmental-750 Simmental-722 Simmental-722 Simmental-722 Simmental-722 Simmental-260 Simmental-260 Simmental-826 Simmental-826 Simmental-749 Simmental-749 Simmental-284 Simmental-284 Simmental-736 Simmental-736 Simmental-58 Simmental-58 Simmental-727 Simmental-727 Simmental-738 Simmental-738 Simmental-721 Simmental-721 Simmental-754 Simmental-754 Simmental-779 Simmental-779 Simmental-754 Simmental-754 Simmental-58 Simmental-58 Simmental-736 Simmental-736 Simmental-58 Simmental-58 Simmental-758 Simmental-758 Simmental-766 Simmental-766 Simmental-799 Simmental-799 Simmental-260 Simmental-260 Simmental-776 Simmental-776 Simmental-754 Simmental-754 Simmental-778 Simmental-778 Simmental-856 Simmental-856 Simmental-766 Simmental-766 Simmental-744 Simmental-744 Simmental-744 Simmental-744 Simmental-750 Simmental-750 Simmental-766 Simmental-766 Simmental-738 Simmental-738 Simmental-791 Simmental-791 Simmental-783 Simmental-783 Simmental-774 Simmental-774 Simmental-139 Simmental-139 Simmental-846 Simmental-846 Simmental-230 Simmental-230 Simmental-230 Simmental-230 Simmental-365 Simmental-365 Simmental-241 Simmental-241 cross-39 cross-39 Simmental-202 Simmental-202 cross-17 cross-17 Simmental-822 Simmental-822 Simmental-790 Simmental-790 Simmental-353 Simmental-353 Simmental-792 Simmental-792 Simmental-790 Simmental-790 Simmental-852 Simmental-852 Simmental-491 Simmental-491 Simmental-792 Simmental-792 Simmental-490 Simmental-490 Simmental-843 Simmental-843 Simmental-230 Simmental-230 Simmental-855 Simmental-855 Simmental-792 Simmental-792 Simmental-353 Simmental-353 Simmental-353 Simmental-353 Simmental-340 Simmental-340 Simmental-370 Simmental-370 Simmental-370 Simmental-370 Simmental-820 Simmental-820 Simmental-753 Simmental-753 Simmental-406 Simmental-406 Simmental-230 Simmental-230 Simmental-230 Simmental-230 Simmental-353 Simmental-353 cross-38 cross-38 Simmental-782 Simmental-782 Simmental-811 Simmental-811 Simmental-353 Simmental-353 Simmental-842 Simmental-842 Simmental-825 Simmental-825 cross-17 cross-17 Simmental-787 Simmental-787 Simmental-773 Simmental-773 Simmental-814 Simmental-814 Simmental-390 Simmental-390 Simmental-490 Simmental-490 Simmental-840 Simmental-840 Simmental-488 Simmental-488 cross-38 cross-38 Simmental-793 Simmental-793 Simmental-823 Simmental-823 cross-38 cross-38 cross-38 cross-38 Simmental-235 Simmental-235 Simmental-225 Simmental-225 Simmental-230 Simmental-230 ? ? Simmental-490 Simmental-490 Simmental-853 Simmental-853 ? ? Simmental-215 Simmental-215 cross-37 cross-37 Simmental-235 Simmental-235 Simmental-390 Simmental-390 Simmental-486 Simmental-486 Simmental-802 Simmental-802 Simmental-840 Simmental-840 Simmental-486 Simmental-486 Simmental-823 Simmental-823 Simmental-823 Simmental-823 Simmental-33 Simmental-33 cross-38 cross-38 Simmental-387 Simmental-387 Simmental-742 Simmental-742 ? ? Simmental-235 Simmental-235 Simmental-824 Simmental-824 cross-37 cross-37 Simmental-821 Simmental-821 Simmental-488 Simmental-488 Simmental-387 Simmental-387 Simmental-367 Simmental-367 Simmental-780 Simmental-780 Simmental-49 Simmental-49 Simmental-197 Simmental-197 Simmental-794 Simmental-794 Simmental-816 Simmental-816 Simmental-807 Simmental-807 Simmental-812 Simmental-812 Simmental-831 Simmental-831 Simmental-847 Simmental-847 Simmental-590 Simmental-590 Simmental-811 Simmental-811 Simmental-812 Simmental-812 ? ? cross-38 cross-38 Simmental-487 Simmental-487 cross-39 cross-39 Simmental-798 Simmental-798 Simmental-768 Simmental-768 Simmental-865 Simmental-865 ? ? Simmental-496 Simmental-496 Simmental-496 Simmental-496 ? ? Simmental-238 Simmental-238 ? ? Simmental-238 Simmental-238 Simmental-812 Simmental-812 Simmental-495 Simmental-495 Simmental-798 Simmental-798 Simmental-500 Simmental-500 Simmental-500 Simmental-500 ? ? ? ? Simmental-854 Simmental-854 Simmental-830 Simmental-830 ? ? Simmental-795 Simmental-795 Simmental-841 Simmental-841 Simmental-834 Simmental-834 Simmental-800 Simmental-800 Simmental-238 Simmental-238 ? ? Simmental-763 Simmental-763 Simmental-356 Simmental-356 Simmental-746 Simmental-746 Simmental-746 Simmental-746 ? ? Simmental-238 Simmental-238 Simmental-838 Simmental-838 ? ? Simmental-769 Simmental-769 ? ? Simmental-862 Simmental-862 Simmental-735 Simmental-735 Simmental-600 Simmental-600 Simmental-734 Simmental-734 Simmental-483 Simmental-483 Simmental-848 Simmental-848 Simmental-369 Simmental-369 Simmental-849 Simmental-849 Simmental-806 Simmental-806 Simmental-707 Simmental-707 Simmental-804 Simmental-804 ? ? Simmental-813 Simmental-813 ? ? Simmental-733 Simmental-733 Simmental-866 Simmental-866 Simmental-803 Simmental-803 Simmental-605 Simmental-605 Simmental-803 Simmental-803 Simmental-605 Simmental-605 Simmental-610 Simmental-610 Simmental-872 Simmental-872 Simmental-734 Simmental-734 Simmental-734 Simmental-734 Simmental-876 Simmental-876 Simmental-839 Simmental-839 Simmental-653 Simmental-653 Simmental-851 Simmental-851 Simmental-409 Simmental-409 Simmental-870 Simmental-870 Simmental-785 Simmental-785 ? ? Simmental-357 Simmental-357 Simmental-803 Simmental-803 Simmental-803 Simmental-803 Simmental-482 Simmental-482 Simmental-651 Simmental-651 Simmental-617 Simmental-617 Simmental-617 Simmental-617 Simmental-877 Simmental-877 Simmental-861 Simmental-861 Simmental-867 Simmental-867 Simmental-867 Simmental-867 Simmental-467 Simmental-467 Simmental-467 Simmental-467 Simmental-878 Simmental-878 Simmental-875 Simmental-875 Simmental-873 Simmental-873 Simmental-627 Simmental-627 Simmental-680 Simmental-680 Simmental-627 Simmental-627 Simmental-629 Simmental-629 Simmental-680 Simmental-680 Simmental-869 Simmental-869 Simmental-467 Simmental-467 Simmental-628 Simmental-628 Simmental-805 Simmental-805 Simmental-850 Simmental-850 Simmental-868 Simmental-868 ? ? ? ? ? ? ? ? ? ? ? ? ? ? ? ? ? ? ? ? ? ? ? ? ? ? ? ? ? ? ? ? ? ? ? ? ? ? ? ? ? ? ? ? ? ? ? ? ? ? ? ? ? ? ? ? ? ? ? ? ? ? ? ? ? ? ? ? ? ? ? ? ? ? ? ? ? ? ? ? ? ? ? ? TropicalComposite-346 TropicalComposite-346 TropicalComposite-345 TropicalComposite-345 BelmontRed-41 BelmontRed-41 TropicalComposite-295 TropicalComposite-295 TropicalComposite-328 TropicalComposite-328 BelmontRed-41 BelmontRed-41 TropicalComposite-323 TropicalComposite-323 TropicalComposite-324 TropicalComposite-324 TropicalComposite-324 TropicalComposite-324 TropicalComposite-323 TropicalComposite-323 TropicalComposite-324 TropicalComposite-324 TropicalComposite-324 TropicalComposite-324 TropicalComposite-323 TropicalComposite-323 TropicalComposite-323 TropicalComposite-323 TropicalComposite-324 TropicalComposite-324 TropicalComposite-323 TropicalComposite-323 BelmontRed-54 BelmontRed-54 BelmontRed-63 BelmontRed-63 BelmontRed-52 BelmontRed-52 TropicalComposite-323 TropicalComposite-323 BelmontRed-52 BelmontRed-52 BelmontRed-41 BelmontRed-41 TropicalComposite-324 TropicalComposite-324 TropicalComposite-338 TropicalComposite-338 BelmontRed-51 BelmontRed-51 TropicalComposite-296 TropicalComposite-296 TropicalComposite-323 TropicalComposite-323 TropicalComposite-323 TropicalComposite-323 TropicalComposite-323 TropicalComposite-323 TropicalComposite-296 TropicalComposite-296 BelmontRed-41 BelmontRed-41 BelmontRed-54 BelmontRed-54 ? ? ? ? ? ? ? ? ? ? TropicalComposite-339 TropicalComposite-339 ? ? ? ? BelmontRed-55 BelmontRed-55 ? ? ? ? ? ? ? ? ? ? ? ? ? ? ? ? ? ? ? ? ? ? ? ? ? ? ? ? ? ? ? ? ? ? ? ? TropicalComposite-328 TropicalComposite-328 ? ? ? ? TropicalComposite-326 TropicalComposite-326 TropicalComposite-328 TropicalComposite-328 TropicalComposite-328 TropicalComposite-328 TropicalComposite-328 TropicalComposite-328 TropicalComposite-338 TropicalComposite-338 TropicalComposite-343 TropicalComposite-343 ? ? TropicalComposite-341 TropicalComposite-341 TropicalComposite-341 TropicalComposite-341 TropicalComposite-328 TropicalComposite-328 BelmontRed-51 BelmontRed-51 TropicalComposite-343 TropicalComposite-343 TropicalComposite-328 TropicalComposite-328 BelmontRed-41 BelmontRed-41 BelmontRed-54 BelmontRed-54 BelmontRed-54 BelmontRed-54 TropicalComposite-343 TropicalComposite-343 TropicalComposite-342 TropicalComposite-342 TropicalComposite-326 TropicalComposite-326 BelmontRed-54 BelmontRed-54 BelmontRed-54 BelmontRed-54 TropicalComposite-338 TropicalComposite-338 BelmontRed-41 BelmontRed-41 TropicalComposite-326 TropicalComposite-326 TropicalComposite-342 TropicalComposite-342 TropicalComposite-344 TropicalComposite-344 ? ? TropicalComposite-326 TropicalComposite-326 TropicalComposite-326 TropicalComposite-326 ? ? ? ? ? ? ? ? ? ? ? ? ? ? ? ? TropicalComposite-297 TropicalComposite-297 ? ? ? ? ? ? ? ? TropicalComposite-297 TropicalComposite-297 ? ? TropicalComposite-297 TropicalComposite-297 ? ? ? ? ? ? TropicalComposite-297 TropicalComposite-297 ? ? ? ? ? ? ? ? ? ? TropicalComposite-297 TropicalComposite-297 ? ? ? ? ? ? ? ? ? ? ? ? TropicalComposite-297 TropicalComposite-297 ? ? ? ? ? ? ? ? ? ? ? ? ? ? ? ? ? ? TropicalComposite-324 TropicalComposite-324 TropicalComposite-330 TropicalComposite-330 TropicalComposite-329 TropicalComposite-329 TropicalComposite-329 TropicalComposite-329 TropicalComposite-330 TropicalComposite-330 TropicalComposite-337 TropicalComposite-337 BelmontRed-60 BelmontRed-60 BelmontRed-63 BelmontRed-63 BelmontRed-63 BelmontRed-63 TropicalComposite-339 TropicalComposite-339 TropicalComposite-337 TropicalComposite-337 TropicalComposite-295 TropicalComposite-295 TropicalComposite-324 TropicalComposite-324 BelmontRed-62 BelmontRed-62 TropicalComposite-330 TropicalComposite-330 TropicalComposite-337 TropicalComposite-337 TropicalComposite-329 TropicalComposite-329 TropicalComposite-339 TropicalComposite-339 TropicalComposite-343 TropicalComposite-343 TropicalComposite-327 TropicalComposite-327 TropicalComposite-343 TropicalComposite-343 TropicalComposite-327 TropicalComposite-327 TropicalComposite-327 TropicalComposite-327 TropicalComposite-343 TropicalComposite-343 TropicalComposite-341 TropicalComposite-341 TropicalComposite-328 TropicalComposite-328 BelmontRed-55 BelmontRed-55 TropicalComposite-343 TropicalComposite-343 TropicalComposite-327 TropicalComposite-327 TropicalComposite-341 TropicalComposite-341 TropicalComposite-295 TropicalComposite-295 TropicalComposite-343 TropicalComposite-343 BelmontRed-41 BelmontRed-41 TropicalComposite-327 TropicalComposite-327 TropicalComposite-342 TropicalComposite-342 TropicalComposite-342 TropicalComposite-342 TropicalComposite-342 TropicalComposite-342 TropicalComposite-327 TropicalComposite-327 BelmontRed-55 BelmontRed-55 TropicalComposite-326 TropicalComposite-326 TropicalComposite-341 TropicalComposite-341 TropicalComposite-295 TropicalComposite-295 TropicalComposite-327 TropicalComposite-327 TropicalComposite-296 TropicalComposite-296 TropicalComposite-296 TropicalComposite-296 TropicalComposite-296 TropicalComposite-296 TropicalComposite-325 TropicalComposite-325 TropicalComposite-342 TropicalComposite-342 TropicalComposite-326 TropicalComposite-326 TropicalComposite-325 TropicalComposite-325 TropicalComposite-341 TropicalComposite-341 BelmontRed-55 BelmontRed-55 TropicalComposite-296 TropicalComposite-296 BelmontRed-55 BelmontRed-55 ? ? ? ? ? ? ? ? ? ? ? ? ? ? ? ? ? ? ? ? TropicalComposite-297 TropicalComposite-297 ? ? ? ? ? ? ? ? TropicalComposite-297 TropicalComposite-297 ? ? ? ? ? ? ? ? ? ? ? ? ? ? ? ? ? ? ? ? ? ? ? ? ? ? ? ? ? ? ? ? ? ? ? ? ? ? ? ? ? ? ? ? ? ? ? ? ? ? ? ? ? ? ? ? ? ? ? ? ? ? ? ? ? ? ? ? ? ? ? ? ? ? ? ? ? ? ? ? ? ? ? ? ? ? ? ? ? ? ? ? ? ? ? ? ? ? ? ? TropicalComposite-295 TropicalComposite-295 ? ? TropicalComposite-295 TropicalComposite-295 BelmontRed-51 BelmontRed-51 BelmontRed-51 BelmontRed-51 TropicalComposite-295 TropicalComposite-295 BelmontRed-55 BelmontRed-55 ? ? ? ? TropicalComposite-295 TropicalComposite-295 TropicalComposite-325 TropicalComposite-325 ? ? BelmontRed-55 BelmontRed-55 TropicalComposite-340 TropicalComposite-340 TropicalComposite-340 TropicalComposite-340 BelmontRed-51 BelmontRed-51 BelmontRed-44 BelmontRed-44 TropicalComposite-296 TropicalComposite-296 TropicalComposite-338 TropicalComposite-338 TropicalComposite-340 TropicalComposite-340 BelmontRed-60 BelmontRed-60 TropicalComposite-332 TropicalComposite-332 BelmontRed-63 BelmontRed-63 TropicalComposite-327 TropicalComposite-327 BelmontRed-60 BelmontRed-60 BelmontRed-44 BelmontRed-44 TropicalComposite-332 TropicalComposite-332 TropicalComposite-338 TropicalComposite-338 BelmontRed-44 BelmontRed-44 TropicalComposite-331 TropicalComposite-331 ? ? TropicalComposite-296 TropicalComposite-296 TropicalComposite-332 TropicalComposite-332 BelmontRed-62 BelmontRed-62 TropicalComposite-339 TropicalComposite-339 TropicalComposite-340 TropicalComposite-340 BelmontRed-52 BelmontRed-52 ? ? TropicalComposite-331 TropicalComposite-331 BelmontRed-44 BelmontRed-44 TropicalComposite-332 TropicalComposite-332 Angus-844 Angus-844 Angus-841 Angus-841 Angus-841 Angus-841 cross-33 cross-33 cross-35 cross-35 cross-27 cross-27 cross-30 cross-30 cross-32 cross-32 cross-29 cross-29 Simmental-235 Simmental-235 cross-34 cross-34 cross-36 cross-36 Simmental-353 Simmental-353 Simmental-490 Simmental-490 cross-39 cross-39 cross-32 cross-32 cross-31 cross-31 Simmental-490 Simmental-490 cross-32 cross-32 cross-38 cross-38 cross-29 cross-29 cross-32 cross-32 cross-29 cross-29 cross-37 cross-37 Angus-862 Angus-862 Simmental-33 Simmental-33 Simmental-369 Simmental-369 Simmental-651 Simmental-651
MID Dam_ID ? ? Angus-1022 Angus-1022 Angus-1037 Angus-1037 Angus-991 Angus-991 Angus-1007 Angus-1007 Angus-1066 Angus-1066 Angus-1041 Angus-1041 Angus-1011 Angus-1011 Angus-967 Angus-967 Angus-1127 Angus-1127 Angus-1041 Angus-1041 Angus-1249 Angus-1249 Angus-1073 Angus-1073 Angus-1187 Angus-1187 Angus-1030 Angus-1030 Angus-1017 Angus-1017 Angus-998 Angus-998 Angus-1137 Angus-1137 Angus-1106 Angus-1106 Angus-1230 Angus-1230 Angus-1210 Angus-1210 Angus-1142 Angus-1142 Angus-1251 Angus-1251 Angus-1200 Angus-1200 Angus-1026 Angus-1026 Angus-1055 Angus-1055 Angus-1091 Angus-1091 Angus-986 Angus-986 Angus-1105 Angus-1105 Angus-984 Angus-984 Angus-1129 Angus-1129 Angus-1018 Angus-1018 Angus-1000 Angus-1000 Angus-1236 Angus-1236 Angus-1045 Angus-1045 Angus-1083 Angus-1083 Angus-997 Angus-997 Angus-1193 Angus-1193 Angus-1065 Angus-1065 Angus-1170 Angus-1170 Angus-1258 Angus-1258 Angus-1093 Angus-1093 Angus-1067 Angus-1067 Angus-1029 Angus-1029 Angus-1089 Angus-1089 Angus-1161 Angus-1161 Angus-1074 Angus-1074 Angus-961 Angus-961 Angus-1172 Angus-1172 Angus-1134 Angus-1134 Angus-1027 Angus-1027 Angus-1028 Angus-1028 Angus-1208 Angus-1208 Angus-1024 Angus-1024 Angus-1088 Angus-1088 Angus-1054 Angus-1054 Angus-1124 Angus-1124 Angus-1005 Angus-1005 Angus-1192 Angus-1192 Angus-1109 Angus-1109 Angus-1097 Angus-1097 Angus-1107 Angus-1107 Angus-1049 Angus-1049 Angus-1160 Angus-1160 Angus-968 Angus-968 Angus-1023 Angus-1023 Angus-1103 Angus-1103 Angus-1222 Angus-1222 Angus-1165 Angus-1165 Angus-1199 Angus-1199 Angus-1207 Angus-1207 Angus-1072 Angus-1072 Angus-1102 Angus-1102 Angus-1141 Angus-1141 Angus-1210 Angus-1210 Angus-956 Angus-956 Angus-1061 Angus-1061 Angus-1038 Angus-1038 Angus-1114 Angus-1114 Angus-1220 Angus-1220 Angus-991 Angus-991 Angus-1063 Angus-1063 Angus-1149 Angus-1149 Angus-1232 Angus-1232 Angus-1228 Angus-1228 Angus-1122 Angus-1122 Angus-1140 Angus-1140 Angus-1115 Angus-1115 Angus-1173 Angus-1173 Angus-1184 Angus-1184 Angus-1051 Angus-1051 Angus-974 Angus-974 Angus-1178 Angus-1178 Angus-1043 Angus-1043 Angus-1143 Angus-1143 Angus-1095 Angus-1095 ? ? Ayshire-655 Ayshire-655 ? ? ? ? ? ? ? ? ? ? ? ? Ayshire-643 Ayshire-643 Ayshire-664 Ayshire-664 BelgianBlue-359 BelgianBlue-359 BelgianBlue-354 BelgianBlue-354 BelgianBlue-304 BelgianBlue-304 BelgianBlue-298 BelgianBlue-298 BelgianBlue-329 BelgianBlue-329 BelgianBlue-329 BelgianBlue-329 BelgianBlue-338 BelgianBlue-338 BelgianBlue-372 BelgianBlue-372 BelgianBlue-320 BelgianBlue-320 BelgianBlue-372 BelgianBlue-372 BelgianBlue-408 BelgianBlue-408 BelgianBlue-408 BelgianBlue-408 BelgianBlue-358 BelgianBlue-358 BelgianBlue-399 BelgianBlue-399 BelgianBlue-347 BelgianBlue-347 BelgianBlue-413 BelgianBlue-413 BelgianBlue-298 BelgianBlue-298 BelgianBlue-298 BelgianBlue-298 BelgianBlue-386 BelgianBlue-386 BelgianBlue-308 BelgianBlue-308 BelgianBlue-384 BelgianBlue-384 BelgianBlue-305 BelgianBlue-305 BelgianBlue-353 BelgianBlue-353 BelgianBlue-301 BelgianBlue-301 BelgianBlue-331 BelgianBlue-331 BelgianBlue-320 BelgianBlue-320 BelgianBlue-405 BelgianBlue-405 BelgianBlue-366 BelgianBlue-366 BelgianBlue-300 BelgianBlue-300 BelgianBlue-353 BelgianBlue-353 BelgianBlue-353 BelgianBlue-353 BelgianBlue-353 BelgianBlue-353 BelgianBlue-336 BelgianBlue-336 BelgianBlue-339 BelgianBlue-339 BelgianBlue-385 BelgianBlue-385 BelgianBlue-346 BelgianBlue-346 BelgianBlue-332 BelgianBlue-332 BelgianBlue-397 BelgianBlue-397 BelgianBlue-300 BelgianBlue-300 BelgianBlue-369 BelgianBlue-369 BelgianBlue-332 BelgianBlue-332 BelgianBlue-381 BelgianBlue-381 BelgianBlue-349 BelgianBlue-349 BelgianBlue-357 BelgianBlue-357 BelgianBlue-338 BelgianBlue-338 BelgianBlue-338 BelgianBlue-338 BelgianBlue-294 BelgianBlue-294 BelgianBlue-367 BelgianBlue-367 BelgianBlue-322 BelgianBlue-322 BelgianBlue-317 BelgianBlue-317 BelgianBlue-377 BelgianBlue-377 BelgianBlue-371 BelgianBlue-371 BelgianBlue-351 BelgianBlue-351 BelgianBlue-288 BelgianBlue-288 BelgianBlue-410 BelgianBlue-410 BelgianBlue-379 BelgianBlue-379 BelgianBlue-310 BelgianBlue-310 BelgianBlue-290 BelgianBlue-290 ? ? ? ? ? ? ? ? ? ? ? ? ? ? ? ? ? ? ? ? ? ? ? ? ? ? ? ? ? ? ? ? ? ? ? ? ? ? ? ? ? ? ? ? ? ? ? ? ? ? ? ? ? ? ? ? ? ? ? ? ? ? ? ? ? ? ? ? ? ? ? ? ? ? ? ? ? ? ? ? ? ? ? ? ? ? ? ? ? ? ? ? Brahman-675 Brahman-675 ? ? ? ? ? ? ? ? ? ? ? ? ? ? Brahman-465 Brahman-465 ? ? ? ? ? ? ? ? ? ? ? ? ? ? ? ? ? ? ? ? ? ? ? ? ? ? ? ? ? ? ? ? ? ? ? ? ? ? ? ? ? ? ? ? ? ? ? ? ? ? ? ? Brahman-674 Brahman-674 Brahman-673 Brahman-673 Brahman-672 Brahman-672 Brahman-671 Brahman-671 Brahman-670 Brahman-670 Brahman-669 Brahman-669 Brahman-668 Brahman-668 Brahman-667 Brahman-667 Brahman-666 Brahman-666 Brahman-665 Brahman-665 Brahman-664 Brahman-664 Brahman-663 Brahman-663 Brahman-662 Brahman-662 Brahman-661 Brahman-661 Brahman-660 Brahman-660 Brahman-659 Brahman-659 Brahman-483 Brahman-483 Brahman-658 Brahman-658 Brahman-657 Brahman-657 Brahman-656 Brahman-656 Brahman-497 Brahman-497 Brahman-468 Brahman-468 Brahman-495 Brahman-495 Brahman-488 Brahman-488 Brahman-655 Brahman-655 Brahman-471 Brahman-471 Brahman-463 Brahman-463 Brahman-654 Brahman-654 Brahman-456 Brahman-456 Brahman-455 Brahman-455 Brahman-489 Brahman-489 Brahman-492 Brahman-492 ? ? ? ? ? ? ? ? ? ? ? ? ? ? ? ? ? ? ? ? ? ? ? ? ? ? ? ? ? ? ? ? ? ? ? ? ? ? ? ? ? ? ? ? ? ? ? ? ? ? ? ? ? ? ? ? ? ? ? ? Brahman-653 Brahman-653 Brahman-652 Brahman-652 Brahman-651 Brahman-651 Brahman-650 Brahman-650 Brahman-649 Brahman-649 Brahman-648 Brahman-648 Brahman-647 Brahman-647 Brahman-646 Brahman-646 Brahman-645 Brahman-645 Brahman-644 Brahman-644 Brahman-643 Brahman-643 Brahman-642 Brahman-642 Brahman-641 Brahman-641 Brahman-640 Brahman-640 Brahman-639 Brahman-639 Brahman-638 Brahman-638 ? ? Brahman-637 Brahman-637 Brahman-636 Brahman-636 Brahman-635 Brahman-635 Brahman-634 Brahman-634 Brahman-633 Brahman-633 Brahman-632 Brahman-632 Brahman-631 Brahman-631 Brahman-630 Brahman-630 Brahman-629 Brahman-629 Brahman-628 Brahman-628 Brahman-627 Brahman-627 Brahman-626 Brahman-626 Brahman-625 Brahman-625 Brahman-624 Brahman-624 Brahman-623 Brahman-623 Brahman-622 Brahman-622 Brahman-621 Brahman-621 Brahman-557 Brahman-557 Brahman-620 Brahman-620 Brahman-619 Brahman-619 Brahman-618 Brahman-618 Brahman-617 Brahman-617 Brahman-616 Brahman-616 Brahman-615 Brahman-615 Brahman-614 Brahman-614 Brahman-613 Brahman-613 Brahman-612 Brahman-612 Brahman-611 Brahman-611 Brahman-610 Brahman-610 Brahman-609 Brahman-609 Brahman-608 Brahman-608 Brahman-607 Brahman-607 Brahman-606 Brahman-606 Brahman-605 Brahman-605 Brahman-604 Brahman-604 Brahman-603 Brahman-603 Brahman-602 Brahman-602 Brahman-601 Brahman-601 Brahman-558 Brahman-558 Brahman-600 Brahman-600 Brahman-599 Brahman-599 Brahman-598 Brahman-598 Brahman-597 Brahman-597 Brahman-596 Brahman-596 Brahman-595 Brahman-595 Brahman-594 Brahman-594 Brahman-593 Brahman-593 Brahman-592 Brahman-592 Brahman-591 Brahman-591 Brahman-590 Brahman-590 Brahman-589 Brahman-589 Brahman-588 Brahman-588 Brahman-587 Brahman-587 Brahman-586 Brahman-586 Brahman-585 Brahman-585 Brahman-584 Brahman-584 Brahman-583 Brahman-583 Brahman-582 Brahman-582 Brahman-581 Brahman-581 Brahman-580 Brahman-580 Brahman-579 Brahman-579 Brahman-578 Brahman-578 Brahman-478 Brahman-478 Brahman-451 Brahman-451 Brahman-486 Brahman-486 Brahman-488 Brahman-488 Brahman-454 Brahman-454 Brahman-475 Brahman-475 Brahman-462 Brahman-462 Brahman-496 Brahman-496 Brahman-477 Brahman-477 Brahman-494 Brahman-494 Brahman-450 Brahman-450 Brahman-577 Brahman-577 Brahman-476 Brahman-476 Brahman-467 Brahman-467 Brahman-576 Brahman-576 Brahman-465 Brahman-465 Brahman-575 Brahman-575 Brahman-574 Brahman-574 Brahman-573 Brahman-573 Brahman-572 Brahman-572 Brahman-571 Brahman-571 Brahman-570 Brahman-570 Brahman-569 Brahman-569 Brahman-568 Brahman-568 Brahman-567 Brahman-567 Brahman-566 Brahman-566 Brahman-565 Brahman-565 Brahman-564 Brahman-564 Brahman-563 Brahman-563 Brahman-562 Brahman-562 Brahman-561 Brahman-561 Brahman-560 Brahman-560 Brahman-559 Brahman-559 Brahman-558 Brahman-558 Brahman-557 Brahman-557 Brahman-556 Brahman-556 Brahman-555 Brahman-555 Brahman-554 Brahman-554 Brahman-553 Brahman-553 Brahman-552 Brahman-552 Brahman-551 Brahman-551 Brahman-550 Brahman-550 Brahman-549 Brahman-549 Brahman-548 Brahman-548 Brahman-547 Brahman-547 Brahman-546 Brahman-546 Brahman-545 Brahman-545 Brahman-544 Brahman-544 Brahman-543 Brahman-543 Brahman-542 Brahman-542 Brahman-541 Brahman-541 Brahman-540 Brahman-540 Brahman-539 Brahman-539 Brahman-538 Brahman-538 Brahman-537 Brahman-537 Brahman-536 Brahman-536 Brahman-535 Brahman-535 Brahman-534 Brahman-534 Brahman-533 Brahman-533 ? ? Brahman-532 Brahman-532 Brahman-531 Brahman-531 Brahman-530 Brahman-530 Brahman-529 Brahman-529 Brahman-528 Brahman-528 Brahman-527 Brahman-527 Brahman-526 Brahman-526 Brahman-525 Brahman-525 Brahman-524 Brahman-524 Brahman-523 Brahman-523 Brahman-522 Brahman-522 Brahman-521 Brahman-521 Brahman-520 Brahman-520 Brahman-519 Brahman-519 Brahman-518 Brahman-518 Brahman-517 Brahman-517 Brahman-516 Brahman-516 Brahman-515 Brahman-515 Brahman-514 Brahman-514 Brahman-513 Brahman-513 Brahman-512 Brahman-512 Brahman-511 Brahman-511 Brahman-510 Brahman-510 Brahman-482 Brahman-482 Brahman-461 Brahman-461 Brahman-460 Brahman-460 Brahman-470 Brahman-470 Brahman-491 Brahman-491 Brahman-495 Brahman-495 Brahman-509 Brahman-509 Brahman-508 Brahman-508 Brahman-481 Brahman-481 Brahman-498 Brahman-498 Brahman-459 Brahman-459 Brahman-469 Brahman-469 Brahman-493 Brahman-493 Brahman-449 Brahman-449 Brahman-474 Brahman-474 Brahman-507 Brahman-507 Brahman-458 Brahman-458 Brahman-490 Brahman-490 Brahman-506 Brahman-506 Brahman-505 Brahman-505 Brahman-504 Brahman-504 Brahman-484 Brahman-484 Brahman-503 Brahman-503 Brahman-452 Brahman-452 Brahman-502 Brahman-502 Brahman-480 Brahman-480 Brahman-501 Brahman-501 Brahman-485 Brahman-485 Brahman-466 Brahman-466 Brahman-453 Brahman-453 Brahman-457 Brahman-457 Brahman-487 Brahman-487 Brahman-473 Brahman-473 Brahman-500 Brahman-500 Brahman-472 Brahman-472 Brahman-464 Brahman-464 Brahman-499 Brahman-499 Brahman-479 Brahman-479 ? ? ? ? ? ? ? ? ? ? ? ? ? ? ? ? ? ? ? ? ? ? ? ? BrownSwiss-160 BrownSwiss-160 BrownSwiss-158 BrownSwiss-158 BrownSwiss-163 BrownSwiss-163 BrownSwiss-166 BrownSwiss-166 BrownSwiss-158 BrownSwiss-158 BrownSwiss-157 BrownSwiss-157 ? ? BrownSwiss-168 BrownSwiss-168 BrownSwiss-165 BrownSwiss-165 BrownSwiss-157 BrownSwiss-157 BrownSwiss-169 BrownSwiss-169 BrownSwiss-157 BrownSwiss-157 BrownSwiss-149 BrownSwiss-149 BrownSwiss-150 BrownSwiss-150 BrownSwiss-170 BrownSwiss-170 BrownSwiss-155 BrownSwiss-155 BrownSwiss-164 BrownSwiss-164 BrownSwiss-161 BrownSwiss-161 BrownSwiss-146 BrownSwiss-146 BrownSwiss-154 BrownSwiss-154 BrownSwiss-148 BrownSwiss-148 BrownSwiss-171 BrownSwiss-171 BrownSwiss-159 BrownSwiss-159 BrownSwiss-167 BrownSwiss-167 BrownSwiss-162 BrownSwiss-162 BrownSwiss-153 BrownSwiss-153 BrownSwiss-147 BrownSwiss-147 BrownSwiss-156 BrownSwiss-156 BrownSwiss-145 BrownSwiss-145 Charolais-2498 Charolais-2498 Charolais-2500 Charolais-2500 Charolais-2490 Charolais-2490 Charolais-2520 Charolais-2520 Charolais-2519 Charolais-2519 Charolais-2516 Charolais-2516 Charolais-2522 Charolais-2522 Charolais-2515 Charolais-2515 Charolais-2496 Charolais-2496 Charolais-2521 Charolais-2521 Charolais-2504 Charolais-2504 Charolais-2495 Charolais-2495 Charolais-2514 Charolais-2514 Charolais-2494 Charolais-2494 Charolais-2493 Charolais-2493 Charolais-2502 Charolais-2502 Charolais-2513 Charolais-2513 Charolais-2489 Charolais-2489 Charolais-2512 Charolais-2512 Charolais-2492 Charolais-2492 Charolais-2483 Charolais-2483 Charolais-2501 Charolais-2501 Charolais-2511 Charolais-2511 Charolais-2488 Charolais-2488 Charolais-2503 Charolais-2503 Charolais-2497 Charolais-2497 Charolais-2518 Charolais-2518 Charolais-2499 Charolais-2499 Charolais-2510 Charolais-2510 Charolais-2509 Charolais-2509 Charolais-2484 Charolais-2484 Charolais-2517 Charolais-2517 Charolais-2508 Charolais-2508 Charolais-2507 Charolais-2507 Charolais-2487 Charolais-2487 Charolais-2506 Charolais-2506 Charolais-2523 Charolais-2523 Charolais-2505 Charolais-2505 Charolais-2486 Charolais-2486 Charolais-2485 Charolais-2485 Charolais-2491 Charolais-2491 Charolais-2309 Charolais-2309 Charolais-2359 Charolais-2359 Charolais-2183 Charolais-2183 Charolais-2228 Charolais-2228 Charolais-1982 Charolais-1982 Charolais-2010 Charolais-2010 Charolais-1788 Charolais-1788 Charolais-2258 Charolais-2258 Charolais-2321 Charolais-2321 Charolais-1852 Charolais-1852 Charolais-2463 Charolais-2463 Charolais-1900 Charolais-1900 Charolais-2187 Charolais-2187 Charolais-2163 Charolais-2163 Charolais-2266 Charolais-2266 Charolais-1866 Charolais-1866 Charolais-1960 Charolais-1960 Charolais-2109 Charolais-2109 Charolais-1959 Charolais-1959 Charolais-2046 Charolais-2046 Charolais-2146 Charolais-2146 Charolais-1841 Charolais-1841 Charolais-2015 Charolais-2015 Charolais-1930 Charolais-1930 Charolais-2234 Charolais-2234 Charolais-1842 Charolais-1842 Charolais-2352 Charolais-2352 Charolais-2027 Charolais-2027 Charolais-2449 Charolais-2449 Charolais-2031 Charolais-2031 Charolais-1940 Charolais-1940 Charolais-1933 Charolais-1933 Charolais-2293 Charolais-2293 Charolais-2045 Charolais-2045 Charolais-2222 Charolais-2222 Charolais-2194 Charolais-2194 Charolais-1774 Charolais-1774 Charolais-2480 Charolais-2480 Charolais-2297 Charolais-2297 Charolais-2049 Charolais-2049 Charolais-2265 Charolais-2265 Charolais-2130 Charolais-2130 Charolais-1781 Charolais-1781 Charolais-2366 Charolais-2366 Charolais-2172 Charolais-2172 Charolais-1857 Charolais-1857 Charolais-1860 Charolais-1860 Charolais-1967 Charolais-1967 Charolais-2332 Charolais-2332 Charolais-2310 Charolais-2310 Charolais-2235 Charolais-2235 Charolais-1883 Charolais-1883 Charolais-2281 Charolais-2281 Charolais-2231 Charolais-2231 Charolais-2158 Charolais-2158 Charolais-2298 Charolais-2298 Charolais-2264 Charolais-2264 Charolais-2316 Charolais-2316 Charolais-1937 Charolais-1937 Charolais-2144 Charolais-2144 Charolais-2038 Charolais-2038 Charolais-2108 Charolais-2108 Charolais-2233 Charolais-2233 Charolais-2280 Charolais-2280 Charolais-1984 Charolais-1984 Charolais-2230 Charolais-2230 Charolais-1834 Charolais-1834 Charolais-2349 Charolais-2349 Charolais-1803 Charolais-1803 Charolais-1798 Charolais-1798 Charolais-1885 Charolais-1885 Charolais-1966 Charolais-1966 Charolais-2076 Charolais-2076 Charolais-2236 Charolais-2236 Charolais-2153 Charolais-2153 Charolais-1811 Charolais-1811 Charolais-1950 Charolais-1950 Charolais-2475 Charolais-2475 Charolais-2164 Charolais-2164 Charolais-2239 Charolais-2239 Charolais-2413 Charolais-2413 Charolais-1956 Charolais-1956 Charolais-2315 Charolais-2315 Charolais-2075 Charolais-2075 Charolais-2125 Charolais-2125 Charolais-1847 Charolais-1847 Charolais-2137 Charolais-2137 Charolais-1833 Charolais-1833 Charolais-2065 Charolais-2065 Charolais-1809 Charolais-1809 Charolais-2286 Charolais-2286 Charolais-2390 Charolais-2390 Charolais-1774 Charolais-1774 Charolais-1784 Charolais-1784 Charolais-2248 Charolais-2248 Charolais-2367 Charolais-2367 Charolais-2205 Charolais-2205 Charolais-1993 Charolais-1993 Charolais-2166 Charolais-2166 Charolais-2053 Charolais-2053 Charolais-1806 Charolais-1806 Charolais-2064 Charolais-2064 Charolais-1841 Charolais-1841 Charolais-1926 Charolais-1926 Charolais-2030 Charolais-2030 Charolais-2213 Charolais-2213 Charolais-2211 Charolais-2211 Charolais-2089 Charolais-2089 Charolais-2157 Charolais-2157 Charolais-2329 Charolais-2329 Charolais-2336 Charolais-2336 Charolais-2113 Charolais-2113 Charolais-1876 Charolais-1876 Charolais-1840 Charolais-1840 Charolais-2112 Charolais-2112 Charolais-2302 Charolais-2302 Charolais-2465 Charolais-2465 Charolais-2443 Charolais-2443 Charolais-2177 Charolais-2177 Charolais-2271 Charolais-2271 Charolais-2018 Charolais-2018 Charolais-2370 Charolais-2370 Charolais-2152 Charolais-2152 Charolais-1856 Charolais-1856 Charolais-2301 Charolais-2301 Charolais-2311 Charolais-2311 Charolais-2020 Charolais-2020 Charolais-1976 Charolais-1976 Charolais-2171 Charolais-2171 Charolais-2375 Charolais-2375 Charolais-2143 Charolais-2143 Charolais-1936 Charolais-1936 Charolais-2204 Charolais-2204 Charolais-2074 Charolais-2074 Charolais-1837 Charolais-1837 Charolais-1981 Charolais-1981 Charolais-2447 Charolais-2447 Charolais-2423 Charolais-2423 Charolais-2430 Charolais-2430 Charolais-2136 Charolais-2136 Charolais-2261 Charolais-2261 Charolais-1825 Charolais-1825 Charolais-2188 Charolais-2188 Charolais-2232 Charolais-2232 Charolais-1943 Charolais-1943 Charolais-2276 Charolais-2276 Charolais-1849 Charolais-1849 Charolais-2217 Charolais-2217 Charolais-2121 Charolais-2121 Charolais-1888 Charolais-1888 Charolais-2063 Charolais-2063 Charolais-2085 Charolais-2085 Charolais-2084 Charolais-2084 Charolais-1843 Charolais-1843 Charolais-2381 Charolais-2381 Charolais-1848 Charolais-1848 Charolais-2389 Charolais-2389 Charolais-2300 Charolais-2300 Charolais-2088 Charolais-2088 Charolais-2219 Charolais-2219 Charolais-2379 Charolais-2379 Charolais-2052 Charolais-2052 Charolais-1884 Charolais-1884 Charolais-2377 Charolais-2377 Charolais-1785 Charolais-1785 Charolais-2082 Charolais-2082 Charolais-1898 Charolais-1898 Charolais-2035 Charolais-2035 Charolais-2245 Charolais-2245 Charolais-2012 Charolais-2012 Charolais-1836 Charolais-1836 Charolais-2432 Charolais-2432 Charolais-2361 Charolais-2361 Charolais-2067 Charolais-2067 Charolais-1912 Charolais-1912 Charolais-2054 Charolais-2054 Charolais-2363 Charolais-2363 Charolais-2100 Charolais-2100 Charolais-1912 Charolais-1912 Charolais-2365 Charolais-2365 Charolais-2029 Charolais-2029 Charolais-1977 Charolais-1977 Charolais-2482 Charolais-2482 Charolais-2207 Charolais-2207 Charolais-2426 Charolais-2426 Charolais-2325 Charolais-2325 Charolais-2192 Charolais-2192 Charolais-2202 Charolais-2202 Charolais-2415 Charolais-2415 Charolais-2270 Charolais-2270 Charolais-2170 Charolais-2170 Charolais-2093 Charolais-2093 Charolais-2322 Charolais-2322 Charolais-2033 Charolais-2033 Charolais-2174 Charolais-2174 Charolais-2073 Charolais-2073 Charolais-2416 Charolais-2416 Charolais-1782 Charolais-1782 Charolais-2369 Charolais-2369 Charolais-1901 Charolais-1901 Freisan-302 Freisan-302 Freisan-282 Freisan-282 Freisan-304 Freisan-304 Freisan-289 Freisan-289 Freisan-301 Freisan-301 Freisan-294 Freisan-294 Freisan-295 Freisan-295 ? ? ? ? ? ? ? ? ? ? ? ? ? ? ? ? ? ? ? ? ? ? ? ? ? ? ? ? ? ? ? ? ? ? ? ? ? ? ? ? ? ? ? ? ? ? ? ? Gir-320 Gir-320 Gir-303 Gir-303 Gir-284 Gir-284 Gir-310 Gir-310 Gir-98 Gir-98 Gir-31 Gir-31 Gir-313 Gir-313 Gir-282 Gir-282 Gir-37 Gir-37 Gir-325 Gir-325 Gir-308 Gir-308 Gir-125 Gir-125 Gir-347 Gir-347 Gir-328 Gir-328 Gir-294 Gir-294 Gir-297 Gir-297 Gir-297 Gir-297 Gir-293 Gir-293 ? ? ? ? ? ? ? ? ? ? ? ? ? ? ? ? ? ? ? ? ? ? ? ? ? ? ? ? ? ? ? ? ? ? ? ? ? ? ? ? ? ? ? ? ? ? ? ? Gir-286 Gir-286 Gir-336 Gir-336 Gir-286 Gir-286 Gir-307 Gir-307 Gir-287 Gir-287 Gir-22 Gir-22 Gir-99 Gir-99 Gir-99 Gir-99 Gir-312 Gir-312 Gir-300 Gir-300 Gir-99 Gir-99 Gir-305 Gir-305 Gir-334 Gir-334 Gir-327 Gir-327 Gir-91 Gir-91 Gir-53 Gir-53 Gir-53 Gir-53 Gir-291 Gir-291 Gir-324 Gir-324 Gir-53 Gir-53 Gir-297 Gir-297 Gir-300 Gir-300 Gir-305 Gir-305 Gir-302 Gir-302 Gir-296 Gir-296 Gir-297 Gir-297 Gir-284 Gir-284 Gir-344 Gir-344 Gir-323 Gir-323 Gir-323 Gir-323 Gir-323 Gir-323 Gir-285 Gir-285 Gir-285 Gir-285 Gir-319 Gir-319 Gir-343 Gir-343 Gir-341 Gir-341 Gir-313 Gir-313 Gir-333 Gir-333 Gir-299 Gir-299 Gir-292 Gir-292 Gir-301 Gir-301 Gir-332 Gir-332 Gir-281 Gir-281 Gir-323 Gir-323 Gir-298 Gir-298 Gir-309 Gir-309 Gir-304 Gir-304 Gir-339 Gir-339 Gir-317 Gir-317 Gir-345 Gir-345 Gir-295 Gir-295 Gir-306 Gir-306 Gir-311 Gir-311 Gir-278 Gir-278 Gir-318 Gir-318 Gir-338 Gir-338 Gir-284 Gir-284 Gir-317 Gir-317 Gir-99 Gir-99 Gir-337 Gir-337 Gir-300 Gir-300 Gir-322 Gir-322 Gir-291 Gir-291 Gir-280 Gir-280 Gir-331 Gir-331 Gir-326 Gir-326 Gir-316 Gir-316 Gir-329 Gir-329 Gir-290 Gir-290 Gir-335 Gir-335 Gir-283 Gir-283 Gir-286 Gir-286 Gir-321 Gir-321 Gir-330 Gir-330 Gir-342 Gir-342 Gir-315 Gir-315 Gir-289 Gir-289 Gir-288 Gir-288 Gir-314 Gir-314 Gir-292 Gir-292 Gir-279 Gir-279 Gir-346 Gir-346 Gir-340 Gir-340 Guernsey-155 Guernsey-155 Guernsey-164 Guernsey-164 Guernsey-153 Guernsey-153 Guernsey-166 Guernsey-166 Guernsey-157 Guernsey-157 Guernsey-163 Guernsey-163 ? ? ? ? Hereford-1152 Hereford-1152 Hereford-1063 Hereford-1063 Hereford-1185 Hereford-1185 Hereford-1069 Hereford-1069 Hereford-1195 Hereford-1195 Hereford-1130 Hereford-1130 Hereford-1201 Hereford-1201 Hereford-1140 Hereford-1140 Hereford-1029 Hereford-1029 Hereford-1216 Hereford-1216 Hereford-1157 Hereford-1157 Hereford-1180 Hereford-1180 Hereford-1044 Hereford-1044 Hereford-1019 Hereford-1019 Hereford-1058 Hereford-1058 Hereford-1135 Hereford-1135 Hereford-1097 Hereford-1097 Hereford-1115 Hereford-1115 Hereford-1102 Hereford-1102 Hereford-1056 Hereford-1056 Hereford-1142 Hereford-1142 Hereford-1177 Hereford-1177 Hereford-1084 Hereford-1084 Hereford-1048 Hereford-1048 Hereford-1055 Hereford-1055 Hereford-1210 Hereford-1210 Hereford-1047 Hereford-1047 Hereford-1068 Hereford-1068 Hereford-1054 Hereford-1054 Hereford-1012 Hereford-1012 Hereford-1155 Hereford-1155 Hereford-1196 Hereford-1196 Hereford-1122 Hereford-1122 Hereford-1131 Hereford-1131 Hereford-1218 Hereford-1218 Hereford-1082 Hereford-1082 Hereford-1189 Hereford-1189 Hereford-1111 Hereford-1111 Hereford-1072 Hereford-1072 Hereford-1119 Hereford-1119 Hereford-1053 Hereford-1053 Hereford-1043 Hereford-1043 Hereford-1051 Hereford-1051 Hereford-1133 Hereford-1133 Hereford-1074 Hereford-1074 Hereford-1163 Hereford-1163 Hereford-1050 Hereford-1050 Hereford-1017 Hereford-1017 Hereford-1034 Hereford-1034 Hereford-1061 Hereford-1061 Hereford-1158 Hereford-1158 Hereford-1186 Hereford-1186 Hereford-1057 Hereford-1057 Hereford-1027 Hereford-1027 Hereford-1173 Hereford-1173 Hereford-1059 Hereford-1059 Hereford-1094 Hereford-1094 Hereford-1093 Hereford-1093 Hereford-1124 Hereford-1124 Hereford-1099 Hereford-1099 Hereford-1208 Hereford-1208 Hereford-1237 Hereford-1237 Hereford-1168 Hereford-1168 Hereford-1245 Hereford-1245 Hereford-1244 Hereford-1244 Hereford-1104 Hereford-1104 Hereford-1100 Hereford-1100 Hereford-1248 Hereford-1248 Hereford-1247 Hereford-1247 Hereford-1236 Hereford-1236 Hereford-1243 Hereford-1243 Hereford-1064 Hereford-1064 Hereford-1171 Hereford-1171 Hereford-1149 Hereford-1149 Hereford-1235 Hereford-1235 Hereford-1234 Hereford-1234 Hereford-1126 Hereford-1126 Hereford-1126 Hereford-1126 Hereford-1233 Hereford-1233 Hereford-1246 Hereford-1246 Hereford-1232 Hereford-1232 Hereford-1221 Hereford-1221 Hereford-1222 Hereford-1222 Hereford-1225 Hereford-1225 Hereford-1207 Hereford-1207 Hereford-1231 Hereford-1231 Hereford-1249 Hereford-1249 Hereford-1105 Hereford-1105 Hereford-1242 Hereford-1242 Hereford-1035 Hereford-1035 Hereford-1128 Hereford-1128 Hereford-1224 Hereford-1224 Hereford-1230 Hereford-1230 Hereford-1149 Hereford-1149 Hereford-1238 Hereford-1238 Hereford-1229 Hereford-1229 Hereford-1228 Hereford-1228 Hereford-1203 Hereford-1203 Hereford-1241 Hereford-1241 Hereford-1227 Hereford-1227 Hereford-1240 Hereford-1240 Hereford-1226 Hereford-1226 Hereford-1239 Hereford-1239 Holstein-3223 Holstein-3223 Holstein-3223 Holstein-3223 Holstein-3223 Holstein-3223 Holstein-3223 Holstein-3223 Holstein-3223 Holstein-3223 Holstein-3223 Holstein-3223 Holstein-3223 Holstein-3223 Holstein-3223 Holstein-3223 Holstein-3223 Holstein-3223 ? ? Holstein-3223 Holstein-3223 ? ? ? ? ? ? Holstein-3223 Holstein-3223 Holstein-3223 Holstein-3223 Holstein-3223 Holstein-3223 ? ? ? ? ? ? ? ? ? ? Holstein-3222 Holstein-3222 Holstein-3222 Holstein-3222 ? ? Holstein-3222 Holstein-3222 Holstein-3222 Holstein-3222 Holstein-3222 Holstein-3222 Holstein-3222 Holstein-3222 Holstein-3222 Holstein-3222 Holstein-3224 Holstein-3224 Holstein-3287 Holstein-3287 Holstein-3208 Holstein-3208 Holstein-3208 Holstein-3208 Holstein-3208 Holstein-3208 Holstein-3363 Holstein-3363 Holstein-3300 Holstein-3300 Holstein-3216 Holstein-3216 Holstein-3333 Holstein-3333 Holstein-3333 Holstein-3333 Holstein-3358 Holstein-3358 Holstein-3372 Holstein-3372 Holstein-3218 Holstein-3218 Holstein-3218 Holstein-3218 Holstein-3218 Holstein-3218 Holstein-3352 Holstein-3352 Holstein-3352 Holstein-3352 Holstein-3218 Holstein-3218 ? ? ? ? ? ? ? ? Holstein-3218 Holstein-3218 Holstein-3218 Holstein-3218 Holstein-3218 Holstein-3218 Holstein-3218 Holstein-3218 Holstein-3218 Holstein-3218 Holstein-3218 Holstein-3218 Holstein-3218 Holstein-3218 ? ? Holstein-3218 Holstein-3218 Holstein-3218 Holstein-3218 Holstein-3218 Holstein-3218 Holstein-3218 Holstein-3218 Holstein-3218 Holstein-3218 ? ? ? ? ? ? Holstein-3218 Holstein-3218 Holstein-3376 Holstein-3376 ? ? ? ? ? ? Holstein-3218 Holstein-3218 Holstein-3218 Holstein-3218 ? ? Holstein-3218 Holstein-3218 Holstein-3218 Holstein-3218 Holstein-3246 Holstein-3246 Holstein-3255 Holstein-3255 Holstein-3373 Holstein-3373 Holstein-3330 Holstein-3330 Holstein-3301 Holstein-3301 Holstein-3301 Holstein-3301 Holstein-3301 Holstein-3301 Holstein-3249 Holstein-3249 Holstein-3297 Holstein-3297 Holstein-3215 Holstein-3215 Holstein-3272 Holstein-3272 Holstein-3273 Holstein-3273 Holstein-3219 Holstein-3219 Holstein-3306 Holstein-3306 Holstein-3267 Holstein-3267 Holstein-3339 Holstein-3339 Holstein-3329 Holstein-3329 ? ? ? ? ? ? ? ? ? ? ? ? Holstein-3269 Holstein-3269 ? ? Holstein-3214 Holstein-3214 Holstein-3214 Holstein-3214 Holstein-3307 Holstein-3307 Holstein-3332 Holstein-3332 Holstein-3385 Holstein-3385 Holstein-3318 Holstein-3318 Holstein-3318 Holstein-3318 Holstein-3380 Holstein-3380 Holstein-3323 Holstein-3323 Holstein-3275 Holstein-3275 Holstein-3242 Holstein-3242 Holstein-3290 Holstein-3290 Jersey-178 Jersey-178 Jersey-25 Jersey-25 Jersey-144 Jersey-144 Jersey-144 Jersey-144 Jersey-176 Jersey-176 Jersey-145 Jersey-145 Jersey-160 Jersey-160 Jersey-52 Jersey-52 Jersey-165 Jersey-165 Jersey-168 Jersey-168 Jersey-157 Jersey-157 Jersey-146 Jersey-146 Jersey-167 Jersey-167 Jersey-150 Jersey-150 Jersey-177 Jersey-177 Jersey-156 Jersey-156 Jersey-165 Jersey-165 Jersey-169 Jersey-169 Jersey-166 Jersey-166 Jersey-174 Jersey-174 Jersey-154 Jersey-154 Jersey-152 Jersey-152 Limousin-3648 Limousin-3648 Limousin-2682 Limousin-2682 Limousin-3446 Limousin-3446 Limousin-3579 Limousin-3579 Limousin-2690 Limousin-2690 Limousin-3650 Limousin-3650 Limousin-3207 Limousin-3207 Limousin-2830 Limousin-2830 Limousin-3063 Limousin-3063 Limousin-2736 Limousin-2736 Limousin-3193 Limousin-3193 Limousin-3206 Limousin-3206 Limousin-3561 Limousin-3561 Limousin-3570 Limousin-3570 Limousin-3404 Limousin-3404 Limousin-2785 Limousin-2785 Limousin-3344 Limousin-3344 Limousin-2683 Limousin-2683 Limousin-3445 Limousin-3445 Limousin-3452 Limousin-3452 Limousin-3580 Limousin-3580 Limousin-3569 Limousin-3569 Limousin-3492 Limousin-3492 Limousin-3403 Limousin-3403 Limousin-3244 Limousin-3244 Limousin-2746 Limousin-2746 Limousin-2914 Limousin-2914 Limousin-3051 Limousin-3051 Limousin-2861 Limousin-2861 Limousin-3205 Limousin-3205 Limousin-3475 Limousin-3475 Limousin-3671 Limousin-3671 Limousin-2701 Limousin-2701 Limousin-3314 Limousin-3314 Limousin-3597 Limousin-3597 Limousin-2873 Limousin-2873 Limousin-3047 Limousin-3047 Limousin-3199 Limousin-3199 Limousin-3062 Limousin-3062 Limousin-3035 Limousin-3035 Limousin-3215 Limousin-3215 Limousin-3552 Limousin-3552 Limousin-3635 Limousin-3635 Limousin-2851 Limousin-2851 Limousin-3183 Limousin-3183 Limousin-3133 Limousin-3133 Limousin-2912 Limousin-2912 Limousin-3379 Limousin-3379 Limousin-3214 Limousin-3214 Limousin-3514 Limousin-3514 Limousin-2986 Limousin-2986 Limousin-3343 Limousin-3343 Limousin-3660 Limousin-3660 Limousin-2916 Limousin-2916 Limousin-3342 Limousin-3342 Limousin-3560 Limousin-3560 Limousin-3378 Limousin-3378 Limousin-3192 Limousin-3192 Limousin-2849 Limousin-2849 Limousin-3177 Limousin-3177 Limousin-3278 Limousin-3278 Limousin-2880 Limousin-2880 Limousin-2849 Limousin-2849 Limousin-2716 Limousin-2716 Limousin-2732 Limousin-2732 Limousin-2706 Limousin-2706 Limousin-3414 Limousin-3414 Limousin-3218 Limousin-3218 Limousin-3302 Limousin-3302 Limousin-2763 Limousin-2763 Limousin-2832 Limousin-2832 Limousin-2728 Limousin-2728 Limousin-2700 Limousin-2700 Limousin-3513 Limousin-3513 Limousin-3361 Limousin-3361 Limousin-3371 Limousin-3371 Limousin-3261 Limousin-3261 Limousin-3675 Limousin-3675 Limousin-3182 Limousin-3182 Limousin-3360 Limousin-3360 Limousin-3046 Limousin-3046 Limousin-2849 Limousin-2849 Limousin-2715 Limousin-2715 Limousin-3290 Limousin-3290 Limousin-2861 Limousin-2861 Limousin-2955 Limousin-2955 Limousin-3429 Limousin-3429 Limousin-3512 Limousin-3512 Limousin-3625 Limousin-3625 Limousin-2801 Limousin-2801 Limousin-3021 Limousin-3021 Limousin-2902 Limousin-2902 Limousin-3045 Limousin-3045 Limousin-2947 Limousin-2947 Limousin-3231 Limousin-3231 Limousin-3535 Limousin-3535 Limousin-3522 Limousin-3522 Limousin-3534 Limousin-3534 Limousin-3483 Limousin-3483 Limousin-2837 Limousin-2837 Limousin-2961 Limousin-2961 Limousin-3341 Limousin-3341 Limousin-3288 Limousin-3288 Limousin-3176 Limousin-3176 Limousin-3313 Limousin-3313 Limousin-3461 Limousin-3461 Limousin-2644 Limousin-2644 Limousin-3368 Limousin-3368 Limousin-3662 Limousin-3662 Limousin-2929 Limousin-2929 Limousin-3596 Limousin-3596 Limousin-2784 Limousin-2784 Limousin-3521 Limousin-3521 Limousin-3609 Limousin-3609 Limousin-3384 Limousin-3384 Limousin-2865 Limousin-2865 Limousin-2924 Limousin-2924 Limousin-2944 Limousin-2944 Limousin-3604 Limousin-3604 Limousin-2661 Limousin-2661 Limousin-2877 Limousin-2877 Limousin-3205 Limousin-3205 Limousin-3252 Limousin-3252 Limousin-2989 Limousin-2989 Limousin-2915 Limousin-2915 Limousin-3540 Limousin-3540 Limousin-3491 Limousin-3491 Limousin-2819 Limousin-2819 Limousin-2866 Limousin-2866 Limousin-2923 Limousin-2923 Limousin-3470 Limousin-3470 Limousin-3421 Limousin-3421 Limousin-3401 Limousin-3401 Limousin-3611 Limousin-3611 Limousin-3547 Limousin-3547 Limousin-3271 Limousin-3271 Limousin-3213 Limousin-3213 Limousin-3312 Limousin-3312 Limousin-3266 Limousin-3266 Limousin-2833 Limousin-2833 Limousin-3504 Limousin-3504 Limousin-3485 Limousin-3485 Limousin-3490 Limousin-3490 Limousin-2775 Limousin-2775 Limousin-3377 Limousin-3377 Limousin-2934 Limousin-2934 Limousin-3135 Limousin-3135 Limousin-2745 Limousin-2745 Limousin-3664 Limousin-3664 Limousin-2681 Limousin-2681 Limousin-3638 Limousin-3638 Limousin-3551 Limousin-3551 Limousin-2846 Limousin-2846 Limousin-3110 Limousin-3110 Limousin-3646 Limousin-3646 Limousin-2800 Limousin-2800 Limousin-3568 Limousin-3568 Limousin-2693 Limousin-2693 Limousin-3510 Limousin-3510 Limousin-3608 Limousin-3608 Limousin-3390 Limousin-3390 Limousin-3599 Limousin-3599 Limousin-2940 Limousin-2940 Limousin-3653 Limousin-3653 Limousin-3509 Limousin-3509 Limousin-3420 Limousin-3420 Limousin-3001 Limousin-3001 Limousin-2887 Limousin-2887 Limousin-3588 Limousin-3588 Limousin-3684 Limousin-3684 Limousin-3381 Limousin-3381 Limousin-3400 Limousin-3400 Limousin-2910 Limousin-2910 Limousin-3198 Limousin-3198 Limousin-3222 Limousin-3222 Limousin-3501 Limousin-3501 Limousin-3190 Limousin-3190 Limousin-3040 Limousin-3040 Limousin-3538 Limousin-3538 Limousin-3458 Limousin-3458 Limousin-3439 Limousin-3439 Limousin-3520 Limousin-3520 Limousin-3146 Limousin-3146 Limousin-3385 Limousin-3385 Limousin-3647 Limousin-3647 Limousin-3652 Limousin-3652 Limousin-3482 Limousin-3482 Limousin-3332 Limousin-3332 Limousin-3262 Limousin-3262 Limousin-3049 Limousin-3049 Limousin-3268 Limousin-3268 Limousin-3427 Limousin-3427 Limousin-2843 Limousin-2843 Limousin-2816 Limousin-2816 Limousin-2647 Limousin-2647 Limousin-3557 Limousin-3557 Limousin-3636 Limousin-3636 Limousin-3413 Limousin-3413 Limousin-3543 Limousin-3543 Limousin-3622 Limousin-3622 Limousin-3500 Limousin-3500 Limousin-3331 Limousin-3331 Limousin-3592 Limousin-3592 Limousin-2909 Limousin-2909 Limousin-3265 Limousin-3265 Limousin-2809 Limousin-2809 Limousin-3044 Limousin-3044 Limousin-2697 Limousin-2697 Limousin-3205 Limousin-3205 Limousin-2978 Limousin-2978 Limousin-3474 Limousin-3474 Limousin-3503 Limousin-3503 Limousin-2840 Limousin-2840 Limousin-2865 Limousin-2865 Limousin-3308 Limousin-3308 Limousin-3645 Limousin-3645 Limousin-2926 Limousin-2926 Limousin-3531 Limousin-3531 Limousin-3131 Limousin-3131 Limousin-3127 Limousin-3127 Limousin-3084 Limousin-3084 Limousin-2796 Limousin-2796 Limousin-3497 Limousin-3497 Limousin-3008 Limousin-3008 Limousin-3242 Limousin-3242 Limousin-3556 Limousin-3556 Limousin-3306 Limousin-3306 Limousin-2957 Limousin-2957 Limousin-3575 Limousin-3575 Limousin-3683 Limousin-3683 Limousin-3434 Limousin-3434 Limousin-2794 Limousin-2794 Limousin-2656 Limousin-2656 Limousin-3489 Limousin-3489 Limousin-3555 Limousin-3555 Limousin-2808 Limousin-2808 Limousin-395 Limousin-395 Limousin-395 Limousin-395 Limousin-482 Limousin-482 Limousin-482 Limousin-482 Limousin-908 Limousin-908 Limousin-788 Limousin-788 Limousin-2959 Limousin-2959 Limousin-2872 Limousin-2872 Limousin-2872 Limousin-2872 Limousin-2872 Limousin-2872 Limousin-2676 Limousin-2676 Limousin-3488 Limousin-3488 Limousin-3488 Limousin-3488 Limousin-3495 Limousin-3495 Limousin-3188 Limousin-3188 Limousin-3506 Limousin-3506 Limousin-303 Limousin-303 Limousin-145 Limousin-145 Limousin-2782 Limousin-2782 Limousin-2782 Limousin-2782 Limousin-2782 Limousin-2782 Limousin-2782 Limousin-2782 Limousin-2782 Limousin-2782 Limousin-1056 Limousin-1056 Limousin-2960 Limousin-2960 Limousin-349 Limousin-349 Limousin-2640 Limousin-2640 Limousin-2824 Limousin-2824 Limousin-3658 Limousin-3658 Limousin-2640 Limousin-2640 Limousin-2640 Limousin-2640 Limousin-2720 Limousin-2720 Limousin-3076 Limousin-3076 Limousin-2643 Limousin-2643 Limousin-3019 Limousin-3019 Limousin-908 Limousin-908 Limousin-2643 Limousin-2643 Limousin-2643 Limousin-2643 Limousin-3236 Limousin-3236 Limousin-3009 Limousin-3009 Limousin-3009 Limousin-3009 Limousin-3009 Limousin-3009 Limousin-2665 Limousin-2665 Limousin-3170 Limousin-3170 Limousin-643 Limousin-643 Limousin-2634 Limousin-2634 Limousin-395 Limousin-395 Limousin-395 Limousin-395 Limousin-3257 Limousin-3257 Limousin-2905 Limousin-2905 Limousin-2905 Limousin-2905 Limousin-2905 Limousin-2905 Limousin-2905 Limousin-2905 Limousin-2676 Limousin-2676 Limousin-2628 Limousin-2628 Limousin-3015 Limousin-3015 Limousin-2628 Limousin-2628 Limousin-2628 Limousin-2628 Limousin-2981 Limousin-2981 Limousin-2791 Limousin-2791 Limousin-395 Limousin-395 Limousin-3559 Limousin-3559 Limousin-3025 Limousin-3025 Limousin-3075 Limousin-3075 Limousin-2876 Limousin-2876 Limousin-2951 Limousin-2951 Limousin-643 Limousin-643 Limousin-2973 Limousin-2973 Limousin-3126 Limousin-3126 Limousin-2782 Limousin-2782 Limousin-1612 Limousin-1612 Limousin-1612 Limousin-1612 Limousin-3130 Limousin-3130 Limousin-2782 Limousin-2782 Limousin-3014 Limousin-3014 Limousin-3014 Limousin-3014 Limousin-3014 Limousin-3014 Limousin-2871 Limousin-2871 Limousin-2793 Limousin-2793 Limousin-145 Limousin-145 Limousin-643 Limousin-643 Limousin-3077 Limousin-3077 Limousin-395 Limousin-395 Limousin-3150 Limousin-3150 Limousin-3163 Limousin-3163 Limousin-2782 Limousin-2782 Limousin-2782 Limousin-2782 Limousin-3009 Limousin-3009 Limousin-3126 Limousin-3126 Limousin-3126 Limousin-3126 Limousin-3126 Limousin-3126 Limousin-2655 Limousin-2655 Limousin-199 Limousin-199 Limousin-3005 Limousin-3005 Limousin-3230 Limousin-3230 Limousin-3430 Limousin-3430 Limousin-1627 Limousin-1627 Limousin-2928 Limousin-2928 Limousin-2653 Limousin-2653 Limousin-2765 Limousin-2765 Limousin-3473 Limousin-3473 Limousin-2827 Limousin-2827 Limousin-2705 Limousin-2705 Limousin-2743 Limousin-2743 Limousin-3481 Limousin-3481 Limousin-2823 Limousin-2823 Limousin-3285 Limousin-3285 Limousin-802 Limousin-802 Limousin-2770 Limousin-2770 Limousin-2628 Limousin-2628 Limousin-2679 Limousin-2679 Limousin-3382 Limousin-3382 Limousin-3104 Limousin-3104 Limousin-3220 Limousin-3220 Limousin-3554 Limousin-3554 Limousin-3155 Limousin-3155 Limousin-1324 Limousin-1324 Limousin-3418 Limousin-3418 Limousin-3284 Limousin-3284 Limousin-3464 Limousin-3464 Limousin-3235 Limousin-3235 Limousin-2658 Limousin-2658 Limousin-3567 Limousin-3567 Limousin-3009 Limousin-3009 Limousin-2942 Limousin-2942 Limousin-3164 Limousin-3164 Limousin-3432 Limousin-3432 Limousin-3583 Limousin-3583 Limousin-3297 Limousin-3297 Limousin-2974 Limousin-2974 Limousin-2731 Limousin-2731 Limousin-2867 Limousin-2867 Limousin-1628 Limousin-1628 Limousin-3123 Limousin-3123 Limousin-3388 Limousin-3388 Limousin-3140 Limousin-3140 Limousin-2636 Limousin-2636 Limousin-3327 Limousin-3327 Limousin-3069 Limousin-3069 Limousin-3565 Limousin-3565 Limousin-145 Limousin-145 Limousin-2919 Limousin-2919 Limousin-2966 Limousin-2966 Limousin-2740 Limousin-2740 Limousin-2675 Limousin-2675 Limousin-3072 Limousin-3072 Limousin-2642 Limousin-2642 Limousin-1212 Limousin-1212 Limousin-2753 Limousin-2753 Limousin-2695 Limousin-2695 Limousin-3472 Limousin-3472 Limousin-3061 Limousin-3061 Limousin-3668 Limousin-3668 Limousin-3454 Limousin-3454 Limousin-2847 Limousin-2847 Limousin-2899 Limousin-2899 Limousin-3174 Limousin-3174 Limousin-2817 Limousin-2817 Limousin-3022 Limousin-3022 Limousin-3374 Limousin-3374 Limousin-3169 Limousin-3169 Limousin-3443 Limousin-3443 Limousin-2633 Limousin-2633 Limousin-2886 Limousin-2886 Limousin-3141 Limousin-3141 Limousin-3248 Limousin-3248 Limousin-3140 Limousin-3140 Limousin-2793 Limousin-2793 Limousin-2791 Limousin-2791 Limousin-3295 Limousin-3295 Limousin-243 Limousin-243 Limousin-2668 Limousin-2668 Limousin-2729 Limousin-2729 Limousin-3101 Limousin-3101 Limousin-1617 Limousin-1617 Limousin-2669 Limousin-2669 ? ? ? ? ? ? ? ? ? ? ? ? ? ? ? ? ? ? ? ? ? ? ? ? ? ? ? ? ? ? ? ? ? ? ? ? ? ? ? ? ? ? Nelore-1989 Nelore-1989 Nelore-2021 Nelore-2021 Nelore-2008 Nelore-2008 Nelore-2026 Nelore-2026 Nelore-1958 Nelore-1958 Nelore-1965 Nelore-1965 Nelore-1957 Nelore-1957 Nelore-1973 Nelore-1973 Nelore-1956 Nelore-1956 Nelore-2025 Nelore-2025 Nelore-2020 Nelore-2020 Nelore-1964 Nelore-1964 Nelore-2004 Nelore-2004 Nelore-1980 Nelore-1980 Nelore-1942 Nelore-1942 Nelore-2019 Nelore-2019 Nelore-2009 Nelore-2009 Nelore-2018 Nelore-2018 Nelore-2003 Nelore-2003 Nelore-2002 Nelore-2002 Nelore-2001 Nelore-2001 Nelore-1972 Nelore-1972 Nelore-1946 Nelore-1946 Nelore-1979 Nelore-1979 Nelore-1971 Nelore-1971 Nelore-1963 Nelore-1963 Nelore-1978 Nelore-1978 Nelore-2000 Nelore-2000 Nelore-1955 Nelore-1955 Nelore-1970 Nelore-1970 Nelore-1945 Nelore-1945 Nelore-2036 Nelore-2036 Nelore-2024 Nelore-2024 Nelore-2023 Nelore-2023 Nelore-1962 Nelore-1962 Nelore-1982 Nelore-1982 Nelore-1951 Nelore-1951 Nelore-1948 Nelore-1948 Nelore-1949 Nelore-1949 Nelore-1977 Nelore-1977 Nelore-2017 Nelore-2017 Nelore-1988 Nelore-1988 Nelore-2030 Nelore-2030 Nelore-1999 Nelore-1999 Nelore-1940 Nelore-1940 Nelore-1947 Nelore-1947 Nelore-2028 Nelore-2028 Nelore-1969 Nelore-1969 Nelore-1954 Nelore-1954 Nelore-2022 Nelore-2022 Nelore-1976 Nelore-1976 Nelore-2035 Nelore-2035 Nelore-1986 Nelore-1986 Nelore-1998 Nelore-1998 Nelore-1943 Nelore-1943 Nelore-2034 Nelore-2034 Nelore-2016 Nelore-2016 Nelore-1997 Nelore-1997 Nelore-2007 Nelore-2007 Nelore-2015 Nelore-2015 Nelore-1996 Nelore-1996 Nelore-1983 Nelore-1983 Nelore-2033 Nelore-2033 Nelore-2014 Nelore-2014 Nelore-2013 Nelore-2013 Nelore-1952 Nelore-1952 Nelore-1968 Nelore-1968 Nelore-1950 Nelore-1950 Nelore-2006 Nelore-2006 Nelore-1967 Nelore-1967 Nelore-1985 Nelore-1985 Nelore-2005 Nelore-2005 Nelore-1981 Nelore-1981 Nelore-1984 Nelore-1984 Nelore-1941 Nelore-1941 Nelore-1995 Nelore-1995 Nelore-1944 Nelore-1944 Nelore-2012 Nelore-2012 Nelore-2011 Nelore-2011 Nelore-1966 Nelore-1966 Nelore-2032 Nelore-2032 Nelore-1987 Nelore-1987 Nelore-1953 Nelore-1953 Nelore-1961 Nelore-1961 Nelore-1994 Nelore-1994 Nelore-2027 Nelore-2027 Nelore-1993 Nelore-1993 Nelore-1993 Nelore-1993 Nelore-1992 Nelore-1992 Nelore-2010 Nelore-2010 Nelore-1960 Nelore-1960 Nelore-1991 Nelore-1991 Nelore-1975 Nelore-1975 Nelore-2037 Nelore-2037 Nelore-1974 Nelore-1974 Nelore-1990 Nelore-1990 Nelore-2029 Nelore-2029 Nelore-2031 Nelore-2031 Nelore-1959 Nelore-1959 ? ? ? ? ? ? ? ? ? ? ? ? ? ? ? ? ? ? ? ? ? ? ? ? ? ? ? ? ? ? ? ? ? ? ? ? ? ? ? ? ? ? ? ? RedAngus-85 RedAngus-85 ? ? ? ? ? ? ? ? ? ? ? ? ? ? ? ? ? ? ? ? ? ? ? ? ? ? ? ? ? ? ? ? ? ? ? ? Simmental-950 Simmental-950 Simmental-950 Simmental-950 Simmental-1016 Simmental-1016 Simmental-949 Simmental-949 Simmental-993 Simmental-993 Simmental-1280 Simmental-1280 Simmental-1023 Simmental-1023 Simmental-1235 Simmental-1235 Simmental-1163 Simmental-1163 Simmental-935 Simmental-935 Simmental-1065 Simmental-1065 Simmental-1286 Simmental-1286 Simmental-992 Simmental-992 Simmental-1193 Simmental-1193 Simmental-1091 Simmental-1091 Simmental-1047 Simmental-1047 Simmental-1207 Simmental-1207 Simmental-1234 Simmental-1234 Simmental-994 Simmental-994 Simmental-1143 Simmental-1143 Simmental-1186 Simmental-1186 Simmental-1063 Simmental-1063 Simmental-1266 Simmental-1266 Simmental-1153 Simmental-1153 Simmental-1182 Simmental-1182 Simmental-1259 Simmental-1259 Simmental-1111 Simmental-1111 Simmental-1285 Simmental-1285 Simmental-1022 Simmental-1022 Simmental-1062 Simmental-1062 Simmental-950 Simmental-950 Simmental-1212 Simmental-1212 Simmental-1274 Simmental-1274 Simmental-1015 Simmental-1015 Simmental-1010 Simmental-1010 Simmental-1009 Simmental-1009 Simmental-1181 Simmental-1181 Simmental-1142 Simmental-1142 Simmental-1251 Simmental-1251 Simmental-1074 Simmental-1074 Simmental-1130 Simmental-1130 Simmental-1262 Simmental-1262 Simmental-1061 Simmental-1061 Simmental-1162 Simmental-1162 Simmental-1008 Simmental-1008 Simmental-981 Simmental-981 Simmental-1005 Simmental-1005 Simmental-944 Simmental-944 Simmental-944 Simmental-944 Simmental-1060 Simmental-1060 Simmental-1189 Simmental-1189 Simmental-987 Simmental-987 Simmental-1009 Simmental-1009 Simmental-966 Simmental-966 Simmental-1292 Simmental-1292 Simmental-1073 Simmental-1073 Simmental-1099 Simmental-1099 Simmental-938 Simmental-938 Simmental-1141 Simmental-1141 Simmental-1088 Simmental-1088 Simmental-1140 Simmental-1140 Simmental-1152 Simmental-1152 Simmental-995 Simmental-995 Simmental-969 Simmental-969 Simmental-1208 Simmental-1208 Simmental-1265 Simmental-1265 Simmental-1121 Simmental-1121 Simmental-1045 Simmental-1045 Simmental-1180 Simmental-1180 Simmental-1097 Simmental-1097 Simmental-1058 Simmental-1058 Simmental-1271 Simmental-1271 Simmental-1283 Simmental-1283 Simmental-1139 Simmental-1139 Simmental-1054 Simmental-1054 Simmental-989 Simmental-989 Simmental-1268 Simmental-1268 Simmental-1098 Simmental-1098 Simmental-1095 Simmental-1095 Simmental-1085 Simmental-1085 Simmental-1090 Simmental-1090 Simmental-1039 Simmental-1039 Simmental-1237 Simmental-1237 Simmental-1159 Simmental-1159 Simmental-1133 Simmental-1133 Simmental-1244 Simmental-1244 Simmental-1247 Simmental-1247 Simmental-1170 Simmental-1170 Simmental-939 Simmental-939 Simmental-1101 Simmental-1101 Simmental-1169 Simmental-1169 Simmental-1114 Simmental-1114 Simmental-1041 Simmental-1041 Simmental-1144 Simmental-1144 Simmental-1093 Simmental-1093 Simmental-1256 Simmental-1256 Simmental-982 Simmental-982 Simmental-1252 Simmental-1252 Simmental-1100 Simmental-1100 Simmental-1229 Simmental-1229 Simmental-1112 Simmental-1112 Simmental-1269 Simmental-1269 Simmental-1103 Simmental-1103 Simmental-1119 Simmental-1119 Simmental-1216 Simmental-1216 Simmental-988 Simmental-988 Simmental-1236 Simmental-1236 Simmental-1089 Simmental-1089 Simmental-1167 Simmental-1167 Simmental-997 Simmental-997 Simmental-1241 Simmental-1241 Simmental-961 Simmental-961 Simmental-1006 Simmental-1006 Simmental-1226 Simmental-1226 Simmental-1109 Simmental-1109 Simmental-1070 Simmental-1070 Simmental-1145 Simmental-1145 Simmental-1109 Simmental-1109 Simmental-1223 Simmental-1223 Simmental-1176 Simmental-1176 Simmental-1034 Simmental-1034 Simmental-1080 Simmental-1080 Simmental-965 Simmental-965 Simmental-1154 Simmental-1154 Simmental-1214 Simmental-1214 Simmental-1004 Simmental-1004 Simmental-1220 Simmental-1220 Simmental-973 Simmental-973 Simmental-1066 Simmental-1066 Simmental-1105 Simmental-1105 Simmental-1173 Simmental-1173 Simmental-1217 Simmental-1217 Simmental-940 Simmental-940 Simmental-1084 Simmental-1084 Simmental-1104 Simmental-1104 Simmental-1225 Simmental-1225 ? ? Simmental-1003 Simmental-1003 Simmental-1258 Simmental-1258 ? ? Simmental-1190 Simmental-1190 Simmental-1171 Simmental-1171 Simmental-1210 Simmental-1210 Simmental-1199 Simmental-1199 Simmental-1249 Simmental-1249 Simmental-1126 Simmental-1126 Simmental-1219 Simmental-1219 Simmental-1083 Simmental-1083 Simmental-1172 Simmental-1172 Simmental-1172 Simmental-1172 Simmental-1102 Simmental-1102 Simmental-1067 Simmental-1067 Simmental-1128 Simmental-1128 Simmental-976 Simmental-976 ? ? Simmental-1110 Simmental-1110 Simmental-1174 Simmental-1174 Simmental-1082 Simmental-1082 Simmental-1168 Simmental-1168 F1-145 F1-145 Simmental-1157 Simmental-1157 Simmental-1187 Simmental-1187 Simmental-1064 Simmental-1064 Simmental-979 Simmental-979 Simmental-952 Simmental-952 Simmental-1106 Simmental-1106 Simmental-1158 Simmental-1158 Simmental-1135 Simmental-1135 Simmental-1253 Simmental-1253 Simmental-1191 Simmental-1191 Simmental-1238 Simmental-1238 Simmental-965 Simmental-965 Simmental-1248 Simmental-1248 Simmental-1146 Simmental-1146 ? ? Simmental-1242 Simmental-1242 Simmental-996 Simmental-996 Simmental-1020 Simmental-1020 Simmental-1120 Simmental-1120 Simmental-1029 Simmental-1029 Simmental-1291 Simmental-1291 ? ? Simmental-1113 Simmental-1113 Simmental-1227 Simmental-1227 ? ? Simmental-1124 Simmental-1124 ? ? Simmental-1108 Simmental-1108 Simmental-1228 Simmental-1228 Simmental-1211 Simmental-1211 Simmental-1198 Simmental-1198 Simmental-1081 Simmental-1081 Simmental-1264 Simmental-1264 ? ? ? ? Simmental-1263 Simmental-1263 Simmental-1188 Simmental-1188 ? ? Simmental-1107 Simmental-1107 Simmental-1222 Simmental-1222 Simmental-1197 Simmental-1197 Simmental-1123 Simmental-1123 Simmental-1096 Simmental-1096 ? ? Simmental-1018 Simmental-1018 Simmental-1127 Simmental-1127 Simmental-983 Simmental-983 Simmental-1175 Simmental-1175 ? ? Simmental-1122 Simmental-1122 Simmental-1209 Simmental-1209 ? ? Simmental-1020 Simmental-1020 ? ? Simmental-1282 Simmental-1282 Simmental-964 Simmental-964 Simmental-936 Simmental-936 Simmental-960 Simmental-960 Simmental-962 Simmental-962 Simmental-1240 Simmental-1240 Simmental-1239 Simmental-1239 Simmental-1243 Simmental-1243 Simmental-1134 Simmental-1134 Simmental-1002 Simmental-1002 Simmental-1131 Simmental-1131 ? ? Simmental-1151 Simmental-1151 ? ? Simmental-959 Simmental-959 Simmental-1293 Simmental-1293 Simmental-1128 Simmental-1128 Simmental-1129 Simmental-1129 Simmental-1128 Simmental-1128 Simmental-1129 Simmental-1129 Simmental-1166 Simmental-1166 Simmental-1304 Simmental-1304 Simmental-1116 Simmental-1116 Simmental-1116 Simmental-1116 Simmental-1311 Simmental-1311 Simmental-1215 Simmental-1215 Simmental-1255 Simmental-1255 Simmental-1254 Simmental-1254 Simmental-1306 Simmental-1306 Simmental-1302 Simmental-1302 Simmental-1076 Simmental-1076 ? ? Simmental-1301 Simmental-1301 Simmental-1224 Simmental-1224 Simmental-1224 Simmental-1224 Simmental-1296 Simmental-1296 Simmental-1260 Simmental-1260 Simmental-1036 Simmental-1036 Simmental-1150 Simmental-1150 Simmental-1312 Simmental-1312 Simmental-1281 Simmental-1281 Simmental-1294 Simmental-1294 Simmental-1294 Simmental-1294 Simmental-1310 Simmental-1310 Simmental-1303 Simmental-1303 Simmental-1313 Simmental-1313 Simmental-1309 Simmental-1309 Simmental-1305 Simmental-1305 Simmental-1213 Simmental-1213 Simmental-1300 Simmental-1300 Simmental-1307 Simmental-1307 Simmental-1299 Simmental-1299 Simmental-1295 Simmental-1295 Simmental-1298 Simmental-1298 Simmental-1050 Simmental-1050 Simmental-1195 Simmental-1195 Simmental-1132 Simmental-1132 Simmental-1246 Simmental-1246 Simmental-1297 Simmental-1297 ? ? ? ? ? ? ? ? ? ? ? ? ? ? ? ? ? ? ? ? ? ? ? ? ? ? ? ? TropicalComposite-421 TropicalComposite-421 TropicalComposite-420 TropicalComposite-420 TropicalComposite-376 TropicalComposite-376 TropicalComposite-419 TropicalComposite-419 TropicalComposite-418 TropicalComposite-418 TropicalComposite-411 TropicalComposite-411 TropicalComposite-417 TropicalComposite-417 TropicalComposite-352 TropicalComposite-352 TropicalComposite-416 TropicalComposite-416 TropicalComposite-392 TropicalComposite-392 ? ? ? ? ? ? ? ? ? ? ? ? ? ? ? ? ? ? ? ? ? ? ? ? ? ? ? ? ? ? ? ? ? ? ? ? ? ? ? ? ? ? ? ? ? ? ? ? TropicalComposite-383 TropicalComposite-383 TropicalComposite-415 TropicalComposite-415 TropicalComposite-378 TropicalComposite-378 TropicalComposite-365 TropicalComposite-365 TropicalComposite-377 TropicalComposite-377 TropicalComposite-376 TropicalComposite-376 TropicalComposite-414 TropicalComposite-414 TropicalComposite-413 TropicalComposite-413 TropicalComposite-412 TropicalComposite-412 TropicalComposite-411 TropicalComposite-411 TropicalComposite-410 TropicalComposite-410 TropicalComposite-409 TropicalComposite-409 TropicalComposite-356 TropicalComposite-356 TropicalComposite-388 TropicalComposite-388 TropicalComposite-347 TropicalComposite-347 TropicalComposite-379 TropicalComposite-379 TropicalComposite-362 TropicalComposite-362 TropicalComposite-358 TropicalComposite-358 TropicalComposite-408 TropicalComposite-408 TropicalComposite-355 TropicalComposite-355 TropicalComposite-407 TropicalComposite-407 TropicalComposite-406 TropicalComposite-406 TropicalComposite-387 TropicalComposite-387 TropicalComposite-405 TropicalComposite-405 TropicalComposite-361 TropicalComposite-361 TropicalComposite-404 TropicalComposite-404 ? ? ? ? ? ? ? ? ? ? ? ? ? ? ? ? ? ? ? ? ? ? ? ? ? ? ? ? ? ? ? ? ? ? ? ? ? ? ? ? ? ? ? ? ? ? ? ? ? ? ? ? ? ? ? ? ? ? ? ? ? ? ? ? ? ? ? ? ? ? ? ? ? ? ? ? ? ? ? ? ? ? ? ? ? ? ? ? ? ? ? ? ? ? ? ? ? ? ? ? ? ? ? ? ? ? ? ? ? ? ? ? ? ? ? ? ? ? ? ? ? ? ? ? ? ? ? ? ? ? ? ? ? ? ? ? ? ? ? ? ? ? ? ? ? ? ? ? ? ? ? ? ? ? ? ? ? ? ? ? ? ? ? ? ? ? ? ? ? ? ? ? ? ? ? ? ? ? ? ? ? ? ? ? ? ? ? ? ? ? ? ? ? ? ? ? ? ? ? ? ? ? TropicalComposite-353 TropicalComposite-353 TropicalComposite-395 TropicalComposite-395 TropicalComposite-403 TropicalComposite-403 TropicalComposite-381 TropicalComposite-381 TropicalComposite-349 TropicalComposite-349 TropicalComposite-364 TropicalComposite-364 TropicalComposite-347 TropicalComposite-347 TropicalComposite-369 TropicalComposite-369 TropicalComposite-352 TropicalComposite-352 TropicalComposite-368 TropicalComposite-368 TropicalComposite-348 TropicalComposite-348 TropicalComposite-359 TropicalComposite-359 TropicalComposite-375 TropicalComposite-375 TropicalComposite-380 TropicalComposite-380 TropicalComposite-402 TropicalComposite-402 TropicalComposite-367 TropicalComposite-367 TropicalComposite-382 TropicalComposite-382 TropicalComposite-373 TropicalComposite-373 ? ? ? ? ? ? ? ? ? ? ? ? ? ? ? ? ? ? ? ? ? ? ? ? ? ? ? ? ? ? ? ? ? ? ? ? ? ? ? ? ? ? ? ? ? ? ? ? ? ? ? ? ? ? ? ? ? ? ? ? ? ? ? ? ? ? ? ? ? ? ? ? ? ? ? ? ? ? ? ? ? ? ? ? ? ? ? ? ? ? ? ? ? ? ? ? ? ? ? ? ? ? ? ? ? ? ? ? ? ? ? ? ? ? ? ? ? ? ? ? ? ? ? ? ? ? ? ? ? ? ? ? ? ? ? ? ? ? ? ? ? ? ? ? ? ? ? ? ? ? ? ? ? ? ? ? ? ? ? ? ? ? ? ? ? ? ? ? ? ? ? ? ? ? ? ? ? ? ? ? ? ? ? ? ? ? ? ? ? ? ? ? ? ? ? ? ? ? ? ? ? ? ? ? ? ? ? ? ? ? ? ? ? ? ? ? ? ? ? ? ? ? ? ? ? ? ? ? ? ? TropicalComposite-401 TropicalComposite-401 TropicalComposite-396 TropicalComposite-396 TropicalComposite-372 TropicalComposite-372 TropicalComposite-363 TropicalComposite-363 TropicalComposite-389 TropicalComposite-389 TropicalComposite-392 TropicalComposite-392 TropicalComposite-394 TropicalComposite-394 TropicalComposite-386 TropicalComposite-386 TropicalComposite-391 TropicalComposite-391 TropicalComposite-366 TropicalComposite-366 TropicalComposite-354 TropicalComposite-354 TropicalComposite-385 TropicalComposite-385 TropicalComposite-393 TropicalComposite-393 TropicalComposite-357 TropicalComposite-357 TropicalComposite-353 TropicalComposite-353 TropicalComposite-371 TropicalComposite-371 TropicalComposite-384 TropicalComposite-384 TropicalComposite-400 TropicalComposite-400 TropicalComposite-349 TropicalComposite-349 TropicalComposite-360 TropicalComposite-360 TropicalComposite-374 TropicalComposite-374 TropicalComposite-370 TropicalComposite-370 TropicalComposite-399 TropicalComposite-399 TropicalComposite-351 TropicalComposite-351 TropicalComposite-398 TropicalComposite-398 TropicalComposite-350 TropicalComposite-350 TropicalComposite-397 TropicalComposite-397 TropicalComposite-390 TropicalComposite-390 cross-62 cross-62 cross-41 cross-41 cross-46 cross-46 cross-50 cross-50 cross-56 cross-56 cross-64 cross-64 cross-43 cross-43 cross-45 cross-45 cross-49 cross-49 cross-54 cross-54 cross-52 cross-52 cross-57 cross-57 cross-61 cross-61 cross-42 cross-42 cross-65 cross-65 F1-224 F1-224 cross-44 cross-44 cross-42 cross-42 cross-51 cross-51 cross-63 cross-63 cross-47 cross-47 cross-53 cross-53 cross-40 cross-40 cross-58 cross-58 cross-48 cross-48 cross-55 cross-55 cross-60 cross-60 cross-59 cross-59
S breed-BEAGLE Angus Angus Angus Angus Angus Angus Angus Angus Angus Angus Angus Angus Angus Angus Angus Angus Angus Angus Angus Angus Angus Angus Angus Angus Angus Angus Angus Angus Angus Angus Angus Angus Angus Angus Angus Angus Angus Angus Angus Angus Angus Angus Angus Angus Angus Angus Angus Angus Angus Angus Angus Angus Angus Angus Angus Angus Angus Angus Angus Angus Angus Angus Angus Angus Angus Angus Angus Angus Angus Angus Angus Angus Angus Angus Angus Angus Angus Angus Angus Angus Angus Angus Angus Angus Angus Angus Angus Angus Angus Angus Angus Angus Angus Angus Angus Angus Angus Angus Angus Angus Angus Angus Angus Angus Angus Angus Angus Angus Angus Angus Angus Angus Angus Angus Angus Angus Angus Angus Angus Angus Angus Angus Angus Angus Angus Angus Angus Angus Angus Angus Angus Angus Angus Angus Angus Angus Angus Angus Angus Angus Angus Angus Angus Angus Angus Angus Angus Angus Angus Angus Angus Angus Angus Angus Angus Angus Angus Angus Angus Angus Angus Angus Angus Angus Angus Angus Angus Angus Angus Angus Angus Angus Angus Angus Angus Angus Angus Angus Angus Angus Angus Angus Angus Angus Angus Angus Angus Angus Angus Angus Angus Angus Ayshire Ayshire Ayshire Ayshire Ayshire Ayshire Ayshire Ayshire Ayshire Ayshire Ayshire Ayshire Ayshire Ayshire Ayshire Ayshire Ayshire Ayshire Ayshire Ayshire BelgianBlue BelgianBlue BelgianBlue BelgianBlue BelgianBlue BelgianBlue BelgianBlue BelgianBlue BelgianBlue BelgianBlue BelgianBlue BelgianBlue BelgianBlue BelgianBlue BelgianBlue BelgianBlue BelgianBlue BelgianBlue BelgianBlue BelgianBlue BelgianBlue BelgianBlue BelgianBlue BelgianBlue BelgianBlue BelgianBlue BelgianBlue BelgianBlue BelgianBlue BelgianBlue BelgianBlue BelgianBlue BelgianBlue BelgianBlue BelgianBlue BelgianBlue BelgianBlue BelgianBlue BelgianBlue BelgianBlue BelgianBlue BelgianBlue BelgianBlue BelgianBlue BelgianBlue BelgianBlue BelgianBlue BelgianBlue BelgianBlue BelgianBlue BelgianBlue BelgianBlue BelgianBlue BelgianBlue BelgianBlue BelgianBlue BelgianBlue BelgianBlue BelgianBlue BelgianBlue BelgianBlue BelgianBlue BelgianBlue BelgianBlue BelgianBlue BelgianBlue BelgianBlue BelgianBlue BelgianBlue BelgianBlue BelgianBlue BelgianBlue BelgianBlue BelgianBlue BelgianBlue BelgianBlue BelgianBlue BelgianBlue BelgianBlue BelgianBlue BelgianBlue BelgianBlue BelgianBlue BelgianBlue BelgianBlue BelgianBlue BelgianBlue BelgianBlue BelgianBlue BelgianBlue BelgianBlue BelgianBlue BelgianBlue BelgianBlue BelgianBlue BelgianBlue BelgianBlue BelgianBlue BelgianBlue BelgianBlue BelgianBlue BelgianBlue BelgianBlue BelgianBlue BelgianBlue BelgianBlue BelgianBlue BelgianBlue BelgianBlue BelgianBlue BelgianBlue BelgianBlue BelgianBlue BelgianBlue BelgianBlue BelgianBlue Brahman Brahman Brahman Brahman Brahman Brahman Brahman Brahman Brahman Brahman Brahman Brahman Brahman Brahman Brahman Brahman Brahman Brahman Brahman Brahman Brahman Brahman Brahman Brahman Brahman Brahman Brahman Brahman Brahman Brahman Brahman Brahman Brahman Brahman Brahman Brahman Brahman Brahman Brahman Brahman Brahman Brahman Brahman Brahman Brahman Brahman Brahman Brahman Brahman Brahman Brahman Brahman Brahman Brahman Brahman Brahman Brahman Brahman Brahman Brahman Brahman Brahman Brahman Brahman Brahman Brahman Brahman Brahman Brahman Brahman Brahman Brahman Brahman Brahman Brahman Brahman Brahman Brahman Brahman Brahman Brahman Brahman Brahman Brahman Brahman Brahman Brahman Brahman Brahman Brahman Brahman Brahman Brahman Brahman Brahman Brahman Brahman Brahman Brahman Brahman Brahman Brahman Brahman Brahman Brahman Brahman Brahman Brahman Brahman Brahman Brahman Brahman Brahman Brahman Brahman Brahman Brahman Brahman Brahman Brahman Brahman Brahman Brahman Brahman Brahman Brahman Brahman Brahman Brahman Brahman Brahman Brahman Brahman Brahman Brahman Brahman Brahman Brahman Brahman Brahman Brahman Brahman Brahman Brahman Brahman Brahman Brahman Brahman Brahman Brahman Brahman Brahman Brahman Brahman Brahman Brahman Brahman Brahman Brahman Brahman Brahman Brahman Brahman Brahman Brahman Brahman Brahman Brahman Brahman Brahman Brahman Brahman Brahman Brahman Brahman Brahman Brahman Brahman Brahman Brahman Brahman Brahman Brahman Brahman Brahman Brahman Brahman Brahman Brahman Brahman Brahman Brahman Brahman Brahman Brahman Brahman Brahman Brahman Brahman Brahman Brahman Brahman Brahman Brahman Brahman Brahman Brahman Brahman Brahman Brahman Brahman Brahman Brahman Brahman Brahman Brahman Brahman Brahman Brahman Brahman Brahman Brahman Brahman Brahman Brahman Brahman Brahman Brahman Brahman Brahman Brahman Brahman Brahman Brahman Brahman Brahman Brahman Brahman Brahman Brahman Brahman Brahman Brahman Brahman Brahman Brahman Brahman Brahman Brahman Brahman Brahman Brahman Brahman Brahman Brahman Brahman Brahman Brahman Brahman Brahman Brahman Brahman Brahman Brahman Brahman Brahman Brahman Brahman Brahman Brahman Brahman Brahman Brahman Brahman Brahman Brahman Brahman Brahman Brahman Brahman Brahman Brahman Brahman Brahman Brahman Brahman Brahman Brahman Brahman Brahman Brahman Brahman Brahman Brahman Brahman Brahman Brahman Brahman Brahman Brahman Brahman Brahman Brahman Brahman Brahman Brahman Brahman Brahman Brahman Brahman Brahman Brahman Brahman Brahman Brahman Brahman Brahman Brahman Brahman Brahman Brahman Brahman Brahman Brahman Brahman Brahman Brahman Brahman Brahman Brahman Brahman Brahman Brahman Brahman Brahman Brahman Brahman Brahman Brahman Brahman Brahman Brahman Brahman Brahman Brahman Brahman Brahman Brahman Brahman Brahman Brahman Brahman Brahman Brahman Brahman Brahman Brahman Brahman Brahman Brahman Brahman Brahman Brahman Brahman Brahman Brahman Brahman Brahman Brahman Brahman Brahman Brahman Brahman Brahman Brahman Brahman Brahman Brahman Brahman Brahman Brahman Brahman Brahman Brahman Brahman Brahman Brahman Brahman Brahman Brahman Brahman Brahman Brahman Brahman Brahman Brahman Brahman Brahman Brahman Brahman Brahman Brahman Brahman Brahman Brahman Brahman Brahman Brahman Brahman Brahman Brahman Brahman Brahman Brahman Brahman Brahman Brahman Brahman Brahman Brahman Brahman Brahman Brahman Brahman Brahman Brahman Brahman Brahman Brahman Brahman Brahman Brahman Brahman Brahman Brahman Brahman Brahman Brahman Brahman Brahman Brahman Brahman Brahman Brahman Brahman Brahman Brahman Brahman Brahman Brahman Brahman Brahman Brahman Brahman Brahman Brahman Brahman Brahman Brahman Brahman Brahman Brahman Brahman Brahman Brahman Brahman Brahman Brahman Brahman Brahman Brahman Brahman Brahman Brahman Brahman Brahman Brahman Brahman Brahman Brahman Brahman Brahman Brahman Brahman Brahman Brahman Brahman Brahman Brahman Brahman Brahman Brahman Brahman Brahman Brahman Brahman Brahman Brahman Brahman Brahman Brahman Brahman Brahman Brahman Brahman Brahman Brahman Brahman Brahman Brahman Brahman Brahman Brahman Brahman Brahman Brahman Brahman Brahman Brahman Brahman Brahman Brahman Brahman Brahman Brahman Brahman Brahman Brahman Brahman Brahman Brahman Brahman Brahman Brahman Brahman Brahman Brahman Brahman Brahman Brahman Brahman Brahman Brahman Brahman Brahman Brahman Brahman Brahman Brahman Brahman Brahman Brahman Brahman Brahman Brahman Brahman Brahman Brahman Brahman Brahman Brahman Brahman Brahman Brahman Brahman Brahman Brahman Brahman Brahman Brahman Brahman Brahman Brahman Brahman Brahman Brahman Brahman Brahman Brahman Brahman Brahman Brahman Brahman Brahman Brahman Brahman Brahman Brahman Brahman Brahman Brahman Brahman Brahman Brahman Brahman Brahman Brahman Brahman Brahman Brahman Brahman Brahman Brahman Brahman Brahman Brahman Brahman Brahman Brahman Brahman Brahman Brahman Brahman Brahman Brahman Brahman Brahman Brahman Brahman Brahman Brahman Brahman Brahman Brahman Brahman Brahman Brahman Brahman Brahman Brahman Brahman Brahman Brahman Brahman Brahman Brahman Brahman Brahman Brahman Brahman Brahman Brahman Brahman Brahman Brahman Brahman Brahman Brahman Brahman Brahman Brahman Brahman Brahman Brahman Brahman Brahman Brahman Brahman Brahman Brahman Brahman Brahman Brahman Brahman Brahman Brahman Brahman Brahman Brahman Brahman Brahman Brahman Brahman Brahman Brahman Brahman Brahman Brahman Brahman Brahman Brahman Brahman Brahman Brahman Brahman Brahman Brahman Brahman Brahman Brahman Brahman Brahman Brahman Brahman Brahman Brahman Brahman Brahman Brahman Brahman Brahman Brahman Brahman Brahman Brahman Brahman Brahman Brahman Brahman Brahman BrownSwiss BrownSwiss BrownSwiss BrownSwiss BrownSwiss BrownSwiss BrownSwiss BrownSwiss BrownSwiss BrownSwiss BrownSwiss BrownSwiss BrownSwiss BrownSwiss BrownSwiss BrownSwiss BrownSwiss BrownSwiss BrownSwiss BrownSwiss BrownSwiss BrownSwiss BrownSwiss BrownSwiss BrownSwiss BrownSwiss BrownSwiss BrownSwiss BrownSwiss BrownSwiss BrownSwiss BrownSwiss BrownSwiss BrownSwiss BrownSwiss BrownSwiss BrownSwiss BrownSwiss BrownSwiss BrownSwiss BrownSwiss BrownSwiss BrownSwiss BrownSwiss BrownSwiss BrownSwiss BrownSwiss BrownSwiss BrownSwiss BrownSwiss BrownSwiss BrownSwiss BrownSwiss BrownSwiss BrownSwiss BrownSwiss BrownSwiss BrownSwiss Charolais Charolais Charolais Charolais Charolais Charolais Charolais Charolais Charolais Charolais Charolais Charolais Charolais Charolais Charolais Charolais Charolais Charolais Charolais Charolais Charolais Charolais Charolais Charolais Charolais Charolais Charolais Charolais Charolais Charolais Charolais Charolais Charolais Charolais Charolais Charolais Charolais Charolais Charolais Charolais Charolais Charolais Charolais Charolais Charolais Charolais Charolais Charolais Charolais Charolais Charolais Charolais Charolais Charolais Charolais Charolais Charolais Charolais Charolais Charolais Charolais Charolais Charolais Charolais Charolais Charolais Charolais Charolais Charolais Charolais Charolais Charolais Charolais Charolais Charolais Charolais Charolais Charolais Charolais Charolais Charolais Charolais Charolais Charolais Charolais Charolais Charolais Charolais Charolais Charolais Charolais Charolais Charolais Charolais Charolais Charolais Charolais Charolais Charolais Charolais Charolais Charolais Charolais Charolais Charolais Charolais Charolais Charolais Charolais Charolais Charolais Charolais Charolais Charolais Charolais Charolais Charolais Charolais Charolais Charolais Charolais Charolais Charolais Charolais Charolais Charolais Charolais Charolais Charolais Charolais Charolais Charolais Charolais Charolais Charolais Charolais Charolais Charolais Charolais Charolais Charolais Charolais Charolais Charolais Charolais Charolais Charolais Charolais Charolais Charolais Charolais Charolais Charolais Charolais Charolais Charolais Charolais Charolais Charolais Charolais Charolais Charolais Charolais Charolais Charolais Charolais Charolais Charolais Charolais Charolais Charolais Charolais Charolais Charolais Charolais Charolais Charolais Charolais Charolais Charolais Charolais Charolais Charolais Charolais Charolais Charolais Charolais Charolais Charolais Charolais Charolais Charolais Charolais Charolais Charolais Charolais Charolais Charolais Charolais Charolais Charolais Charolais Charolais Charolais Charolais Charolais Charolais Charolais Charolais Charolais Charolais Charolais Charolais Charolais Charolais Charolais Charolais Charolais Charolais Charolais Charolais Charolais Charolais Charolais Charolais Charolais Charolais Charolais Charolais Charolais Charolais Charolais Charolais Charolais Charolais Charolais Charolais Charolais Charolais Charolais Charolais Charolais Charolais Charolais Charolais Charolais Charolais Charolais Charolais Charolais Charolais Charolais Charolais Charolais Charolais Charolais Charolais Charolais Charolais Charolais Charolais Charolais Charolais Charolais Charolais Charolais Charolais Charolais Charolais Charolais Charolais Charolais Charolais Charolais Charolais Charolais Charolais Charolais Charolais Charolais Charolais Charolais Charolais Charolais Charolais Charolais Charolais Charolais Charolais Charolais Charolais Charolais Charolais Charolais Charolais Charolais Charolais Charolais Charolais Charolais Charolais Charolais Charolais Charolais Charolais Charolais Charolais Charolais Charolais Charolais Charolais Charolais Charolais Charolais Charolais Charolais Charolais Charolais Charolais Charolais Charolais Charolais Charolais Charolais Charolais Charolais Charolais Charolais Charolais Charolais Charolais Charolais Charolais Charolais Charolais Charolais Charolais Charolais Charolais Charolais Charolais Charolais Charolais Charolais Charolais Charolais Charolais Charolais Charolais Charolais Charolais Charolais Charolais Charolais Charolais Charolais Charolais Charolais Charolais Charolais Charolais Charolais Charolais Charolais Charolais Charolais Charolais Charolais Charolais Charolais Charolais Charolais Charolais Charolais Charolais Charolais Charolais Charolais Charolais Charolais Charolais Charolais Charolais Charolais Charolais Charolais Charolais Charolais Charolais Charolais Charolais Charolais Charolais Charolais Charolais Charolais Charolais Charolais Charolais Charolais Charolais Charolais Charolais Charolais Charolais Charolais Charolais Charolais Charolais Charolais Charolais Charolais Charolais Charolais Charolais Charolais Charolais Charolais Charolais Charolais Charolais Charolais Charolais Charolais Charolais Charolais Charolais Charolais Charolais Charolais Charolais Charolais Charolais Charolais Charolais Charolais Charolais Charolais Charolais Charolais Charolais Charolais Charolais Charolais Charolais Charolais Charolais Charolais Charolais Charolais Charolais Charolais Charolais Charolais Charolais Charolais Charolais Charolais Charolais Charolais Charolais Charolais Charolais Charolais Charolais Charolais Charolais Charolais Charolais Charolais Charolais Charolais Charolais Charolais Charolais Charolais Charolais Charolais Charolais Charolais Charolais Charolais Freisan Freisan Freisan Freisan Freisan Freisan Freisan Freisan Freisan Freisan Freisan Freisan Freisan Freisan Gelbvieh Gelbvieh Gelbvieh Gelbvieh Gelbvieh Gelbvieh Gelbvieh Gelbvieh Gelbvieh Gelbvieh Gelbvieh Gelbvieh Gelbvieh Gelbvieh Gelbvieh Gelbvieh Gelbvieh Gelbvieh Gelbvieh Gelbvieh Gelbvieh Gelbvieh Gelbvieh Gelbvieh Gelbvieh Gelbvieh Gelbvieh Gelbvieh Gelbvieh Gelbvieh Gelbvieh Gelbvieh Gelbvieh Gelbvieh Gelbvieh Gelbvieh Gelbvieh Gelbvieh Gelbvieh Gelbvieh Gelbvieh Gelbvieh Gelbvieh Gelbvieh Gelbvieh Gelbvieh Gelbvieh Gelbvieh Gir Gir Gir Gir Gir Gir Gir Gir Gir Gir Gir Gir Gir Gir Gir Gir Gir Gir Gir Gir Gir Gir Gir Gir Gir Gir Gir Gir Gir Gir Gir Gir Gir Gir Gir Gir Gir Gir Gir Gir Gir Gir Gir Gir Gir Gir Gir Gir Gir Gir Gir Gir Gir Gir Gir Gir Gir Gir Gir Gir Gir Gir Gir Gir Gir Gir Gir Gir Gir Gir Gir Gir Gir Gir Gir Gir Gir Gir Gir Gir Gir Gir Gir Gir Gir Gir Gir Gir Gir Gir Gir Gir Gir Gir Gir Gir Gir Gir Gir Gir Gir Gir Gir Gir Gir Gir Gir Gir Gir Gir Gir Gir Gir Gir Gir Gir Gir Gir Gir Gir Gir Gir Gir Gir Gir Gir Gir Gir Gir Gir Gir Gir Gir Gir Gir Gir Gir Gir Gir Gir Gir Gir Gir Gir Gir Gir Gir Gir Gir Gir Gir Gir Gir Gir Gir Gir Gir Gir Gir Gir Gir Gir Gir Gir Gir Gir Gir Gir Gir Gir Gir Gir Gir Gir Gir Gir Gir Gir Gir Gir Gir Gir Gir Gir Gir Gir Gir Gir Gir Gir Gir Gir Gir Gir Gir Gir Gir Gir Gir Gir Gir Gir Gir Gir Gir Gir Gir Gir Gir Gir Gir Gir Gir Gir Gir Gir Gir Gir Gir Gir Gir Gir Gir Gir Gir Gir Gir Gir Gir Gir Gir Gir Gir Gir Gir Gir Gir Gir Gir Gir Gir Gir Gir Gir Gir Gir Gir Gir Gir Gir Guernsey Guernsey Guernsey Guernsey Guernsey Guernsey Guernsey Guernsey Guernsey Guernsey Guernsey Guernsey Guernsey Guernsey Hereford Hereford Hereford Hereford Hereford Hereford Hereford Hereford Hereford Hereford Hereford Hereford Hereford Hereford Hereford Hereford Hereford Hereford Hereford Hereford Hereford Hereford Hereford Hereford Hereford Hereford Hereford Hereford Hereford Hereford Hereford Hereford Hereford Hereford Hereford Hereford Hereford Hereford Hereford Hereford Hereford Hereford Hereford Hereford Hereford Hereford Hereford Hereford Hereford Hereford Hereford Hereford Hereford Hereford Hereford Hereford Hereford Hereford Hereford Hereford Hereford Hereford Hereford Hereford Hereford Hereford Hereford Hereford Hereford Hereford Hereford Hereford Hereford Hereford Hereford Hereford Hereford Hereford Hereford Hereford Hereford Hereford Hereford Hereford Hereford Hereford Hereford Hereford Hereford Hereford Hereford Hereford Hereford Hereford Hereford Hereford Hereford Hereford Hereford Hereford Hereford Hereford Hereford Hereford Hereford Hereford Hereford Hereford Hereford Hereford Hereford Hereford Hereford Hereford Hereford Hereford Hereford Hereford Hereford Hereford Hereford Hereford Hereford Hereford Hereford Hereford Hereford Hereford Hereford Hereford Hereford Hereford Hereford Hereford Hereford Hereford Hereford Hereford Hereford Hereford Hereford Hereford Hereford Hereford Hereford Hereford Hereford Hereford Hereford Hereford Hereford Hereford Hereford Hereford Hereford Hereford Hereford Hereford Hereford Hereford Hereford Hereford Hereford Hereford Hereford Hereford Hereford Hereford Hereford Hereford Hereford Hereford Hereford Hereford Hereford Hereford Hereford Hereford Hereford Hereford Hereford Hereford Hereford Hereford Hereford Hereford Hereford Hereford Hereford Hereford Hereford Hereford Hereford Hereford Hereford Hereford Hereford Hereford Hereford Hereford Hereford Hereford Hereford Hereford Hereford Hereford Hereford Hereford Holstein Holstein Holstein Holstein Holstein Holstein Holstein Holstein Holstein Holstein Holstein Holstein Holstein Holstein Holstein Holstein Holstein Holstein Holstein Holstein Holstein Holstein Holstein Holstein Holstein Holstein Holstein Holstein Holstein Holstein Holstein Holstein Holstein Holstein Holstein Holstein Holstein Holstein Holstein Holstein Holstein Holstein Holstein Holstein Holstein Holstein Holstein Holstein Holstein Holstein Holstein Holstein Holstein Holstein Holstein Holstein Holstein Holstein Holstein Holstein Holstein Holstein Holstein Holstein Holstein Holstein Holstein Holstein Holstein Holstein Holstein Holstein Holstein Holstein Holstein Holstein Holstein Holstein Holstein Holstein Holstein Holstein Holstein Holstein Holstein Holstein Holstein Holstein Holstein Holstein Holstein Holstein Holstein Holstein Holstein Holstein Holstein Holstein Holstein Holstein Holstein Holstein Holstein Holstein Holstein Holstein Holstein Holstein Holstein Holstein Holstein Holstein Holstein Holstein Holstein Holstein Holstein Holstein Holstein Holstein Holstein Holstein Holstein Holstein Holstein Holstein Holstein Holstein Holstein Holstein Holstein Holstein Holstein Holstein Holstein Holstein Holstein Holstein Holstein Holstein Holstein Holstein Holstein Holstein Holstein Holstein Holstein Holstein Holstein Holstein Holstein Holstein Holstein Holstein Holstein Holstein Holstein Holstein Holstein Holstein Holstein Holstein Holstein Holstein Holstein Holstein Holstein Holstein Holstein Holstein Holstein Holstein Holstein Holstein Holstein Holstein Holstein Holstein Holstein Holstein Holstein Holstein Holstein Holstein Holstein Holstein Holstein Holstein Holstein Holstein Holstein Holstein Holstein Holstein Holstein Holstein Holstein Holstein Holstein Holstein Holstein Holstein Holstein Holstein Holstein Holstein Holstein Holstein Holstein Holstein Holstein Holstein Holstein Holstein Holstein Holstein Holstein Holstein Holstein Holstein Holstein Holstein Holstein Holstein Holstein Holstein Holstein Holstein Holstein Holstein Jersey Jersey Jersey Jersey Jersey Jersey Jersey Jersey Jersey Jersey Jersey Jersey Jersey Jersey Jersey Jersey Jersey Jersey Jersey Jersey Jersey Jersey Jersey Jersey Jersey Jersey Jersey Jersey Jersey Jersey Jersey Jersey Jersey Jersey Jersey Jersey Jersey Jersey Jersey Jersey Jersey Jersey Jersey Jersey Limousin Limousin Limousin Limousin Limousin Limousin Limousin Limousin Limousin Limousin Limousin Limousin Limousin Limousin Limousin Limousin Limousin Limousin Limousin Limousin Limousin Limousin Limousin Limousin Limousin Limousin Limousin Limousin Limousin Limousin Limousin Limousin Limousin Limousin Limousin Limousin Limousin Limousin Limousin Limousin Limousin Limousin Limousin Limousin Limousin Limousin Limousin Limousin Limousin Limousin Limousin Limousin Limousin Limousin Limousin Limousin Limousin Limousin Limousin Limousin Limousin Limousin Limousin Limousin Limousin Limousin Limousin Limousin Limousin Limousin Limousin Limousin Limousin Limousin Limousin Limousin Limousin Limousin Limousin Limousin Limousin Limousin Limousin Limousin Limousin Limousin Limousin Limousin Limousin Limousin Limousin Limousin Limousin Limousin Limousin Limousin Limousin Limousin Limousin Limousin Limousin Limousin Limousin Limousin Limousin Limousin Limousin Limousin Limousin Limousin Limousin Limousin Limousin Limousin Limousin Limousin Limousin Limousin Limousin Limousin Limousin Limousin Limousin Limousin Limousin Limousin Limousin Limousin Limousin Limousin Limousin Limousin Limousin Limousin Limousin Limousin Limousin Limousin Limousin Limousin Limousin Limousin Limousin Limousin Limousin Limousin Limousin Limousin Limousin Limousin Limousin Limousin Limousin Limousin Limousin Limousin Limousin Limousin Limousin Limousin Limousin Limousin Limousin Limousin Limousin Limousin Limousin Limousin Limousin Limousin Limousin Limousin Limousin Limousin Limousin Limousin Limousin Limousin Limousin Limousin Limousin Limousin Limousin Limousin Limousin Limousin Limousin Limousin Limousin Limousin Limousin Limousin Limousin Limousin Limousin Limousin Limousin Limousin Limousin Limousin Limousin Limousin Limousin Limousin Limousin Limousin Limousin Limousin Limousin Limousin Limousin Limousin Limousin Limousin Limousin Limousin Limousin Limousin Limousin Limousin Limousin Limousin Limousin Limousin Limousin Limousin Limousin Limousin Limousin Limousin Limousin Limousin Limousin Limousin Limousin Limousin Limousin Limousin Limousin Limousin Limousin Limousin Limousin Limousin Limousin Limousin Limousin Limousin Limousin Limousin Limousin Limousin Limousin Limousin Limousin Limousin Limousin Limousin Limousin Limousin Limousin Limousin Limousin Limousin Limousin Limousin Limousin Limousin Limousin Limousin Limousin Limousin Limousin Limousin Limousin Limousin Limousin Limousin Limousin Limousin Limousin Limousin Limousin Limousin Limousin Limousin Limousin Limousin Limousin Limousin Limousin Limousin Limousin Limousin Limousin Limousin Limousin Limousin Limousin Limousin Limousin Limousin Limousin Limousin Limousin Limousin Limousin Limousin Limousin Limousin Limousin Limousin Limousin Limousin Limousin Limousin Limousin Limousin Limousin Limousin Limousin Limousin Limousin Limousin Limousin Limousin Limousin Limousin Limousin Limousin Limousin Limousin Limousin Limousin Limousin Limousin Limousin Limousin Limousin Limousin Limousin Limousin Limousin Limousin Limousin Limousin Limousin Limousin Limousin Limousin Limousin Limousin Limousin Limousin Limousin Limousin Limousin Limousin Limousin Limousin Limousin Limousin Limousin Limousin Limousin Limousin Limousin Limousin Limousin Limousin Limousin Limousin Limousin Limousin Limousin Limousin Limousin Limousin Limousin Limousin Limousin Limousin Limousin Limousin Limousin Limousin Limousin Limousin Limousin Limousin Limousin Limousin Limousin Limousin Limousin Limousin Limousin Limousin Limousin Limousin Limousin Limousin Limousin Limousin Limousin Limousin Limousin Limousin Limousin Limousin Limousin Limousin Limousin Limousin Limousin Limousin Limousin Limousin Limousin Limousin Limousin Limousin Limousin Limousin Limousin Limousin Limousin Limousin Limousin Limousin Limousin Limousin Limousin Limousin Limousin Limousin Limousin Limousin Limousin Limousin Limousin Limousin Limousin Limousin Limousin Limousin Limousin Limousin Limousin Limousin Limousin Limousin Limousin Limousin Limousin Limousin Limousin Limousin Limousin Limousin Limousin Limousin Limousin Limousin Limousin Limousin Limousin Limousin Limousin Limousin Limousin Limousin Limousin Limousin Limousin Limousin Limousin Limousin Limousin Limousin Limousin Limousin Limousin Limousin Limousin Limousin Limousin Limousin Limousin Limousin Limousin Limousin Limousin Limousin Limousin Limousin Limousin Limousin Limousin Limousin Limousin Limousin Limousin Limousin Limousin Limousin Limousin Limousin Limousin Limousin Limousin Limousin Limousin Limousin Limousin Limousin Limousin Limousin Limousin Limousin Limousin Limousin Limousin Limousin Limousin Limousin Limousin Limousin Limousin Limousin Limousin Limousin Limousin Limousin Limousin Limousin Limousin Limousin Limousin Limousin Limousin Limousin Limousin Limousin Limousin Limousin Limousin Limousin Limousin Limousin Limousin Limousin Limousin Limousin Limousin Limousin Limousin Limousin Limousin Limousin Limousin Limousin Limousin Limousin Limousin Limousin Limousin Limousin Limousin Limousin Limousin Limousin Limousin Limousin Limousin Limousin Limousin Limousin Limousin Limousin Limousin Limousin Limousin Limousin Limousin Limousin Limousin Limousin Limousin Limousin Limousin Limousin Limousin Limousin Limousin Limousin Limousin Limousin Limousin Limousin Limousin Limousin Limousin Limousin Limousin Limousin Limousin Limousin Limousin Limousin Limousin Limousin Limousin Limousin Limousin Limousin Limousin Limousin Limousin Limousin Limousin Limousin Limousin Limousin Limousin Limousin Limousin Limousin Limousin Limousin Limousin Limousin Limousin Limousin Limousin Limousin Limousin Limousin Limousin Limousin Limousin Limousin Limousin Limousin Limousin Limousin Limousin Limousin Limousin Limousin Limousin Limousin Limousin Limousin Limousin Limousin Limousin Limousin Limousin Limousin Limousin Limousin Limousin Limousin Limousin Limousin Limousin Limousin Limousin Limousin Limousin Limousin Limousin Limousin Limousin Limousin Limousin Limousin Limousin Limousin Limousin Limousin Limousin Limousin Limousin Limousin Limousin Limousin Limousin Limousin Limousin Limousin Limousin Limousin Limousin Limousin Limousin Limousin Limousin Limousin Limousin Limousin Limousin Limousin Limousin Limousin Limousin Limousin Limousin Limousin Limousin Limousin Limousin Limousin Limousin Limousin Limousin Limousin Limousin Limousin Limousin Limousin Limousin Limousin Limousin Limousin Limousin Limousin Limousin Limousin Limousin Limousin Limousin Limousin Limousin Limousin Limousin Limousin Limousin Limousin Limousin Limousin Limousin Limousin Limousin Limousin Limousin Limousin Limousin Limousin Limousin Limousin Limousin Limousin Limousin Limousin Limousin Limousin Limousin Limousin Limousin Limousin Limousin Limousin Limousin Limousin Limousin Limousin Limousin Limousin Limousin Limousin Limousin Limousin Limousin Limousin Limousin Limousin Limousin Limousin Limousin Limousin Limousin Limousin Limousin Limousin Limousin Limousin Limousin Limousin Limousin Limousin Limousin Limousin Limousin Limousin Limousin Limousin Limousin Limousin Limousin Limousin Limousin Limousin Limousin Limousin Limousin Limousin Limousin Limousin Limousin Limousin Limousin Limousin Limousin Limousin Limousin Limousin Limousin Limousin Limousin Limousin Limousin Limousin Nelore Nelore Nelore Nelore Nelore Nelore Nelore Nelore Nelore Nelore Nelore Nelore Nelore Nelore Nelore Nelore Nelore Nelore Nelore Nelore Nelore Nelore Nelore Nelore Nelore Nelore Nelore Nelore Nelore Nelore Nelore Nelore Nelore Nelore Nelore Nelore Nelore Nelore Nelore Nelore Nelore Nelore Nelore Nelore Nelore Nelore Nelore Nelore Nelore Nelore Nelore Nelore Nelore Nelore Nelore Nelore Nelore Nelore Nelore Nelore Nelore Nelore Nelore Nelore Nelore Nelore Nelore Nelore Nelore Nelore Nelore Nelore Nelore Nelore Nelore Nelore Nelore Nelore Nelore Nelore Nelore Nelore Nelore Nelore Nelore Nelore Nelore Nelore Nelore Nelore Nelore Nelore Nelore Nelore Nelore Nelore Nelore Nelore Nelore Nelore Nelore Nelore Nelore Nelore Nelore Nelore Nelore Nelore Nelore Nelore Nelore Nelore Nelore Nelore Nelore Nelore Nelore Nelore Nelore Nelore Nelore Nelore Nelore Nelore Nelore Nelore Nelore Nelore Nelore Nelore Nelore Nelore Nelore Nelore Nelore Nelore Nelore Nelore Nelore Nelore Nelore Nelore Nelore Nelore Nelore Nelore Nelore Nelore Nelore Nelore Nelore Nelore Nelore Nelore Nelore Nelore Nelore Nelore Nelore Nelore Nelore Nelore Nelore Nelore Nelore Nelore Nelore Nelore Nelore Nelore Nelore Nelore Nelore Nelore Nelore Nelore Nelore Nelore Nelore Nelore Nelore Nelore Nelore Nelore Nelore Nelore Nelore Nelore Nelore Nelore Nelore Nelore Nelore Nelore Nelore Nelore Nelore Nelore Nelore Nelore Nelore Nelore Nelore Nelore Nelore Nelore Nelore Nelore Nelore Nelore Nelore Nelore Nelore Nelore Nelore Nelore Nelore Nelore Nelore Nelore Nelore Nelore Nelore Nelore Nelore Nelore Nelore Nelore Nelore Nelore Nelore Nelore Nelore Nelore Nelore Nelore Nelore Nelore Nelore Nelore Nelore Nelore Nelore Nelore Nelore Nelore Nelore Nelore Piedmontese Piedmontese Piedmontese Piedmontese Piedmontese Piedmontese Piedmontese Piedmontese Piedmontese Piedmontese Piedmontese Piedmontese Piedmontese Piedmontese Piedmontese Piedmontese Piedmontese Piedmontese Piedmontese Piedmontese RedAngus RedAngus RedAngus RedAngus RedAngus RedAngus RedAngus RedAngus RedAngus RedAngus RedAngus RedAngus RedAngus RedAngus RedAngus RedAngus RedAngus RedAngus RedAngus RedAngus Shorthorn Shorthorn Shorthorn Shorthorn Shorthorn Shorthorn Shorthorn Shorthorn Shorthorn Shorthorn Shorthorn Shorthorn Shorthorn Shorthorn Shorthorn Shorthorn Shorthorn Shorthorn Shorthorn Shorthorn Shorthorn Shorthorn Shorthorn Shorthorn Shorthorn Shorthorn Shorthorn Shorthorn Shorthorn Shorthorn Shorthorn Shorthorn Shorthorn Shorthorn Simmental Simmental Simmental Simmental Simmental Simmental Simmental Simmental Simmental Simmental Simmental Simmental Simmental Simmental Simmental Simmental Simmental Simmental Simmental Simmental Simmental Simmental Simmental Simmental Simmental Simmental Simmental Simmental Simmental Simmental Simmental Simmental Simmental Simmental Simmental Simmental Simmental Simmental Simmental Simmental Simmental Simmental Simmental Simmental Simmental Simmental Simmental Simmental Simmental Simmental Simmental Simmental Simmental Simmental Simmental Simmental Simmental Simmental Simmental Simmental Simmental Simmental Simmental Simmental Simmental Simmental Simmental Simmental Simmental Simmental Simmental Simmental Simmental Simmental Simmental Simmental Simmental Simmental Simmental Simmental Simmental Simmental Simmental Simmental Simmental Simmental Simmental Simmental Simmental Simmental Simmental Simmental Simmental Simmental Simmental Simmental Simmental Simmental Simmental Simmental Simmental Simmental Simmental Simmental Simmental Simmental Simmental Simmental Simmental Simmental Simmental Simmental Simmental Simmental Simmental Simmental Simmental Simmental Simmental Simmental Simmental Simmental Simmental Simmental Simmental Simmental Simmental Simmental Simmental Simmental Simmental Simmental Simmental Simmental Simmental Simmental Simmental Simmental Simmental Simmental Simmental Simmental Simmental Simmental Simmental Simmental Simmental Simmental Simmental Simmental Simmental Simmental Simmental Simmental Simmental Simmental Simmental Simmental Simmental Simmental Simmental Simmental Simmental Simmental Simmental Simmental Simmental Simmental Simmental Simmental Simmental Simmental Simmental Simmental Simmental Simmental Simmental Simmental Simmental Simmental Simmental Simmental Simmental Simmental Simmental Simmental Simmental Simmental Simmental Simmental Simmental Simmental Simmental Simmental Simmental Simmental Simmental Simmental Simmental Simmental Simmental Simmental Simmental Simmental Simmental Simmental Simmental Simmental Simmental Simmental Simmental Simmental Simmental Simmental Simmental Simmental Simmental Simmental Simmental Simmental Simmental Simmental Simmental Simmental Simmental Simmental Simmental Simmental Simmental Simmental Simmental Simmental Simmental Simmental Simmental Simmental Simmental Simmental Simmental Simmental Simmental Simmental Simmental Simmental Simmental Simmental Simmental Simmental Simmental Simmental Simmental Simmental Simmental Simmental Simmental Simmental Simmental Simmental Simmental Simmental Simmental Simmental Simmental Simmental Simmental Simmental Simmental Simmental Simmental Simmental Simmental Simmental Simmental Simmental Simmental Simmental Simmental Simmental Simmental Simmental Simmental Simmental Simmental Simmental Simmental Simmental Simmental Simmental Simmental Simmental Simmental Simmental Simmental Simmental Simmental Simmental Simmental Simmental Simmental Simmental Simmental Simmental Simmental Simmental Simmental Simmental Simmental Simmental Simmental Simmental Simmental Simmental Simmental Simmental Simmental Simmental Simmental Simmental Simmental Simmental Simmental Simmental Simmental Simmental Simmental Simmental Simmental Simmental Simmental Simmental Simmental Simmental Simmental Simmental Simmental Simmental Simmental Simmental Simmental Simmental Simmental Simmental Simmental Simmental Simmental Simmental Simmental Simmental Simmental Simmental Simmental Simmental Simmental Simmental Simmental Simmental Simmental Simmental Simmental Simmental Simmental Simmental Simmental Simmental Simmental Simmental Simmental Simmental Simmental Simmental Simmental Simmental Simmental Simmental Simmental Simmental Simmental Simmental Simmental Simmental Simmental Simmental Simmental Simmental Simmental Simmental Simmental Simmental Simmental Simmental Simmental Simmental Simmental Simmental Simmental Simmental Simmental Simmental Simmental Simmental Simmental Simmental Simmental Simmental Simmental Simmental Simmental Simmental Simmental Simmental Simmental Simmental Simmental Simmental Simmental Simmental Simmental Simmental Simmental Simmental Simmental Simmental Simmental Simmental Simmental Simmental Simmental Simmental Simmental Simmental Simmental Simmental Simmental Simmental Simmental Simmental Simmental Simmental Simmental Simmental Simmental Simmental Simmental Simmental Simmental Simmental Simmental Simmental Simmental Simmental Simmental Simmental Simmental Simmental Simmental Simmental Simmental Simmental Simmental Simmental Simmental Simmental Simmental Simmental Simmental Simmental Simmental Simmental Simmental Simmental Simmental Simmental Simmental Simmental Simmental Simmental Simmental Simmental Simmental Simmental Simmental Simmental Simmental Simmental Simmental Simmental Simmental Simmental Simmental Simmental Simmental Simmental Simmental Simmental Simmental Simmental Simmental Simmental Simmental Simmental Simmental Simmental Simmental Simmental Simmental Simmental Simmental Simmental Simmental Simmental Simmental Simmental Simmental Simmental Simmental Simmental Simmental Simmental Simmental Simmental Simmental Simmental Simmental Simmental Simmental Simmental Simmental Simmental Simmental Simmental Simmental Simmental Simmental Simmental Simmental Simmental Simmental Simmental Simmental Simmental Simmental Simmental Simmental Simmental Simmental Simmental TropicalComposite TropicalComposite TropicalComposite TropicalComposite TropicalComposite TropicalComposite TropicalComposite TropicalComposite TropicalComposite TropicalComposite TropicalComposite TropicalComposite TropicalComposite TropicalComposite TropicalComposite TropicalComposite TropicalComposite TropicalComposite TropicalComposite TropicalComposite TropicalComposite TropicalComposite TropicalComposite TropicalComposite TropicalComposite TropicalComposite TropicalComposite TropicalComposite TropicalComposite TropicalComposite TropicalComposite TropicalComposite TropicalComposite TropicalComposite TropicalComposite TropicalComposite TropicalComposite TropicalComposite TropicalComposite TropicalComposite TropicalComposite TropicalComposite TropicalComposite TropicalComposite TropicalComposite TropicalComposite TropicalComposite TropicalComposite TropicalComposite TropicalComposite TropicalComposite TropicalComposite TropicalComposite TropicalComposite TropicalComposite TropicalComposite TropicalComposite TropicalComposite TropicalComposite TropicalComposite TropicalComposite TropicalComposite TropicalComposite TropicalComposite TropicalComposite TropicalComposite TropicalComposite TropicalComposite TropicalComposite TropicalComposite TropicalComposite TropicalComposite TropicalComposite TropicalComposite TropicalComposite TropicalComposite TropicalComposite TropicalComposite TropicalComposite TropicalComposite TropicalComposite TropicalComposite TropicalComposite TropicalComposite TropicalComposite TropicalComposite TropicalComposite TropicalComposite TropicalComposite TropicalComposite TropicalComposite TropicalComposite TropicalComposite TropicalComposite TropicalComposite TropicalComposite TropicalComposite TropicalComposite TropicalComposite TropicalComposite TropicalComposite TropicalComposite TropicalComposite TropicalComposite TropicalComposite TropicalComposite TropicalComposite TropicalComposite TropicalComposite TropicalComposite TropicalComposite TropicalComposite TropicalComposite TropicalComposite TropicalComposite TropicalComposite TropicalComposite TropicalComposite TropicalComposite TropicalComposite TropicalComposite TropicalComposite TropicalComposite TropicalComposite TropicalComposite TropicalComposite TropicalComposite TropicalComposite TropicalComposite TropicalComposite TropicalComposite TropicalComposite TropicalComposite TropicalComposite TropicalComposite TropicalComposite TropicalComposite TropicalComposite TropicalComposite TropicalComposite TropicalComposite TropicalComposite TropicalComposite TropicalComposite TropicalComposite TropicalComposite TropicalComposite TropicalComposite TropicalComposite TropicalComposite TropicalComposite TropicalComposite TropicalComposite TropicalComposite TropicalComposite TropicalComposite TropicalComposite TropicalComposite TropicalComposite TropicalComposite TropicalComposite TropicalComposite TropicalComposite TropicalComposite TropicalComposite TropicalComposite TropicalComposite TropicalComposite TropicalComposite TropicalComposite TropicalComposite TropicalComposite TropicalComposite TropicalComposite TropicalComposite TropicalComposite TropicalComposite TropicalComposite TropicalComposite TropicalComposite TropicalComposite TropicalComposite TropicalComposite TropicalComposite TropicalComposite TropicalComposite TropicalComposite TropicalComposite TropicalComposite TropicalComposite TropicalComposite TropicalComposite TropicalComposite TropicalComposite TropicalComposite TropicalComposite TropicalComposite TropicalComposite TropicalComposite TropicalComposite TropicalComposite TropicalComposite TropicalComposite TropicalComposite TropicalComposite TropicalComposite TropicalComposite TropicalComposite TropicalComposite TropicalComposite TropicalComposite TropicalComposite TropicalComposite TropicalComposite TropicalComposite TropicalComposite TropicalComposite TropicalComposite TropicalComposite TropicalComposite TropicalComposite TropicalComposite TropicalComposite TropicalComposite TropicalComposite TropicalComposite TropicalComposite TropicalComposite TropicalComposite TropicalComposite TropicalComposite TropicalComposite TropicalComposite TropicalComposite TropicalComposite TropicalComposite TropicalComposite TropicalComposite TropicalComposite TropicalComposite TropicalComposite TropicalComposite TropicalComposite TropicalComposite TropicalComposite TropicalComposite TropicalComposite TropicalComposite TropicalComposite TropicalComposite TropicalComposite TropicalComposite TropicalComposite TropicalComposite TropicalComposite TropicalComposite TropicalComposite TropicalComposite TropicalComposite TropicalComposite TropicalComposite TropicalComposite TropicalComposite TropicalComposite TropicalComposite TropicalComposite TropicalComposite TropicalComposite TropicalComposite TropicalComposite TropicalComposite TropicalComposite TropicalComposite TropicalComposite TropicalComposite TropicalComposite TropicalComposite TropicalComposite TropicalComposite TropicalComposite TropicalComposite TropicalComposite TropicalComposite TropicalComposite TropicalComposite TropicalComposite TropicalComposite TropicalComposite TropicalComposite TropicalComposite TropicalComposite TropicalComposite TropicalComposite TropicalComposite TropicalComposite TropicalComposite TropicalComposite TropicalComposite TropicalComposite TropicalComposite TropicalComposite TropicalComposite TropicalComposite TropicalComposite TropicalComposite TropicalComposite TropicalComposite TropicalComposite TropicalComposite TropicalComposite TropicalComposite TropicalComposite TropicalComposite TropicalComposite TropicalComposite TropicalComposite TropicalComposite TropicalComposite TropicalComposite TropicalComposite TropicalComposite TropicalComposite TropicalComposite TropicalComposite TropicalComposite TropicalComposite TropicalComposite TropicalComposite TropicalComposite TropicalComposite TropicalComposite TropicalComposite TropicalComposite TropicalComposite TropicalComposite TropicalComposite TropicalComposite TropicalComposite TropicalComposite TropicalComposite TropicalComposite TropicalComposite TropicalComposite TropicalComposite TropicalComposite TropicalComposite TropicalComposite TropicalComposite TropicalComposite TropicalComposite TropicalComposite TropicalComposite TropicalComposite TropicalComposite TropicalComposite TropicalComposite TropicalComposite TropicalComposite TropicalComposite TropicalComposite TropicalComposite TropicalComposite TropicalComposite TropicalComposite TropicalComposite TropicalComposite TropicalComposite TropicalComposite TropicalComposite TropicalComposite TropicalComposite TropicalComposite TropicalComposite TropicalComposite TropicalComposite TropicalComposite TropicalComposite TropicalComposite TropicalComposite TropicalComposite TropicalComposite TropicalComposite TropicalComposite TropicalComposite TropicalComposite TropicalComposite TropicalComposite TropicalComposite TropicalComposite TropicalComposite TropicalComposite TropicalComposite TropicalComposite TropicalComposite TropicalComposite TropicalComposite TropicalComposite TropicalComposite TropicalComposite TropicalComposite TropicalComposite TropicalComposite TropicalComposite TropicalComposite TropicalComposite TropicalComposite TropicalComposite TropicalComposite TropicalComposite TropicalComposite TropicalComposite TropicalComposite TropicalComposite TropicalComposite TropicalComposite TropicalComposite TropicalComposite TropicalComposite TropicalComposite TropicalComposite TropicalComposite TropicalComposite TropicalComposite TropicalComposite TropicalComposite TropicalComposite TropicalComposite TropicalComposite TropicalComposite TropicalComposite TropicalComposite TropicalComposite TropicalComposite TropicalComposite TropicalComposite TropicalComposite TropicalComposite TropicalComposite TropicalComposite TropicalComposite TropicalComposite TropicalComposite TropicalComposite TropicalComposite TropicalComposite TropicalComposite TropicalComposite TropicalComposite TropicalComposite TropicalComposite TropicalComposite TropicalComposite TropicalComposite TropicalComposite TropicalComposite TropicalComposite TropicalComposite TropicalComposite TropicalComposite TropicalComposite TropicalComposite TropicalComposite TropicalComposite TropicalComposite TropicalComposite TropicalComposite TropicalComposite TropicalComposite TropicalComposite TropicalComposite TropicalComposite TropicalComposite TropicalComposite TropicalComposite TropicalComposite TropicalComposite TropicalComposite TropicalComposite TropicalComposite TropicalComposite TropicalComposite TropicalComposite TropicalComposite TropicalComposite TropicalComposite TropicalComposite TropicalComposite TropicalComposite TropicalComposite TropicalComposite TropicalComposite TropicalComposite TropicalComposite TropicalComposite TropicalComposite TropicalComposite TropicalComposite TropicalComposite TropicalComposite TropicalComposite TropicalComposite TropicalComposite TropicalComposite TropicalComposite TropicalComposite TropicalComposite TropicalComposite TropicalComposite TropicalComposite TropicalComposite TropicalComposite TropicalComposite TropicalComposite TropicalComposite TropicalComposite TropicalComposite TropicalComposite TropicalComposite TropicalComposite TropicalComposite TropicalComposite TropicalComposite TropicalComposite TropicalComposite TropicalComposite TropicalComposite TropicalComposite TropicalComposite TropicalComposite TropicalComposite TropicalComposite TropicalComposite TropicalComposite TropicalComposite TropicalComposite TropicalComposite TropicalComposite TropicalComposite TropicalComposite TropicalComposite TropicalComposite TropicalComposite TropicalComposite TropicalComposite TropicalComposite TropicalComposite TropicalComposite TropicalComposite TropicalComposite TropicalComposite TropicalComposite TropicalComposite TropicalComposite TropicalComposite TropicalComposite TropicalComposite TropicalComposite TropicalComposite TropicalComposite TropicalComposite TropicalComposite TropicalComposite TropicalComposite TropicalComposite TropicalComposite TropicalComposite TropicalComposite TropicalComposite TropicalComposite TropicalComposite TropicalComposite TropicalComposite TropicalComposite TropicalComposite TropicalComposite TropicalComposite TropicalComposite TropicalComposite TropicalComposite TropicalComposite TropicalComposite TropicalComposite TropicalComposite TropicalComposite TropicalComposite TropicalComposite TropicalComposite TropicalComposite TropicalComposite TropicalComposite TropicalComposite TropicalComposite TropicalComposite TropicalComposite TropicalComposite TropicalComposite TropicalComposite TropicalComposite TropicalComposite TropicalComposite TropicalComposite TropicalComposite TropicalComposite TropicalComposite TropicalComposite TropicalComposite TropicalComposite TropicalComposite TropicalComposite TropicalComposite TropicalComposite TropicalComposite TropicalComposite TropicalComposite TropicalComposite TropicalComposite TropicalComposite TropicalComposite TropicalComposite TropicalComposite TropicalComposite TropicalComposite TropicalComposite TropicalComposite TropicalComposite TropicalComposite TropicalComposite TropicalComposite TropicalComposite TropicalComposite TropicalComposite TropicalComposite TropicalComposite TropicalComposite TropicalComposite TropicalComposite TropicalComposite TropicalComposite TropicalComposite TropicalComposite TropicalComposite TropicalComposite TropicalComposite TropicalComposite TropicalComposite TropicalComposite TropicalComposite TropicalComposite TropicalComposite TropicalComposite TropicalComposite TropicalComposite TropicalComposite TropicalComposite TropicalComposite TropicalComposite TropicalComposite TropicalComposite TropicalComposite TropicalComposite TropicalComposite TropicalComposite TropicalComposite TropicalComposite TropicalComposite TropicalComposite TropicalComposite TropicalComposite TropicalComposite TropicalComposite TropicalComposite TropicalComposite cross cross cross cross cross cross cross cross cross cross cross cross cross cross cross cross cross cross cross cross cross cross cross cross cross cross cross cross cross cross cross cross cross cross cross cross cross cross cross cross cross cross cross cross cross cross cross cross cross cross cross cross cross cross cross cross
M BovineHD2300011211 A A B A A B A A B B A A A A B B A A B A B A B B B B A A B B B B A A A A A B B A A B A A A A A A B B A A A B B A B A A B B B A B A A B A B A A B B A B A A A A B B B A B A B A B A B B B B B A A A A A B B A A B A B A B B A A B A A A A B A B B B A A B A B A B A A A A B B A B A B A B B B A A A B B A A A A A A B B A B B A A A A A A B B B A B A A B B A A A B B B B B B B A A B A A B B A A B A A A B A A A A A A A A B B A A A A B A A A A A A A A A A A A A A A A A B A A A A A A A A A A A A B A A A B A A A A A A B A B A A A A A A B A A B A A A A A A A A A A A A A B A A A A A A A A A A B A A A A A A A A A A A A A A B A A A A A A A A A A B B A B A B A A A A A A A A A A A A A A A A A A A A A A A A A A A A A A A A A A A A A A A A A A A A A A A A A A A B A A A A A A A A A A A A A A A A A A A A A A A A A A A A A A A A A A A A A A A A A A A A A A A A A A A A A A A A A A A A A A A A A A A A A A A A A A A A A A A A A A A A A A A A A A A A A A A A A A A A A A A A A A A A A A A A A A A A A A A A A A A A A A A A A A A A A A A A A A A A A A A A A A A A A A A A A A A A A A A A A A A A A A A A A A A A A A A A A A A A A A A A A A A A A A A A A A A A A A A A A A A A A A A A A A A A A A A A A A A A A A A A A A A A A A A A A A A A A A A A A A A A A A A A A A A A A A A A A A A A A A A A A A A A A A A A A A A A A A A B A A A A A A A A A A A A A A A A A A A A A A A A A A A A A A A A A A A A A A A A A A A A A A A A A A A A A A A A A A A A A A A A A A A A A A A A A A A A A B A A A A A A A A A A A A A A A A A A A A B A A A A A A A A A A A A A A A A A B A A A A A A A A A A A A A A A A A A A A A A A A A A A A A A A A A A A A A A A A A A A A A A A A A A A A A A A A A A A A A A A A A A A A A A A B A A A A A A A A A A A A A A A A A A B A A A A A A A A A A A A A A A A A A A B A A A A A A A A A A A A B A A A A A A A A A A A A A A A B A A A A A B A A A A A A A A A A A A A A A A A A A A A A A A A A A A A A A A A A A A A A A A A A A A A A A A A A A A A A A A A A A A A A A A A A A A A A A A A A A A A A A A A A A A A A B A A A A A A A A A A A A A A A A A A A A A A B A A A A A A A A A A A A A A A A A A A A A B A B A A A A A A A B A A A A A A A A A A A A A A A A A A A B A A A A B A A A A B A A A B A A A A A A A A B A A A B A A A A A A A A A A A A A A A A A A A A A A A A A A A A A A A B A A A A A A A A A A A A A A A A A A A A A A A A A A A A A A A A A A A A A A A A A A A A A A A A A A A B A B B A A A A A A A A A A B B A A A A A A B A A A A A A A A A A A A A A A A A A A A B A A A A A A A A A A A A A A A A B A A A A B A A A A A B A A A A A A A A A A A A B A A A A A B A A A A A B A A A A A A A A B A A A A A A A B A A A A A A A A A A B A A B A A A A A A A B A A A A A A B A A A B A A A A A A A A A A A A A A A A A A B B A A A A A A A A A A A A A A A A A A A A A A A A A A A A A A A A A A A A A A A A A A A A A A A A A A A A A A A A B A A A A A A A A A A A A A A A A B A A B A B A A A A A A A A A A A A A B A A A A A A A A A A B A A A A B A A A A A A B A A A A A A A A A A A A A A A A A B A A A A A A A A A A B A B A A A A A A B A A A A A A A A A A A B A A B A B A A A A A A A A B A A A A A A A A A A A A A A A A B A A A A A A A B A A A B A A A A A A B B A A A A A A A A A A A A A A A A B A A A A A A A A A A A A A A A A A A A A A A A A A A A A A A A A A A A A A A A A A A A A A A A B A A A A A A A A A A A A A A A A A A A A A A A A A A A A A A A A A A A A A A A A A A A A A A A A A A A A A A A A A A A A A A A A A A A A A A A A A A A A A A A A A A A A A A A A A A A A A A A A A A A A A A A A A A A A A A A A A A A A A A A A A A A A A A A A A A A A A A A A A A A A A A A A A A A A A A A A A A A A A A A A A A A A A A A A A A A A A A A A A A A A A A A A A A A A A A A A A A A A A A A A A A A A A A A A A A A A A A A A A A A A A A A A A A A A A A A A A A A A A A A A A A A A A A A A A A A A B B B A A A B A A A A A A A B A B B B B B A B B B A B A B B A A B B B A B B B A A A A B B A A A B A A A A B B B A B B A B A A A A B A A B A B B B B B A B A A B B B B A A A A A A B B A B A A B B B B A B A A B A A A A A A A B A B B A A B A A A B A A A B B B B B A B A A B A A B A B B B B B B A A A B B B B A B B A B B A A B A B A A B B B A A A A A A A A A A B B B A B A B B A B B A B B B B B B B B B B B B B A B B B B B B B B B B A B A B B B A B A A A A A A A A A A A A A A A A A A A A A A A A A A A A A A A A A A A A A A A A A A A A A A A A A A A A A A A A A A A A A A A A A A A A A A A A A A A A A A A A A A A A A A A A A A A A A A A A A A A A A A A A A A A A A A A A A A A A A A A A A A A A A A A A A A A A A A A A A A A A A A A A A A A A A A A A A A A A A A A A A A A A A A A A A A A A A A A A A A A A A A A A A A A A A A A A A A A A A A A A A A A A A A A A A A A A A A A A A A A A A A A A A A A A A A A A A A A A B A A A B A A B A A B A B A A A A A A A A A A A A A A A A A A A A A A A A A B A A A B A A A A B A A A A A A A A A A A A A A A A B A A A A A A A A A B A A B A A B A A A A A A A A A A A A A A A A A A A A A A A A A A A A A A A A A A A A B A A A A A A A A A A A A A A A A A A A A A B A A B A A A A A A A A B A A A A A A A A B A A A A A A A A A A A A A A A A A A A A A B A B A A B A A A A B A A A A B A A A A A A B B A A A A A A B A B B A A A A A A B A A A A A A B A B A A A A A B A A A A A A A A A A A A A A A A A A B A B B A A A A A A A A A A A A A A A A A A A A A A A A A A A A A A A A A A A A A A A A A A A A A A A A A A A A A A A B A A A B A A A A A A A A A B A A A A A A A A B A A A A B A A A A A A A A A A A A B A B A A A A A A A A B A A A A A A A A A A A A A A A A B B B A A A A A A A B A A A B A A A A A A B A A A A A A A A A A A A A A A A A A A A A A A A A A A B A A A A A A A A A A A A A A A A A A A A A A A A A A A A A A A A A A A A A A A B A A A A A A A B A A A A A A A A A A A A A A A A A A A A A A A B A A A A A A A A A A A A A A A A A A A A A A A A A B A A A A A A A A A A A B A B A A A A A A A A A A A B B A A A A A A A A A A A A A B A B A A A A A A A A A A A A A A A A A A A B A A A A B A A A A A A A A A A A A A A A A A A A A A B A A A A A B A B A A A A A A A A A A A A A A A B A B A A A A B A A B A A B A B A A B A A A A A A A B A A A A A A A B A A A A A A B A B B B A A A A A A A A A B A A B A A A A A A A A A A A A A B A A B A A B A A B A A A A A A A B A A B A A B A A A A A A A A A A A A A A A A A B A A A A A B A A A A A A A A B A A A A A A A A B A A A A A A A B A A B A A A A A A A A B A A A A B A A A A A A A A A A A A A A A A A A A A A A A A A A A A A A A A A B A A A A B A B A A A A B A A A A B A A A A A A A A A A A A A A A A A A A A A A A A A A A A A A A A A A A A A A A A A A A A A A A A A A A A A A A A A A A A A A A A A A A A A A A A A A A A A A A A A A A A A A A A A A A A A A A A A A A A A A A A A A A A A A A A A A A A A A A A A A A A A A A A A A A A A A A A A A A A A A A A A A A A A A A A A A A A A A A A A A A A A A A A A A A A A A A A A A A A A A A A A A A A A A A A A A A A A A A A A A A A A A A A A A A A A A A A A A A A A A A A A A A A A A A A A A A A A A A A A A A A A A A A A A A A A A A A A A A A A B A A B A A A A B A B A A A A A B A A A A B A B B A A A A A A A A A A A A A A A A A B A A A A B A A A A A A A B A A A A A A A A A A A A A A B A A A A A A A A A A A A A A A A A B B A B A A A A A A B A B A A A B A A B A A A A A A A A A B A A B A B A A B A B B A A A B A A A A A A A B A B A B A B A A B B A A A A A A A A A A A A A A A A A A A A A A A A A A A A A B A A B A A A A A B A A A A A A A A A A A B A A B A A A A A A A A A A B A B A B A A B A A A A A A B A A A A A A A A A B B B A A A A A A A A A A A B B A B A A B A A B B A A A A A A A A A A A A A A A A A A A A A A A A A A B A A A A A A A A A A B A A A B A A A A A A A A A A A A A A A A A B A A A A A B A B A A A A A A A A A A B B B A A A A A A A A A B A B A A A B A B A A B A A A A A A A A A A A A B B A B A A A A A A B B A B B A A A A A A A A B B A A A B A B A A A A A A A A A A A A A A A A A A A A B B A A A B A A B A A B A A A A A A A A A B A A A A A A A A A A A A A A A B A B A A A A A B A B A A A B B B A A A A A A A A A A A A A A A A A B A A A A A B A A A A A A A B A B A A A A B A B A A A A B A B A A A A A A A A A A B A A A B A B A A A A A A A A A A A B B A A A A A A A A A A A A A A A A A A A A A A A A A A B A A A A A A A A A B A B A A A A A A A A A A A A A A A A A A A A B A A A B A A B A A A A A A A A A A A A A A A A A A A A A A A A A A A A A A B A A A A B A A A A A A A A A A A A A A A A A A A A A A A A A A A A A B A A A A A A B A B B A A A A A A A A A A A A A A A A A A B A A A A A A A A A A A A A A A A A A A B A B A A A A A A A A A A A A A A A A A A A A A A A A A A A B A A A A A A A A A A A A A A A A A A B A A A A A A A A A A B A A B B B A A A A A A A A A A A A A A A B B A A A A A A A A A A A B A A A A A B A A A A A A A A A A A A A A A A A A A A A A B A A A A A A A A A A A A A A A A A A A A A A A B A A A A A A A A A B A A A A A A A A A A A A A A A A A A A A A A A A A A A A A A A A A A A A A A A A A A B A A A A A A A A B B A A A A A A A A A A A A A A A A A A A A A A A A A A A A A A A B A A A A A A A B A A A A A A A A B A A A A A A A A B A A A A A A A A A A A A A A A A A A A A A B A A A A A A A A A A B A A A A A A A A A A A A A A A A A A A A A A A A A A A A A A A A A A A A A A A A A A A A A A A A A A A A A A A A A A A A A A A A A A A A A A A A A A A A A A A A A A A A A A A A A A A A A A A A A A A A A A A A A A A A A A A A A A A A A A A A A A B A A A A A A A A A A A B A A A A A A A A A A A A A A A A A A A A A A A A A A A B A A A A B A A A A A A A B A A A A A A A A A A A A A A B A A A A A A A A A A A A A A A A A A A A A A A A A A A A A A A A A A A A A A A A A A B A A A A A A A A A B A A A B A B B A A A A A B B A A A A A A A A B A B A A A A A A B A A A A A A A A A A B A A A B A A B
M BovineHD2300011212 B B B B B B B B B B B B B B B B B B B B B B B B B B B B B B B B B B B B B B B B B B B B B B B B B B B B B B B B B B B B B B B B B B B B B B B B B B B B B B B B B B B B B B B B B B B B B B B B B B B B B B B B B B B B B B B B B B B B B B B B B B B B B B B B B B B B B B B B B B B B B B B B B B B B B B B B B B B B B B B B B B B B B B B B B B B B B B B B B B B B B B B B B B B B B B B B B B B B B B B B B B B B B B B B B B B B B B B B B B B B B B B B B B B B B B B B B B B B B B B B B B B B B B B B B B B B B B B B B B B B B B B B B B B B B B B B B B B B B B B B B B B B B B B B B B B B B B B B B B B B B B B B B B B B B B B B B B B B B B B B B B B B B B B B A A A A A A B A A A A B A A B A A B A B A A A A A B A A A A B A A A A A B A A B A A A A A B A A A B A A A A A A A B A A A A A A A A A A A A A B A B A A A A B A A B A A B B A A B A A B A A B A A A A B A B A B B A A A A B A A A B B B A A A A A A A A A B A A A A B A A B B A A A A A A A A A A A A A A A A A A A A B A A A A A B A A A A A A A B A A A A B A A A A B A B B B A A B B A B B A B A A A A B B A B A A A A A A A A A B B A A B A A A A A A A A A A A B A A B B A B A A A A A A A A A A A A A B A A B B A A A A B B B A A A B B A A A B A A B A A A B A B A B A A A A A B A A A B A B B A B A B B A A B A B A A A B A A A A A B A B A B B A B B B B B B A A B A A B A A B A A B A B A B A A B A A A A A A A A A B B A A B A A B A A A A A A A B B A B B A A B A A A A A B A A A A A A A A A A A A B A B A B B B A A B B B B A B A B A B A A A A A B A A A B A B A B A B A B A A A B A B A A A A A A A B A A B A A A A A A B B A A B A A A A A A A B B A B B A B A B B A A A A B A A A A B A A A A A A A B A A A A A A A B B A A A A A A A A B B A A A B B A A A A B A A B A B A A A A B A A B A A A A A A A B A A A A A B A A A A A B A A A A A B A A A A B B B A A B A A A A A A A A A A A A B A A B A A B B B A A B A A A B A A B A A A A A A A B B B A B B A B A B B B B A A A B B A B A A B A A A A A A A A B A B A A A A A A A B A A A A A A A A A A A A A A B A A A B A A A B A A B A A A B B A A A B A A A A A A A A B A A A A B B A B B A B A A A B B B B B B B B B B B B B B B B B B B B B B B B B B B B B B B B B B B B B B B B B B B B B B B B B B B B B B B B B B B B B B B B B B B B B B B B B A B B B B B B B B B B B B B B B B B B B B B B B B B B B B B B B B B B B B B B B B B B B B B B B B B B B B B B B B B B B B B B B B B B B B B B B B B B B B B B B B B B B B B B B B B B B B B B B B B B B B B B B B B B B B B B B B B B B B B B B B B B B B B B B B B B B B B B B B B B B B B B B B B B B B B B B B B B B B B B B B B B B B B B B B B B B B B B B B B B B B B B B B B B B B B B B B B B B B B B B B B B B B B B B B B B B B B B B B B B B B B B B B B B B B B B B B B B B B B B B B B B B B B B B B B B B B B B B B B B B B B B B B B B B B B B B B B B B B B B B B B B B B B B B B B B B B B B B B B B B B B B B B B B B B B B B B B B B B B B B B B B B B B B B B B B B B B B B B B B B B B B B B B B B B B B B B B B B B B B B B B B B B B B B B B B B B B B B B B B B B B B B B B B B B B B B B B B B B B B B B B B B B B B B B B B B B B B B B B B B B B B B B B B B B B B B B B B B B B B B B B B B B B B B B B B B B B B B B B B B B B B B B B B B B B B B B B B B B B B B B B B B B B B B B B B B B B B B B B B B B B B B B B B B B B B B B B B B B B B B B B B B B B B B B B B A A A A A A A A A A A B A A A A A A B A A A A A A A B A A A B B A B A A A A A A A A A A B A A A A B A A A A A A B A A A A A A B A A A A A A A A A A B A A A A A B A A A B A B A B A A A A A A B A A A A B A A A B A A A B A A A A A A B A A A A A B A A B A A A B B A A A A A B A B A B B A A A A A B A A A B B B A A B B A A B B A A A A B B A A A A B A A A A A A A A A A A A A A B A A A A A B A A A B A A A A B B A B A B A A B A A B A A A A B B A A A B A A A B A A A A A A B A A B A A A A A A B A A A A A A B B B B B B B B B B B B B B B B B B B B B B B B B B B B B B B B B B B A B B B B B B B B B B B B B B B B B B B B B B B B B B B B B B B B B B B B B B B B B B B B B B B B B A B B B B B B B B B B B B B B B A B B B B B B B B B B B B B A B B B B B B B B B B B B B B B B B B B B B B B B B B B B B B B B B B B B A B B B B B B B B B B B B B B B B B B B B B B A B A B B B A B B B B B B B B B B B B B B B B B B B B B B B B B B B B B B B B B B B B B B B B B B B B B B B B B B B B B B B B B B B B B B B B B B B B B B B B B B B B B B B B B B B B B B B B B B B B B B B B B B B B B B B B B B B B B B B B B B B B B B B B B B B B B B B B B B B B B B B B B B B B B B B B B B B B B B B B B B B B B B B B B B B B B B B B B B B B B B B B B B B B B B B B B B B B B B B B B B B B B B B B B B B B B B B B B B B B B B B B B B B B B B B B B B B B B B B B B B B B B B B B B B B B B B B B B B B B B B B B B B B B B B B B B B B B B B A B B B B B B B B A B B B B B B B B B B B B B B B B B B B B B B B B B B B B B B B B B B B B B B B B B B B B B B B B B B B B B B B B B B B B B B B B B B B B B B B B B B B B B B B B B B B B B B B B B B B B B B B B B B B B B B B B B B B B B B B B B B B B B B B B B B B B B B B A B B B B B B B B B B B B B B B B B B B B B B B B B B B B B B B B B B B B B B B B B B B B B B B B B B B B B B B B B B B B B B B B B B B B B B B B B B B B B B B B B B B B B B B B B B B B B B B B B B B B B B B B B B B B B B B B B B B B B B B B B B B B B B B B B B B B B B B B B B B B B B B B B B B B B B B B B B B B B B B B B B B B B B B B B B B B B B B B B B B B B B B B B B B B B B B B B B B B B B B B B B B B B B B B B B B B B B B B B B B B B B B B B B B B B B B B B B B B B B B B B B B B B B B B B B B B B B B B B B B B B B B B B B B B B B B B B B B B B B B B B B B B B B B B B B B B B B B B B B B B B B B B B B B B B B B B B B B B B B B B B B B B B B B B B B B B B B B B B B B B B B B B B B B B B B B B B B B B B B B B B B B B B B B B B B B B B B B B B B B B B B B B B B B B B B B B B B B B B B A B B B B B B B B B B B B B B B B B B B B B B B B B B B B B B B A B B B B B A B B A B B B B B B B B B B B B B B B B B B B B B B B B A A B B A B B B B B B B B B B A B B A B B B B B B B B B B B B B B B B B B B B B B B B B B B B B B B B B B B B B B A B B B B B B B B B B B B B B B B B B B B B B B B B B B B B B B B B B B B B B B B B B B B B B B B B B B B B B B B B B B B B B B B B B B B B B B B B B B B B B B B B A B B B B B B B B B B B B B B B B B B B B B B B B B B B B B B B B B B B B B B B B B B B B B B B B B B B B B B B B B B B B B B B B B B B B B B A B B B B B B B B B B B B B B B B B B B B B B B B B B B B B B B A B B B B B B B B B B B B B B B B B B B B B B B A A A A A A B B A A A A A A A A A A A A A B A A A A B A A A A A A A A A A A A A A A B A A A A A A A A A A A A B A B A B B A A A B A A A B B A B A A B B A B B A A B B A A B A A B A B A B B A B B A A B A A A A A A A B A B A A A A A A A A B B A A A B B A A B A A A A B A A A B A B B A A A B A B B A A A A A A A A B A A A B A A B A A B B A A A A A B B A A B A B B A B A A A A A B A B B A B A A A A B A A B B A A A A A A A A A A B A A B B A B A A B A A A B B A A A B A A A A A A A A A A A A A A A A A B B A B B B B B B B B B B B B B B B B B B B B B B B B B B B B B B B B B B B B B B B B B B B B B B B B B B B B B B B B B B B B B B B B B B B B B B B B B B B B B B B B B B B B B B B B B B B B B B B B B B B B B B B B B B B B B B B B B B B B B B B B B B B B B B B B B B B B B B B B B B B B B B B B B B B B B B B B B B B B B B B B B B B B B B B B B B B B B B B B B B B B B B B B B B B B B B B B B B B B B B B B B B B B B B B B B B B B B B B B B B B B B B B B B B B B B B B B B B B B B B B B B B B B B B B B B B B B B B B B B B B B B B B B B B B B B B B B B B B B B B B B B B B B B B B B B B B B B B B B B B B B B B B B B B B B B B B B B B B B B B B B B B B B B B B B B B B B B B B B B B B B B B B B B B B B B B B B B B B B B B B B B B B B B B B B B B B B B B B B B B B B B B B B B B B B B B B B B B B B B B B B B B B B B B A B B B B B B B B B B B B B B B B B B B B B B B B B B B B B B B B B B B B B B B B B B B B B B B B B B B B B B B B B B B B B B B B B B B B B B B B B B B B B B B B B B B B B B B B B B B B B B B B B B B B B B B B B B B B B B B B B B B B B B B B B B B B B B B B B B B B B B B B B B B B B B B B B B B B B B B B B B B B B B B B B B B B B B B B B B B B B B B B B B B B B B B B B B B B B B B B B B B B B B B B B B B B B B B B B B B A B B A B B A A A B B B B B B B B A B B A B A B B B A B B B B A B A B B B B B A B B B B B A A B B B A B B B B B B B A A B A A A A A A B B B A B B A A B B B B B A B B B B B B B B B B B B B B A B A B B B A B B B B A B B B B B B A A B B B B A B A B A B B B A B A B B A B A B B B B B B B A B B A B B B A B A B B B B B A A A B B A A A B B A B B B B B B B A B A B B B B B B B A B A A B A B B A B B B A B B B A B A B B B A B B B A B B A B B B B A A A B B B B B A A B B B B B A B A B B B A A A A A B B B B B B B B B B A B A B A B A B B B B B B B A B B B A B B B A B B B B B B B B B B B A B B B B B B B A A B B A B B B B A A B B B A A B B B B B B B B A B A B A A A B B B B A B B B A B A A B B B A A B B A B B A B A B B B B B B A B B A B B B B A A A B B A B B A B B B A B B B B A B B A B B B A B A B A B B B B A A B B B A B B B B B B A B B A A A B B A B B B A A B A B B A A B B A A B B A B B B B A A B A A B B A A B B B B A A B A A B A B A B B B A A A B A B A B B B B B B A B B A B A B B B B A B A B B A B A B A B A B B B B B B A B B A A B A A A B A B A A A B B B A B B A A A A A B B A A A B B B B B B B A A B A B B B B B B B B A B A A A B B A B A B B B A A B A A B A B B B B B A A B B A B B B B B B B A B B B B B B B B B B B B A B B B B B B A B B A A B A B B B B B B B B A B B A B B B B A A B A B B A A B A B B B A A A B B B A B A B A A B A B A B A B B B B B B B B B B B B B B B B B B B B B B B B B B B B B B B B B B B B B B B B B B B B B B B B B B B B B B B B B
M BovineHD2300011213 B B A B B A B B A A B B B B A A B B A B A A A A A A B B A A A A B B B B B A A B B A B B B B A B A A B B A A A A A B A A A A B A B B A B A A B A A B A A B B B A A A B A B A A A A A A A A A B B B B A A A B B A A A A A A B B A B B B B A A A A A A A A B A B A B B A A A A B A B A B A A A B B B A A B B B B B B A A B A A B B B B B B A A A A A B A A A B B B A A A A A A A A A A B B A A B B A B B B A B B B B B B B B A A B B B B A B B B B B B B B B B B B B B B B B A B B B B B B B B B B B B A B B B A B B B B B B A B A B B B B B B A B B A B B B B B B B B B B B B B A B B B B B B B B B B A B B B B B B B B B B B B B B A B B B B B B B B B B A A B A B A B B B B B B B B B B B B B B B B B B B B B B B B B B B B B B B B B B B B B B B B B B B B B B B B B B B A B B B B B B B B B B B B B B B B B B B B B B B B B B B B B B B B B B B B B B B B B B B B B B B B B B B B B B B B B B B B B B B B B B B B B B B B B B B B B B B B B B B B B B B B B B B B B B B B B B B B B B B B B B B B B B B B B B B B B B B B B B B B B B B B B B B B B B B B B B B B B B B B B B B B B B B B B B B B B B B B B B B B B B B B B B B B B B B B B B B B B B B B B B B B B B B B B B B B B B B B B B B B B B B B B B B B B B B B B B B B B B B B B B B B B B B B B B B B B B B B B B B B B B B B B B B B B B B B B B B B B B B B B B B B B B B B B B B B B B B B B B B B B B B B B B B B B B B B B B B B B B B B B B B B B B B B B B B B B B B B B B B B B B B B B B B B B B B B B B B B B B B B B B B B B B B B B B B B B A B B B B B B B B B B B B B B B B B B B B A B B B B B B B B B B B B B B B B B A B B B B B B B B B B B B B B B B B B B B B B B B B B B B B B B B B B B B B B B B B B B B B B B B B B B B B B B B B B B B B B B B B B B B B B B A B B B B B B B B B B B B B B B B B B A B B B B B B B B B B B B B B B B B B B A B B B B B B B B B B B B A B B B B B B B B B B B B B B B A B B B B B A B B B B B B B B B B B B B B B B B B B B B B B B B B B B B B B B B B B B B B B B B B B B B B B B B B B B B B B B B B B B B B B B B B B B B B B B B B B B B B B B B B B B B B A B B B B B B B B B B B B B B B B B B B B B B A B B B B B B B B B B B B B B B B B B B B B A B A B B B B B B B A B B B B B B B B B B B B B B B B B B B A B B B B A B B B B A B B B A B B B B B B B B A B B B A B B B B B B B B B B B B B B B B B B B B B B B B B B B B B B A B B B B B B B B B B B B B B B B B B B B B B B B B B B B B B B B B B B B B B B B B B B B B B B B B B B B A B A A B B B B B B B B B A A A B B B B B B A B B B B B B B B B B B B B B B B B B B B A B B B B B B B B B B B B B B B B A B B B B A B B B B B A B B B B B B B B B B B B A B B B B B A B B B B B A B B B B B B B B A B B B B B B B A B B B B B B B B B B A B B A B B B B B B B A B B B B B B A B B B A B B B B B B B B B B B B B B B B B B A A B B B B B B B B B B B B B B B B B B B B B B B B B B B B B B B B B B B B B B B B B B B B B B B B B B B B B B B B A B B B B B B B B B B B B B B B A A B B A B A B B B B B B B B B B B B B A B B B B B B B B B B A B B B B A A B B B B B A B B B B B B B B B B B B B B B B B A B B B B B B B B B B A B A B B B B B B A B B B B B B B B B B A A B B A B A B B B B B B B B A B B B B B B B B B B B B B B B B A B B B B B B B A B B B A B B B B B B A A B B B B B B B B B B A B B B B B A B B A B B B A B B B B B B B B B B B B B B B B B B B B B B B B B B B A A B B B B B A B B B B B A B B B B B B B B B B B B B B B B B B B B B B B B B B B B B B B B B B B B B B B B B B B B B B B B B B B B B B B B B B B B B B B B B B B B B B B B B B B B B B B B B B B B B B B B B B B B B B B B B B B B B B B B B B B B B B B B B B B B B B B B B B B B B B B B B B B B B B B B B B B B B B B B B B B B B B B B B B B B B B B B B B B B B B B B B B B B B B B B B B B B B B B B B B B B B B B B B B B B B B B B B B B B B B B B B B B B B B B B B B B B B B B B B B B B B B B B B B B B B B B B B B B B B B B B B B B B A A A B B B A B B B B B B B A B A A A A A B A A A B A B A A B B A A A B A A A B B B B A A B B B A B B B B A A A B A A B A B B B B A B B A B A A A A A B A B B A A A A B B B B B B A A B A B B A A A A B A B B A B B B B B B B A B A A B B A B B B A B B B A A A A A B A B B A B B A B A A A A A A B B B A A A A B A A B A A B B A B A B B A A A B B B B B B B B B B A A A B A B A A B A A B A A A A A A A A A A A A A B A A A A A A A A A A B A B A A A B A B B B B B B B A B B B B B B B B B B B B B B B B B B B B B B B B B B B A B B B B B A A A B B B B B B A B B B B B B B B B B B B B B B B B B B B B B A B B B B B B B B B B B B B B B B B B B B B B B B B B B B B B B A B B B B B B B B B B B B A B B B B A B A B B B B B B B B B B B B B B B B B B B B B B B B B B B B B B B B B B B B B B B A B B B B B A B B B B B B B B B B B A B B B B B B B B B B B B A B B B B B B B B B B B B B B B B B B B B B B B B B B B B B B B B B B B B B B B A B B B A B B A B B A B A B B B B B B B B B B B B B B B B B B B B B B B B B A B B B A B B B B A B B B B B B B B B B B B B B B B A B B B B B B B B B A B B A B B A B B B B B B B B B B B B B B B B B B B B B B B B B B B B B B B B B B B B A B B B B B B B B B B B B B B B B B B B B B A B B A B B B B B B B B A B B B B B B B B A B B B B B B B B B B B B B B B B B B B B B A B A B B A B B B B A B B B B A B B B B B B A A B B B B B B A B A A B B B B B B A B B B B B B A B A B B B B B A B B B B B B B B B B B B B B B B B B A B A A B B B B B B B B B B B B B B B B B B B B B B B B B B B B B B B B B B B B B B B B B B B B B B B B B B B B B B B A B B B A B B B B B B B B B A B B B B B B B B A B B B B A B B B B B B B B B B B B A B A B B B B B B B B A B B B B B B B B B B B B B B B B A A A B B B B B B B A B B B A B B B B B B A B B B B B B B B B B B B B B B B B B B B B B B B B B B A B B B B B B B B B B B B B B B B B B B B B B B B B B B B B B B B B B B B B B B A B B B B B B B A B B B B B B B B B B B B B B B B B B B B B B B A B B B B B B B B B B B B B B B B B B B B B B B B B A B B B B B B B B B B B A B A B B B B B B B B B B B A A B B B B B B B B B B B B B A B A B B B B B B B B B B B B B B B B B B B A B A B B A B B B B B B B B B B B B B B B B B B B B B A B B B B B A B A B B B B B B B B B B B B B B B A B A B B B B A B B A B B A B A B B A B B B B B B B A B B B B B B B A B B B B B B A B A A A B B B B B B B B B A B B A B B B B B B B B B B B B B A B B A B B A B B A B B B B B B B A B B A B B A B B B B B B B B B B B B B B B B B A B B B B B A B B B B B B B B A B B B B B B B B A B B B B B B B A B B A B B B B B B B B A B B B B A A B B B B B B B B B B B B B B B B B B B B B B B B B B B B B B A B A B B B B A B A B B B B A B B B B A B B B B B B B B B B B B B B B B B B B B B B B B B B B B B B B B B B B B B B B B B B B B B B B B B B B B B B B B B B B B B B B B B B B B B B B B B B B B B B B B B B B B B B B B B B B B B B B B B B B B B B B B B B B B B B B B B B B B B B B B B B B B B B B B B B B B B B B B B B B B B B B B B B B B B B B B B B B B B B B B B B B B B B B B B B B B B B B B B B B B B B B B B B B B B B B B B B B B B B B B B B B B B B B B B B B B B B B B B B B B B B B B B B B B B B B B B B B B B B B B B B B B B B B B B B B B B B B B B B B B B A B B A B B B B A B A B B B B B A B B B B A B A A B B B B B B B B B B B B B B B B B A B B B B A B B B B B B B A B B B B B B B B B B B B B B A B B B B B B B B B B B B B B B B B A A B A B B B B B B A B A B B B A B B A B B B B B B B B B A B B A B A B B A B A A B B B A B B B B B B B A B A B A B A B B A A B B B B B B B B B B B B B B B B B B B B B B B B B B B B B A B B A B B B B B A B B B B B B B B B B B A B B A B B B B B B B B B B A B A B A B B A B B B B B B A B B B B B B B B B A A A B B B B B B B B B B B A A B A B B A B B A A B B B B B B B B B B B B B B B B B B B B B B B B B B A B B B B B B B B B B A B B B A B B B B B B B B B B B B B B B B B A B B B B B A B A B B B B B B B B B B A A A B B B B B B B B B A B A B B B A B A B A A B B B B B B B B B B B B A A B A B B B B B B A A B A A B B B B B B B B A A A B B A B A B B B B B B B B B B B B B B B B B B B B A A B B B A B B A B B A B B B B B B B B B A B B B B B B B B B B B B B B B A B A B B B B B A B A B B B A A A A B B B B B B B B B B B B B B B B A B B B B B A B B B B B B B A B A B B B B A B A B B B B A B A B B B B B B B B B B A B B B A B A B B B B B B B B B B B A A B B B B B B B B B B B B B B B B B B B B B B B B B B A B B B B B B B B B A B A B B B B B B B B B B B B B B B B B B B B A B B B A B B A B B B B B B B B B B B B B B B B B B B B B B B B B B B B B B A B B B B A B B B B B B B B B B B B B B B B B B B B B B B B B B B B B A B B B B B B A B A A B B B B B B B B B B B B B B B B B B A B B B B B B B B B B B B B B B B B B B A B A B B B B B B B B B B B B B B B B B B B B B B B B B B B A B B B B B B B B B B B B B B B B B B A B B B B B B B B B B A B B A A A B B B B B B B B B B B B B B B A A B B B B B B B B B B B A B B B B B A B B B B B B B B B B B B B B B B B B B B B B A B B B B B B B B B B B B B B B B B B B B B B B A B B B B B B B B B A B B B B B B B B B B B B B B B B B B B B B B B B B B B B B B B B B B B B B B B B B B A B B B B B B B B A A B B B B B B B B B B B B B B B B B B B B B B B B B B B B B B B A B B B B B B B A B B B B B B B B A B B B B B B B B A B B B B B B B B B B B B B B B B B B B B B A B B B B B B B B B B A B B B B B B B B B B B B B B B B B B B B B B B B B B B B B B B B B B B B B B B B B B B B B B B B B B B B B B B B B B B B B B B B B B B B B B B B B B B B B B B B B B B B B B B B B B B B B B B B B B B B B B B B B B B B B B B B B B B B B B B A B B A B B B B B B B B B B B A B B B B B B B B B B B B B B B B B B B B B B B B B B B A B B B B A B B B B B B B A B B B B B B B B B B B B B B A B B B B B B B B B B B B B B B B B B B B B B B B B B B B B B B B B B B B B B B B B B A B B B B B B B B B A B B B A B A A B B B B B A A B B B B B B B B A B A B B B B B B A B B B B B B B B B B A B B B A B B A
M UA-IFASA-4463 A A B A A B A A B B A A A A B B A A B A B A B B B B A A B B B B A A A A A B B A A B A A A A A A B B A A A B B A B A A B B B A B A A B A B A A B B A B A A A A B B B A B A B A B A B B B B B A A A A A B B A A B A B A B B A A B A A A A B A B B B A A B A B A B A A A A B B A B A B A B B B A A A B B A A A A A A B B A B B A A A A A A B B B A B A A B B A A A B B B B B B B A A B A A B B A A B A A A B A A A A A A A A B B A A A A B A A A A A A A A A A A A A A A A A B A A A A A A A A A A A A B A A A B A A A A A A B A B A A A A A A B A A B A A A A A A A A A A A A A B A A A A A A A A A A B A A A A A A A A A A A A A A B A A A A A A A A A A B B A B A B A A A A A A A A A A A A A A A A A A A A A A A A A A A A A A A A A A A A A A A A A A A A A A A A A A A B A A A A A A A A A A A A A A A A A A A A A A A A A A A A A A A A A A A A A A A A A A A A A A A A A A A A A A A A A A A A A A A A A A A A A A A A A A A A A A A A A A A A A A A A A A A A A A A A A A A A A A A A A A A A A A A A A A A A A A A A A A A A A A A A A A A A A A A A A A A A A A A A A A A A A A A A A A A A A A A A A A A A A A A A A A A A A A A A A A A A A A A A A A A A A A A A A A A A A A A A A A A A A A A A A A A A A A A A A A A A A A A A A A A A A A A A A A A A A A A A A A A A A A A A A A A A A A A A A A A A A A A A A A A A A A A A A A A A A A A A A A A A A A A A A A A A A A A A A A A A A A A A A A A A A A A A A A A A A A A A A A A A A A A A A A A A A A A A A A A A A A A A A A A A A A A A A A A A A B A A A A A A A A A A A A A A A A A A A A B A A A A A A A A A A A A A A A A A B A A A A A A A A A A A A A A A A A A A A A A A A A A A A A A A A A A A A A A A A A A A A A A A A A A A A A A A A A A A A A A A A A A A A A A A B A A A A A A A A A A A A A A A A A A B A A A A A A A A A A A A A A A A A A A B A A A A A A A A A A A A B A A A A A A A A A A A A A A A B A A A A A B A A A A A A A A A A A A A A A A A A A A A A A A A A A A A A A A A A A A A A A A A A A A A A A A A A A A A A A A A A A A A A A A A A A A A A A A A A A A A A A A A A A A A A B A A A A A A A A A A A A A A A A A A A A A A B A A A A A A A A A A A A A A A A A A A A A B A B A A A A A A A B A A A A A A A A A A A A A A A A A A A B A A A A B A A A A B A A A B A A A A A A A A A A A A B A A A A A A A A A A A A A A A A A A A A A A A A A A A A A A A A A A A A A A A A A A A A A A A A A A A A A A A A A A A A A A A A A A A A A A A A A A A A A A A A A A A B A A B A A A A A A A A A A B B A A A A A A B A A A A A A A A A A A A A A A A A A A A B A A A A A A A A A A A A A A A A B A A A A B A A A A A B A A A A A A A A A A A A B A A A A A B A A A A A B A A A A A A A A B A A A A A A A A A A A A A A A A A A B A A B A A A A A A A B A A A A A A B A A A A A A A A A A A A A A A A A A A A A A A B A A A A A A A A A A A A A A A A A A A A A A A A A A A A A A A A A A A A A A A A A A A A A A A A A A A A A A A A B A A A A A A A A A A A A A A A A B A A B A A A A A A A A A A A A A A A B A A A A A A A A A A B A A A A B A A A A A A B A A A A A A A A A A A A A A A A A A A A A A A A A A A A B A B A A A A A A B A A A A A A A A A A A B A A A A B A A A A A A A A B A A A A A A A A A A A A A A A A A A A A A A A A B A A A A A A A A A A B A A A A A A A A A A A A A A A A A B A A A A A A A A A A A A A A A A A A A A A A A A A A A A A A A A A A A A A A A A A A A A A A A B A A A A A A A A A A A A A A A A A A A A A A A A A A A A A A A A A A A A A A A A A A A A A A A A A A A A A A A A A A A A A A A A A A A A A A A A A A A A A A A A A A A A A A A A A A A A A A A A A A A A A A A A A A A A A A A A A A A A A A A A A A A A A A A A A A A A A A A A A A A A A A A A A A A A A A A A A A A A A A A A A A A A A A A A A A A A A A A A A A A A A A A A A A A A A A A A A A A A A A A A A A A A A A A A A A A A A A A A A A A A A A A A A A A A A A A A A A A A A A A A A A A A A A A A A A A A B B B A A A B A A A A A A A B A B B B B B A B B B A B A B B A A B B B A B B B A A A A B B A A A B A A A A B B B A B B A B A A A A B A A B A B B B B B A B A A B B B B A A A A A A B B A B A A B B B B A B A A B A A A A A A A B A B B A A B A A A B A A A B B B B B A B A A B A A B A B B B B B B A A A B B B B A B B A B B A A B A B A A B B B A A A A A A A A A A B B B A B A B B A B B A B B B B B B B B B B B B B A B B B B B B B B B B A B A B B B A B A A A A A A A A A A A A A A A A A A A A A A A A A A A A A A A A A A A A A A A A A A A A A A A A A A A A A A A A A A A A A A A A A A A A A A A A A A A A A A A A A A A A A A A A A A A A A A A A A A A A A A A A A A A A A A A A A A A A A A A A A A A A A A A A A A A A A A A A A A A A A A A A A A A A A A A A A A A A A A A A A A A A A A A A A A A A A A A A A A A A A A A A A A A A A A A A A A A A A A A A A A A A A A A A A A A A A A A A A A A A A A A A A A A A A A A A A A A A B A A A B A A B A A B A B A A A A A A A A A A A A A A A A A A A A A A A A A B A A A B A A A A B A A A A A A A A A A A A A A A A B A A A A A A A A A B A A B A A B A A A A A A A A A A A A A A A A A A A A A A A A A A A A A A A A A A A A B A A A A A A A A A A A A A A A A A A A A A B A A B A A A A A A A A B A A A A A A A A B A A A A A A A A A A A A A A A A A A A A A B A B A A B A A A A B A A A A B A A A A A A B B A A A A A A B A B B A A A A A A B A A A A A A B A B A A A A A B A A A A A A A A A A A A A A A A A A B A B B A A A A A A A A A A A A A A A A A A A A A A A A A A A A A A A A A A A A A A A A A A A A A A A A A A A A A A A B A A A B A A A A A A A A A B A A A A A A A A B A A A A B A A A A A A A A A A A A B A B A A A A A A A A B A A A A A A A A A A A A A A A A B B B A A A A A A A B A A A B A A A A A A B A A A A A A A A A A A A A A A A A A A A A A A A A A A B A A A A A A A A A A A A A A A A A A A A A A A A A A A A A A A A A A A A A A A B A A A A A A A B A A A A A A A A A A A A A A A A A A A A A A A B A A A A A A A A A A A A A A A A A A A A A A A A A B A A A A A A A A A A A B A B A A A A A A A A A A A B B A A A A A A A A A A A A A B A B A A A A A A A A A A A A A A A A A A A B A A A A B A A A A A A A A A A A A A A A A A A A A A B A A A A A B A B A A A A A A A A A A A A A A A B A B A A A A B A A B A A B A B A A B A A A A A A A B A A A A A A A B A A A A A A B A B B B A A A A A A A A A B A A B A A A A A A A A A A A A A B A A B A A B A A B A A A A A A A B A A B A A B A A A A A A A A A A A A A A A A A B A A A A A B A A A A A A A A B A A A A A A A A B A A A A A A A B A A B A A A A A A A A B A A A A B A A A A A A A A A A A A A A A A A A A A A A A A A A A A A A A A A B A A A A B A B A A A A B A A A A B A A A A A A A A A A A A A A A A A A A A A A A A A A A A A A A A A A A A A A A A A A A A A A A A A A A A A A A A A A A A A A A A A A A A A A A A A A A A A A A A A A A A A A A A A A A A A A A A A A A A A A A A A A A A A A A A A A A A A A A A A A A A A A A A A A A A A A A A A A A A A A A A A A A A A A A A A A A A A A A A A A A A A A A A A A A A A A A A A A A A A A A A A A A A A A A A A A A A A A A A A A A A A A A A A A A A A A A A A A A A A A A A A A A A A A A A A A A A A A A A A A A A A A A A A A A A A A A A A A A A A B A A B A A A A B A B A A A A A B A A A A B A B B A A A A A A A A A A A A A A A A A B A A A A B A A A A A A A B A A A A A A A A A A A A A A B A A A A A A A A A A A A A A A A A B B A B A A A A A A B A B A A A B A A B A A A A A A A A A B A A B A B A A B A A B A A A B A A A A A A A B A A A B A B A A B B A A A A A A A A A A A A A A A A A A A A A A A A A A A A A B A A B A A A A A A A A A A A A A A A A A B A A B A A A A A A A A A A B A B A B A A B A A A A A A B A A A A A A A A A B B B A A A A A A A A A A A B B A B A A B A A B B A A A A A A A A A A A A A A A A A A A A A A A A A A B A A A A A A A A A A B A A A B A A A A A A A A A A A A A A A A A B A A A A A B A B A A A A A A A A A A B B B A A A A A A A A A B A B A A A B A B A A B A A A A A A A A A A A A B B A B A A A A A A A B A B B A A A A A A A A B A A A A B A B A A A A A A A A A A A A A A A A A A A A B B A A A B A A B A A B A A A A A A A A A B A A A A A A A A A A A A A A A B A B A A A A A B A B A A A B B B A A A A A A A A A A A A A A A A A B A A A A A B A A A A A A A B A B A A A A B A B A A A A B A B A A A A A A A A A A B A A A B A B A A A A A A A A A A A B B A A A A A A A A A A A A A A A A A A A A A A A A A A B A A A A A A A A A B A B A A A A A A A A A A A A A A A A A A A A B A A A B A A B A A A A A A A A A A A A A A A A A A A A A A A A A A A A A A B A A A A B A A A A A A A A A A A A A A A A A A A A A A A A A A A A A B A A A A A A B A B B A A A A A A A A A A A A A A A A A A B A A A A A A A A A A A A A A A A A A A B A B A A A A A A A A A A A A A A A A A A A A A A A A A A A B A A A A A A A A A A A A A A A A A A B A A A A A A A A A A B A A B B B A A A A A A A A A A A A A A A B B A A A A A A A A A A A B A A A A A B A A A A A A A A A A A A A A A A A A A A A A B A A A A A A A A A A A A A A A A A A A A A A A B A A A A A A A A A B A A A A A A A A A A A A A A A A A A A A A A A A A A A A A A A A A A A A A A A A A A B A A A A A A A A B B A A A A A A A A A A A A A A A A A A A A A A A A A A A A A A A B A A A A A A A B A A A A A A A A B A A A A A A A A B A A A A A A A A A A A A A A A A A A A A A B A A A A A A A A A A B A A A A A A A A A A A A A A A A A A A A A A A A A A A A A A A A A A A A A A A A A A A A A A A A A A A A A A A A A A A A A A A A A A A A A A A A A A A A A A A A A A A A A A A A A A A A A A A A A A A A A A A A A A A A A A A A A A A A A A A A A A B A A A A A A A A A A A B A A A A A A A A A A A A A A A A A A A A A A A A A A A B A A A A B A A A A A A A B A A A A A A A A A A A A A A B A A A A A A A A A A A A A A A A A A A A A A A A A A A A A A A A A A A A A A A A A A B A A A A A A A A A B A A A B A B B A A A A A B B A A A A A A A A B A B A A A A A A B A A A A A A A A A A B A A A B A A B
M BovineHD2300011214 A A A A A A A A A A A A A A A A A A A A A A A A A A A A A A A A A A A A A A A A A A A A A A A A A A A A A A A A A A A A A A A A A A A A A A A A A A A A A A A A A A A A A A A A A A A A A A A A A A A A A A A A A A A A A A A A A A A A A A A A A A A A A A A A A A A A A A A A A A A A A A A A A A A A A A A A A A A A A A A A A A A A A A A A A A A A A A A A A A A A A A A A A A A A A A A A A A A A A A A A A A A A A A A A A A A A A A A A A A A A A A A A A A A A A A A A A A A A A A A A A A A A A A A A A A A A A A A A A A A A A A A A A A A A A A A A A A A A A A A A A A A A A A A A A A A A A A A A A A A A A A A A A A A A A A A A A A A A A A A A A A A A A A A A B B B B B B B A B B B A B B B B B B B A B B B B B A B B B B B B A B B B A B B A A B B B B A B B A B B B B B B B B B B B B B B B B B B B B B B B B B B B B A A B B A A B A A B B A B B A A B A B B B B A A A B A A B A B B A B A B A A B B A B B B B B B B A B B B B A B B A A B B B B B B B B B B B B B B A B B B B B A B B B B B B B B B B B B B B B B B B A B A A B B B B A A B B A A A A A B A B B B B B A B B B B B B B B B B B B A B B A B B B B A A B B B B B A B B A A B A B B B B B B B B B B B B B B B B A B B B B B B A B B B B A A B B A A B B A B B B A B B B A B B B B B B B B B A B A A B B B A B B B A B B B B B A B B A B B B B A B B A B B A A A B B B B A B B B B B A B B B B A A B B B A B B B B B B B B B B B B B B B A B B B B A B A B B B B A A B B A B B A A B A B A B B B A B B B B B B A B B A A A B B B A B A A B B B B A B B B B B B B B B B B B B B A B B B A B B B A B A B B B B B B B A B B A B B B B B B A A B B A B A A B B B B A A B B B B A B A B B B B B A B B B B B B B B B B B B A B B B B B B B A B B B B B B B B B B A B B B A B B B A B B B B B B A B B B B B B B A B B A B B B B B B B B B B A B B B B B A B B B B B B B B B B B B A B B B B B B B B B B B B B B B A B B A B B A A B B A B B B B A B B A B B B B B B B A B B B B A B A B A A A B B B A A A B A B B A B B B B B B B B A B A B A B A A B B A B B B B B B B B B B B B B B B B B B B A B B B B B A B A B B B B B B B B A B B B B B B A B B B B A A B A B B A B B B B B A A A A A A A A A A A A A A A A A A A A A A A A A A A A A A A A A A A A A A A A A A A A A A A A A A A A A A A A A A A A A A A A A A A A A A A B A A A A A A A A A A A A A A A A A A A A A A A A A A A A A A A A A A A A A A A A A A A A A A A A A A A A A A A A A A A A A A A A A A A A A A A A A A A A A A A A A A A A A A A A A A A A A A A A A A A A A A A A A A A A A A A A A A A A A A A A A A A A A A A A A A A A A A A A A A A A A A A A A A A A A A A A A A A A A A A A A A A A A A A A A A A A A A A A A A A A A A A A A A A A A A A A A A A A A A A A A A A A A A A A A A A A A A A A A A A A A A A A A A A A A A A A A A A A A A A A A A A A A A A A A A A A A A A A A A A A A A A A A A A A A A A A A A A A A A A A A A A A A A A A A A A A A A A A A A A A A A A A A A A A A A A A A A A A A A A A A A A A A A A A A A A A A A A A A A A A A A A A A A A A A A A A A A A A A A A A A A A A A A A A A A A A A A A A A A A A A A A A A A A A A A A A A A A A A A A A A A A A A A A A A A A A A A A A A A A A A A A A A A A A A A A A A A A A A A A A A A A A A A A A A A A A A A A A A A A A A A A A A A A A A A A A A A A A A A A A A A A A A A A A A A A A A A A A A A A A A A A A A A A A A A A A A A A A A A A A A A A A A A A A A A B B B B B B B B B B B B B B B B B B B B B B B B B B B B B B B B B B B B B B B B B B B B B B B B B B B B B B B B B B B B B B B B B B B B B B B B B B B B B B B B B B B B B B B B B B B B B B B B B B B B B B B B B B B B B B B B B B B B B B B B B B B B B B B B B B B A B B B B B B B B B B B B B B A B B B B B B B B B B B B B B B B B B B B B B B B B B B B B B B B B B B B A B B B B B B B B B B B B B B B B B B B B B B A B B A B B B B B B B B B B B B B B B B B B B B B B B B B B B B B B B B B B B B B B B B A A A A A A A A A A A A A A A A A A A A A A A A A A A A A A A A A A A A A A A A A A A A A A A A A A A A A A A A A A A A A A A A A A A A A A A A A A A A A A A A A A A A A A A A A A A A A A A A A A A A A A A A A A A A A A A A A A A A A A A A A A A A A A A A A A A A A A A A A A A A A A A A A A A A A A A A A A A A A A A A A A A A A A A A A A A A A A A A A A A A A A A A A A A A A A A A A A A A A A A A A A A A A A A A A A A A A A A A A A A A A A A A A A A A A A A A A A A A A A A A A A A A A A A A A A A A A A A A A A A A A A A A A A A A A A A A A A A A A A A A A A A A A A A A A A A A A A A A A A A A A A A A A A A A A A A A A A A A A A A A A A A A A A A A A A A A A A A A A A A A A A A A A A A A A A A A A A A A A A A A A A A A A A A A A A A A A A A A A A A A A A A A A A A A A A A A A A A A A A A A A A A A A A A A A A A A A A A A A A A A A A A A A A A A A A A A A A A A A A A A A A A A A A A A A A A A A A A A A A A A A A A A A A A A A A A A A A A A A A A A A A A A A A A A A A A A A A A A A A A A A A A A A A A A A A A A A A A A A A A A A A A A A A A A A A A A A A A A A A A A A A A A A A A A A A A A A A A A A A A A A A A A A A A A A A A A A A A A A A A A A A A A A A A A A A A A A A A A A A A A A A A A A A A A A A A A A A A A A A A A A A A A A A A A A A A A A A A A A A A A A A A A A A A A A A A A A A A A A A A A A A A A A A A A A A A A A A A A A A A A A A A A A A A A A A A A A A A A A A A A A A A A A A A A A A A A A A A A A A A A A A A A A A A A A A A A A A A A A A A A A A A A A A A A A A A A A A A A A A A A A A A A A A A A A A A A A A A A A A A A A A A A A A A A A A A A A A A A A A A A A A A A A A A A A A A A A A A A A A A A A A A A A A A A A A A A A A A A A A A A A A A A A A A A A A A A A A A A A A A A A A A A A A A A A A A A A A A A A A A A A A A A A A A A A A A A A A A A A A A A A A A A A A A A A A A A A A A A A A A A A A A A A A A A A A A A A A A A A A A A A A A A A A A A A A A A A A A A A A A A A A A A A A A A A A A A A A A A A A A A A A A A A A A A B A A A A A A A A A A A A A A A A A A A A A A A A A A A A A A A A A A A A A A A A A A A A A A A A A A A A A A A A A A A A A A A A A A B A A B A A A A A A A A A A A A A A A A A A A A A A A A A A A A A A A A A A A A A A A A A A A A A A A A A A A A B A A A A A A A A A A A A A A A A A A A A A A A A A A A A A A A A A A A A A A A A A A A A A A A A A A A A A A A A A A A A A A A A A A A A A A A A A A A A A A A A A B A A A A A A A A A A A A A A A A A A A A A A A A A A A A A A A A A A A A A A A A A A A A A A A A A A A A A A A A A A A A A A A A A A A A A A B A A A A A A A A A A A A A A A A A A A A A A A A A A A A A A A B A A A A A A A A A A A A A A A A A A A A A A A B B B B B B B A A B B B B B B B B A B B B B B B B B B B B B A B B B B B B B B B B B B B B B B A B B B B B B B B B B B B B B B B B B B B B B B B A B B B B B B B B A A B B B B B B B A B B A B B A B B B B B B B B B B B B B B B B B B B B B B B B B B B B B B B B B B B B B B B B A B B B B B B B B B B B A B A B B A B B B B B A B B B A B B B B B B B B B B B A B B B B B B B B B B B B B B B B B B B B B B B B B B B B B B B B B B B B B B B B B B B B B B B B B B B B B B B B B B B B B B B B B B B B A B B A A A A A A A A A A A A A A A A A A A A A A A A A A A A A A A A A A A A A A A A A A A A A A A A A A A A A A A A A A A A A A A A A A A A A A A A A A A A A A A A A A A A A A A A A A A A A A A A A A A A A A A A A A A A A A A A A A A A A A A A A A A A A A A A A A A A A A A A A A A A A A A A A A A A A A A A A A A A A A A A A A A A A A A A A A A A A A A A A A A A A A A A A A A A A A A A A A A A A A A A A A A A A A A A A A A A A A A A A A A A A A A A A A A A A A A A A A A A A A A A A A A A A A A A A A A A A A A A A A A A A A A A A A A A A A A A A A A A A A A A A A A A A A A A A A A A A A A A A A A A A A A A A A A A A A A A A A A A A A A A A A A A A A A A A A A A A A A A A A A A A A A A A A A A A A A A A A A A A A A A A A A A A A A A A A A A A A A A A A A A A A A A A A A A A A A A A A A A A A A A A A A A A A A A A A A A A A A A A A A A A A A A A A A A A A A A A A A A A A A A A A A A A A A A A A A A A A A A A A A A A A A A A A A A A A A A A A A A A A A A A A A A A A A A A A A A A A A A A A A A A A A A A A A A A A A A A A A A A A A A A A A A A A A A A A A A A A A A A A A A A A A A A A A A A A A A A A A A A A A A A A A A A A A A A A A A A A A A A A A A A A A A A A A A A A A A A A A A A A A A A A A A A A A A A A A A A A A A A A A A B B A A B A A B B B A A A A A A A A B A A B B B A A A B A A A A B A B A A A A A B A A A A A B B A A A B A A A A A A A B B A B B B B B B A A A B A A B B A A A A A B A A A A A B A A A A A A A A B A B A A A B A A A A B A A A A A A B B A A A A B A B A B A A A B A B A A B A B A A A A A A A B A A B A A A A A B A A A A A A B B A A B B B A A B A A A A A A A B A B A A A A A A A B A B B A B A A B A A A B A A A B A B A A A B A A A A A A B A A A A B B B A A A A A B B A A A A A A A B A B A B B B B B A A A A A A A A A A B A B B B A B A A A A A A A B A A A B A A A B A A A A A A A A A A A B A A A A A A A B B A A B A A A A B B A A A B B A A A A A A A A B A B A B B B A A A A B A A A B A B B A A A B B A A B A A B A B A A A A A A B A A B A A A A B B B A A B A A B A A A B A A A A B A A B A A A B A B A B A A A A B B A A A B A A A A A A A A A B B B A A B A A A B B A B A A B B A A B B A A B A A A B B B A B B B A B B A A A A B B A B B A B A B A A A B B A A B A B A A A A A A B A A B A B A A B A B A B A A B A B A A A B A A A A A A B A A A B A A B B A B A B B B A A A B A A B B B B B B A B B B A A A A A A A B B A B A A A A A A A A B A B B B A A B A B A A A B B A B B A B A A A A A B B A A B A A A A A A A B A A A A A A A A A A B A B B A A A A A B A A B B A B A A A A A A A A B A A B A A A A B B A B A A B B A B A A A B B B A A A B A B A B B A B A B A B A A A A A A A A A A A A A A A A A A A A A A A A A A A A A A A A A A A A A A A A A A A A A A A A A A A A A A A A A
M BovineHD2300011215 A A A A A A A A A A A A A A A A A A A A A A A A A A A A A A A A A A A A A A A A A A A A A A A A A A A A A A A A A A A A A A A A A A A A A A A A A A A A A A A A A A A A A A A A A A A A A A A A A A A A A B A A A A A A A A A A A A A A A A A A A A A A A A A A A A A A A A A A A A A A A A A A A A A A A A A A A A A A A A A A A A A A A A A A A A A A A A A A A A A A A A A A A A A A A A A A A A A A A A A A A A A A A A A A A A A A A B B A A A B A B A A B A A A A A A A A B B B A A B A A A A A A B A A A A B A A A A A A A A B A A A A B A A A A A A A A A A A A B A A A A A A A A A A A A A A A A A A A A A B B A A A A A A A A A A A A A A A A A A A A A A A A A A A A B B A B B B B A B B B A B B B B B B A A B A B A A A A B B B B B A B B B B B A A A A B B B A B B A B B B B B A B B B B A B B B B A A B B B B B B A B B A B A A A A A A A A A B A A B B A A A A B A A B A A A B A A A A A A A A A A A A B A A B B B B B B B A B A A B A B B A A B A B B B B B B B A B B A B A B B B B B A B B B B B B A B B A B B B B A A B B A B A A B B B A A A B A A A A A A B A B B B A B A A B A B B B B A B B B B A B B A B B B B A A B B B A B B B B B A A A B B B B A B B B B B B B A B B A A B B B B B B A B B B B A A A B A A B B A B B B A B B B A B A B A A B B A B A B A A B B B A B B B A A B A A B A B A A B B B B A B B A B B A A A B B B B A B B B B B A B A B B A A B B A A B B B B B B A B B B B B B B B A B A B B A A A B B B B A A B B A A A A A B A B A B B A A A A B B A A A A B A A A B B B A B A A B B B B A B B B B B B B B B B A B A B A B B A A B B A A B A B B A A B B B A B A A B B A B B B A A B B A B A A A A A B A A B B B B A B A B A B B B A A A A B B A A B B A B A A B A A A B A B A B A B B A A A B A B A B B B A B A B A A B B B B B A B B B B B B B A B B A B B B B B B B B A B A A B B A B A B A B B B A B B B B A A A B B A A B B B A B B B B A B A A A B A A B A A B B A A B B B A B A A A A B B B B B A B B B A A A A B A A A B B A A A A A A B B A A B A A B B B B A B A B A B A A B A A B B A B A A B B B B B B B B B A A B B A B A B A B A B A A B B A B B B A A B B B B A B A B A B A A A A A B B A B B B B B A A A A A A A A A A A A A A A A A A A A A A A A A A A A A A A A A A A A A A A A A A A A A A A A A A A A A A A A A A A A A A A A A A A A A A A B A A A B A A A A A A A A A A A A A A A A A A A A A A A A A A A A A A A A A A B A A A A A A A A A A A A B A A A A A A A A A A A A A A A A A A A A A A A A A A A A A A A A A A A A A A A A A A A A A A A A A A A A A A A A A A A A A A A A A A A A A B A B A A A A A A A A A A A A A A A A B A A A A A A A A A A A A A B A A A A A A A A A A A A A A A A A A A A A A A A A A A A A A A A A A B A A A A A A A A A A A B A A A A A A A A A A A A A A A A A A A A A A A A A A A A A A A A A A A A A A A A A A A A A A A A A A A A A A A A A A A A A A A A A A A A A A A A A A A A A A A A A A A A A A A A B A A A A A A A A A A A A A A A A A A A A A A A A A A A A A A A A A A A A A A A A A A A A A A A A A A A A A A A A A A A A A A A A A A A A A A A A A A A A A A A A A A A A A A A A A A A A A A A A A A A A A A A A A A A A A A A A A A A A A A A A A A A A A A A A A A A A A A A A A A A A A A A A A A A A A A A A A B A A A A A A A A A A A A A A A A A A A A A A A A A A A B A A A A A A A A A A A A A A A A A A A A A A A A A A A A A A A A A A A A A A A A A A A A A A A A A A A A B A A A A B B B B B B B B B B B A B B B B B B B B B B B B A B B B B B A B B B B A B B B B B B B B B B B B B B B B B B B B B B B B B B B B B B B B B B B B B B B B B B B A B B B B B A A B B B B B B B B A B B B B B B B B B B B B B B B B B B B A B B B B B A B B B B B B B A B A B B B B B B B A B B B B B B A B B B A B B B B B B B B A A B B A B A B B B B A B B B B B B B B B B B B A B B A B B B B B B B B B B B B B B B B B B B A B B A B B B B B B A B B B B B B B B B B B B A B B B B B B B B B B B B A A B B B B A B A A A A A A A A A A A A A A A B A A A A A A A A A A A A A A A A A A A A A A A A A A A A A A A A A A B A A A A A A A A A A A A A A A A A A A A A A A A A A A A A A A A A A A A A A A A A A A A A A A A A A A A A A A A A A A A A A A A A A A A A A A A A A A A A A A A A A A A A A A A A A A A A A A A A A A A A A A A A A A A A A A A A A A A A A A A A A A A A A A A A A A A A A A A A A A A A A A A A A A A A A A A A A A A A A A A A A A A A A A A A A A A A A A A A A A A A A A A B A A A A A A A A A A A A A A A A A A A A A A A A B A A A A A A A A A A A A A A A A A A A B A A A A B A A A A A A A A A A A A A A A A A A A A A A A A A B A A A A A A A A A A A A A A A A A A B A A A A A A A A A A A A A A A A A A A B B A A A A A A A A A A A A B A A A A A A A A A A A B A A A A A A A A A A A A A A A A A A B A A A A B A A A A A A A A A A A A A A A A A A A A A A A A A A A A A A A A A A A A A A A A A A A A A A B A A A A A A A A A A A A B A A A A A A A A A A A A A A A A A A A A A B A A A A A A A A A A A A A A A A A A A A A A A A A A A A A A B B A A A A A A A A B A A A A A A A A A A A A B A A B A A A A A A A A A A A A B A A A A A A A A A A B A A A A A A A A A B A A A A A A A A A A A A A A A A A A A A A A B A A A A A A A A A A A A A A A A A A A A A A A A A A A A A A A A A B B B A A A A A A A A A A A A A B A B A A A A A A A A A A A A A A A A A A A B A A A A A B A A A A A A A A B A A A A A A B A A A A A B A A A A B A A A A A A A A A A A A A A A A B A B A A A A A A A A A A A A A A A A A B A A A A A A A A B B A A A A A A A A A A A A A A A A A A A A A A A A A A A A A A A A A A A A A A A A A A A A B A A A A A A A A B A A A A A A A A A A A A A A A A A A A A A A A A A A A A A A A A A A A A A A A A A A A B A A A A A A A A A A A A A A A A A B A A B A A A A A A A A A A A A A A A A A A A A A A A A A A A A A A A A A A A A A A A A A B B A A A A A A A A A B A A A A A A A A A A A A A A B A A A A A A A A A A A A A B A A A A A A A A A A A A A A A B A A A B A B B A B A A A A A B A A B B A B A B A A B A A A A A A A A A A A A A A A A B A A B A A B A A A A A A A A A A A A A A A A A A A A A A B A A A A A A A A B B A A A B A A A B A A B A B A A B A B A A B A B A A A B A A A A A A A A A B A A A A B A A A A A A A A A A A B A A B A A A A B A B A A A B A B A A B A A A A A B A A A A A B A A A A A A B B A A A A A A A A B A A A A A A A A A A A A A A A A A A A B B A A A B A A B A A A A A A A A A A A A A A A B A A A B A B A A A A A A B A B A A A B A A A A A A A A A A B A A A B B A A A A A A A A A A A A A A A A A B A A A A A A A A A A A A A A A A B B A A A A A A A A A A A A A A A A A A A A A A A A A A B B A A A B A A A A B A A A B A A A B A A A A A A A A A A A A B B B A B A A A B B A B A B B A B B A B B B B A B A B A A B B A B B B B A B B A B A B B A A B B B B A B B B A B A B B B B A B B B B B B A B A A B B B B B B B A A A A B B A B A A A B A B B A A A B A A B B A B B B B B B A B A B B B A B B B A B B B B B B A B A A B A A A B A B B A A B B A B B B B A B A A A A B A B A B A B B A A B B A B B A B A B B B A B B B A B B A A B A B A B B B B B A A B B B A B B A B B B A B B B B B B A B B B A B B A B A A B B B B A B B A A B A B B B B B A B B B B A B B A A A A A A A A A A A A A A A A A A A A A A A A A A A A A A A A A A A A A A A A A A A A A A A A A A A A A A A A A A A A A A A A A A A A A A A A A A A A A A A A A A A A A A A A A A A A A A A A A A A A A A A A A A A A A A A A A A A A A A A A A A A A A A A A A A A A A A A A A A A A A A A A A A A A A A A A A A A A A A A A A A A A A A A A A A A A A A A A A A A A A A A A A A A A A A A A A A A A A A A A A A A A A A A A A A A A A A A A A A A A A A A A A A A A A A A A A A A A A A A A A A A A A A A A A A A A A A A A A A A A A A A A A A A A A A A A A A A A A A A A A A A A A A A A A A A A A A A A A A A A A A A A A A A A A A A A A A A A A A A A A A A A A A A A A A A A A A A A A A A A A A A A A A A A A A A A A A A A A A A A A A A A A A A A A A A A A A A A A A A A A A A A A A A A A A A A A A A A A A A A A A A A A A A A A A A A A A A A A A A A A A A A A A A A A A A A A A A A A A A A A A A A A A A A A A A A A A A A A A A A A A A A A A A A A A A A A A A A A A A A A A A A A A A A A A A A A A A A A A A A A A A A A A A A A A A A A A A A A A A A A A A A A A A A A A A A A A A A A A A A A A A A A A A A A A A A A A A A A A A A A A A A A A A A A A A A A A A A A A A A A A A A A A A A A A A A A A A A A A A A A A A A A A A A A A A A A A A A A A A A A B A A B A A B B A A A A A A A A A A A A B A B A A A B A A A A B A B A A A A A B A A A A A B B A A A B A A A A A A A B B A B A A A B B A A A B A A B A A A A A A B A A A A A A A A A A A A A A B A B A A A B A A A A B A A A A A A B B A A A A B A B A B A A A B A B A A B A B A A A A A A A B A A B A A A A A B A A A A A A B B A A B B A A A B A A A A A A B B A B A A A A A A A A A B B A B A A B A A A B A A A A A A A A A A A A A A A A B A A A A B B A A A A A A B B A A A A A A A B A B A A B A A A A A A A A A A A A A A A A A B A A A A A A A A A B A A A B A A A A A A A A A A A A A A A B A A A A A A A B A A A B A A A A A B A A A A B A A A A A A A A B A B A A B A A A A A B A A A A A A B A A A B B A A A A A B A B A A A A A A B A A B A A A A B B B A A B A A B A A A B A A A A B A A B A A A B A B A B A A A A B B A A A B A A A A A A A A A B A B A A B A A A B B A A A A B A A A B B A A B A A A A B B A B B A A B B A A A A B B A B B A B A A A A A B B A A B A B A A A A A A B A A A A A A A B A B A A A A A A A A A A A A A A A A A B A A A B A A B B A B A A B A A A A A A A B B A A B B A A B B A A A A A A A B B A B A A A A A A A A B A A B B A A B A B A A A A B A B B A B A A A A A A A A A B A A A A A A A B A A A A A A A A A A A A A A A A A A A B A A B B A B A A A A A A A A A A A B A A A A A B A A A A A B A B A A A B A B A A A B A B A B B A B A A A A A A A A A A A A A A A A A A A A A A A A A A A A A A A A A A A A A A A A A A A A A A A A A A A A A A A A A A A A A
M BovineHD2300011216 A A A A A A A A A A A A A A A A A A A A A A A A A A A A A A A A A A A A A A A A A A A A A A A A A A A A A A A A A A A A A A A A A A A A A A A A A A A A A A A A A A A A A A A A A A A A A A A A A A A A A A A A A A A A A A A A A A A A A A A A A A A A A A A A A A A A A A A A A A A A A A A A A A A A A A A A A A A A A A A A A A A A A A A A A A A A A A A A A A A A A A A A A A A A A A A A A A A A A B A A A A A B B A A B A A A A B A A B A A A A A B B A A A A A B A A A A A A B A A A B A B A A A A A A A A A B A A A A A A A A A A A A A A A A A A A A A A A A A A A A A A A B B A A A A A A A A A A A A A A A A A A A A A A A A B B A A A A B A A A A B A A A A B B B A A B A B A A A B B B A B B A B B A B A B B B B B A B B B B A B A A B A A A B A A B B B B A A B A A A A B A B A B A B B A A B B B B B B B B B A B A A B A A A B B B A B A A B B B A B A A B A B B B B A A A B A A B A B B A B A B A A A B A B B B B B B B A B B B A A A B A A B B A B A A A B B B B B B B A A B B B A A B B B B B A B B B B B A A A B B B B A B A A A A B B A A B B A A A A A A A B B B B A A B A B B B A B B B B A A A B B B B A B A A A A B B B B A B B A A B A A B B A B B A B B A A B B A B B A A B A B B A A A B A A A A B A A A A B A B A B A A A A A B B A B B A B B B A B A A B A B A A A A A B A B B B A B B A B B A B A B A A B A A A A A A A A A B B A B B A B B A B A A A B B A B B B B A B B B A A A B A A A A A B B A A B A B A A B A A B B A B B A A B A A A A B B A B B B B B B A B A A A A A B B A A A A B A A A A A B B B B B A B B B B B B B A B A B A A B B A B A A A B B B B A A B B A B B B B B B A A B B A B A A B B B B A A B A A B A B A A B B A B A B B B A A B B A B B B B A B B B B B B B A A B B A B B B B B A A A A A A A B B A B A B B A B A B B B B A B B A B B A B B A B A B A B B B A B A A B B A A B B B B B A B B B B B A A B B B A A A B B A A A B B B A B B A B A A A A B A B A B B A B B A B B A B B B B A A A A B A B A B A B A A B B A A A B A A B A B B B B B B B A A B A B A B A A B B A B B B A B B B B B B B B B B A B B A A A A B A B A A B A B A A B B B A B A B A A A B B A A B A B A A B A A A B A B A A A A A B A A A A A A B A A A A A A A A A A A B A A A A B A A A A B A A A A A A A A A B A B A A A A A A A A A A A A A A A A A A A A A A A A A A A B A A A A A A A A A A A A A A A A A A A A A A A A A B A A A A A A A A A A A A A A A A A A A A A A A A A A A A A A A A A A A A A A A A A A A A A A A A A A A A A A A A A A A A A A A A A A A A A A A A A A A A A A A A A A A A A A A A A A A A A A A A A A A A A A A A A A A A A A A A A A A A A A A A A A A A A A A A A A A A A A A A A A A A A A A A A A A A A A A A A A A A A A A A A A A A A A A A A A A A A A A A A A A A A A A A A A A A A A A A A A A A A A A A A A A A A A A A A A A A A A A A A A A A A A A A A A A A A A A A A A A A A A A A A A A A A A A A A A A A A A A A A A A A A A A A A A A A A A A A A A A A A A A A A A A A A A A A A A A A A A A A A A A A A A A A A A A A A A A A A A A A A B A A A A A A A A A A A A A A A A A A A A A A A A A A A A A A A A A A A A A A A A A A A A A A A A A A A A A A A A A A A A A B A A A A A A A A A A A A A A A A A A B A A A A A A A A A A A A A A A A A A A A A A A A A A A A A A A A A A A A A A A A A A A A A A A A A A B A A A A A A A A A A A A A A A A A A A A A A A A A A A A A A A A A A A A A A A A A A A A A A A A A A A A A A B A B B B B B B B B B A B B B B A B A A B B B A B B A B B A A B B A B B A B A B A B A A A B B B B A A B B B A B A B B B B B A A B B A B B A B B B B A B B B B B A B B B A B A B A B B B B B B A B B B B A B A B A B A B A B B A B B B A B B A B B A B A B A A B A A B A A A B B B A A A A B B B B B A B B A A A A A A A A B A A A A B B A A A A B B B A B B B B B B B A B A B A A B A B B A A B A B B A A B B B B A A A A B A A B A A B A B B A B A A B A B A B B B A B B B A B A A B B A A B B B A B A A B B B B B A A A A A A A A A A A A A A A A A A A A A A A A A A A A A A A A A A A A A A A A A A A A A A A A A A A A A A A A A A A A A A A A A A A A A A A A A A A A A A A A A A A A A A A A A A A A A A A A A A A A A A A A A A A A A A A A A A A A A A A A A A A A A A A A A A A A A A A A A A A A A A A A A A A A A A A A A A A A A A A A A A A A A A A A A A A A A A A A A A A A A A A A A A A A A A A A A A A A A A A A A A A A A A A A A A A A A A A A A A A A A A A A A A A A A A A A A A B A A A A A A A A A A A A A A A A A A A A A A A A A A A A A A A A A A A A A A A A A A A A A A A A A A A A A A A A A A A A A A A A A A A A A A A A A A A A A A A A A B A A A A A A A A A A A A A A A B A A A A A A A A A A A A A A A A A A A A A A A A A B A A A A A A A A A A A B A A A A A A A B A A A A A A A A A A A A A A A A A A A A A A A A A A A A A A A A A A A A A A A A A A A A A A A A A B A A A A A A A A A A A A A A A A A A A A A A A A A A A A A A A A A A A A A A A A A A A A A A A A A A A A B A A A A A A A A A A A A A A A A A A A A A A A A A A A A A A A A A A A A A A A A A A A A A A A A A A A A A A A A A A A A A A A A A A A A A A A A A A A A A A A A A A A A A A A A A A A A A A A A A A A A A A A A A A B A A A A A A A A A A A A A A A A A A A A A A A A A A A A A A A A A A A A A A A A A A A A A A A A A A A A A A A A A A A A A A A A A A A A A B A A A A A A A A A A A A A A A A A A A A A A A A A A A A A A A A A A A A A A A A A A A A A A A A A A A A A A A A A A A A A A A A A A A A A A A A A A A A A A A A A A A A A A A A A A A A A A A A A A A A A A A A A A A A A A A A A A A A A A A A A A A A A A A A A A A A A A A A A A B A A A A A A A A A A A A A A A A A A A A A A A A A A A A A A A A A A A A A A A A A A A A A A A A A A A A A A A A A A A A A A A A A A A A A A A A A A A A A A A A A A A A A A A A A A A A A A A A A A A A A A A A B A A A A A A A A A A A A A A A A A A A A A A A A A A A A A A A A A A A A A B A A A A A A A A A A A A A A A A A A A A A A A A A A A A A A A A A A A A A A A A A A A A A A A B A A A A A A A A A A A A A A A A A A A A A A A A A A A A A A A A A A A A A A A A A A A A A A A A A A A A A A A A A A A A A A A A A A B A A A A A A A A A A A A A A A A A A A A A A A A A A A A A A A A A A A A A A A A A A A A A A A A A A A A A A A B A A A A A A A A A A A A A A A A A A A A A A A A A A A A A A A A A A A A A A A A A A A A A A A A A A A A A A A A A A A A A A A A A A A A A A A A A A A A A A A A A A A A A A A A A A A A A A A A A A A A A A A A A A A A A A A A A A A A A A A A A A A A A A A A A A A A A A A A A A A A A A A A A A A A A A A A B A A A A A A A A A A A A B A A A A A A A A A A A A A A A A A A A A A A A A A A A A A A A A A A A A A A A A A A B B A A A B B A A B B A B A B A B A A B B B B A B B B B B B A B A B A A A A B B B B B B B B B A A A A A B B A A B B B A A B B B A B B A B A B A A B B B A A B A B A A B B A B B B B A B B A A A A B B B B B B B B B B B B A A B A B A B B B B B B B B A B B B B B A B B B B B B B A B A B B B B B A B B B A B A B B A A B B B A A A B B A B A B A A B B B B A B A B B A B B A B B B B B B B B B B A B B A B A B A B B A B B B B B A B B A B B B B B B B B A B B A B B B B A B B B A B A B A B B B A B B A A A A A A A A A A A A A A A A A A A A A A A A A A B A A A A A A A A A A A A A A A A A A A A A A B A A A A B A A A A A A A A A B A A B B A B A A A A B A B A A A A A A A A A A A A A A A A A A A B A A A A A A A A A A A A A A A A A A A A A A A A A A A A A A A A A A A A A A A A A A A A A A A A A A A A A A A A A A A A A A A A A A A A A A A A A A A A A A A A A A A A A A A A A A A A A A A A A A A A A A A A A A A A A A A A A A A A A A A B A A A A A A A A A A A A A A A A A A A A A A A A A A A A A A A A A A A A A A A A A A A A A A A A A A A A A A A A A A A A A A A A A A A A A A A A A A A A A A A A A A A A A A A A A A A A A A A A A A A A A A A A A A A A A A A A A A A A A A A A A A A A A A A A A A A A A A A A A A A A A A A A A A A A A A A A A A A A A A A A A A A A A A A A A A A A A A A A A A A A A A A A A A A A A A A A A A A A A A A A A A A A A A A A A A A A A A A A A A A A A A A A A A A A A A A A A A A A A A A A A A A A A A A A A A A A A A A A A A A A A A A A A A A A A A A A A A A A A A A A A A A A A A A A A A A A A A A A A A A A A A A A A A A A A A A A A A A A A A A A A A A A A A A A A A A A A A A A A A B A A A A A A A A A A A A A A A A A A A A A A A A B A A A A A A A A A A A A A A A A A A A A A A A A A A A A A A A A A A A A A A A A A A B B A A A A A B B B A B A A A A A A B A A B B B A A A B A B A B B A B A B A A B B B B A A B B B A A B B A A A A A B A B A A B B B B B B A A A B A B B B B A A A A A A A A A A B A A A A A A A B B A B A A A B A A A A B A A A A A A B B A A A A B A B A B B A A B A B A A B A A A A A A B A A A A B B A A A A A B B A A A A A A B A A B B B A A B A A A A A A A A A B A A A A A A A B A B B B B A A B A A A B B B B B A B A A A B A A A A A A B A A A A B B B A A A A A B B A A A A A A A B A A A B A B B B A A A A A B A A A A B A B B B A B A A A B A B A A A A B B A A A B A B A A B B A B B B A B A B A A A A A B B B A B A B A A B B A A B B B A A A A B A B A B A B B B B B A A A A B A A B B A B B A A A B B B A B A A B A B A A A A B A B A A B B A A A B B B A A B A A B A A A B A A A A A A A B A A A B A B A A A A A A B B B A A B A B A B A A A A A B B A A A B A A A B B A B A A B B A A B B A A A A A A B A B A B B B A B B A A A A B B A B A A B B B B B A B B A A B A B A A B A A A A A A B A B A B A A B A B B B B A B B A B B A A B A A A B A A A B A A B B A B A B B B A A A B A A B A B B B A A B B B A B A A A A B B B A B A A A A A A A A B A B A A B A B A B B B A B B A B B A A A A B B A B B A A A A A B A A A A B A A A A A A B B B A B A B B B B A A A A A A A B A B A A A A A A A A B A A B A A B A B B A B A A B B B B A B A A B B A A A A A B B B B A B A B A B A A A A A A A A A A A A A A A A A A A A A A A A A A A A A A A A A B A A A A A A A A A A A A A A A A A A A A A A A
M BovineHD2300011217 B A A B B A A A B A A A A A A A A B A A A A A A A A B A B A A A B A B A B A A A A A A B A A A B B B A A A A A A B A A A A B A A A B B A A A A A B A A A A A A B A A A B B A A B A A A A A A B A A A A A A A A B A A A B A A A B A A B B A B A B A A A A B A A A A B A A A A A A A B A A B A A A A B A A A A B A B B A B A B B A A A A B B A A A A B A B A B A A A A B A B A B A A A A A A A A B A B A B A A B B B A B A A B A A A A A B A A A A B B A A A A A A B A A A A B A A A A A A B A A A A A B A A A B A A A B A A B A A A A A A B B A A A B B A A A B A B A B A A A B B A B B A A A B A A A B A A A A B A A A A B B B B A B A A A A A B B B A A B B A B A B B A A A A A A A B A B A A B B B B A B B A B B A B A B B B B B A B B B B A B B A B A B A B B B B B B B B A B B A A B B A B A B A B B A A B B B B B B B B B A B A A B A B A B B A B B A B B B A A B B B B B B B B B B B B B A B B B B B B B B B B A A B B B B B B B B B A B B B A A B B A B B B A B A A A B B B B B B B B A B B B A A B B B B B A B B B B B A A A B B B B B B B B A A B B B A B B A A B B A A B B B B B A B B A B B B A B B B B A A B B B A B A B B B B B B B B B B B B B A B B A B B A B B A B B A A B B A B B B A B A B B A A A B A A A A B A B B A B A B A B B A A A B B B A B B A B B B B B A A B A B A A A B A B A B B B A B B B B B A B A B A A B A A A A A A A A B B B A B B B B B A B A B A B B A B B B B A B B B B A A B B A A B A B B A B B B B A A B B B B B A B B B A B A B B A B B B B B B B B B A B A B A B A B B B A B A B A A A B A B B B B B A B B B B B B B B B A B A A B B B B A A A B B B B A B B B B B B B B B B B B B B B B B B B B B B B B B A A B B B B A B B A B B B B B B A B B A B B B B B B B B B B B B A A B B A B B B B B A B A A A B A B B B B A B B A B B B B B B A B B A B B B B B A B A B A B B B B B A A B B B A B B B B B A B B B B B B A B B B A A A B B A A A B B B B B B A B A B B A B B B A B B B B B A B B A B B B B A A A A B B B A B B A B A B B B B A B B A B B B B B B B B B A A B B B B B B B B B B B B B A B B B B B B B B B B A B B A A B A B A B A A B B B A A B B B A B B B A A A B B B A B A B B B B B A A A A B A A A A A B A A A A B B B B B B A B A B A B B B B A B B B B A A A A B B B A A B A B A B B B B A B A B B B B A A B B A A B B A A B A B B A A B A B B B B B B A A A B A B B B B B B B B A B B B B A A B B A A A B A B A A B B A A B B A A B B B B B A A A B A A B B B A B A A A B B A A A A B B A A A A A A A A A A A B B A B B A A A B A A A B A B B A A A B B A B B B A A A A A A A A B A B A B A A A B A A A B A B A B B A A A B A A B A B B A A B A B B A A A B B A B A A A A B B A B A A B A A A B B B A A B A B B B B B B B A A A A B A A B A B B A B A B A A B A B A A B A A B B B A A B A A B B A A B B B B B B A A A B A A B B A A A A A B A A B A B B A B B A A A A B A A B A A A A B A A A B B A B A A A B B A A A A A A A A B A B A A A B A A A A A A A A A A B B A A B B A A B A A B A A A B A B A A A A B A A B B A B B A A A A A A A A B A A B B A A A B B A A A A B A A A A B A B B A A B A B A B B B B B A A A A A B A B A A A B B A B B B A B B A A A B B B A B B B B A A A B A B B A B A A B A A A B B B B A A B A A B B A B A A B A B A A A A A A B A A A A A B B B A A B B A A A A B A A A A B A B B A A B A B B B A B A A B A A B B A A A A A A A B A A A A A A A B A A B A A A B A B B A B A A A A A B A B A A A A A B B B B B A A A B A B B B B B B B B B B B B B B A B A A B B B A B B A B B A B B B A B B A B A B A B A A A B B B B A A B B B A B A B B B B B A A B B A B B A B B B B A B B B B B A B B B A B B B A B B B B B B B B B B B A B A B A B A B A B B A B B B B B B A B B B B A B A A B A B B B B A B B B A A B A B B B B B B B B A B A A A B A A B A B B A B B A B A A B B B A B B B B B B B A B A B B A B B B B A A B A B B A A B B B B A A A A B B A B B A B A B B A B A A B A B A B B B A B B B A B A A B B A A B B B A B B A B B B B B B B B A A B B B A A A A A A B B A B B A A B A B B A A B B B B A B B A B A B A A A B A B B A A A B A B A A B A A B B B B B A A A A A A B A A A A B B B B A A A A B B A A B B B B B B B B B A A A A B B B B B B A B B B A A A A B B B B B A A A B A A A B A B A A B B A B A A B A A B A B A B A A B B B A A B B B B B B A A B A B A A A A A B B B B B B B A A B B A B B B A B B A A B A B B A A B A A A B B B B B B B A A A B B B B B A B A B B B B B B B A A B B B B A B A B A A B A A A A A A A B B B A B B A A A B B A B A A A B B A B A B B B B B A A B B A A B A A B B B A A A B A A A A A A A B A B B A A B A A A A A B B A A B A B A A B A A A A A A A A B A A A A B A A B B B A A A B A A A A A A B B A A A B A B A A A A A B B A B A A A A A B A A A A A A A A A A B A A A B A A B A A A B B A B A A A A A B A A B A B A A B A B A B B B A A B B A B B B A A B A A A B A B B A B A A B B A A A A B A A A A A A A A B A A B A A A A A B B B B B B B A B A B B B A B B B B B B B B B B B A B A A B B B A B A A B A B B A A A A A A B A A A A A A B A A A B B A A B B B B B A A A A B B B A B B A B A B A A A B A A A B B B B B A B A A A B A B B A B A B B B A A B B B B B B B B B B A A A A A B B B B A A B A A B A A B B B A A B A A A B A B B B B B B B A A B A A A B B A B B B B B B B A B B B B B B A A B B A A B B A A A A B B A A B A A B B B B B A B A A B B B A A A B A A A B A B A A A B A A A A A A B B B B B B B A A B B A B A A B A A B A A B B A B B B A B B A A A B A A A B A A B B A B B B B B A B A B B B A A A A B B A B B B B A A A B B B B B B B A B B B B B A B A B A A B A A A A B B B B B A B A A B B B B A B A A B B A B B A A B B B B A B A B B B A A B B A A A B B A A A A B A B B A A B A B A A A B B A B A B A B A A B A B B B A A A B A B B B A B B B B A A A B B B A B B B A B B B B A A B B A A B A B A A A A B B A A B B A A B B B B B A A B B B B B A A B B B B A B B B B B A B A B B B A B B B A A B A A B B B A A B B A B A A A A A B A B B B B B A B B A A B A A A A A A A B A A B A B B A A B A A B A A B A B A B B A A B B A B A A B B A A A B A A B A B B A B A A A A B A B A A B B B B A B A A A A A B A B B A B A B B B A A B A A A A B A A B A B B A A A A B B A B A A B A A A A A B A B B B A A B B B B B A B A A A A A B A B B B B B B B A B A A A A B B A A B B A B A B A B B A B A A B B A B B A A B A B A A B A B A A B A A B B B A A A A B A B B B B B A A B A A A B B A A B A A B B A A A B A A B A A B A A B A B B A B A B A B A B A A A B B A A B B A B A B B B A B A B A B B B B B A A B B B A A A A B B A B B B A B B A A B B B B A B A A A A B A A A B B B B A A B A B A B B B B A B B B B B B A B B B B A A B B A A B A B A A B A B A A A A B A B B A A A B A A B A A B B B A B B B B B A A A B B A B B B A B A B A B B A B B B B A B B B B B B B B A B B A A A B B B B B B B B B B A A A B B B B B B B B A A B B B B B B A B A B A B B B B A B B A B B B B B A B B B B B B B B A B B B B B B B B B B B B B B A A B A B A B B B B B B B B A B B B B B A B B B B B B B B B A B B B B B A B B B B B B B B B A B B B B B B B B B B B B A A B B B B A B A B B B B B A B B B B B B B B B B A B B A B A B A B B A B B B B B A B B A B B B B B B B B B B B A B B B B A B B B A B A B A B B B A B B A B A A A A B B A B B B A A B B A A B A A B A A A A A B A A A A A A A A A A A B A A A B A B B B A A A B B B A B B A A B B A A A A B A A A B A B A B B A B A B B B B B B B B B B B B B A B A B B B B A B B B B B B B B A B B A B B B B B B B B A B B B B B B B B B B B B B A B B B B B B B B B A B A B B B B A B B B B B B B B B B A B B B B B B B B B B B B B B B B B A B A A B B A B A B B B B A B B B B B B B B B B B B A B A B B B B A B B B B B B B B A B B B B B B B B B B A B B B B B B B B B B B B B A B B A A A B B A B B B B A B B B B B A B A B B B B B B B A A B A B B B B A A A A A B A B A B B B A B B B A B B B B B A B A A B B B B B B A B A B B B A B B A A B B B B B B A B B B B A A B B A B A B A A A B B A B B B B B B B B B B B B A B B A B A B B B B A B B B B B B B A B A A B B B B B B B B B B B B B A B B B B B B B B A A B B B B B A A B A A B B B B B B A A B B B B B A B B B B B B B B B B A B B B B B B A B A A B A A A A B B B B A A A A B B B B B A B A B A B A B B A B B B B A B B B B B B B A B A A B B B B A B B A B B B B B B B B B A B A B A B A A B B A B A B A B B A A B B A B B B B A B A B B B A A A A B A B B B B B B A B B B B B B A B B A A B B B B B B B B B A B B A B B A A B B B B B B B B A A A B B B B B B B A B B B B B A B B A B B B B B A B B B B B B A B A B B B A A A A A A B B B A B B B B A B A B B B A B B A B A A A A B B B B A A B B B A A A B B A B B A A B B A A B B B B B B B B A B A A B B A B A A A B B A A A A B A A A B B B A A B A B B A A B A B A B B A A A A A B B B A B B B B A B A B A A A B B B B A B A B A A A A B A A B A B B B A B B A B A A A B B B B B B A B B B B A B A A A A B A A B B B B A B B B B A B A B B A B A A B A A A B A A A B B B A A B B A B B B B B B B A B A B B B A A A B A B B A B B B A B B B B A B B A B B B B A B B B B A A A A B B B B B B B B B A A A A B A B B A B B B A B A A B A A A B A A A A B A A A B B B A B B A B B A A A B B B A A A B B A A A B A B A A B A B A B B B B A A A B B B A B B B B A A B B B A B B A B B A B A A B A A A B B A B B B A B B B B A B B A A B A A A B A A A B B A B B B B A B B B A B B A A B B B B A B B A A A A B B B B A B B A B B B B B B B B A B A A B B A A B B A B B A B A B A B A B B B A B B A A A A B B A B A A B A B A A B B B B B B A B B A A A B A A A B B B B A A A B B A B A A B A B A B A B B A A B A B B A B B B B B B B A B B B B B B A A B B A B A B B B A A B B B B A A B A A A B B B B A A B B B A B B B A B A A A B B A B A A A B B B B B B A A A A A A B B A A A A B A A B A A B A A B A A B A A A B B A B B A A A A A A A B A B A B A A A B A B A A B B B B A B A A B B A B A A B B A B A A A B B B A B B B A B A B B B B A B B B B A A A B A B B B A B B B A B B A A A A A A B B B B A B A B B A B B A B A B A B B A A B B A A A B A B B B B A B A
M BovineHD2300011218 A A A A A A A A B A A A A A A A A A A A A A A A A A A A A A A A A A A A A A A A A A A A A A A B B B A A A A A A B A A A A B A A A A A A A A A A B A A A A A A B A A A B A A A B A A A A A A A A A A A A A A A B A A A B A A A B A A A A A B A B A A A A A A A A A A A A A A A A A A A A B A A A A B A A A A A A A A A A A A A A A A A A B A A A A A A B A A A A A A B A B A B A A A A A A A A A A A A A A A A A B A A A A B A A A A A B A A A A B B A A A A A A B A A A A A A A A A A A B A A A A A A A A A B A A A B A A B A A A A A A B A A A A A B A A A A A A A A A A A B B A B B A A A A A A A A A A A A B A A A A B B B B A A A A A A A A B A A A A B A A A B A A A A A A A A A A A A A A A A A A A A A A A A A A A A A A A A A A A A A A A A A A A A A A A A A A A A A A A A A B A A A A A A A A A A A A A A A A A A A A A A A A A A A A A A A A A A A A A A A A A A A A A A A A A A A A A A A A A A A A A A A A A A A A B A B A A A B A A A A B A A A A A A A A A A A A A A A A A B A A A A A A A A A A A A A A A A A A A A A A A A A A A A A A A A A A A A A A A A A A A A B A A A A A A A A A A A A A A A A A A A A A A A B A A B A A A A A A A A A A A A A A A A A A A A A A A A A A A A A A A A A A A A A A A A A A A A A A A A A A A A A A A A A A A A A A A A A A A A A A A A A A A B A A A A A A A A A A A B A A A A A A A A A A A A A A A A A A A A A A A A A A A A A A A A A A A A A A A B B A A A B A A A A A A A A A A A A A A A A A A A A A A A A A B A A A A A A A A A A A A A A A A A A A A A A A A A A A A A A A A A A A A A A A A A A A B A A A A A A A A A A A A A A A A A B A A B A B A A A A A A A A A A A A A A A A A A A A A A A A A A A A A A A A A A B A A A A A A A A A A A A A A A A A A A A A A A A A A A A A A A B A A A A A A A A A A A A A A A A A A A A A A A A A A A A A A A A A A A A A A B A A A A A A A A A A A A A A A A A A A A A A A A A A A A A A A A A A A A A A A A A A A A A A A A A A A A A A A A A A A A A A A A A A A A A A A A A A A A A A A A A A A A A A A A A A A A A A A A A A A A A A B A A A A A A A A A A A A A A A A A A A A A A A A A A A A A A A A A A A A A A A A A B A A A A A A A A A A A A A B A A A A A A B A A A A A A A A A A A B A A A A B A A A A B A A A A A A A A A B A B A A A A A A A A A A A A A A A A A A A A A A A A A A A A A A B A A A A A A A A A A A B A A A A A A A A A A A A A A A A A A A A A A A A A A A A A B A A A A A A A A A A A A A A A A A A A A A B A A A A A A A A A A A A B A A B B A A A A A A A A A B B A A A A A A B A A A A A A A A A A A A A A A A A A B A A A A A A A A A A A A A A A A A B B A A A A B A A A A A B A A A A A A A A A A A A B A A A A A B A A A A A B A A A A A A A A A A A A A A B A A A A A A A A A A A A B A A A A A A A A A A B A A A A A A B A B A A A A A A A A A A A A A A A A A A A A A B A A A A A A A A A A A A A B A A A A A A A A A A A A A A A A A A A A B A A A A A A A A A A A A A A A A A A A A B B A A A A A A A A A A A A A A A A B A A B A A A B A A A A A A A A A A A B A A A A B A A A A A B A A A A B A A A A A A A A A A A A B A A A A A A A A B A A A A B A B A B A A A A A A B A A A A A B A A A A A A B A A A A A B A A A A B A A A A A A A B B A B A A B A A A A A A A A A A A A A A A A B A A B A A A A A A A A A A B A A A A A A A A A A A A A A A A A B A A A A A A A A A A A A A A A A A A A A A A A A A A A A A A A A A A A A A A A A A A A A A A A A A A A A A A A A A A A A A A A A A A A A A A A A A A A A A A A A A A A A A A A A A A A A A A A A A A A A A A A A A A A A B A A A A A A A A A A A A A A A A A A A A A A A A A A A A A A A A A A A A A A A A A A A A A A A A A A A A A A A A A A A A A A A A A A A A A A A A A B A A A A A A A A A A A A A A A A A A A A A B A A A A A A A A A A A A A B A A A A B A A A A A A A A A A A A A A A A A A A A A A A A A A A A A A A A A A A A A A A A A A A A A A A A A A A A A A A A A A A A A A A A A A A A A A A A A A A A A A A A A A A A A A A A A A B A A B B A A A A B B A A A B B A A B B A B A B A A A A A B B A A A B A A A A B A A A B B A B A A A A A A A A A A A B B B A A A A A B B A A A B A A A B B A B A A A A B B A B B A A A A A A A A A B A B B B A A A A A A A A A B A A B B A B A A B A A B A B A B A A B A A A A B B B B B B A A B A A A A A A A B B B A A A A A A A B A B B B A B B A A B A B B A A B A A A B B B B B B B A A A B B B B B A B A B A B A B B B A A A A A A A A A A A A A A A A A A A A A A A A A A A A A A A A A A A A A A A A A A A A A A A A A A A A A A A A A A A A A A A A A A A A A A A A A A A A A A A A A A A A A A A A A A A A A A A A A A A A A A A A A A A A A A A A A A A A A A A A A A A A A A A A A A A A A A A A A A A A A A A A A A A A A A A A A A A A A A A A A A A A A A A A A A A A A A A A A A A A A A A A A A A A A A A A A A A A A A A A A A A A A A A A A A A A A A A A A A A A A A A A A A A A A A A A A A A A A A A A A A A A A A A A A A A A A A A A A A A A A A A A A A A A A A A A A A A A A A A A A A A A A A A A A A A A A A A A A A A A A A A A A A A A A A A A A A A A A A A A A A A A A A A A A A A A A A A A A A A A A A A A A A A A A A A A A A A A A A A A A A A A A A A A A A A A A A A A A A A A A A A A A A A A A A A A A A A A A A A A A A A A A A A A A A A A A A A A A A A A A A A A A A A A A A A A A A A A A A A A A A A A A A A A A A A A A A A A A A A A A A A A A A A A A A A A A A A A A A A A A A A A A A A A A A A A A A A A A A A A A A A A A A A A A A A A A A A A A A A A A A A A A A A A A A A A A A A A A A A A A A A A A A A A A A A A A A B A A A A A A A A A A A A A A A A A A A A A A A A A A A A A A A B A A A A A A A A A A A A A A A A A A A A A A A A A A A A A A A A A A A A A A A A A A A A A A A A A A A A A A A A A A A A A A A A A A A A A A A A A A A A A A A A A A A A A A A A A A A A A A A A A A A A A A A A A A A A A A A A A A A A A A A A A A A A A A A A A A A A A A A A A A A A A A A A A A A A A A A A A A A A A A A A A A A A A A A A A A A A A A A A A A A A A A B A A A A A A A A A A A A A A A A A A A A A A A A A A A A A A A A A A A A A A A A A A A A A A A A A A A A A A A A A A A A A A A A A B A A A A A A A A A A A A A A A A A A A A A A A A A A A A A A A A A A A A A A A A A A A A A A A A A A A A A A A B A A A A A A A A A A A A A A A A A A A A A A A A A A A A A A A A A A A A A A A A A A A A A A A A A A A A A A A A A A A A A A A A A A A A A A A A A A A A A A A A B A A A A A A A A A A A A A A A A A A A A A A A A A A A A A A A A A A A A A A A A A A A A A A A A A A A A A A A A A A A A A A A A A A A A A A A A A A A A A A A A A A A A A A A A A A A A A A A A A A A A A A A A A A A A A A A A A A A A A A A A A A A A A A A A A A A A A A A A A A A A A A A A A A A A A A A A A A A A A A A A A B A A A A B A A A A A A A A A A A B A A B A A A A A A A A A A A A A A A A A A A A A A A A A A A A A A A A A A A A A A A A A A A A A A A A B A A A A A A A A A A A A B A A A A A A A A A A B A A A A A A A A A A A A A A A A A A A B A A A A A A A A A B A A A B A A A A A A A A A B A A A A A A A A A A A A A B A A A A A B A A A A A A A A A A A A B A A A A A B A A A A A A A A B A A A A A A A B A A A A A A A A A A A A A A B A A A A A A A A A A A A A A A A A A A A A A A A A A A A A A A A A A A A A A A A A A A A A A A A A A A A A A A A A B A A B A A A A A A A A A B A A A A A A A A A A A A A A A A A A A A A A A A A A A B A A A A A A A A A A A A A A A A A A A A A A A A A A A A A A A A A A A A A A A A A A A A A A A A A A A A A A A A A A A A A A A A A A A A A A A A A A A A A A A A A A A A A A A A A A A A A A A A A A A A A A A A A A A A A A A A A A A A A A A B A A A A A A A A A A A A A A A A A A A A A A A A A A A A A A A A A A A A A A A A A A A A A A A A A A A A A A A A A A A A A A A A A A A A A A A A A A A A A A A A A A A A A A B A A A A A A A A A A A A A A A A A A A A A A A A A A A A A A A A A A A A A A A A A A A A A A A A A A A A A A A A A A A A A A A A A B A A A B A B A A A A A A A A A A A A A A A B A A A A A A A A A A B A A A A A A A A A A A A A A A A A A B A A A A A A A A A A A A A A B A A A A A A A A A A B A A A A A B A A A A A A A A A A A A A A A A A A A A A A A A A B A B A A A A A B A A A A A A A A A A A A A A A A A A A A A A A A A A A A A A A B A A A A A A A B A B A A A A A A B A A A A B A B A A A A A A A A A A A B A A A A B A A A A A A A A A A A A A A A A A A A B A A A A A A A A A A A A A A A A A A A A A A A A A A A A A B A A A A A A A A A A A A A A A A A A A A B A A A A A A A A A A A A A A A A A A A A A A A A A A A A A A A A A A A A A A A A A A A A A A A A A B A A A A A A A A A A A A A A A A A A A A A A B A A A A A A A A A A A B A A A A A A A A A A A A A A A A A A A A A A A A A B A A A A A A A A A A A A A A A B A A A A A A A B A A A A A A A A A A A A A A A B A A A A A A A A A A A A A A A A B A A A A B A A B A A A B A A A A A A A A A A A A A A A A A A A A A A A A A A A A A A A A A A A A A A A A A A A A A A A A A A A A A A A A A A A A A A A A A A A A A A A A B A A A A A A A A A A B A A A A A A A A A A A A A A A A A A A A A A A A A A A A A A A A A A A A A A A A A A A A A A A A A A A A A A A A A A A A A A A A A A A A A A A A A A B A A A A A A A A A A A A A B A A A B A B A A A A A A A A A A A A A A A A A B A A A A A A A A A A B A A A A A A A A A A A A A A A A A A A A A A A A A A A A A A A A A A A A A A A A A A B A A A A A A A A A A A A A A A A A A A A A A A A A A A A A A A A A A A A A A A A B A A A A A A A A A A A A A A A A A A A A A A A A A A A A A A A A A A A A A A A A A A A A A A A A A A A A A A A A A A A A A A A A A A A A A A A A A A A B A A A A A A A A A A A A A A A A A A B A A B A A A A A A A A A A A A A A A A A A A A A A A A A A A A A A A A A A A A A A A A A A A A A A A A A A A A A A A B A A A A A A A A A A A A A A A A A A B A A A A A B A A A A A A A A A A A A A A A A A A A A A A A B A A A A A A A A A A A A A A A A B A A A B A A A A A A A A A A A A A A A A A A A A A A A
M BovineHD2300011219 A B B A A B B B A B B B B B B B B A B B B B B B B B A B A B B B A B A B A B B B B B B A B B B A A A B B B B B B A B B B B A B B B A A B B B B B A B B B B B B A B B B A A B B A B B B B B B A B B B B B B B B A B B B A B B B A B B A A B A B A B B B B A B B B B A B B B B B B B A B B A B B B B A B B B B A B A A B A B A A B B B B A A B B B B A B A B A B B B B A B A B A B B B B B B B B A B A B A B A A A A B A A A A B A B B B A A B B A A A B B B A A B A B B B A A B B B B B A A B B A B A A B B B A B B B A A B A B B B B B B A A B B B A A B B B A B A B A B B B A A B A A A A B A B B B A B B B B A B B B B A A A A B A B B B B A A A A B A A A B A B A A B B A A A B B A B A B B A A A A B A A B A A B A B A A A A A B A A A A B A A B A B A B A A A A A A A A B A A B B A A B A B A B A A B B A A A A A A A A A B A B B A B A B A A A A A B A A A A B A A A A A A A A A A A A A B A A A A A A A A A A B B A A A A A A A A A B A A A B B A A B A A A B A B B B A A A A A A A A B A A A B B A A A A A B A A A A A B B B A A A A A A A A B B A A A B A A B B A A B B A A A A A B A A B A A A B A A A A B B A A A A A B A A A A A A A A A A A A A B A A B A A B A A B A A B B A A B A A A B A B A A B B B A B B B B A B A A B A B A B A A B B B A A A B A A B A A A A A B B A B A B B B A B A B A A A B A A A A A B A B A B B A B B B B B B B B A A A B A A A A A B A B A B A A B A A A A B A A A A B B A A B B A B A A B A A A A B B A A A A A B A A A B A B A A B A A A A A A A A A B A B A B A B A A A B A B A B B B A B A A A A A B A A A A A A A A A B A B B A A A A B B B A A A A B A A A A A A A A A A A A A A A A A A A A A A A A A B B A A A A B A A B A A A A A A B A A B A A A A A A A A A A A A B B A A B A A A A A B A B B B A B A A A A B A A B A A A A A A B A A B A A A A A B A B A B A A A A A B B A A A B A A A A A B A A A A A A B A A A B B B A A B B B A A A A A A B A B A A B A A A B A A A A A B A A B A A A A B B B B A A A B A A A A B A A A A B A A B A A A A A A A A A B B A A A A A A A A A A A A A B A A A A A A A A A A B A A B B A B A B A B B A A A B B A A A B A A A B B B A A A B A B A A A A A B B A B A B B B B B A B B B B A A A A A A B A B A B A A A A B A A A A B B B B A A A B B A B A B A A A A B A B A A A A B B A A B B A A B B A B A A B B A B A A A A A A B B B A B B A A A A B A A B A A A A B B A A A B B A B B B B A A B B A A B B A A A A A B B B A B B A A A B A B B B A A B B B B A A B B B B B B B B B B B A A B A A B B B A B B B A B A A B B B A A B A A A B B B B B B B B A B A B A B B B A B B B A B A B A A B B B A B B A B A A B B A B A A B B B A A B A B B B B A A B A B B A B B B A A A B B A B A A A A A A A B B B B A B B A B A A B A B A B B A B A B B A B B A A A B B A B B A A B B A A A A A A B B B A B B A A B B B B B A B B A B A A B A A B B B B A B B A B B B B A B B B A A B A B B B A A B B B B B B B B A B A B B B A B B B B B B B B B B A A B B A A B B A B B A B B B A B A B B B B A B B A A B A A B B B B B B B B A B B A A B B B A A B B B B A B B B B A B A A B B A B A B A A A A A B B B B B A B A B B B A A B A A A B A A B B B A A A B A A A A B B B A B A A B A B B A B B B A A A A B B A B B A A B A B B A B A B B B B B B A B B B B B A A A B B A A B B B B A B B B B A B A A B B A B A A A B A B A A B B A A B B B B B B B A B B B B B B B A B B A B B B A B A A B A B B B B B A B A B B B B B A A A A A B B B A B A A A A A A A A A A A A A A B A B B A A A B A A B A A B A A A B A A B A B A B A B B B A A A A B B A A A B A B A A A A A B B A A B A A B A A A A B A A A A A B A A A B A A A B A A A A A A A A A A A B A B A B A B A B A A B A A A A A A B A A A A B A B B A B A A A A B A A A B B A B A A A A A A A A B A B B B A B B A B A A B A A B A B B A A A B A A A A A A A B A B A A B A A A A B B A B A A B B A A A A B B B B A A B A A B A B A A B A B B A B A B A A A B A A A B A B B A A B B A A A B A A B A A A A A A A A B B A A A B B B B B B A A B A A B B A B A A B B A A A A B A A B A B A B B B A B A A B B B A B A B B A B B A A A A A B B B B B B A B B B B A A A A B B B B A A B B A A A A A A A A A B B B B A A A A A A B A A A B B B B A A A A A B B B A B B B A B A B B A A B A B B A B B A B A B A B B A A A B B A A A A A A B B A B A B B B B B A A A A A A A B B A A B A A A B A A B B A B A A B B A B B B A A A A A A A B B B A A A A A B A B A A A A A A A B B A A A A B A B A B B A B A B B B B B A A A B A A B B B A A B A B B B A A B A B A A A A A B B A A B B A B B A A A B B B A B B B B B B B A B A A B B A B B B B B A A B B A B A B B A B B B B B A B B A B B B B A B B A A A B B A A B B B B B B A A B B B A B A B B B B B A A B A B A B B B A B B B B B B B A B B A B B B A A B A B B B A A B A B B B B B A B B A B A B B A B A B A A A B B A A B A A A B B A B B B A B A A B A A B A A B B B B A B B B B B B B B A B B A B B B B B A A A A A A A B A B A A A B A A A A A A A A A A A B A A B A A A B A B B A B A A B B B B B B A B B B B B B A B B B A A B B A A A A A B B B B A A A B A A B A B A B B B A B B B A A A A A B A B B B A B A A B A B A A A B B A A A A A A A A A A B B B B B A A A A B B A B B A A B A A A B B A B B B A B A A A A A A A B B A B B B A A B A A A A A A A B A A A A A A B B A A B B A A B B B B A A B B A B B A A A A A B A B A A A A B B B A B B B A B A B B B A B B B B B B A A A A A A A B B A A B A B B A B B A B B A A B A A A B A A B B B A B B B A B B A A B A A A A A B A B A A A B B B B A A B A A A A B B B A A A A A A A B A A A A A B A B A B B A B B B B A A A A A B A B B A A A A B A B B A A B A A B A A A A A B A B A A A B B A A B B B A A B B B B A B A A B B A B A B B B A A B A B A B A B B A B A A A B B B A B A A A B A A A A B B B A A A B A A A B A A A A B B A A B B A B A B B B B A A B B A A B B A A A A A A B A A A A A B B A A A A B A A A A A B A B A A A B A A A B B A B B A A A B A A A B A B B B B B A B A A A A A B A A B B A B B B B B B B A B B A B A A B B A B B A B B A B A B A A B B A A B A B B A A B B B A B B A B A A B A B B B B A B A B B A A A A B A B B B B B A B A A B A B A A A B B A B B B B A B B A B A A B A B B A A B A B B A B B B B B A B A A A B B A A A A A B A B B B B B A B A A A A A A A B A B B B B A A B B A A B A B A B A A B A B B A A B A A B B A B A B B A B A B B A B B A A A B B B B A B A A A A A B B A B B B A A B B A B B A A B B B A B B A B B A B B A B A A B A B A B A B A B B B A A B B A A B A B A A A B A B A B A A A A A B B A A A B B B B A A B A A A B A A B B A A A A B A B B B B A B B B A A A A B B A B A B A A A A B A A A A A A A A A A A B B A A B B A B A B B A B A A B B B A B A A B B B A B B A B B A A A B A A A A A B B B A A B A A A B A B A B A A B A A A A B A A A A A A A A B A A B B B A A A A A A A A A A B B B A A A A A A A A B B A A A A A A B A B A B A A A A B A A B A A A A A B A A A A A A A A B A A A A A A A A A A A A A A B B A B A B A A A A A A A A B A A A A A B A A A A A A A A A B A A A A A B A A A A A A A A A B A A A A A A A A A A A A B B A A A A B A B A A A A A B A A A A A A A A A A B A A B A B A B A A B A A A A A B A A B A A A A A A A A A A A B A A A A B A A A B A B A B A A A B A A B A B B B B A B B A A A B B A A B B A B B A A B B B A A B B B B B B B B B B B A B B B A B A A A B A B A A A A A A B B A A B B B A A B A A A A A B A A A A A A A A A A A A A A A A A A B A B A A A A B A A A A A A A A B A A B A A A A A A A A B A A A A A A A A A A A A A B A A A A A A A A A B A B A A A A B A A A A A A A A A A B A A A A A A A A A A A A A A A A A B A B B A A B A B A A A A B A A A A A A A A A A A A B A B A A A A B A A A A A A A A B A A A A A A A A A A B A A A A A A A A A A A A A B A A B B B A A B A A A A B A A A A A B A B A A A A A A A B B A B A A A A B B B B B A B A B A A A B A A A B A B A A A B A B B A A A A A A B A B A A A B A A B B A A A A A A B A A A A B B A A B A B A B B B A A B A A A A A A A A A A A A B A A B A B A A A A B A A A A A A A B A B B A A A A A A A A A A A A A B A A A A A A A A B B A A A A A B B A B B A A A A A A B B A A A A A B A A A A A A A A A A B A A A A A A B A B B A B B B B A A B A B B B B A A A A A B A B A B A B A A B A A A A B A A A A A A A B A B B A A A A B A A B A A A A A A A A A B A B A B A B B A A B A B A B A A B B A A B A A A A B A B A A A B B B B A B A A A A A A B A A A A A A B A A B B A A A A A A A A A B A A B A A B B A A A A A A A A B B B A A A A A A A B A A A A A B A A B A A A A A B A A A A A A B A B A A A B A B B B B A A A B A A A A B A B A A A B A A B A B A B B A A A A B B A A A B B A A A B A A B A A A B B A A A A A A A A B A B A A A A A B B B A A B B B B A B B B A A A B A A B A A B B A B A B A A B B B B B A A A B A A A A B A B A A B B A A A A B A B A B B B B A B B A B A A A B A A B A B B B A A A A A A B A A A A B A B B B B A B B A A A A B A A A A B A B A A A A B B A B B B A A A B A A A B B A A B A A A A A A A B A B A A A B B B A B A A B A A A B A A A A B A A B A A A A B A A A A B B B B A A A A A A A A A B A B A A B A A A A A A B A B A A B A A A A A A B A B A B A A A B A A A A A B A B A A A B B A A A B B B A A A A B A B A A A A A A B B B A A A A A A A A B B A A A A A A B A A B A B B A B A B A A B A A A B A A A A B A A B B A B B B A B B B A A B A A A A B A A A B A A B B A A A A B A A B A B A A A A A B A A B A A A A A A A A B A B B A A B B A A B A A B A B A B A B A A A B A A B B B B A A B A B B A A A A A A A A A A A B A A B A B A B B B A A A A B A B A A B A A A A B A A A A A A B A A B A A B A A A A A A A B A A A A A A B B A A B A B A A A B B A A A A A B A B B A A A A A B B A A A B A A A B A B B A A A B A A A B A A A A A A B B B A A B A A B B B B A A B A B B A B B A B B A A A A A A B A A A A B B B B B A B A B A B B B A B A B B A A A A B A B B A A B A B B A A A A B A B A A A B A A A B A A A A A A B A A A A B B B A B A A A B A A A B A A B B B B B B A A A A B A B A A B A A B A B A B A A B B A A B B B A B A A A A B A B
M BovineHD2300011220 A A B A A A A A B A A A A A A A A A A A A A A A A A A A A B A A B A A A A A A A A A A A A A A A B B A A A A A A B A A B B B A A A A A A B A A A B A A A A A A B B A A B A A A B A A A A A A A A A A A A B A A B A B A B A A A B A A A A A A A B A A A A A A A A A A A A A A A A A A A A B A A A A B A A A A A A A A A A A A A A A A A A B A B A A A A B A A A A B B B A B A B A A A A A A A A A A A A A A B A A A A A B B B A B A A A B B B B B B B B A A B B A B A A A B A A B B B B B B A A B A B A A B A A A A A A B A A A B A A B A B A A B A A B A A A B A B A B A A A B A A B B B B A A A A A A A A A A B A A B B B B B B A A A A A A B A B B A B A A A A A A A A A B B B A A A A A A A A A A A B A A A A A A A B A A A A A A A A A A A A A A A A A A A A A A A A A A A A A A A A A A A A A A A A A A A A A A A A A A A A A A A A A A A A A B A A A A A A B A A A A A A A A A A A A A A A A A A A A A A A A A A A A A A A A A A A A B A A A A B A A B B A A A A A A A A A A A A A A A A A A A A B A A A A A A A A A A A A A A A A A A A A A A A A A A A B A A A B A A A A A A A A A A A A A A A A A A A A A A A A A A B A A A A A A A A A A A A A A A A A A A A A A A A A A A A A A A A A A A A A A A A A A A A A A A A A A A A A A A A A A A A A A A A A A A A A A A A A A B A A A A B A A A A A A A A A B A A A A A A A B A A A A A A B A A A A A A A A A A A A A A A A A A A A A B A A A A A A A A A A A A A A A A A A A A A A A A A A A A A A A B A A A A A A A A A A A A A A A A A A B A A A B A A A A A A A A A A A A A A A A A A A A A A A A A A A B A A A A A A A A A A A A A A A A A B A A A A A A A A A A A A A A A A A A A A A A A A A A A A A A A A A A A B A A A A A A A A A A A A A A A A A A A A B A A A A A A A A A A A A A A B A A A A A A A A A A A A A A A A A A A A A A A A A A A A A A A A A A A A A A A A A A A A A A A A A A A A A A A A A A A A A A A A A A A A A A A A A A A A A A A A A A A A A A A A A A A A A A A A A A A A A A A B A A A A A A A A A A A A A A A A A A A A A A A A A A A A A A A A A A A A A A A A A A A A A A A A A A A A A A A A A A A A A A A A A A A A A A A A A A A A A A A B A A A A A B A A A A A B A A A B A B B A A A A A B A B A B A A A A A B A A A A A B A A A A B A A B A A A A B A B A A A A A A A A A A A B A A A A B A A A A A A A A A A A A A A A A A A A A A A A A A A A A A A A A A B A B A A A A A A A A A A A A A A A A A A A A A A A A A A A A B A A A A A A A A A A A A A A A B A A A A B A B A A A A A A A A A B A B A A A A A A A A A A A A A B A A B A A A A B A A A A A A A A A B A B A A A A A B A A A A A A B A A A B A A A A A A A B A A A A A B A A A B A A A B B A A A A A A A A A A A A A A A A A A A A A A A A B B A A A B A A A A A A A B A A A A B A A A A A A A A A A A A A A A A A B A A A B A B A A A A B A A A B A A A A A A A A A A A A A A A A A A A A B A A A B A A A A A A A A A B A A A A A A A B A A A A A A A B A A A A A A A A A A A B A A A A A B A A B A A A A A A A A A A A A A A A A B B A A A A A A A A A A A A A A A A A A A A A A A A A A A B A A B A A A A A A A A A A A A A A A A A A A A A A A A A A A A A A A A A A A A A A B A A A B A A A A A A A A A A A A B B A A B B A A A B A A A A A A A A A A A A A A A A A A B A A A A A A A A A A A A A A A B B A B B A A A A A A A A A A A A A A B A A B B B A B A A A A B B B A A A A B A A A A A A A A A B B A A A A B B A A A A A B B A A A A B A B A A A A A A A A A A A A A A A A A A A A A A A A A A A A A A A A A A A A A A A A A A A A A A A A A A A A A A A A A A A A A A A A A A A A A A A A A A A A A A A A A A A A A A A A A A A A A A A A A A A A A A A A A A A A A A A A A A A A A A A A A A A A A A A A A A A A A A A A A A A A A A A A A A A A A A A A A A A A A A A A A A A A A A A A A A A A A A A A A A A A A A A A A A A A A A A A A A A A A A A A A A A A A A A A A A A A A A A A A A A A A A A A A A A A A A A A A A A A A A A A A A A A A A A A A A A A A A A A A A A A A A A A B A A B B A A B A B B B A A B B A A A B A A A B A A B A A B B A B B B B A A A B A A A B B A B B A B B A B A A B A A B B B A A A B A B B A B B A A A A B B A B A B A A B A B B A A A A A A A B B B A A B B A A A A A A A B A B B A A B B B B B B B B B B A B A B A A B A A B A B B B A B B B A B A A A A A B B B B B A A A A B A A A B A B B A A B A A B B B B A A B A A A B B B B B B B A B A B B B B B A B A B A B A B B B B A B A B A A A A A A A A A B B A A A A B A A A A A A A A A B A A A A A B A A A A A B A A A A A A A A A A A A A A B A A B B A A A B A A A B A A B A A A A A A A A A A A A B A B A A A A B A A A B A A B A A A A A A B A B A B A B B A A A A A A A A A A A A A A A A A B A B A A B A B A A A B A B A A A A A B A A A A A B B B A B A A A A B A A A A A A A A A A A A B A A A A B A A B A A A B A A B A B A A A A A A A A B A A A B A B A A A A A B A A A A A A A A A A B A A A A A A A A A A A A A A A A A B B A A A A A A A A A B A B A A A A B A B A A A A A A B A A A A A A A B A B A A A A A A A A A B A A A A A A A B A A A B B A A A A B A A A A A A B A A A A A A B A B A B A B A A A A A A A A A A B A A A A A A A A A B B A B A A A A B A B A B B A A A B A B A B A A A A A A A A A A A A A A B A A B A A A A A A A B B A A A A B B B A B A A A A A A A A A A A A A A A A A A B A A B A A A A A B A B A B A A A A A A A A A A A A A A A A A A A A A B A A A A A A A A A A A A A A B A A A A A A A A A A A B A A A A A A A A A A A A A A B A A A A A A A A A A B B A A A A A A B A A A A A A A A B A A A A A A B A A A A B B B A A A A A A A A B A B B A A A A A A A A A B A A A B A A A A B A A A B A B A A A A A A A A A A A B B B A A A A A A A A A A A A A B A A B A A A A A A A A B A A A B B A A A A A A B A A A A A A A A A B A A A B A A A A A A A A A A A A B A A A A B A A A A A A A A A B B B A A B A A B A A A A A A A A A A A B B B A B A A B A A A A A A A A A A A B A B A B B B B A A A A A A A A B A A B A B B A A A A A A A A A A A A A A B A A A A A A A A A A A A A A B B A A B A A A A A A B B A A A A A A A A A A A A A A A A A A A A A A A A A A A A A A A A A A A A A A A A A A A B A A A B A A A A B B A A A A A A B A A A A A A A A A A A A A A A A B A A A A A A A A A A A A A A A A B B A A B A A A A A A A A A A A A A A A A B A B A A B A A A A A A A A A A A A B A A A A A A A B A B A B A A A A A A A A B A A A A A A A A A A A A A A A A A A A A B A A A A A A A A A A A A A B A B B A A A A A A B A A A A B A A A A A B A A B A A A A A B A A A A A A A A A A B A A A A A A A A A B B A A A A A A A A A A A A A A A A B A B A A A A A A A A A B A A A A A B A A A A A A A A A A A A B A A A A A A A A A A A A B A A A A A A A A A A A A A A A A A A A A A A A A A A A A A A A A A A A A A A A A A A A A A A A A A A A A A A A A A A A A A A A A A A A A A A A A A A A A A A A A A A A A A A A A A A A A A A A A A A B A A A A A A A B A A B A A A A A A A A A A A A A A A A A A A A A A A A A A A A A A A A A A A A A A A A A A A A A A A A A A A A A A A A A A A A A A A A A A A A A A A A A A A A A A A A A A B A A A A A A A A A A A A A A A A A A A A A A A A A A A A A A A A A A A A A A A A A A A A A A A A A A A A A A A A A A A A A A A A A A A A A A A B A A B A A A A A A B A A A A A B B B A A A B A A A A A A A A B A A A A A A A A A A A A A B A A A A B A B A A A A A A A A A A B A A B A A A A B A B A A A A A A A A B A A A A A A B A A A A A A A A A A A A A A A A A A A A B A A A A A A A A A A A A A A A A A A A A A A A A A A B A A A B A A A A A A A A A A B A A A A A A A A A A A A A A A A A A A A A A A A A A A A A A B A A A A A A A A A A A A A A A B A B A A A A A A A A A A A A A A B A A A A B A A A A A A B A A A A A A A A A A A A A A A A A A A A A A A A A A A A A A A A A A A A A B A A A A A A A A A B A B A A A A A A A A A A B A A A A A A A A A A B A A A A A A A A A A A A A A A A A A A A A B A A B A A A B A A A A A A A A A A A A A A B A A A B A A A B B A A B A A A A A A A A A B A A A B A B A B A A A A A A A A A A A A A B A A B A A A A A A A B A B A A A A A B A A A A A A A A B A B A A A A B A A A A A A A A A A A A B A A A A A A A B A A A A A B A A A A A A A A A A A A A A A A A A A B A B A A A B A B A A A A A B A A A A A A A A A A A A A A A A A A A A A A A B A A A A A A A B A B A A A A A B A B A A A A A A B A A A A B A B A A A A A A A A A A A A A B A A B A A A A A A A A A A A A A A A A A A A A A A A A A A A A A A A A A A B A A A A A A A A A A A A A A B B A A A A A A A A A A A A A A A A A A A A A A B A A A A A A A A A A A A A B A A B A A A A A A A B A A A A A A A A A A A A A B A A A A A A B A A A A A A A A A A A A A A A B A A B A A A B A A A A A A A A A A A A A A B A A A B A A A A B A B A A A A A A B A A A A A A A A A A A B A A A B A A A A A A A A A A A A A A A A A B A A A A A A A B A A A A A A A A A A A A A A A A A A A A A A A A A B A A A A A A A A B A A A A A A A A B B A A A A A A A A A A A A A A A A A A A A A A A B A A A A A A A A A A A B A B A A A A A A A A A B A A A A A A A A A A A A A A A A A B A B A A A A B A A A A A A B A A B B A B B B A A B B A A A A A A A B A A A B A A A A A A B A A A A A A B A B A A A A B A A A A A A A A A A B A A A A A A B A A B A A A B A A A A A B A B A A A A A A A A A A A A A A A A A A A A A A A A B B A A A A A A A A A A A A A A A A A A A A A A A B A B A A A A A A A A A A A A A A A A A A A B A A A A A A B A A B A A A A A A A A A B A A A B A A A A A A A A A B A B B A A A A A A A A A A B A B A A A A A A A A B A A A A A B B A A A B A B A A A B A A A A A A A A A A A A A A A A A A A A A A A A A A A A A A A A A A A B A A A A B A A A A A A A A B A A A A A A A A B A A A A B B A A A B A A A A A A B B A A A A A A A A B A A A A A A A A A A A B B B A A A A A B B A A A A A B A A A A A B A A A A A A A B A A A A A A A A B A A A A A B A A B A A A A A A A A A A B A A B A A A A A B A A A A A B B A A A A B A A A A A A A A A A A A A A B A B A B A A A B A A B A A A A A A A A A A B A A A A A A A
M BovineHD2300011221 A A A A A A A A A A A A A A A A A A A A A A A A A A A A A A A A A A A A A A A A A A A A A A A A A A A A A A A A A A A A A A A A A A A A A A A A A A A A A A A A A A A A A A A A A A A A A A A A A A A A A A A A A A A A A A A A A A A A A A A A A A A A A A A A A A A A A A A A A A A A A A A A A A A A A A A A A A A A A A A A A A A A A A A A A A A A A A A A A A A A A A A A A A A A A A A A A A A A A A A A A A A A A A A A A A A A A A A A A A A A A A A A A A A A A A A A A A A A A A A A A A A A A A A A A A A A A A A A A A A A A A A A A A A A A A A A A A A A A A A A A A A A A A A A A A A A A A A A A A A A A A A A A A A A A A A A A A A A A A A A A A A A A A A A A A B A B A B B B B B A B B B B B B B A B B B B B A B B B B B A B A B A A A B A B B B B A A A B A B A B B A B A B B A B A A B B B B B B B B A B B B A B A B A B B A A B A A B B A A B A A B A B B B B A A A B A A B B B B A B B B A A B B B B B B B B B B A B B B A A B B A A B B A B A A A B A B B B B A A A B B B A A B B A B A B B B B B B A A B B B B B A B A A A B B B A A B B A A A A A A A B B B B B A B B B B B A B B B B A B A B B A B A B B B A B B B B B A A A A A B B A B B A B B A A B A A B B B B B A B B A B A B A B B A A A A B A B A A B A A A B A A B A A B B A B B B B B A A B A A B B B A B A B A B B B B B A A B A B B B B A B B A B B A A A B B A A A A B B B B A B B B B A A B B B A B B B A A B B B B B B B B B A A B B B A A B A B B B B A B B B A B B A A B A B A A B B A B B B B B B A B B A A A B B B A B A A B B A B A B B B B B B B B B B B B B B A B B B A A B B A B A A A B B B B A A B B A B B B B A B A A A B A B A B B B B B A A A B B B A B A B B B A B A B B B B B B B A B B A B A B B B B B B B A B B B A B B B B B B A A A A A B B B B B B B B B B A B B B B B A B A B B A B B A B B A A A B B A B A A B A A A B B B A B A B B B B B A A A B B A A A B B A A A B B B A B A A B A A A B B A B A B B A B B B B B A A B B A A B B A B A B A B A A A B B B B A A B A A B A B A B B B A B A A A A B B B A A B B A B B B A B B B B B B B B B B B B B A B B A B B B A A B A B B B B B B B B B B A A A B A A A B A A A A B A B A A A B A B B A A A A A A A A A A A A A A A A A A A A A A A A A A A A A A A A A A A A A A A A A A A A A A A A A A A A A A A A A A A A A A A A A A A A A A A B A A A A A A A A A A A A A A A A A A A A A A A A A A A A A A A A A A A A A A A A A A A A A A A A A A A A A A A A A A A A A A A A A A A A A A A A A A A A A A A A A A A A A A A A A A A A A A A A A A A A A A A A A A A A A A A A A A A A A A A A A A A A A A A A A A A A A A A A A A A A A A A A A A A A A A A A A A A A A A A A A A A A A A A A A A A A A A A A A A A A A A A A A A A A A A A A A A A A A A A A A A A A A A A A A A A A A A A A A A A A A A A A A A A A A A A A A A A A A A A A A A A A A A A A A A A A A A A A A A A A A A A A A A A A A A A A A A A A A A A A A A A A A A A A A A A A A A A A A A A A A A A A A A A A A A A A A A A A A A A A A A A A A A A A A A A A A A A A A A A A A A A B A A A A A A A A A A A A A A A A A A A A A A A A A A A A A A A A A A A A A A A A A A A A A A A A A A A A A A A A A A A A A B A A A A A A A A A A A A A A A A A A B A A A A A A A A A A A A A A A A A A A A A A A A A A A A A A A A A A A A A A A A A A A A A A A A A A A A A A A A A A A A A A A A A A A A A A A A A A A A A A A A A A A A A A A A A A A A A A A A A A A A A A A A A B B B B B B B B B B B A B B B B B B B B B B B A A B B A B B A B B B B A A B B B A B A A B B B B B A B B B B A A B B B B B B B B B B A B A B B B A B B B B B B A B B B B B A A B B B B B B B B A B B B B B B A B B B A A B B B B B B B A B B B A A A B B B B A B B A B A B B B B B B A A B B B B B B A A A B A B B B B B B B A A A A B A A A B A A B A B B A B B B B B A B A B A A B A B B A B B B B B A B B B B B B B B B B A A B A B B B B B B A B B B A A B B B B B B B A A B B B B B B A B B B A A A B B B B A B A A A A A A A A A A A A A A A A A A A A A A A A A A A A A A A A A A A A A A A A A A A A A A A A A A A A A A A A A A A A A A A A A A A A A A A A A A A A A A A A A A A A A A A A A A A A A A A A A A A A A A A A A A A A A A A A A A A A A A A A A A A A A A A A A A A A A A A A A A A A A A A A A A A A A A A A A A A A A A A A A A A A A A A A A A A A A A A A A A A A A A A A A A A A A A A A A A A A A A A A A A A A A A A A A A A A A A A A A A A A A A A A A A A A A A A A A A A A A A A A A A A A A A A A A A A A A A A A A A A A A A A A A A A A A A A A A A A A A A A A A A A A A A A A A A A A A A A A A A A A A A A A A A A A A A A A A A A A A A A A A A A A A A A A A A A A A A A A A A A A A A A A A A A A A A A A A A A A A A A A A A A A A A A A A A A A A A A A A A A A A A A A A A A A A A A A A A A A A A A A A A A A A A A A A A A A A A A A A A A A A A A A A A A A A A A A A A A A A A A A A A A A A A A A A A A A A A A A A A A A A A A A A A A A A A A A A A A A A A A A A A A A A A A A A A A A A A A A A A A A A A A A A A A A A A A A A A A A A A A A A A A A A A A A A A A A A A A A A A A A A A A A A A A A A A A A A A A A A A A A A A A A A A A A A A A A A A A A A A A A A A A A A A A A A A A A A A A A A A A A A A A A A A A A A A A A A A A A A A A A A A A A A A A A A A A A A A A A A A A A A A A A A A A A A A A A A A A A A A A A A A A A A A A A A A A A A A A A A A A A A A A A A A A A A A A A A A A A A A A A A A A A A A A A A A A A A A A A A A A A A A A A A A A A A A A A A A A A A A A A A A A A A A A A A A A A A A A A A A A A A A A A A A A A A A A A A A A A A A A A A A A A A A A A A A A A A A A A A A A A A A A A A A A A A A A A A A A A A A A A A A A A A A A A A A A A A A A A A A A A A A A A A A A A A A A A A A A A A A A A A A A A A A A A A A A A A A A A A A A A A A A A A A A A A A A A A A A A A A A A A A A A A A A A A A A A A A A A A A A A A A A A A A A A A A A A A A A A A A A A A A A A A A A A A A A A A A A A A A A A A A A A A A A A A A A A A A A A A A A A A A A A A A A A A A A A A A A A A A A A A A A A A A A A A A A A A A A A A A A A A A A A A A A A A A A A A A A A A A A A A A A A A A A A A A A A A A A B A A A A A A A A A A A A A A A A A A A A A A A A A A A A A A A A A A A A A A A A A A A A A A A A A A A A A A A B A A A A A A A A A A A A A A A A A A A A A A A A A A A A A A A A A A A A A A A A A A A A A A A A A A A A A A A A A A A A A A A A A A A A A A A A A A A A A A A A A A A A A A A A A A A A A A A A A A A A A A A A A A A A A A A A A A A A A A A A A A A A A A A A A A A A A A A A A A A A A A A A A A A A A A A A B A A A A A A A A A A A A A A A A A A A A A A A A A A A A A A A A A A A A A A A A A A A A A A A A A A A A A A A B A A A A B B A B B B A B A A A B B A B A B B A B A B B B B B B A B B A A A B B B B B A B B B A A A A B B B B A B B B B B B B A A B B A B B A B B B B B B A B A B A A B A B B A B B A B B A A A A B B B B B B B B B A B B B A B A A A B B B B B B A B B B B B B B A B B B B B A B A B B A A B B A B B B B A B A B B B B B B B A A B B A A B A A A A B B B B A B A A B A B B A B B B A B A B B B B B A B A B A A B B B A B B B B B A B A B A B B B A B B B A B B A B B B A A B B B A B A B A B B B A B B A B A A A A A A A A A A A A A A A A A A A A A A A A A A A A A A A A A A A A A A A A A A A A A A A A A A A A A A A A A A A A A A A A A A A A A A A A A A A A A A A A A A A A A A A A A A A A A A A B A A A A A A A A A A A A A A A A A A A A A A A A A A A A A A A A A A A A A A A A A A A A A A A A A A A A A A A A A A A A A A A A A A A A A A A A A A A A A A A A A A A A A A A A A A A A A A A A A A A A A A A A A A A A A A A A A A A A A A A B A A A A A A A A A A A A A A A A A A A A A A A A A A A A A A A A A A A A A A A A A A A A A A A A A A A A A A A A A A A A A A A A A A A A A A A A A A A A A A A A A A A A A A A A A A A A A A A A A A A A A A A A A A A A A A A A A A A A A A A A A A A A A A A A A A A A A A A A A A A A A A A A A A A A A A A A A A A A A A A A A A A A A A A A A A A A A A A A A A A A A A A A A A A A A A A A A A A A A A A A A A A A A A A A A A A A A A A A A A A A A A A A A A A A A A A A A A A A A A A A A A A A A A A A A A A A A A A A A A A A A A A A A A A A A A A A A A A A A A A A A A A A A A A A A A A A A A A A A A A A A A A A A A A A A A A A A A A A A A A A A A A A A A A A A A A A A A A A A A B A A A A A A A A A A A A A A A A A A A A A A A A B A A A A A A A A A A A A A A A A A A A A A A A A A A A A A A A A A A A A A A A A A A B B A A A A A B B B A A A A A A A A B A A B B B A A A B A B A B A A A A A A A B A B B A A B B A A A A B A A A A A A A B A A B B B B B A A A A B A A B B A A A A A B A A A A A B A A A A A A A A B A A A A A A A A A A A A A A A A A A B A A A A B A A A B A A A A A A A A B A B A A A A B A A B A B B A A A A A A A A A A A A B B A A B A B A A B A A A A A A A B A A A A A A A A A B A B B A B A A B A A A B A A A B A B A A A B A A A B A A B A A A A B B B A A A A A A B A A A A A A A A A B A B A B B B A A A A A A A A A A B A B B B A B A A A A A A A A A A A B A A A B A A A A A A A A A A A B A A A A A A A B B A A B A A A A B B A A A B A A A A A A A A A B A A A B B B A A A A B A A A B A B B A A A B A A A B A A B A A A A A A A A B A A B B A A A A B B A A A A A A A A A B A A A A B A A B A A A B A B A B A A A A B A B A A B A A A A A A A A A B B A A A B A A A B A A B A A B B A A B B A A B A A A B A B A B B B A B B A A A A B B A B A A B A B A A A B B A A B A B A A A A A A A A A B A B A A B A B A B A A B A B A A A B A A A A A A B A A A B A A B A A B A B A B A A A B A A B A B B B B A B B B A A A A A A A B B A B A A A A A A A A B A B A A A A B A B A A A B B A B B A A A A A A A B B A A A A A A A A A A B A A A A A A A A A A B A B B A A A A A A A A A A A B A A A A A A A A B A A B A A A A B A A B A A B B A B A A A B B B A A A B A A A B B A B A B A B A A A A A A A A A A A A A A A A A A A A A A A A A A A A A A A A A B A A A A A A A A A A A A A A A A A A A A A A A
M BovineHD2300011222 B B B B B B B B B B B B B B B B B B B B B B B B B B B B B B B B B B B B B B B B B B B B B B B B B B B B B B B B B B B B B B B B B B B B B B B B B B B B B B B B B B B B B B B B B B B B B B B B B B B B B B B B B B B B B B B B B B B B B B B B B B B B B B B B B B B B B B B B B B B B B B B B B B B B B B B B B B B B B B B B B B B B B B B B B B B B B B B B B B B B B B B B B B B B B B B B A B B B A B B B B B B B B B B B B B B B B B B B B B B B B B B B B B B B B B B B B B B B B B B B B B B B B B B B B B B B B B B B B B B B B B B B B B B B B B B B B B B B B B B B B B B B B B B B B B B B B B B B B B B B B B B B B B B B B B B B B B B B B B B B B B B B B B B B B B B A A B B B A A A B A A B A A B B B A B A B B B B A A A B A A B A B B B B B A B A A A B A A B B B B A B B B A B A B B B A A B B A A A A B B B B B B B B B B B B B B B B B B B B A B B B B A B B A B B B A B B B A B B B B A B B B B B A A A B A B A A B B B B B B B A B B A B B A B B B A A B A A B A B B A A A B B B B A A A B B A A B A B B B B B A A B A B B A B B A B B A B B B B B B A B A B A B B B B B B A A B A B A A A B B A A B A B A B A B B A A B A B B B B B B A B A A B B A B A A B B A B B A B B B A B A A B B B A B B B B B B A B B A B A B A B B B B B A B B B B B A B A B A B B A B A B B B B B B B B B A B A B B A B B A B A B B A B B B B B B A A B A A B A A B A B B A B B B A B B A A A A B A B B B B B A B B B B B B A B B B B A B B A B A A A B B B B B A B B B B A B B B B A A B B B B B B B B B A A B B B B A B B B B B A A A A A B A A A B A B A B A B B B B A B B A B B B B B A A B B A B B A B B A A A B B B A B A B A B B B A B B B B B A B A B B B A B A B B B B B B B B B A B A B B A B B B A B A B B B A A B B B A B B B B B B B B B A A B B A A B A B A A A A B A A B A A B A A B A B A B A B A B B B B B A B B B A A A B B A A A B B B B A B B A A B B A B B B B A B B B A B B B B B B A B B B A A B A B B B B B A A A A B B B B B B B B A B B B B A B A B B B B B A B B A B B A A A B B B B A A A B B A B B A A B B B B B A A A A A A A B B B A B A B B B B B A A B B B B B A A B B A A A A A B A B B B B B B B B B B B B B A B B B B B B B B B B B B B B B B B B B B B B B B B B B B B B B B B B B B B B B B B B B B B B B B B B B B B B B B B B B B B B B B B B A B B B B B B B A B B B B B B B B B B B B B B B B B B B B A B B B B B B B B B B B B B B B B B B B B B B B B B B B B B B B A B B B B B B B B B B B B B B B B B B B B B B B B B B B B B B B B B B B B B A A B B B B B B B B B B B B B B B B B B B B B B A B B B B B B B B B A B B B B B B B B B B B B B B B B B B B B B B B B B B B B B B B B B B B B B B B B B B A B B B B B B B B B A B B B B B B B B B B B B B B B B B B B B B B B B B B B B B B A B B B B B B B B B A B B B B B B B B A B B B B B B B B B B B B B B A B B B B B B B B B B B B B B B B B B B B A B B B B B B A B B B B B B B B B B B B B B B A B B B B B B B B B B B B B B B B B B B B B B B B B A B B B B B B B B B B B B B B B B B B B B B B B B B B A B B B B A B B B B B B B B B B B B B B B B B B B B B B B B B B B B B B B B B B B B B B B B B B B B B B B B B A B B B B B B B B B B B B B B B B B B B B A B B B B B B B B B B B B B B B B B B B B B B B B B B B B B B B B B B B B B B B B A B B B B B B B B B B B B B B B B B B B B B B B B B B B B B B B B B B B B B B B B B B B B B B B B B B B B B B B B B B B B B B B B B B B B B B B B B A A A A B A A A A A A B A A A A A A B B A A B A B B B A A B B B A B A B A A B B A A A A B A A A A A B A B A A A B A B A A A A B A B A A A B A A A A B A A A A B B A A A B B B A B A A A A A B B A A A A B A A A B B A B B A A B A A A B A A B A A B A A B B A A B B A B B B B B A B A B B A A A A A B A A B B B B B B B B A A B B A B B A B B A A B B B A A A A A A A A B A A B A A B A A A A A B A A A B A A A A B B B B A B A A B A A B A A A B B B A A A B A A A B A A B A A B B A A B A A A A A B B B B B B B A B B B B B B B B B B B B B B B B B B B B B B B B B B B B B B B B B B B B B B B B B B B B B B B B B B B B B B B B B B B B B B B B B B B B B B B B B B B B B B B B B B B B B B B B B B B B B B B B B B B B B B B B B B B B B B B B B B B B B B B B B B B B B B B B B B B B B B B B B B B B B B B B B B B B B B B B B B B B B B B B B B B B B B B B B B B B B B B B B B B B B B B B B B B B B B B B B B B B B B B B B B B B B B B B B B B B B B B B B B B B B B B B B A B B B B B B A B B B B B B B B A B B A A B B B A B B B B B B B B B A B A B B B B B B A B B B B B B B A B B B B B B B B B B B B B B B B B B B B B B B B A A B B B B B B B A B B B B B B B B B B B B B A B B B B A B B B B B B B B B B B A B B B B B B B B B B B B A B B B B B B B B B B B B B B B B B B A B B B B B B B B B B A B B B B B B B B B B B A B B B B A B B B B B B B B B B B B B B B B B B B B A B B B B A B B B B B B B B B B B B B B B B B B B B B B B B B B B B B B B B B B B B B B B B B B B B B B B B B B B B B B B B B B B B B B B B B B B B B B B B B B B B B B B B B B B B B B B B B B B B B B B B B B B B B B B B B B B B B B B B A B B B B B B B B B B B B B B B B B B B B B B B B B B B B B B B B B B B B B B B B B B B B B B B B B B B B B B B B B B B B B B B B B B B B B B B B B B B A B B B B B B B B B B B B B B B B B B B B B B B B B B B B B B B B B B B B B B B B B B B B B B B B B B B B B A B B B B B B B B A B B B B B B B B B B B B B B B B B B B B B B B B B B B B B B B B B B B B B B B B B B B B B B B B B B B B B B B B B B B B B B B B B B B B B B B B B B B B B B B B B B B B B B B B B B B B B B B B B B B A B B B B B B B B B B B B B B B B B B B B B B B B B B B B B B B B A B A B B B B B B B B B B B B B B B B B B B B B B B B B B B A B B B B B B B B B B B B B B B B B B A B B B B B B B B B B B B B A A B B B B B B B B A B B B B B B B B B B A B B B B B B A B B B B B B B B B B B B B B B B B B B B B B B B B B B B B B B B B B B B B B B B B B B B B B B B B B B B B B B B B B B B B B B B B B B B B B B B B B B B B B B B B B B B A B B B B B B B B B B B B B B B B B B B B B B B B B B B B B B B B B B B B B B B B B B B B B B B B B B B B B B B B B B B B B B B B B B B B B A B B B B B B B B B B B B B B B B B B B B B B B B B B B B B B B B B B B B B B B B B B B B B B B B B B B B B B B B B B B B B B B B B B B B B B B A B B B B B B B B B B B B B B B B B B B B B B B B B B B B B B B B B B B B B B B B B B B B B B B B B B B B B A B B B B B B B B B B B B B B B B B B B B B B B B B B B B B B B B B B B B B B B B B B B B B B B B B B B B B B B B B B B B B B B B B B B B B B B B B B B B B B B B B B B B B B B B B B B B B B B B B B B B B B B B B B B B B B B A B B B B B B B B B B B B B B B B B B B B B B B B A A A A B B B A B A A B A A B A A A A A B A A A A B A A B A A A B B A A A B B A B B A A A B B A A B B A A B A B B B B B A A A A A A A B B A B A B B B B A B A A B B B A B B A B B B B B B A A B B A B B A A B B A A B B B A B A A A B B A B B B A B B B A A B B A B A B A A A B B B B A A A B A B B B A B A B B B A B A B B A B B B A B B A A A A A B B B A A B A B A A B A B A B A B A B B B B B A A A B A A B B B A B A B A A A B A B A A B B A B B B A B B A B B B A A B A B A B A A A A B B A B A A A A A B B B B B B B B B B B B B B B B B B B B B B B B B B B B B B B B B B B B B B B B B B B B B B B B B B B B B B B B B B B B B B B B B B B B B B B B B B B A B A B B B B B B A B A B A B A A A B B B B A B B A B B B B B B B B B B B B B B B A B B A B A B B A B B B A B B B B A A B A B B B B B B B A A B B A B B A B B B B B B B B B A B A A B A B A B A B B A A B B B B A B B B B B B A A B A B A A B B A B B B B B B B B A A A A B B B B A B B A B B A A B B A A B B B B B B B A B A A B A A A B B A B B B B B B B B B B A B B B B B B B B A B B B B B A B B B B B B B B B B B B B B B B B B B B B B B B B B B B B B B B B B B B B B A B B B A B B A B A B B B B B B B B B B A B B B B A B B B B B A B B B B B B B B B B B B B B B B B A B B B B B B B B B A B B B B B B B B B B B B B A B B A B B B B A B B B B B B A B B A B B A B B B B B B B B B B B B B B B B B B B B B B B B B B B B B B B B B A B B B B B B B B B B A B B B B B B B B B B B B B B B B B B B B B B B B B B B B B B B B B A A B B B B B B B B B B B B B B A B A B B B B B B B B B B B A B B B B B A B B B B A B B B B B B B B B A B B B B B B B B B B B B B B B B A B A B B B B B B B B B B B B B B B B B A B B B B B B B B B B B B B B B B B B B B B B B B B B B B B B A B B B B A B B B B B B B B B B B B B B B B B A B B A B B A B B B B B B B B B B B A B A B A A B B A B B B B A B A B B B B B A B B B B B B A A B B B B A B B B B B B B B B B B B B A B B B A B B A B B B B B B B B B B B B B B B B B B B B B A B A B B A A B B B B A B B B B B B A A B B B B A B A B A B B B A B A B B A B B B B B B B B B B B B A B B A B B A A B B A B B B A A B A A B B B A B B B B B B B B A A A B B B A B B B B B A B A B B B B B B A B B A B B B B B B B B B B A B B A B B B A B B B B B B B B A B B B B B B B B A B B B B A B B B B B B B A B B B A A B B B B B B B B B A B B B B B B B B B B B B B B B B B B B B B B B B B B B B B B B B B B B B A B B B B B B B B B B A B B B B B B B B A B A B B B B B B B A B B B B B B B B A A B A A B B B B B A B A B B B B B B A B B A B B B B A B A B B A B A A B B B A B B B B B A B A B B B A B A B B B B B B A A B B B A B B B B B B B B B A B B B B A B B B A A B B B B B B B B A B B B B B B B B A A A B B B B A A B B B B B B B B B B B B B B B B B B B B B B A B A B B B B B B B B B B B B B B A B B B B B B B B B B B B B B B B B A B B B A A B B A B A B B A B B B B B B B B B B B B B B B A B B B B B B B B A A B A A B B B B B B B A B B A B B B A B B B B B B A B A A B B B B B B B B B B B B B B B B B B B A B B B B B B B B B B B B B B B B B B A B B B A A B A B B B B A B B B B B B B B B A B B A B B B B B B B A B B B B B A B B B B B A B B A B A B B B B B B B B B B B B B B A B B B A B B B B B B B B B B B B B B B B B A B B B B B B A B B B B A B B B B B B B A B B B B
M BovineHD2300011223 B B B B B B B B B B B B B B B B B B B B B B B B B B B B B B B B B B B B B B B B B B B B B B B B B B B B B B B B B B B B B B B B B B B B B B B B B B B B B B B B B B B B B B B B B B B B B B B B B B B B B B B B B B B B B B B B B B B B B B B B B B B B B B B B B B B B B B B B B B B B B B B B B B B B B B B B B B B B B B B B B B B B B B B B B B B B B B B B B B B B B B B B B B B B B B B B A B B B A B B B B A B B B B B B B B B B B B B B B B B B B B B B B B B B B B B B B B B B B B B B B B B B B B B B B B B B B B B B B B B B B B B B B B B B B B B B B B B B B B B B B B B B B B B B B B B B B B B B B B B B B B B B B B B B B B B B B B B B B B B B B B B B B B B B B B A A A B B B A A A B A A B A A B A B A A A A A B A A A A B A A B A B B B A B A A A A A B A A B B B B A B A B A B A A B B A A A B A A A A B B A B B B B B B A A B B A B B A A B B A B B A B A A A A B B B A B B A A A A B A A A B B B B A A A B A B A A B B A A B B B A B B A A B A B B B A A B A A A A B B A A A B B B B A A A B A A A B A B B B A A A A B A B B A B A A B B A A B B B B B A B A B A A B B A B B A A B A B A A A B B A A B A B A B A B B A A A A B B B B B A A B A A B A A B A A B B A A B A A B B A B A A B B B A B B B B A B A B B A B A B A B B B B B A A B A A B A A A B A B B A B A B B B B B A B A A A B A A B A B B A B A B B A B B B B B B A A B A A B A A B A A B A B B B A B B A A A A B A A B B B B A B B B B B A A B B A B A B B A B A A A B A A B B A B B B B A A B A A A A A A B A B B B B B A A B B B B A B B B B B A A A A A B A A A A A A A B A B A B B A B B A B B B A A A A B B A A B A B A A A A B B B A B A B A A B A A B B B B B A B A B B A A B A B B B A B B A A B A B A B B A A A B A A A B B B A A B A B A A B B B B B B B A A A A B A A B A B A A A A B A A B A A B A A B A B A B A A A B B B B A A B B B A A A A B A A A A A B B A A A A A B B A B B B A A A B B A B A B B B B A B A B A A B A A A A A B A A A A B B B B A B B B A B B B B A B A B B A B B A B A A A A A A A B B B B A A A B B A B B A A A B A A B A A A A A A A B A A A B A B B B A B A A B A B B A A A B A A A A A A A A B B A B B B B A B B B B B A B B B B B B B B B B B B B B B B B B B B B B B B B B B B B B B B B B B B B B B B B B B B B B B B B B B B B B B B B B B B B B B B B B A B B B B B B B A B B B B B B B B B B B B B B B B B B B B A B B B B B B B B B B B B B B B B B B B B B B B B B B B B B B B A B B B B B B B B B B B B B B B B B B B B B B B B B B B B A B B B B B B B B A A B B B B B B B B B B B B B B B B B B B B B B A B B B B B B B B B A B B B B B B B B B B B B B B B B B B B B B B B B B B B B B B B B B B B B B B B B B B A B B B B B B B B B A B B B B B B B B B B B B B B A B B B B B B B B B B B B B B B A B B B B B B B B B A B B B B B B A B A B B B B B B B B B B B B B B A B A B B B B B B B B B B B B B B B B B B A B B B B B B A B B B B B B B B B B B B B B B A B B B B B B B B B B B B B B B B B B B B B B B B B A B B B B B B B B B B B A B B B B B B B B B B B B B B A B B B B A B B B B B B B B B B B B B B B B B B B B B B B B B B B B B B B B B B A B B B B B B B B B B B B B B A B B B B B B B B B B B B B B B B B B B A A B B B B B B B B B B B B B B B B B B B B B B B B B B A B B B B B B B B B B B A B A B B B B B A B B B B B B B B B B B B B B B B B B B B B B A B B B A B B B B B B B B B B A B B B B B B B B B B B B A B B B A A B B B B B B B B B B B A A A A A A A A A A A B A A A A A A B B A A B A B B B A A B B A A B A B A A B B A A A A B A A A A A B A A A A A B A B A A A A B A B A A A B A A A A B A A A A B B A A A B B B A B A A A A A A B A A A A B A A A B A A B B A A B A A A B A A B A A B A A A B A A B B A B B B B A A B A B B A A A A A B A A B B B B B B B B A A B B A B B A B B A A B B B A A A A A A A A A A A B A A B A A A A A B A A A B A A A A B B B B A B A A B A A B A A A B B B A A A B A A A B A A B A A B B A A B A A A A A B B B A B A B A B B B B B B B B B B B B B B B B B B B B B B B B B B B B B B B B B B B B B B B B B B B B B B B B B B B B B B B B B B B B B B B B B B B B B B B B B B B B B B B B B B B B B B B B B B B B B B B B B B B B B B B B B B B B B B B B B B B B B B B B B B B B B B B B B B B B B B B B B B B B B B B B B B B B B B B B B B B B B B B B B B B B B B B B B B B B B B B B B B B B B B B B B B B B B B B B B B B B B B B B B B B B B B B B B B B B B B B B B B B B B B B B B A B B B B B B A B B B B B B B B A B B A A A B A A B B B B A B B B B A B A B B B B B B A B A B B B B B A B B B B B B B B B B B B B B B B B B B B A B B B A A B B B B B B B A B B B A B B B B B B B B B A B B B B A B B B B B B B A B B B A B B B B B B B B B B B B A B B B B B B B B B B B B B B A B B A A A B B B B A B B B B A B B B B B A B B B B B A B B B B A B B B B B B B A B B B B B B B B B B B A A B B B B A B B B B B B B B B B B B B B B B A B B B B B B B B B B B B B B B B B B B B B B B B B B B B B B B B B B B B B B B B B B B B B B B B B B B B B B B B B B B B B B B B B B B B B B B B B B B B B B B B B B B B B B B B B B B B B B B A B B B B B B B B B B B B B B B B B B B B B B B B B B B B B B B B B B B B B B B B B B B B B B B B B B B B A B B B B B B B B B B B B B B B B B B B B B B A B B B B B B B B B B B B B B B B B B B B B B B B B B B B B B B B B B B B B B B B B B B B B B B B B B A B B A B B B B B B B B A B B B B B B B B B B B B B B B B B B A B B B B B B B B B B B B B B B B B B B B B B B B B B B B B B B B B B B B B B B B B B B B B B B B B B B B B B B B B B B B B B B B B B B B B B B B A B B B B B B B A B B B B B B B B B B B B B B B B B B B B B B B B B B B B B B B B A B A B B B B B B B B B B B B B B B B B B B B B B B B B B B A B B B B B B B B B B B B B B B B B B A B B B B B B B B B B B B B A A B B B B B B B B A B B B B B B B B B B A B B B B B B A B B B B B B B B B B B B B B B B B B B B B B B B B B B B B B B B B B B B B B B B B B B B B B B B B B B B B B B B B B B B B B B B B B B B B B B B B B B B B B B B B B B B B B B B B B B B B B B B B B B B B B B B B B B B B B B B B B B B B B B B B B B B B B B B B B B B B B B B B B B B B B B B B B B B B B B A B B A B B B B B B B B B B B B B B B B B B B B B B B B B B B B B B B B B B B B B B B B B B B B B B B B B B B B A B B B B B B B B B B B B B B B B B B A B B B B B B B B B B B B B B B B B B B B B B B B B B B B B B B B B B B B B B B B B B B B B B B B B B B B B A B B B B B B B B B B B B B B B B B B B B B B B B B B B B B B B B B B B B B B B B B B B B B B B B B B B B B B B B B B B B B B B B B B B B B B A B B B B B B B B A B B B B B B B B B B B B B B B B B B B B B B A B B B B B B B B A B B B B B B B B B B B B B B B B B B B B B B B A A A A A B B B A A A A A A A B A A A A A B A A A A B A A B A A A B B A A A B B A A B A A A A B A A B B A A B A A B B B B A A A A A A A B B A B A A B B B A B A A B B A A B B A B A B B B B A A B A A B A A A B A A A B B B A B A A A B B A B B B A B B B A A B B A B A B A A A B B B B A A A B A B B B A B A B A A A B A B B A B B B A B B A A A A A B B B A A B A B A A B A A A B A B A B B B B B A A A B A A B B B A B A B A A A B A B A A B B A B B A A B A A B B B A A B A A A B A A A A B A A B A A A A A B B B B B B B B B B B B B B B B B B B B B B B B B B B B B B B B B B B B B B B B B B B B B B B B B B B B B B B B B B B B B B B B B B B B B B B B B B B A B A B B B B B B A B A B A B A A A B B B B A B B A B B B B B B B B B B B B B B B A B B A B A B B A B B B A A B B B A A B A B B B B B B B A A B B A B B A B B B B B B B B B A B A A B A B A B A B B A A B B B B A B B B B B B A A B A B A A B B A B B B B B B B B A A A A B B B B A B B A B B A A B B A A B B B B B B B A B A A B A A A B B A B B B B B B B B B B A B B B B B B B B A B B B B B A B B B B B B B B B B B B B B B B B B B B B B B B B B B B B B B B B B B B B B A B B B A B B A B A B B B B B B B B B B A B B B B A B B B B B A B B B B B B B B B B B B B B B B B A B B B B B B B B B A B B B B B B B B B B B B B A B B A B B B B A B B B B B B A B B A B B A B B B B B B B B B B B B B B B B B B B B B B B B B B B B B B B B B A B B B B B B B B B B A B B B B B B B B B B B B B B B B B B B B B B B B B B B B B B B B B A A B B B B B B B B B B B B B B A B A B B B B B B B B B B B A B B B B B A B B B B A B B B B B B B B B A B B B B B B B B B B B B B B B B A B A B B B B B B B B B B B B B B B B B A B B B B B B B B B B B B B B B B B B B B B B B B B B B B B B A B B B B A B B B B B B B B B B B B B B B B A A B B A B B A B A B B B B B B B B A A B A A A A B B A B B B B A B A B B B B B A B B B B B B A A B B B B A B B B B B B B B B A B A B A B B B A B B A A B B B B B B B B B B B A B B B B B B B B A B A B B A A B B B B A B B B B B B A A B B B B A B A B A B B B A B A B B A B B B B B B B B B B B B A B B A B B A A B B A B B B A A B A A A B B A B B B B B B B B A A A B B B A B B A B B A B A B B A B B B A B B A A B A B B B A B B B A B B A B B B A B B A B B B B B A B B B B B B B B A B B B B A A A A B B B B A B B B A A A B A A B B A B B A B B B B B B B B B B B B A B B B B B B B B B B B B B B B B B B B B B B B A B B B B A B B B B A A B B B B B B B B A B A B A B B B B B A B B B B B B A B A A B A A B B A B B A B A B B B B B B A B B A B B B B A B A B B A B A A B B B A B B B B B A B A B B B A B A B B B B B B A A B B B A B B B B B B B B B A A B B B A B B B A A B A B B A A B B A B B B B B B B A A A A B B A B A A B B B B B B B B B B B B B B B B B B B B B B A B A B B B B B B B A B B B B B B A B A B B A B A B B B A B B B B B B A B B B A A B B A B A B A A A B B B A B B B B A A B B B B A B B B B B B B B A A B A A B B B B B B B A B A A B B B A B B B B B A A B A A B B B B B B B B B B B B B B B B B B B A B B B B B B B B B B A B B A B B B B A B B B A A B A B B B B A B B B A B B B B B A B B A B A B B B B B A B B B B A A B B B B B A B B A B A B B B A B B B B B B B B B B A B B B A B B B B B B B B B B B B B B B B B A B B B B B B A B B B B A B B B B B B B A B B B B
M BovineHD2300011225 B B B A B B B B A B B B B B B B B B B B B B B B B B B B B B B B B B B B A B B B B B B B B B B B A A B B B B B B A B B B B A B B B B B B B B B B A B B B B B B A B B B A A B B A B B B B B B B B B B B B B B B A B B B A B B B A B B B B B B B A B B B B B B B B B B B B B B B B B B B B A B B B B A B B B B B B A B B B B B B B B B B A A B B B B B B A B A B B B B A B A B A B B B B B B B B B B A B B B B B B B B B B B A B B B B B A A B B A B B B B B A A B B B B B A B B A B B B A B B A A A A B B B A B A B B B A B B B B B A B B B B B B A B B B A B B B B B B B B B B B B B B A A B B A A A B B B B B B A B B B B B B B B B B A B B A B B B B A B B B B B B B B B A A A B B B B B B B B B B B B B B B B B B B B B B B B B B B B B B B B B B B B B B B B B B B B B A B B B B B B B B B B B B B B B B B B B B B B B B B B B B B B B B B B B A B B B B B B A B B B B B B B B B B B B B B B B B B B B B B B B B B B B B B B B B B B B B B B B B B B B B B B B B B B B B B B B B B B B A B B B B B B B B B B B B B B B B B B B B B B B B B B B B B B B B B B B B B B B B A B B B B B B B B B B B B B B B B B B B B B B B A B B B B B B B B B B B B B B B B B B B B B B B B B B B B B B B B B B B B B B B B B B B B B B B B B B B B B B B B B B B B B B B B B B B B B B B B B B B B B B B B B B B B B B B B B B B B B B B B B B B B B B B B B B B B B B B B B B B B B B B B B B B B B B B B B B B B B B B B B B B B B B B B B B B B B B B B B B B B B B B B B B B B B B B B B B B B B B B B B B B B B B B B B B B B A B B B B B B B B B B B B B B B B B B B B A B B B B B B B A B B B B B B B B B A B B B B B B B B B B B B B B B B B B B B B B B B B B B B B B B B B B B A B B B B B B B B B B B B B B B B B B B B B B B B B B B B B B B B B B B A B B B B B B B B B B B B B B B B B B A B B B B B B B B B B B B B A B B B B B B B B B B B B B B B B B B A B B B B B B B B B B B B B B B A B B B B B A B B B B B B B B B B B B B B B B B B B B B B B B B B B B B A B B B B B B B B B B B B B B B B B B B B B B B B B B B B B B B B B B B B B B B B B B B B B B B B B B B B B B B B B B B B B B B B B B B B B B B B B B B B B B B A B B B B B A B B B B B A B B B A A A B B B B B B A B A B A B B B B B B B B B B A A B B B B A B B A B B B B A B A B B B B B B B B B B B A B B B B A B B B B B A B B B B B A B A B B A B B B A A B B B B B A B A B B B A B A B B A B B B B B A B B B B B B B B B B B B B B A B A B A A B B B B B B B B B B B B B A B A B B B B A B A B B B B B B A B B A A A B B B B B B A A B B B B B A B B A B A B A A B B B B B B B B B A B A B B B B B B A B B B B A A B B B A B B B A B B B A B B B B B A B B B A B B B A A B B B B B B B B B B B B B B B B B B B B A B A B A A B B B B B B B B B B B A B A B A A B B B B B B B B B B B B B B A B B A B B B A A B B B B A A A B B A B B B B B B B B B B B B B B B B B B B B A B B B A B B B B B B B B B A B B B A B B B A B B B B B B B A B A B B A B B B B B B A A B B B B B B B A B B B B B B B B B B B B B B B B A A B A B B B B B B B B B B B B B B B B B B B B A B B B B A B B B A B B B B B B B B B B B B B B B B B B B B B B B B B B B B B B B B B A B B B A B B B B B B B B B B B B B A B B A B B B A A B B B A B B B B B B B B B B A B B B B B B B A B B B B B B B B B B B B B B A A A B B A B B B A A A A B B B B A B B A A B B A A B B B B B B A A A B B B B A B B B B B B B B B A A B B B B A B A B B B B B A B B B B B B A B B B B B B B B B B B B B B B B B B B B B B B B B B B B B B B B B B B B B B B B B B B B B B B B B B B B B B B B B B B B B B B B B B B B B B B B B B B B B B B B B B B B B B B B B B B B B B B B B B B B B B B B B B B B B B B B B B B B B B B B B B B B B B B B B B B B B B B B B B B B B B B B B B B B B B B B B B B B B B B B B B B B B B B B B B B B B B B B B B B B B B B B B B B B B B B B B B B B B B B B B B B B B B B B B B B B B B B B B B B B B B B B B B B B B B B B B B B B B B B B B B B B B B B B B B A A A B A B A B B B B B A B A A B A A B B A B A A B B B A A B B A A B A B A B B B B B A A B B B A B A B B A B B B A A B A B B B B B B B B B B B A A A B B B B B A A B B A A B B B A A B A B B B B A B A A A B B B B B B B B B A B A A A B B B B B B B B B A B B A A B A B B A B B A B A B A B B A B B B B A A A A A A B B A B B B B B B B A A A B B B B B B B A B A A A B A A B B A B A A B B A B B B A A A A A A A B B B A A A A A B A B A B A B A A A B B B B B B A B A B A B B B B B A B A B B B B A B B B B B B B B B B B B B B A B B B B B B B B B B B B B B A B B B B B A B B B B A B A B A B B B B A A B B B A A B B B A B B A B A B B B B B B B B A B B A B A B B A B B B B B A B B B A B B B B B B B B B B B B A B B B B B B B B A B A A B B A B A A B A B B B B B B B B B B B B B B A B B A B A B B B B B A B B A B A B B B B A B B B A B B B B B B B A A B A B B B B B B B B B A B A A B B B B B B A B B B B B B B B B B B B B B A B A B B B B B B A B B B B B A B B B B B B A B A A A A B A A A B B A A B B B B A B B B B B B B A B B B B B B B B B A B B B B B B B A B B B A A B B B B A B A B B B B A B B B B B B A B A B A B A B B B B B B B B B B A B B B B B B B B B A A B A B B B B A B A B A A B B B A B A B A B B B B B B B B B B B B A B B B B B B B B B B B B B A B B B A A A B B A B B B B B B B B B B B B B B B B B B A B B B B B B B A A B A B B A A B B B B B B B B B B A B B B B B B B B A B B B B B B B B B B B B B B A B B B B B B B B B B B A B B B B B B B B B B B B B B A B B B B B B B B B A A A B B B B B B B B B B B B B B B A B B B B B B A B B B B A A A B B B B B B B A A B B A B B B B B B B B A A B B B A B A B B A B B B B B A B B B B B B B B B B B A B A B B B B B B B B B B B B B A B B A B B B B B B B B B A B B A A B B B B B A A B B B B B B B B B A A B A A B B B B B B B B B B B B A B B B B A B B B A B B B B B A A A B B A B B A B B B B B B B B B B B A A A B A B B A B B B B B B B B B B B A B A A A A A A B B B B B B B B A B B A B A A B B B B B B B B B B B B B B A B B B B B B B B B B B B B B B A B B A B A B B B B A B A B A A B B B B B A B A B B B B B B B B B B B B B B B B B A B B A B B B B B B B A B B A B B B A B B B A A A B B B B B B A B B B B B B B B B B B B B B B B A A B B B B B A B A B B B B B B B A A B B A B B B A B A B A B B A B B A A B B B B B B B B B B B B B B A B B B B A B B A B B B B A B B B B A A B B B B B B A B B B B B A B B B B B B B B B B B B B A A B A B B B A B B B B B B B A B A B B A B B A B B A B B B A B B B B B B B B A B B B B B A B A B B B B B B B B B B B B B B B B B A A A B A B B B A B B A B B B B B B B A A A B B B A B B B B B A B B B B B A B B B B B B B B B B B B A B B B B B B B B A B B B A A B A A B B A A B B A B B B B B B B B B B B B A B B B B B B B B B B B B B B B B B B B B B B B B B B B B B B B B B B B B B B B B B B B B B B B B B B B B B B B B B B B B B B B B B B B B B B B B B B B B B B B B B B B B B B B B B B B B B B B B B B B B B B B B B B B B B B B B B B B B B B B B B B B B B B B B B B B B B B B B B B B B B B B B B B B B B B B B B B B B B B B B B B B B B B B B A B B B B B B B B B B B B B B B B B B B B B B B B B B B B B B B B B B B B B B B B B B B B B B B B B B B B B B B B B B B B B B B B B B B B B B B A B B B A B B B B A B B B B B B A B B B B B A B B B B B B B B B B B B B B B B B B A A B A A B A A A A B A B B B B B B B B A B A B B A B B A A A A A B B B B A B B B A B B B B A B A B B B B B B B B B B B B B B B B B B B B B B A B B B B B B B B B A B B B B B B B B B B B B B B B B B B A B B B B B B B B B B B B B B B B B B B B A B B B B A B B B B B B B B B B B B B B B A B B B B B B B B B B B B B B B B B A B B B B B B B B B B B B B B A A B B B B B B A B B B A B B B B B B B B B B B B B B B B B B B B B B B B B B B B B B B B B B B B B B B B B B B B B B B A B B A B B B B B B B B B B B A B B B B B A B B A B B B B B B B B B B B B B B B B B B B B B A B B A B B B A B B B B B B B B B B B B B B B B B B A B B B B B B B A B B B B B B B B B A B B B A B A B A B B B B B B B B B B B B B A B B B B B B B B B A A B B B A B B A B B B B B A B B B B B A B B B B A B B B B B B B B B A B B A B B B B B B B A B B B B B A B B B B B B A B B B B B B B B B B B B A B A B A B A B A B B B B B A B B B B B B B B B A B B B B B B B B B B B A B A B B B B B B B A B A B B B B B A B A B B B B B B A B B B B A B A B B B A B B B B B B B B B B B B A B B B B B B B B B B B B B B B B B B B B B B B B B B B B B B B B B B A B B B B B B B B B B B B B B A A B B B B B B B B A B B B B B A B B B B B B B A B B B B B A B B B B B B B A B B A B B B B B B B A B A B B B B B B B B B B B A B A B A B B A B B B B B B B B B B B B B B B A B B A B B B B B B B B B B B B B B B A B B A B B B A B B B B A B A B B B B B B A B B B B B B B B B B A A B B B A B A B B B B B B B B B B B B B B B A B B B B B B B B B B B B B B B B B B B B B B B B B A B B B B B B B A A B B B B B B B A A B A B B B B A A A B B B B B B A B B B B B A A B A B B B B B B B B B A B B B B A A B B B A B A B B B B B B B B B A A B A B B B B B B B B B B B B A B A B A B B B B A B A A A B B A B B A A B A A A B B B A B B B A B B B A B B B A B A B B B B A B B B B B A A B A B B B B A B B B A B B B B B B A B B B B B B A B B A B B B A B B B B B A B A B B B B B B B B B B B B B B B B B B B B B B B B B A B B A B B B B B B B B B B B B A B B B B A B B A B A B A B B B B B B B B B A B B B B B B B B B B B B B B B B B B B B B B B B B B B B B B B B B B B B B B B B B A B A A B B B B B B B B A B A B B B B B B B B B B A B B B B B A A B B B A B A B B B A B B A B B A B B B B B B B B B B B B B B B B B B B B B B B B B B B B B A B A A B A B B B B B B B B A B B B B B B B B A A B B B A A B B B A B B B B B B A A B B B B B B B B A B B B B B B B A B B B A A A B B B B B A A B B B B B A B B B B B B B A B B B B B A B B B B B B B B B B B B B B A B B A B B B B B B B B B B A B A A B B B B B A B B B B B B A B B B B A B B B B B B B B B B B B B B A B A B B B B B A B B B B B B B B B B B B B B B B B B B B A
M BovineHD2300011226 A A A A A A A A A A A A A A A A A A A A A A A A A A A A A A A A A A A A A A A A A A A A A A A A A A A A A A A A A A A A A A A A A A A A A A A A A A A A A A A A A A A A A A A A A A A A A A A A A A A A A A A A A A A A A A A A A A A A A A A A A A A A A A A A A A A A A A A A A A A A A A A A A A A A A A A A A A A A A A A A A A A A A A A A A A A A A A A A A A A A A A A A A A A A A A A A A A A A A A A A A A A A A A A A A A A A A A A A A A A A A A A A A A A A A A A A A A A A A A A A A A A A A A A A A A B A A A A A A A A A A A A A A A A A A A A A A A A A A A A A A A A A A A A A A A A A A A A A A A A A A A A A A A A A A A A A A A A A A A A A A A A A A A A A A A B B B A B B B B B A B B B B B B B A B B B B B A B B B B B B B A B A A A B A B B B B B A B B A B A B B A B A B B B B A A B B B B B B B B A B B B A B A B A B B A A B A A B B A A B A A B B B B B B A A A B A A B B B B A B B B A A B B B B B B B B B B A B B B A A B B A A B B A B A A A B B B B B B B A A B B B A A B B B B B B B B B B B A A B B B B B B B A A B B B B B A B B A A A A A B A B B B B B A B B B B B A B B B B B B A B B A B A B B B A B B B B B A A A A A B B A B B A B B A B B A A B B B B B A B B A B B B A B B A A A A B A B B A B A B A B A A B A A B B A B B B B B B A B A A B B B A B A B A B B B B B A B B A B B B B A B B A B B A A A B B B B A B B B B B A B B B B A A B B B A B B B B A B B B B B B B B B A A B B B A A B A B B B B A B B B A B B A A B A B A A B B A B B B B B B A B B A A A B B B B B A A B B A B A B B B B B B B B B B B B B B A B B B A A B B A B A A A B B B B A A B B A B B B B B B A A A B B B A B B B B B A A A B B B A B A B B B A B A B B B B B B B A B B B B A B B B B B B B A B B B B B B B B B B A A A A A B B B B B B B B B B A B B B B B B B A B B A B B A B B B A B B B A B A A B B A A B B B B B A B B B B B A A B B B B B A B B A A A B B B A B B A B A A A B B A B A B B B B B B B B A B B B B A B B A B A B A B A A A B B B B A A B A A B A B B B B B B B A A A A B B B A A B B A B B B A B B B B B B B B B B B B B B B B A B B B A A B A B B B B B B B B B B B B B B B A A B A B A A B A B A A A B A B B A A A A A A A A A A A A A A A A A A A A A A A A A A A A A A A A A A A A A A A A A A A A A A A A A A A A A A A A A A A A A A A A A A A A A A A B A A A A A A A A A A A A A A A A A A A A A A A A A A A A A A A A A A A A A A A A A A A A A A A A A A A A A A A A A A A A A A A A A A A A A A A A A A A A A A A A A A A A A A A A A A A A A A A A A A A A A A A A A A A A A A A A A A A A A A A A A A A A A A A A A A A A A A A A A A A A A A A A A A A A A A A A A A A A A A A A A A A A A A A A A A A A A A A A A A A A A A A A A A A A A A A A A A A A A A A A A A A A A A A A A A A A A A A A A A A A A A A A A A A A A A A A A A A A A A A A A A A A A A A A A A A A A A A A A A A A A A A A A A A A A A A A A A A A A A A A A A A A A A A A A A A A A A A A A A A A A A A A A A A A A A A A A A A A A A A A A A A A A A A A A A A A A A A A A A A A A A A A A A A A A A A A A A A A A A A A A A A A A A A A A A A A A A A A A A A A A A A A A A A A A A A A A A A A A A A A A A A A A A A A A A A A A A A A A A A A A A A A A A A A A A A A A A A A A A A A A A A A A A A A A A A A A A A A A A A A A A A A A A A A A A A A A A A B A A A A A A A A A A A A A A A A A A A A A A A A A A A B A A A A A A A A A A A A A A A A A A A A A A A A A A B B B B B B B B B B B A B B B B B B B B B B B B B B B B B B A B B B B B B B B B B B B B B B B B B B B B B B B B B B B B B B B B B B B B B B B B B B B B B B B B B B B B B B A B B B B B B B B A B B B B B B B B B B B A B B B B B B B A B B B B B A B B B B B B B A B A B B B B B B B A B B B B B B B B B B A B B B B B B B B A A B B B B A B B B B B B B B B B B B B B B B B A B B A B B B B B B B B B B B B B B B B B B B B B B B B B B B B B B B B B B B B B B B B B B B B B B B B B B B B B B B B A B B B B B B A A A A A A A A A A A A A A A A A A A A A A A A A A A A A A A A A A A A A A A A A A A A A A A A A A A A A A A A A A A A A A A A A A A A A A A A A A A A A A A A A A A A A A A A A A A A A A A A A A A A A A A A A A A A A A A A A A A A A A A A A A A A A A A A A A A A A A A A A A A A A A A A A A A A A A A A A A A A A A A A A A A A A A A A A A A A A A A A A A A A A A A A A A A A A A A A A A A A A A A A A A A A A A A A A A A A A A A A A A A A A A A A A A A A A A A A A A A A A A A A A A A A A A A A A A A A A A A A A A A A A A A A A A A A A A A A A A A A A A A A A A A A A A A A A A A A A A A A A A A A A A A A A A A A A A A A A A A A A A A A A A A B A A A A A A A A A A A A A A A A A A A A A A A A A A A A A A A A A A A A A A A A A A A A A A A A A A A A A A A A A A A A A A A A A A A A A A A A A A A A A A A A A A A A A A A A A A A A A A A A A A A B A A A A A A A A A B A A A B A A A A A A A A A A A A A A A A A A A A A A A A A A A A A A A A A A A A A A A A A A A A A A A A A A A A A A A A A A A A A A A A A A A A A A A A A A A A A A A A A A A A A A A A A A A A A A A A A A A A A A A A A A A A A A A A A A A A A A A A A A A A A A A A A A A A A A A A A A A A A A A A A A A A A A A A A A A A A A A A A A A A A A A A A A A A A A A A A A A A A A A A A A A A A A A A A A A A A A A A A A A A A A A A A A A A A A A A A A A A A A A A A A A A A A A A A A A A A A A A A A A A A A A A A A A A A A A A A A A A A A A A A A A A A A A A A A A A A A A A A A A A A A A A A A A A A A A A A A A A A A A A A A A A A A A A A A A A A A A A A A A A A A A A A A A A A A A A A A A A A A A A A A A A A A A A A A A A A A A A A A A A A A A A A A A A A A A A A A A A A A A A A A A A A A A A A A A A A A A A A A A A A A A A A A A A A A A A A A A A A A A A A A A A A A A A A A A A A A A A A A A A A A A A A A A A A A A A A A A A A A A A A A A A A A A A A A A A A A A A A A A A A A A A A A A A A A A A A A A A A A A A A A A A A A A A A A A A A A A A A A A A A A A A A A A A A A A A A A A A A A A A A A A A A A B A A A A A A A A A A A A A A A A A A A A A A A A A A A A A A A A A A A A A A A A A A A A A A A A A A A A A A A A A A A A A A A A A A B A A A A A A A A A A A A A A A A A A A A A A A A A A A A A A A A A A A A A A A A A A A A A A A A A A A A A A A B A A A A A A A A A A A A A A A A A A A A A A A A A A A A A A A A A A A A A A A A A A A A A A A A A A A A A A A A A A A A A A A A A A A A A A A A A A A A A A A A A A A A A A A A A A A A A A A A A A A A A A A A A A A A A A A A A A A A A A A A A A A A A A A A A A A A A A A A A A A A A A A A A A A A A A A A B A A A A A A A A A A A A A A A A A A A A A A A A A A A A A A A A A A A A A A A A A A A A A A A A A A A A A A A B B B B B B B A B B B B B B B A B B B B B B B B B B B B B B B B B B B B B B B B B B B B B B B A B B A B B B B B B B B B B B B B B B B B B B B B B B B B B B B B B A A B B B B B B B A B B A B B B B B B B B B B B B B B B B B B B B B B B B B B B B B B B B B B B B B B B B B B B A B B B B B B B B B B B A B A B B B B B B B B A B B B A B B B B B B B B B B B A B B B B B B B B B B B B B B B B B B B B B B B B B B B B B B B B B B B B B B B B B B B B B B B B B B B B B B B B B B B B B B B B B B B B B B B A A A A A A A A A A A A A A A A A A A A A A A A A A A A A A A A A A A A A A A A A A A A A A A A A A A A A A A A A A A A A A A A A A A A A A A A A A A A A A A A A A A A A A A A A A A A A A A A A A A A A A A A A A A A A A A A A A A A A A A A A A A A A A A A A A A A A A A A A A A A A A A A A A A A A A A A A A A A A A A A A A A A A A A A A A A A A A A A A A A A A A A A A A A A A A A A A A A A A A A A A A A A A A A A A A A A A A A A A A A A A A A A A A A A A A A A A A A A A A A A A A A A A A A A A A A A A A A A A A A A A A A A A A A A A A A A A A A A A A A A A A A A A A A A A A A A A A A A A A A A A A A A A A A A A A A A A A A A A A A A A A A A A A A A A A A A A A A A A A A A A A A A A A A A A A A A A A A A A A A A A A A A A A A A A A A A A A A A A A A A A A A A A A A A A A A A A A A A A A A A A A A A A A A A A A A A A A A A A A A A A A A A A A A A A A A A A A A A A A A A A A A A A A A A A A A A A A A A A A A A A A A A A A A A A A A A A A A A A A A A A A A A A A A A A A A A A A A A A A A A A A A A A A A A A A A A A A A A A A A A A A A A A A A A A A A A A A A A A A A A A A A A A A A A A A A A A A A A A A A A A A A A A A A A A A A A A A A A A A A A A A A A A A A A A A A A A A A A A A A A A A A A A A A A A A A A A A A A A A A A B B A A B A A B B B A A A A A A A A B A A B B B A A A B A B A B B A B A A A A B B B B A A B B B A A A B A A A A A A A B A A B B B B B B A A A B A A B B A A A A A B A A A A A B A A A A A A A A B A B A A A B A A A A B A A A A A A B B A A A A B A B A B A A A B A B A A B A B A A A A B A A B A B B A A A A A B A A A A A A B B A A B B B A A B A A A A A A A B A B A A A A A A A B A B B A B A A B A A A B A A A B A B A A A B A A A B A A B A A A A B B B A A A A A B B A A A A A A A B A B A B B B B B A A A A B A A A A A B A B B B A B B A A A A A A A A A A B A A A B A A A A A A A A A A A B A A A A A A A B B A A B A A A A B B A A A B B A A A A A A A A B A B A B B B A A A A B A A A B A B B A A A B B A A B A A B A B A A A A A A B A A B B A A A B B B A A B A A B A A A B A A A A B A A B A A A B A B A B A A A A B B B A A B A A A A A A A A A B B A A A B A A A B B A B A A B B A A B B A A B A A A B B B A B B B A B B A A A A B B A B A A B A B A A A B B A A B A B A A A A A A A A A B A B A A B A B A B A A B A B A A A B A A A A A A B A A A B A A B B A B B B B B A A A B A A B A B B B B A B B B A A A A A A A B B A B A A A A A A A A B A B A A A A B A B A A A B B A B B A A A A A A A B B A A A A A A A A A A B A A A A A B A A A A B A B B A A A A A A A A A B A B A A A A A A A A B A A B A A A A B B A B A A B B A B A A A B B B A A A B A B A B B A B A B A B A A A A A A A A A A A A A A A A A A A A A A A A A A A A A A A A A A A A A A A A A A A A A A A A A A A A A A A A A
M BovineHD2300011228 A A A B A A A A B A A A A A A A A A A A A A A A A A A A A A A A A A A A B A A A A A A A A A A A B B A A A A A A B A A A A B A A A A A A A A A A B A A A A A A B A A A B B A A B A A A A A A A A A A A A A A A B A A A B A A A B A A A A A A A B A A A A A A A A A A A A A A A A A A A A B A A A A B A A A A A A B A A A A A A A A A A B B A A A A A A B A B A A A A B A B A B A A A A A A A A A A B A A A A A A A A A A A B A A A A A B B A A B A A A A A B B A A A A A B A A B A A A B A A B B B B A A A B A B A A A B A A A A A B A A A A A A B A A A B A A A A A A A A A A A A A A B B A A B B B A A A A A A B A A A A A A A A A A A A A B A A A A B A A A A A A A A A B B B A A A A A A A A A A A A A A A A A A A A A A A A A A A A A A A A A A A A A A A A A A A A A B A A A A A A A A A A A A A A A A A A A A A A A A A A A A A A A A A A A B A A A A A A B A A A A A A A A A A A A A A A A A A A A A A A A A A A A A A A A A A A A A A A A A A A A A A A A A A A A A A A A A A A A B A A A A A A A A A A A A A A A A A A A A A A A A A A A A A A A A A A A A A A A A B A A A A A A A A A A A A A A A A A A A A A A A B A A A A A A A A A A A A A A A A A A A A A A A A A A A A A A A A A A A A A A A A A A A A A A A A A A A A A A A A A A A A A A A A A A A A A A A A A A A A A A A A A A A A A A A A A A A A A A A A A A A A A A A A A A A A A A A A A A A A A A A A A A A A A A A A A A A A A A A A A A A A A A A A A A A A A A A A A A A A A A A A A A A A A A A A A A A A A A A A A A A A A A A A A A A A B A A A A A A A A A A A A A A A A A A A A B A A A A A A A B A A A A A A A A A B A A A A A A A A A A A A A A A A A A A A A A A A A A A A A A A A A A A B A A A A A A A A A A A A A A A A A A A A A A A A A A A A A A A A A A A B A A A A A A A A A A A A A A A A A A B A A A A A A A A A A A A A B A A A A A A A A A A A A A A A A A A B A A A A A A A A A A A A A A A B A A A A A B A A A A A A A A A A A A A A A A A A A A A A A A A A A A A B A A A A A A A A A A A A A A A A A A A A A A A A A A A A A A A A A A A A A A A A A A A A A A A A A A A A A A A A A A A A A A A A A A A A A A A A A A A A A A A B A A A A A B A A A A A B A A A B A B A A A A A A B A B A B A A A A A A A A A A A B A A A A B A A B A A A A B A B A A A A A A A A A A A B A A A A B A A A A A B A A A A A B A B A A B A A A B B A A A A A B A B A A A B A B A A B A A A A A B A A A A A A A A A A A A A A B A B A B B A A A A A A A A A A A A A A A B A A A A B A B A A A A A A A A A A A B A A A A A A A A A A A A A A A A B A B A B B A A A A A A A A A B A B A A A A A A A A A A A A A A A A B A A A A A A A B A A A A A B A A A A A A A B B A A A A A A A A A A A A A A A A A A A A A A B A A B A A A A A A A A A A A B A A A A B A A A A A A A A A A A A A A A A A B A A A B B A A A A A B B A A B A A A A A A A A A A A A A A A A A A A A B A A A A A A A A A A A A A B A A A A A A A A A A A A A A A B A A A A A A A A A A A B A A A A A A A A B A A A A A A A A A A A A A A A A B B A B A A A A A A A A A A A A A A A A A A A A A A A A A B A A A A A A A A A A A A A A A A A A A A A A A A A A A A A A A A A A A A A B A A A B A A A A A A A A A A A A A B A A B A A A B A A A A B A A A A A A A A A A B A A A A A A A B A A A A A A A A A A A A A A A B B A A A A A A A B B B A A A A B A A B B A A B B A A A A A A B B B A A A A B A A A A A A A A A B B A A A A B A A A A A A A B A A A A A A B A A A A A A A A A A A A A A A A A A A A A A A A A A A A A A A A A A A A A A A A A A A A A A A A A A A A A A A A A A A A A A A A A A A A A A A A A A A A A A A A A A A A A A A A A A A A A A A A A A A A A A A A A A A A A A A A A A A A A A A A A A A A A A A A A A A A A A A A A A A A A A A A A A A A A A A A A A A A A A A A A A A A A A A A A A A A A A A A A A A A A A A A A A A A A A A A A A A A A A A A A A A A A A A A A A A A A A A A A A A A A A A A A A A A A A A A A A A A A A A A A A A A A A A A A A B B B A B A B A A A A A B A B B A B B A A B A B B A A A B B A A B B A B A B A A A A A B B A A A B A B A A B A A A B B A B A A A A A A A A A A A B B B A A A A A B B A A B B A A A B B A B A A A A B A B B B A A A A A A A A A B A B B B A A A A A A A A A B A A B B A B A A B A A B A B A B A A B A A A A B B B B B B A A B A A A A A A A B B B A A A A A A A B A B B B A B B A A B A B B A A B A A A B B B B B B B A A A B B B B B A B A B A B A B B B A A A A A A B A A A A A A A A A A A A A A A A B A A A A A A A A A A A A A A A A A A A A A A A A A A A A A A A A A A A A A A A A A A A A A A A A A A B A A A A A A A A B A A A A A A A A A A A A A A A A A A A A A A A A A A A A A A A A A A A A A A A A A A A A A A A A A A A A A A A A A A A A A A A A A A A A A A A A A A A A A A A A A A A A A A A A A A A A A A A B A A A A A A A A A A A A A A A A A A A A A A A A A A A A A A A A A A A A A A A A A A A A A A A A A A A A A A B A A A A A A A A A A A A A A B A A A A A A B A B A A A A B B B A A A A A A A A A A A A A A A A B A A A A A A A A A B A A A A A A A B A A A B B A A A A B A A A A A A B A A A A A A B A B A B A B A A A A A A A A A A B A A A A A A A A A B B A B A A A A B A B A B B A A A B A B A B A A A A A A A A A A A A A A A A A A A A A A A A A A B A A A A B B A A B A A A A A A A A A A A A A A A A A A B A A A A A A A A B A B A A B A A A A A A A A A A A A A A A A A A A A B A A A A A A A A A A A A A A B A A A A A A A A A A A B A A A A A A A A A A A A A A B A A A A A A A A A A B B A A A A A A A A A A A A A A A B A A A A A A B A A A A B B B A A A A A A A A B A A B A A A A A A A A A B A A A B A A A A B A A A A A B A A A A A A A A A A A B A B A A A A A A A A A A A A A B A A B A A A A A A A A A A A A B B A A A A A B B A A A A A A A A A B A A A B A A A A A A A A A A A A B A A A A B A A A A A A A A A B B B A A B A A B A A A A A A A A A A A B B B A B A A B A A A A A A A A A A A B A B A B B B B A A A A A A A A B A A B A B B A A A A A A A A A A A A A A B A A A A A A A A A A A A A A A B A A B A A A A A A B A A A A A A A A A A A A A A A A A A A A A A A A A A A A A A A A A A A A A A A A A A A A B A A A B A A A A B B A A A A A A B A A A A A A A A A A A A A A A A B A A A A A A A A A A A A A A A A B B A A B A A A A A A A A A A B A A A A A A A A A A A A A A A A A A A A A A A B A A A A A A A B A A A A A A A A A A A A B A A A A A A A A A A A A A A A A A A A A B A A A A A A A A A A A A A B A B A A A A A A A A A A A A B A A A A A A A A B A A A A A B A A A A A A A A A A A A A A A A A A A A B B A A A A A A A A A A A A A A A A B A B A A A B A A A A A B A A A A A B A A A A A A A A A A A A B A A A A A A A A A A A A B A A A A A A A A A A A A A A A A A A A A A A A B A A A A A A A A A A A A A A A A A A A A A A A A A A A A A A A A A A A A A A A A A A A A A A A A A A A A A A A A A A A A A A A A A A A A A A A A A A A A A A A A A A A A A A A A A A A A A A A A A A A A A A A A A A A A A A A A A A A A A A A A A A A A A A A A A A A A A A A A A A A A A A A A A A A A A A A A A A A A A A A A A A A A A A A A A A A A A A A A A A A A A A A A A A A A A A A A A A A A A A A A A A A A A A A A A A A A A A A A A A A A A A A A A A A A A A A A A A A A A A A A B A A A A A A A A A A A A A A A B A A A A A B A A A A A A A A A A A A A A A A A A B B A B B A B B B B A B A A A A A A A A B A B A A B A A B B B B B A A A A A A A A B A A A A A A B A A A A A A A A A A A A A A A A A A A A A A A A A A A A A A A A A A A A A A A A A A A A A A A A A A A B A A A A A A A A A A A A A A A A A A A A A A A A A A A A A A A A A A A A A A A A A B A A A A A A A A A A A A A A A A A B A A A A A A A A A A A A A A B B A A A A A A A A A A B A A A A A A A A A A A A A A A A A A A A A A A A A A A A A A A A A A A A A A A A A A A A A A A B A A B A A A A A A A A A A A B A A A A A B A A B A A A A A A A A A A A A A A A A A A A A A B A A B A A A B A A A A A A A A A A A A A A A A A A B A A A A A A A B A A A A A A A A A B A A A B A B A B A A A A A A A A A A A A A B A A A A A A A A A A B A A A B A A A A A A A A A A A A A A B A A A A B A A A A A A A A A B A A B A A A A A A A B A A A A A B A A A A A A B A A A A A A A A A A A A B A B A B A B A B A A A A A B A A A A A A A A A A A A A A A A A A A A A A A B A A A A A A A B A B A A A A A B A B A A A A A A B A A A A B A B A A A B A A A A A A A A A A A A B A A A A A A A A A A A A A A A A A A A A A A A A A A A A A A A A A A B A A A A A A A A A A A A A A B B A A A A A A A A A A A A A A B A A A A A A A B A A A A A B A A A A A A A B A A B A A A A A A A B A B A A A A A A A A A A A B A B A B A A B A A A A A A A A A A A A A A A B A A B A A A A A A A A A A A A A A A B A A B A A A B A A A A B A B A A A A A A B A A A A A A A A A A A B A A A B A B B A A A A A A A A A A A A A A B A A A A A A A A A A A A A A A A A A A A A A A A A A A A A A A A A B B A A A A A A A B A A B A A A A A B B A A A A A A B A A A A A B B A B A A A A A A A A A B A A A A B B A A A B A B A A A A A A A A A B B A B A A A A A A A A A A A A B A B A B A A A A B A B B B A A B A A B B A B B B A A A B A A A B A A A B A A A B A B A A A A B A A A A A B B A B A A A A B A A A B A A A A A A B A A A A A A B A A B A A A B A A A A A B A B A A A A A A A A A A A A A A A A A A A A A A A A A B A A B A A A A A A A A A A A A B A A A A B A A B A B A B A A A A A A A A A B A A A A A A A A A A A A A A A A A A A A A A A A A A A A A A A A A A A A A A A A A B A B B A A A A A A A A B A B A A A A A A A A A A B A A A A A B B A A A B A B A A A B A A B A A B A A A A A A A A A A A A A A A A A A A A A A A A A A A A A B A B B A B A A A A A A A A B A A A A A A A A B B A A A B B A A A B A A A A A A B B A A A A A A A A B A A A B A A A B A A A B B B A A A A A B B A A A A A B A A A A A A A B A A A A A B A A A A A A A A A A A A A A B A A B A A A A A A A A A A B A A B A A A A A B A A A A A A B A A A A B A A A A A A A A A A A A A A B A B A A A A A B A A A A A A A A A A A A A A A A A A A A A
M BovineHD2300011229 A B A A B B B A A B A B B B B B B A B B B B B B B B B A A A B B A B B B A B B A A B B B A B B A A A B B B B A B A B B A A A B B B A A B A B B A A A B B A B B A A B A A A B B A B B B B B B B B A B B B A B A A B A B A B B B A A B B B B A B A B B B B B B A B A B B B B B B B B A B B A B A B A A B A B A A A A A B B B A B A A B B A A B A B B A B A B A A B A A A B A B A B B B B A B B B B B A A A B A A A B B A A A A B A A A A A A B B A A A B B B A A B A A A A A A A A B B B A A B A A A A A B B A B A A B B A A B A A B A B A A A A B A A A B A A A A A A A A B A A B B A A A A B A A A A A A B B A A A B B B A A A A B A B A A A A A A A A A A B A A A B B A B A A A A A B B A A A B A A A A A A B A A B B A B B A B B A B A A A B A A A A A A A B A A B A A A A B A A B A A A A B A A B A B A A A A B A A A A A A B B B A A A B A B B A A B A A B B A A A A A B B A B B A A A A A A A B A B B A B A B A A B A A A A A A A A A A A B B A A A A A B A B A A A A A A A A A B B A A A A A B A A B B A A A B B A A B A A A B B B A A B A A A B B A A B A A B A A A A A B A A A A B B A B B A A A A A A A B B B A A A A A A A A A A A A A B A A A A A A B A A A A A B B A A A A A A B B A B A B A A A A B A B A A A A B B A A B A A A A A A A A B A A A B A B B B A B A A A A B A B A A B A A A B B B B A A A B A A A B A A A B A A B A A A B B B B A A A B A A A A B B A A A B A B A A A A A A A B A A B B A A B A A B B A A A B A A B B A A A A A A B B A A A B A A A A B A B B A A B B A B B A A A B A A B B A A A B A B A B B A A A A B A A A A A A A A A B B A A A A A A A A A B B A A A A A B B A A B A A A A A A A B A A A B A B A A A A B B A A A A B B A A A A A A B A B B B A A A A A A A B B A A B A A B A A B A B A A B B A A A A A B B A A B B A A B A A A A A A B A A A A A A A A A A B A A A B A A A A A B A B A B A A A A A A A A A A A A A A B B B A A A A A A B A B A A A B B A A A B A A A A A A B A B B B B A A A A A A B B A A A B A A A A A B A B A A A B A A A A B A B B A A A A A A A A A A A A A A A A A B A B B A A A A A A A A B B B B B A A A B B A B A A B B B B A A B B A A B B B B A A A B A B A A B A B A A A A A B B A B A B A A A A B A B B B A A A B A B B B A B A B B A B A A A A A B A B B A B B B A A A A B B B A B B B B A B A A A B A B A A B B B A A A B B A A A A A A B A B B A A A B A A A A A B A B A B A B A A A A A A A A B A B A A B A B B B A A B A B B A A A B A A A A A A A B B A A A A A B A B A B B A A A A A A B B B B A A B A B A A B B A B B A A A B A A B A B B A A B A A A A B A B A A B A B A A B A B B A B B A A B B B A A B A A B A A B A A A B A A B B B B A A A A B B B B A A A A B B B B B A A B A A B B B A A B B A A A B A B B A A A B A B B B A A A B A B A A A A B B A A B B A B B B A B B B A A A A B B B A A A B B B A A A B A A B A B A B B B A A B B B A B B A B A B A A A B B B B B A B A B B A A A A B B A A A A B A A A B B A A A A A A B A B B B A B A A A A B A B A B A A B B B A A B A B A A B B B B A A A A A A A A A A B A A B A A A B B A B A A B A B A B B A B A B A A A A A B A B A A A B A A B B A A A A B A A A B B A A A A A B A A B B A B B A A B A B A B B B B B A A B A A B B A A B B A B B A B A B A A B A A B A A A A B B B A A B B A A B A A B B B B A B A B A A A A A B A B A A A A A A A B A A B A B A A A A A A A B A A B B A A A A A B B A A A B B A B A A B A A A B A A B A A A B B A A A A A B A A A A A A B A A B A A A A A A A A A A A B A B A A A B B B B B A A A A B A B A B B A A B B A B B B A A A A A A A B A B A B B A A A B B B A B B A A B A A A A B A A A A B B A A A B B A A B A A A B A B A A A A B B A B A B B B A B A A B A A A A A A B A A A A B B B B B B A A A A B A B A B B A B A A A A A B A A B A B B B A B B A B A A B B B B A B B A A B B A A A A A A A B B B A A B A A A A B B A B A A B B A A A A B B B B A B B A B B A B A A B B B B A B A B A A A B A A B B B B B A B B B A A A B B A A B B B B A A A A A A A A B A A A A A A A A A A A A A A A A A A A A A A A B A A A A A A A A A A B A A B A A A A A B B A A A A A A A A A B A A A A A A A A A A A A A A B A A A A A A A A A A A A A A A B A A A A B A A A A A A A A B A A A A A A A A B A B B B A A B A A A A A A A A A A A A A A A A A A A A A A A A A A A A A A A A A A B A A A A A A A A A A A A A A A A A A A A A A A A A A A A A A B A A A A A A A A A A A A A A A A A A A A A A A A B A A A A A A A A B A B A A A A A B B A A B A B A B A B B A B B B B B B A A A B B B A A A B B B A A A A A A B B B B A A A A B A B A B A B A A B A B A A A A A A A A B B A A B B B A B A A A A B B B B A B B A A A A A B A B B A B A A B B A A A B A A B B B A B B A B A B A A A B B A A B A A A A A A B A A B A A B A B A B B B B B B A A B A A A A B A A A A A B A B A A B B A A A A B A A A A A B A B A B A A A A A A A A A B B B A B B B A A A A A B B A A B B A B A B B B A A B A A A A A A A A A A A A A A A A A A A A A A A A A A A A A A A A A A B A A A A A A A A A A A A A B A A A A B A A B A B B A A A A A A A A B A B B A A A A A A B A B B A A A B A A A A B A B B A B A A A B A B A A A A B A A A B A A A A A A B B A A A B A A A A A A A A A B A A A A B B A A A A B A B A B A A A B A B A B B B A A A A A B B A A A B A A A A A B B A A A B A A A A A B B B A A A A A A A B B A A A A A A B A B A A A A A A A A A A A A A B A B B A A A A A B A A B A A A A A A A B A A A A A A A A A A B B B A A A A A A B B A B B A A B A A A A B A B A A A A B B B A A A A A B A A B A A B B A A A B A A A A A A A B A B B B B A A B A B A A A A A A B B B A A A A A A B A A A A B A B A A B B A A A B B B A A A A A A A A A A B A A B A B A B A A A A A B A A B A A A A A A A A B A A A A A B B B A B A A B A A A B A A A A A A A B A B B B A A A A B B B A B A B A A B B A A A B B A A A B A A A A A A B A A A B A A A A A A B B A A B A A A A A B B A B A A A A A B A A B A A B A A A B A B A A B A A A A A A A A A A A A A B A B A A A A A A B B A A B A B A A A A A A A A A B A A B A A B A A B A B A A B A A B B A A A A A A A A A B A A B A B B A B A A B A B A B A A A A B A A B A A A A B B B A B A B A B B B B A A A A A A B A A A A B A B B A A A B A B A A B A A A A A B A A A A A A A A A A A A B A B A A A A B B A A B B A B A B A A A A B B A A B B A B A A A A B A A A B B A A B A A B A A B A A B A B A A B A A A A A A A A B B A B B A A B A A B A A B B B A A B A A A B A A A A A A A B A B A B B A A B A A A A A B A A A A A A B A A A A A A A B B A A A A A A A B A A A A A B A B A A A A A B A B A B B B B A A A A B A A A A A B A B A A B B A B A A A B A B A B B B B A A A A B B B A B B A B A A B A A B B A A A A B A A B B A A B A B A A A A B A A B A B B B A B B B B A A A A A B B A A B A A A A A A A A A A A B A A A A B B A B A A A A A A A A B A A B B A B B B A A A A A A A A A A B A B B B A A A B B A B B A B A A B B A A B A B A A A A B B A B A A A B A A A B A A B B B A A A A A B A B A A A A A B A B B B A A A B B A B A B A A A B A B A B A B B A A A B A B B A A A B A B A A B A A A A A A B A A B A A A A B A B B A B B A B A A B B A A A A B A B B A B A A A A B A A B B A A A A A A A A A A B A A B B A B A A A A A A B B A A A B A A A A B A A B B A A A A A A A A A A A A A A A A A A A A A B A A A A A A B A A A B B B B A A B A A B A B A B B B A A A A A A A A A A A A A A A B B A A A B A A A B B A A A A A A A A A B A B A B A B A A B A B A B A B B B B B A A B A A B A B A A A B A B A A A A A A A B A B B B B A A B B B A B B B A B B B A B A B A A A B A B B A A B A A B A B A A B A A B B B A B B A B A B A B A A B B A A A B B B A A A B A B B B B A B B A A B A B B A A A A A B B B B A A A A B B A B A A B B A A B B A A A A A A B B A B B A B B B A A B A A A B A A A A A A B A A A A A A A A B A A A A A B A A A A A B A A A A A A A A A A A A A A A A A A A A A A A A A A A A A B A A B A A A B A A B B B A A A A A B A A A A B A A A A B B A A A A B A A A A B B A A B A A A A A A A A B A A A A A A A A B B A A A A A A A A A A A A A B A A B A A A A B A A A A A B B A A B A A B A A A B A A A A B B A A B A A A A A A A B A A A A A A B A A A A A B A A A A A A A A A A B A A B B A B A A B A A A A A B B A A A A A A A A A A A A A A A A A B B B A A A A A A A A A A B B A B A B B B A A B A A A A A A B A A A A A B A B A B B B A A A A A A A A B A A A A B B A A A A B A A A A B B B B A A B A A B A A A A A A B A A A A B B A A B A B A A B B B B A B B A A A A A B A A A A A B A B A B A A A A B A A A A A A A B A A A B A A A B A B A A B A A B A B B A A A B A A A B B A A A B B A A A A B A B A A A A A A A B A B B B A B B A B A A B A B A A A A A B A A B B B B B A A A A A A A A B A A B A A A A A A A A A A A B A A B A A A A A A B B A A A B A A A B A A B A A A A A A B B B A A B A A B A A A A A A B A A B B A B A A A A B A A A B A A A B B A B A A A B B B A A B A A A A A A A B A A A B A B A A A B B B B B A B A B B A B B B A B A A B B A B A A A B B A A B A A A A A A B B B B A A A A B A B B A A A A A A A A B A B B B B B A A A A A A A B B B B A B A B A B B A B A A A A A A B A B A A A B B A A B A A A A A A B B A A A A B A B B A A A A A A B A B B A A A B A B A A A A A A A A B A A B B B A B B B B A A A A A B B B B A B A A B B A A A A A A B A A A A B B A B B B B B A B B A A A B B A A A A B A B A A A B A A A A B A A A B A A A A A A A B B A A A A A A A A A A A A B A A A A A A A A A B B A A B B A A A B A B A A A A A B A B B B A A A B B A B B B B A B A A B A A A A A B B A B B A A A B A A B A A A A B A B A A B A A A B A A B A B A A A B B A A B B A A A A A A B A B A B A B B A B A A B B A A B A B B B B A B A B B A A A A A A A A A B B A A A A A B A A A B B A A A A B B A A A B A A A A A A A A A A A B A A A A A A A A A A A A A A A A B B A A A A A A A A A A B B B A A A B A A A B A A A B A B A B A B B B A B A A A A B B B A B A A B A A A B A A A B A A A A B B A B B A A B A A B B B A A A B B B B A B B B A B A B A B A B B A A A A A A A B B B A A A A B A B A B B A A A A A A A B B A A A
[truncated: 2,649,051 more chars]
