# Supplementary material for: Imputation of microsatellite alleles from dense SNP genotypes for parentage verification across multiple Bos taurus and Bos indicus breeds
Source: Front Genet. 2013 Sep 18;4:176. doi: 10.3389/fgene.2013.00176 (PMC3776237; doi:10.3389/fgene.2013.00176)
Supplement: Supplementary file 2 [file DataSheet2.ZIP]

Archive with 24 entries (24 files):
- MS impute Ref files_dummy IDs/p_All_1kb+MS_BT_ref_chr1.txt
- MS impute Ref files_dummy IDs/p_All_1kb+MS_BT_ref_chr15.txt
- MS impute Ref files_dummy IDs/p_All_1kb+MS_BT_ref_chr16.txt
- MS impute Ref files_dummy IDs/p_All_1kb+MS_BT_ref_chr18.txt
- MS impute Ref files_dummy IDs/p_All_1kb+MS_BT_ref_chr19.txt
- MS impute Ref files_dummy IDs/p_All_1kb+MS_BT_ref_chr2.txt
- MS impute Ref files_dummy IDs/p_All_1kb+MS_BT_ref_chr20.txt
- MS impute Ref files_dummy IDs/p_All_1kb+MS_BT_ref_chr21.txt
- MS impute Ref files_dummy IDs/p_All_1kb+MS_BT_ref_chr23.txt
- MS impute Ref files_dummy IDs/p_All_1kb+MS_BT_ref_chr3.txt
- MS impute Ref files_dummy IDs/p_All_1kb+MS_BT_ref_chr5.txt
- MS impute Ref files_dummy IDs/p_All_1kb+MS_BT_ref_chr9.txt
- MS impute Ref files_dummy IDs/p_All_1kb+MS_BT+BI_ref_chr1.txt
- MS impute Ref files_dummy IDs/p_All_1kb+MS_BT+BI_ref_chr15.txt
- MS impute Ref files_dummy IDs/p_All_1kb+MS_BT+BI_ref_chr16.txt
- MS impute Ref files_dummy IDs/p_All_1kb+MS_BT+BI_ref_chr18.txt
- MS impute Ref files_dummy IDs/p_All_1kb+MS_BT+BI_ref_chr19.txt
- MS impute Ref files_dummy IDs/p_All_1kb+MS_BT+BI_ref_chr2.txt
- MS impute Ref files_dummy IDs/p_All_1kb+MS_BT+BI_ref_chr20.txt
- MS impute Ref files_dummy IDs/p_All_1kb+MS_BT+BI_ref_chr21.txt
- MS impute Ref files_dummy IDs/p_All_1kb+MS_BT+BI_ref_chr23.txt
- MS impute Ref files_dummy IDs/p_All_1kb+MS_BT+BI_ref_chr3.txt
- MS impute Ref files_dummy IDs/p_All_1kb+MS_BT+BI_ref_chr5.txt
- MS impute Ref files_dummy IDs/p_All_1kb+MS_BT+BI_ref_chr9.txt
