# Supplementary material for: Imputation of microsatellite alleles from dense SNP genotypes for parentage verification across multiple Bos taurus and Bos indicus breeds
Source: Front Genet. 2013 Sep 18;4:176. doi: 10.3389/fgene.2013.00176 (PMC3776237; doi:10.3389/fgene.2013.00176)
Supplement: Supplementary file 3 [file DataSheet3.ZIP]

Archive with 4 entries (4 files):
- Mcclure_Supplementary Tables/Mcclure_Table S1.xlsx
- Mcclure_Supplementary Tables/Mcclure_Table S2.xlsx
- Mcclure_Supplementary Tables/Mcclure_Table S3.xlsx
- Mcclure_Supplementary Tables/Mcclure_Table S4.xlsx
