# Supplementary material for: Imputation of microsatellite alleles from dense SNP genotypes for parentage verification across multiple Bos taurus and Bos indicus breeds
Source: Front Genet. 2013 Sep 18;4:176. doi: 10.3389/fgene.2013.00176 (PMC3776237; doi:10.3389/fgene.2013.00176)
Supplement: Supplementary file 3 [file DataSheet3.ZIP › Mcclure_Supplementary Tables/Mcclure_Table S1.xlsx]

## Sheet: Sheet1
Table S1. SNP and microsatelltie list for optimal hapltoype
Marker Name	Chromosome	UMD3.1 Position	Alleles
BovineHD0100037698	1	132347489	A	B
BovineHD0100037699	1	132350680	A	B
BovineHD0100037700	1	132370021	A	B
BovineHD0100037701	1	132370985	A	B
BovineHD0100037702	1	132372939	A	B
BovineHD0100037703	1	132373633	A	B
BovineHD0100037704	1	132375567	A	B
BovineHD0100037705	1	132380410	A	B
BovineHD0100037707	1	132385787	A	B
Hapmap48798-BTA-51401	1	132388576	A	B
BovineHD0100037708	1	132390445	A	B
BovineHD0100037709	1	132398347	A	B
BovineHD0100037710	1	132401905	A	B
BovineHD0100037711	1	132406194	A	B
BovineHD0100037712	1	132409877	A	B
BovineHD0100037713	1	132414497	A	B
BovineHD0100037714	1	132417157	A	B
BovineHD0100037715	1	132418749	A	B
ARS-BFGL-NGS-102045	1	132422506	A	B
BovineHD0100037716	1	132429135	A	B
BovineHD0100037717	1	132433521	A	B
BovineHD0100037718	1	132437217	A	B
BovineHD0100037719	1	132439806	A	B
ARS-BFGL-NGS-97163	1	132444602	A	B
BovineHD0100037720	1	132451691	A	B
BovineHD0100037722	1	132456625	A	B
BovineHD0100037725	1	132467763	A	B
BovineHD0100037726	1	132469256	A	B
BovineHD0100037727	1	132470233	A	B
BovineHD0100037728	1	132476341	A	B
BovineHD0100037729	1	132480247	A	B
BovineHD0100037730	1	132484240	A	B
BovineHD0100037731	1	132487633	A	B
BovineHD0100037732	1	132491191	A	B
ARS-BFGL-NGS-37095	1	132497074	A	B
BM1824	1	132498052	174	178	180	182	184	186	188	190	192	194
BovineHD0100037733	1	132498578	A	B
BovineHD0100037734	1	132505611	A	B
BovineHD0100037735	1	132507347	A	B
BovineHD0100037736	1	132512485	A	B
BTA-51403-no-rs	1	132518716	A	B
BovineHD0100037737	1	132521413	A	B
BovineHD0100037738	1	132527877	A	B
BovineHD0100037739	1	132529311	A	B
BovineHD0100037741	1	132531726	A	B
BovineHD0100037742	1	132532832	A	B
BovineHD0100037743	1	132533658	A	B
BovineHD0100037744	1	132536174	A	B
BovineHD0100037745	1	132537523	A	B
BovineHD0100037746	1	132538714	A	B
BovineHD0100037748	1	132544411	A	B
BovineHD0100037749	1	132545792	A	B
BovineHD0100037750	1	132548852	A	B
BovineHD0100037751	1	132552990	A	B
BovineHD0100037752	1	132555083	A	B
ARS-BFGL-BAC-693	1	132555764	A	B
BovineHD0100037753	1	132556716	A	B
BovineHD0100037754	1	132563820	A	B
BovineHD0100037755	1	132566579	A	B
BovineHD0100037756	1	132570640	A	B
BovineHD0100037757	1	132572701	A	B
BovineHD4100000753	1	132581850	A	B
BovineHD0100037758	1	132585060	A	B
ARS-BFGL-NGS-15866	1	132591352	A	B
BovineHD0100037759	1	132593410	A	B
BovineHD0100037761	1	132598425	A	B
BovineHD0100037762	1	132600199	A	B
BovineHD4100000754	1	132606116	A	B
BovineHD0100037763	1	132609109	A	B
BovineHD0100037764	1	132610514	A	B
BovineHD0100037765	1	132612093	A	B
BovineHD0200037009	2	127498764	A	B
BovineHD0200037010	2	127499484	A	B
BovineHD0200037011	2	127503293	A	B
BovineHD0200037012	2	127506706	A	B
UA-IFASA-5041	2	127508328	A	B
BovineHD0200037013	2	127511169	A	B
BovineHD0200037014	2	127514835	A	B
BovineHD0200037015	2	127521967	A	B
BovineHD0200037016	2	127526531	A	B
BovineHD0200037017	2	127530081	A	B
ARS-BFGL-NGS-63081	2	127531137	A	B
BovineHD0200037018	2	127532867	A	B
BovineHD0200037019	2	127540073	A	B
BovineHD0200037020	2	127543487	A	B
BovineHD0200037021	2	127549465	A	B
BovineHD0200037022	2	127550462	A	B
BovineHD0200037023	2	127557230	A	B
ARS-BFGL-NGS-41408	2	127559618	A	B
BovineHD0200037024	2	127563619	A	B
BovineHD0200037025	2	127566752	A	B
BovineHD0200037026	2	127570554	A	B
BovineHD0200037027	2	127576761	A	B
BovineHD0200037028	2	127577605	A	B
BovineHD0200037029	2	127582649	A	B
BovineHD0200037030	2	127588442	A	B
BM2113	2	127591894	121	123	125	127	129	131	133	135	137	139	141	143
BovineHD0200037031	2	127592315	A	B
BovineHD0200037032	2	127593144	A	B
BovineHD0200037033	2	127595896	A	B
BovineHD0200037034	2	127597240	A	B
BovineHD0200037035	2	127598142	A	B
BovineHD0200037036	2	127598874	A	B
BovineHD0200037037	2	127599569	A	B
BovineHD0200037038	2	127600234	A	B
BovineHD0200037039	2	127604664	A	B
BovineHD0200037040	2	127606024	A	B
BovineHD0200037041	2	127606580	A	B
BovineHD0200037043	2	127608234	A	B
BovineHD0200037044	2	127610165	A	B
BovineHD0200037045	2	127611615	A	B
BovineHD0200037046	2	127612583	A	B
BovineHD0200037047	2	127614061	A	B
BovineHD0200037048	2	127617577	A	B
BovineHD0200037049	2	127621858	A	B
BovineHD0200037050	2	127626236	A	B
BovineHD0200037051	2	127632228	A	B
BovineHD0200037052	2	127633203	A	B
ARS-BFGL-NGS-62504	2	127638779	A	B
BovineHD0200037053	2	127639447	A	B
BovineHD0200037054	2	127641390	A	B
BovineHD0200037055	2	127642586	A	B
BovineHD0300010245	3	32816926	A	B
BovineHD0300010246	3	32820832	A	B
BovineHD0300010247	3	32825671	A	B
BTB-02037802	3	32829586	A	B
BovineHD0300010248	3	32833071	A	B
BovineHD0300010249	3	32834811	A	B
BovineHD0300010250	3	32849441	A	B
BovineHD0300010251	3	32855858	A	B
BTB-00126406	3	32860177	A	B
BovineHD0300010252	3	32860794	A	B
BovineHD0300010253	3	32867340	-	A	B
BovineHD0300010254	3	32873828	A	B
BovineHD0300010255	3	32875568	A	B
BovineHD0300010256	3	32878331	A	B
Hapmap60497-rs29027497	3	32881816	A	B
BovineHD0300010257	3	32883278	A	B
BovineHD0300010258	3	32884003	A	B
BovineHD0300010259	3	32886079	A	B
BovineHD0300010260	3	32888721	A	B
BovineHD0300010261	3	32903925	A	B
BovineHD0300010262	3	32906606	A	B
BovineHD0300010263	3	32907274	A	B
BovineHD0300010264	3	32912523	A	B
BovineHD0300010265	3	32913275	A	B
BovineHD0300010266	3	32914215	A	B
BovineHD0300010267	3	32919266	A	B
ARS-BFGL-NGS-14671	3	32922670	A	B
BovineHD0300010268	3	32924158	A	B
BovineHD0300010269	3	32929783	A	B
BovineHD0300010270	3	32933798	A	B
BovineHD0300010272	3	32938410	A	B
Hapmap40909-BTA-121580	3	32944221	A	B
BovineHD0300010273	3	32946493	A	B
BovineHD0300010274	3	32949187	A	B
BovineHD0300010275	3	32954859	A	B
BovineHD0300010276	3	32959407	A	B
ARS-BFGL-NGS-52849	3	32964782	A	B
BovineHD0300010277	3	32966347	A	B
BovineHD0300010278	3	32970551	A	B
BovineHD0300010279	3	32975171	A	B
BovineHD0300010280	3	32980053	A	B
BovineHD0300010281	3	32983621	A	B
BovineHD0300010282	3	32986013	A	B
ARS-BFGL-NGS-38953	3	32988739	A	B
BovineHD0300010283	3	33000242	A	B
BovineHD0300010284	3	33001118	A	B
BovineHD0300010285	3	33001842	A	B
BovineHD0300010286	3	33002390	A	B
BovineHD0300010287	3	33003882	A	B
BovineHD0300010288	3	33004750	A	B
BovineHD0300010289	3	33005967	A	B
BovineHD0300010290	3	33007451	A	B
BovineHD0300010291	3	33008170	A	B
BovineHD0300010292	3	33010202	A	B
BovineHD0300010293	3	33010864	A	B
INRA023	3	33010922	0	194	196	198	200	202	204	206	208	210	212	214	216	218	220	222	nul
BovineHD0300010294	3	33011326	A	B
BovineHD0300010295	3	33011788	A	B
BovineHD0300010296	3	33013697	A	B
BovineHD0300010297	3	33020647	A	B
BovineHD0300010298	3	33021516	A	B
BovineHD0300010300	3	33023316	A	B
BovineHD0300010301	3	33026888	A	B
BovineHD0300010302	3	33030685	A	B
BovineHD0300010303	3	33035439	A	B
BovineHD0300010304	3	33040069	A	B
ARS-BFGL-NGS-69065	3	33040502	A	B
BovineHD0300010305	3	33044527	A	B
BovineHD0300010306	3	33049189	A	B
BovineHD0300010307	3	33051872	A	B
BovineHD0300010308	3	33053308	A	B
BovineHD0300010310	3	33063934	A	B
BovineHD0300010312	3	33074854	A	B
BovineHD0300010313	3	33079010	A	B
BovineHD0300010314	3	33080182	A	B
BovineHD0300010316	3	33082130	A	B
BovineHD0300010317	3	33084791	A	B
BovineHD0300010318	3	33097366	A	B
BovineHD0300010319	3	33099242	A	B
BovineHD0300010320	3	33103262	A	B
BovineHD0300010321	3	33103996	A	B
BovineHD0300010322	3	33105065	A	B
BovineHD0300010323	3	33114492	A	B
BovineHD0300010324	3	33118153	A	B
BovineHD0300010325	3	33119421	A	B
BovineHD0300010326	3	33120567	A	B
Hapmap36453-SCAFFOLD151700_4571	3	33121625	A	B
BovineHD0300010327	3	33124386	A	B
BovineHD0300010328	3	33125697	A	B
BovineHD0300010329	3	33129311	A	B
BovineHD0300010330	3	33134567	A	B
BovineHD0300010331	3	33135815	A	B
BovineHD0300010332	3	33138647	A	B
BovineHD0300010333	3	33143878	A	B
BovineHD0300010334	3	33152467	A	B
Hapmap39503-BTA-67470	3	33154308	A	B
BovineHD0300010335	3	33157075	A	B
BovineHD0300010336	3	33160944	A	B
BovineHD0300010337	3	33164053	A	B
BovineHD0300010338	3	33168941	A	B
BovineHD0300010340	3	33173644	A	B
BovineHD0300010341	3	33177841	A	B
BovineHD0300010342	3	33181390	A	B
ARS-BFGL-NGS-113982	3	33182228	A	B
BovineHD0300010344	3	33194734	A	B
BovineHD0300010345	3	33198895	A	B
BovineHD0300010346	3	33201497	A	B
BovineHD0300010348	3	33208764	A	B
BTB-00124417	3	33209622	A	B
BovineHD0300010349	3	33215429	A	B
BovineHD0300010350	3	33218886	A	B
BovineHD0500016042	5	56486256	A	B
BovineHD0500016043	5	56491733	A	B
BovineHD0500016044	5	56496391	A	B
BovineHD0500016045	5	56500702	A	B
BovineHD0500016046	5	56504145	A	B
BovineHD0500016047	5	56509511	A	B
ARS-BFGL-NGS-12528	5	56515069	A	B
BovineHD0500016048	5	56521249	A	B
BovineHD4100003701	5	56524373	A	B
BovineHD4100003702	5	56526696	A	B
BovineHD0500016050	5	56533391	A	B
BovineHD0500016051	5	56538498	A	B
BovineHD0500016052	5	56541109	A	B
BovineHD0500016053	5	56541588	A	B
BovineHD0500016054	5	56547209	A	B
BovineHD0500016055	5	56552682	A	B
BovineHD0500016056	5	56554290	A	B
BovineHD0500016057	5	56559557	A	B
BovineHD0500016058	5	56565409	A	B
BovineHD0500016059	5	56568187	A	B
BovineHD0500016060	5	56570533	A	B
BovineHD0500016061	5	56578473	A	B
ARS-BFGL-NGS-4763	5	56585423	A	B
BovineHD0500016062	5	56591788	A	B
BovineHD0500016063	5	56595820	A	B
BovineHD0500016064	5	56600610	A	B
BovineHD0500016065	5	56606039	A	B
BovineHD0500016066	5	56611536	A	B
BovineHD0500016067	5	56615178	A	B
ARS-BFGL-NGS-104746	5	56618321	A	B
BovineHD0500016068	5	56620234	A	B
BovineHD0500016069	5	56621242	A	B
BovineHD0500016070	5	56625841	A	B
BovineHD0500016071	5	56627286	A	B
BovineHD0500016072	5	56631413	A	B
BovineHD0500016073	5	56634735	A	B
BovineHD0500016074	5	56638429	A	B
BovineHD0500016075	5	56645309	A	B
BovineHD0500016076	5	56651062	A	B
BovineHD4100003703	5	56654439	A	B
ETH10	5	56657927	0	117	173	209	211	213	215	217	219	221	223	225
Hapmap30258-BTA-143119	5	56661587	A	B
BovineHD0500016077	5	56667147	A	B
BovineHD0500016079	5	56674426	A	B
BovineHD0500016080	5	56679163	A	B
BovineHD0500016081	5	56684875	A	B
BovineHD0500016083	5	56698716	A	B
BovineHD0500016084	5	56699301	A	B
BovineHD0500016086	5	56709656	A	B
BovineHD0500016087	5	56713476	A	B
BovineHD0500016088	5	56716286	A	B
BovineHD0500016089	5	56720563	A	B
BovineHD0500016090	5	56722571	A	B
BovineHD0500016091	5	56727398	A	B
BovineHD0500016092	5	56730007	A	B
BovineHD0500016095	5	56741288	A	B
BovineHD0500016096	5	56744773	A	B
BovineHD0500016097	5	56748447	A	B
BovineHD0500016098	5	56752749	A	B
BovineHD0500016099	5	56757198	A	B
BovineHD0500016100	5	56761565	A	B
BovineHD0500016101	5	56764310	A	B
ARS-BFGL-NGS-14781	5	56766165	A	B
BovineHD0500016102	5	56767790	A	B
BovineHD0500016103	5	56768708	A	B
BovineHD0500016104	5	56775280	A	B
BovineHD0500016105	5	56782100	A	B
BovineHD0500016106	5	56786421	A	B
BovineHD0500016107	5	56788149	A	B
BovineHD0500016108	5	56792337	A	B
BovineHD0500016109	5	56795623	A	B
BovineHD0500016110	5	56801729	A	B
BovineHD0500016111	5	56806423	A	B
BovineHD0500016112	5	56809677	A	B
BovineHD0500016113	5	56816571	A	B
BovineHD0500016114	5	56819950	A	B
BovineHD0500016115	5	56824379	A	B
BovineHD0500016116	5	56826187	A	B
BovineHD0500016117	5	56831462	A	B
BovineHD0500016118	5	56862044	A	B
BovineHD4100003704	5	56864148	A	B
BovineHD0900002640	9	10616694	A	B
BovineHD0900002641	9	10621242	A	B
BovineHD0900002643	9	10628675	A	B
BovineHD0900002644	9	10629506	A	B
BovineHD0900002645	9	10631790	A	B
BovineHD0900002646	9	10633437	A	B
BovineHD0900002647	9	10634507	A	B
BovineHD0900002649	9	10639960	A	B
BovineHD0900031009	9	10642988	A	B
BovineHD0900002650	9	10645475	A	B
BovineHD0900002651	9	10647152	A	B
BovineHD0900002652	9	10652247	A	B
BovineHD0900002653	9	10657487	A	B
BovineHD0900002655	9	10670168	A	B
BovineHD0900002656	9	10674646	A	B
BovineHD0900002657	9	10677985	A	B
BovineHD0900002658	9	10681280	A	B
BovineHD0900002659	9	10687129	A	B
BovineHD0900002660	9	10688043	A	B
BovineHD0900002661	9	10690289	A	B
BovineHD0900002662	9	10692373	A	B
BovineHD0900002663	9	10695777	A	B
BovineHD0900002664	9	10699485	A	B
BovineHD0900002665	9	10705314	A	B
BovineHD0900002667	9	10711235	A	B
BovineHD0900002668	9	10723371	A	B
BovineHD0900002670	9	10734022	A	B
BovineHD0900002671	9	10737017	A	B
BovineHD0900002672	9	10738009	A	B
BovineHD0900002673	9	10739968	A	B
BovineHD0900002674	9	10746130	A	B
BovineHD0900002675	9	10746984	A	B
BovineHD0900002676	9	10748367	A	B
BovineHD0900002677	9	10751181	A	B
BovineHD0900002678	9	10756659	A	B
BovineHD0900002679	9	10761338	A	B
Hapmap36170-SCAFFOLD200128_32745	9	10765698	A	B
BovineHD0900002680	9	10772273	A	B
BovineHD0900002681	9	10778984	-	A	B
BovineHD0900002682	9	10782169	A	B
BovineHD0900002683	9	10783460	A	B
BovineHD0900002684	9	10785690	A	B
BovineHD0900002685	9	10789115	A	B
BovineHD0900002686	9	10793549	A	B
BovineHD0900002687	9	10796656	A	B
BovineHD0900002688	9	10804265	A	B
BovineHD0900002689	9	10813745	A	B
BovineHD0900002690	9	10815700	A	B
BovineHD0900002691	9	10816465	A	B
BovineHD0900002692	9	10821706	A	B
BovineHD0900002694	9	10832445	A	B
ARS-BFGL-NGS-10202	9	10838261	A	B
BovineHD0900002695	9	10839055	A	B
BovineHD0900002696	9	10844998	A	B
BovineHD0900002697	9	10848885	A	B
ETH225	9	10858186	114	140	141	142	143	144	146	148	149	150	152	154	156	158	160	162	219	221
Hapmap38633-BTA-83140	9	10858927	A	B
BovineHD0900002699	9	10866437	A	B
BovineHD0900002700	9	10869684	A	B
BovineHD0900002701	9	10870952	A	B
BovineHD0900002702	9	10874883	A	B
BovineHD0900002703	9	10878952	A	B
BovineHD0900002704	9	10884116	A	B
BovineHD0900002705	9	10888378	A	B
BovineHD0900002706	9	10894290	A	B
BovineHD0900002707	9	10897314	A	B
BovineHD0900002708	9	10900951	A	B
BovineHD0900002709	9	10907161	A	B
BovineHD0900002710	9	10911404	A	B
BovineHD0900002711	9	10917151	A	B
BovineHD0900002712	9	10921072	A	B
BovineHD0900002713	9	10925532	A	B
BovineHD0900002714	9	10932773	A	B
BovineHD0900002715	9	10937255	A	B
BovineHD0900002716	9	10942399	A	B
BovineHD0900002717	9	10949242	A	B
BovineHD0900002718	9	10951017	A	B
BovineHD0900002719	9	10951876	A	B
BovineHD0900002720	9	10953961	A	B
BovineHD0900002721	9	10954669	A	B
BovineHD0900002722	9	10957129	A	B
BovineHD0900002723	9	10958621	A	B
BovineHD0900002724	9	10960067	A	B
BovineHD0900002725	9	10960800	A	B
ARS-BFGL-NGS-17513	9	10961715	A	B
BovineHD0900002726	9	10962586	A	B
BovineHD0900002727	9	10963272	A	B
BovineHD0900002729	9	10966583	A	B
BovineHD0900002730	9	10970517	A	B
BovineHD0900002731	9	10974985	A	B
BovineHD0900002732	9	10985099	A	B
BovineHD0900031354	9	10991125	A	B
BovineHD0900002733	9	10994315	A	B
BovineHD0900002734	9	10999188	A	B
BovineHD0900002735	9	11002615	A	B
BTA-03986-rs29011742	9	11008498	A	B
BovineHD0900002736	9	11015939	A	B
BovineHD0900002737	9	11019894	A	B
BovineHD0900002738	9	11022138	A	B
BovineHD0900002739	9	11023765	A	B
BovineHD0900002740	9	11024991	A	B
BovineHD0900002741	9	11030372	A	B
BovineHD0900002742	9	11030945	A	B
BovineHD0900002743	9	11031851	A	B
BovineHD0900002744	9	11033410	A	B
BovineHD0900002745	9	11034233	A	B
BovineHD0900002746	9	11036208	A	B
BovineHD0900002747	9	11042226	A	B
BovineHD0900002748	9	11044071	A	B
BovineHD0900002749	9	11045602	A	B
BovineHD0900002750	9	11046449	A	B
BovineHD1500006275	15	24127832	A	B
UA-IFASA-5703	15	24128943	A	B
BovineHD1500006276	15	24130426	A	B
BovineHD1500006278	15	24133594	A	B
BovineHD1500006279	15	24135423	A	B
BovineHD1500006280	15	24136054	A	B
BovineHD1500006281	15	24140097	A	B
BovineHD1500006282	15	24143928	A	B
BovineHD1500006283	15	24147084	A	B
BovineHD1500006284	15	24148958	A	B
BovineHD1500006285	15	24150048	A	B
BovineHD1500006286	15	24150642	A	B
BovineHD1500006287	15	24151933	A	B
BovineHD1500006288	15	24152643	A	B
BovineHD1500006289	15	24153110	A	B
BovineHD1500006290	15	24156753	A	B
BovineHD1500006291	15	24157816	A	B
BovineHD1500006292	15	24160431	A	B
BovineHD1500006293	15	24163656	A	B
BovineHD1500006294	15	24164767	A	B
SPS115	15	24165259	240	242	244	246	248	250	252	254	256	258	260	261	262	999
ARS-BFGL-NGS-87397	15	24167440	A	B
BovineHD1500006295	15	24168233	A	B
BovineHD1500006296	15	24169662	A	B
BovineHD1500006297	15	24170909	A	B
BovineHD1500006298	15	24171575	A	B
BovineHD1500006299	15	24172874	A	B
BovineHD1500006300	15	24174776	A	B
BovineHD1500006301	15	24175920	A	B
BovineHD1500006302	15	24176510	A	B
BovineHD1500006303	15	24177160	A	B
BovineHD1500006304	15	24185334	A	B
BovineHD1500006305	15	24188638	A	B
BovineHD1500006306	15	24193037	A	B
BovineHD1500006307	15	24193898	A	B
BovineHD1500006308	15	24197226	A	B
BovineHD1500006309	15	24199765	A	B
BovineHD1500006310	15	24200945	A	B
BovineHD1500006311	15	24202199	A	B
BovineHD1500006312	15	24204554	A	B
BovineHD1500006313	15	24208266	A	B
BovineHD1600007135	16	25644519	A	B
BovineHD4100012398	16	25645967	A	B
BTA-38195-no-rs	16	25648232	A	B
BovineHD1600007137	16	25650896	A	B
BovineHD1600007138	16	25652277	A	B
BovineHD1600007139	16	25653489	A	B
BovineHD1600007140	16	25654705	A	B
BovineHD1600007141	16	25657354	A	B
BovineHD1600007142	16	25663584	A	B
BovineHD1600007144	16	25673002	A	B
BovineHD1600007145	16	25675118	A	B
BovineHD1600007146	16	25681640	A	B
BovineHD1600007147	16	25689363	A	B
BovineHD1600007148	16	25697142	A	B
BovineHD1600007149	16	25704086	A	B
BovineHD1600007150	16	25706112	A	B
BovineHD1600007151	16	25709923	A	B
BovineHD1600007152	16	25714850	A	B
BovineHD1600007153	16	25720393	A	B
BovineHD1600007154	16	25721451	A	B
BovineHD1600007155	16	25726664	A	B
BovineHD1600007157	16	25733134	A	B
BovineHD1600007158	16	25738442	A	B
BovineHD1600007159	16	25740150	A	B
BovineHD1600007160	16	25741734	A	B
BovineHD1600007161	16	25743464	A	B
ARS-BFGL-NGS-13463	16	25748026	A	B
BovineHD1600007162	16	25748897	A	B
BovineHD1600007163	16	25749866	A	B
BovineHD1600007164	16	25751418	A	B
BovineHD1600007165	16	25757917	A	B
BovineHD1600007166	16	25759434	A	B
BovineHD1600007167	16	25761333	A	B
BovineHD1600007168	16	25763198	A	B
BovineHD1600007169	16	25766607	A	B
BovineHD1600007170	16	25767394	A	B
BovineHD1600007172	16	25774613	A	B
BovineHD1600007173	16	25783279	A	B
BovineHD1600007174	16	25786382	A	B
BovineHD1600007175	16	25789054	A	B
TGLA53	16	25789455	100	150	154	156	158	160	162	164	166	168	170	172	174	176	178	180	182	184	186	188	190	192
BovineHD1600007176	16	25790832	A	B
BovineHD1600007178	16	25799041	A	B
BovineHD1600007179	16	25803734	A	B
BovineHD1600007180	16	25811895	A	B
BovineHD1600007181	16	25817365	A	B
BovineHD1600007182	16	25820546	A	B
BovineHD1600024420	16	25827744	A	B
BovineHD1600007183	16	25832066	A	B
BovineHD1600007184	16	25833566	A	B
BovineHD1600007185	16	25841321	A	B
BovineHD1600007186	16	25858827	A	B
BovineHD1600007187	16	25860223	A	B
BovineHD1600007188	16	25861658	A	B
BovineHD1600007190	16	25869263	A	B
BovineHD1600007191	16	25871274	A	B
BovineHD1600007192	16	25872262	A	B
BovineHD1600007193	16	25874058	A	B
BovineHD1600007194	16	25880980	A	B
BovineHD1600007195	16	25885965	A	B
BovineHD1600007196	16	25889912	A	B
BovineHD1600007198	16	25899355	A	B
BovineHD1600007199	16	25899984	A	B
BovineHD1600024421	16	25903792	A	B
BovineHD1600007200	16	25906257	A	B
BovineHD1600007201	16	25911857	A	B
BTA-38177-no-rs	16	25915302	A	B
BovineHD1600007202	16	25916387	A	B
BovineHD1600007203	16	25917821	A	B
BovineHD1600007204	16	25919398	A	B
BovineHD1600007205	16	25923441	A	B
BovineHD1600007206	16	25928979	A	B
BovineHD1600007207	16	25933132	A	B
BovineHD1600007208	16	25934724	A	B
BovineHD1600007209	16	25935379	A	B
Hapmap53517-rs29024619	16	25935999	A	B
BovineHD1600007210	16	25940046	A	B
BovineHD1600007211	16	25940729	A	B
BovineHD1600007212	16	25941886	A	B
BovineHD1600007213	16	25943727	A	B
BovineHD1600007214	16	25944271	A	B
BovineHD1800019896	18	65345596	A	B
BovineHD1800019032	18	65349102	A	B
BovineHD1800019033	18	65350274	A	B
BovineHD1800019034	18	65353446	A	B
BovineHD1800019037	18	65356544	A	B
BovineHD1800019038	18	65360461	A	B
BovineHD1800019039	18	65362801	A	B
BovineHD1800019040	18	65365521	A	B
BTA-44155-no-rs	18	65370372	A	B
BovineHD1800019041	18	65372352	A	B
BovineHD1800019042	18	65377613	A	B
BovineHD1800019043	18	65379641	A	B
BovineHD1800019044	18	65384131	A	B
BovineHD1800019045	18	65387030	A	B
BovineHD1800019046	18	65388052	A	B
BovineHD1800019047	18	65388866	A	B
BovineHD1800019048	18	65396988	A	B
BovineHD1800019049	18	65402237	A	B
BovineHD1800019050	18	65403345	A	B
BovineHD1800019051	18	65405023	A	B
TGLA227	18	65406736	101	103	115	117	119	75	77	79	81	83	85	87	89	91	93	95	97	99
BovineHD1800019052	18	65406943	A	B
BovineHD1800019053	18	65414412	A	B
BovineHD1800019054	18	65419972	A	B
BovineHD1800019055	18	65423598	A	B
BovineHD1800019056	18	65426753	A	B
BovineHD1800019897	18	65429283	A	B
BovineHD1800019057	18	65432619	A	B
BovineHD1800019058	18	65433421	A	B
BovineHD1800019059	18	65438566	A	B
ARS-BFGL-NGS-110521	18	65447640	A	B
BovineHD1800019060	18	65451004	A	B
BovineHD1800019061	18	65454422	A	B
BovineHD1800019062	18	65455233	A	B
BovineHD1800019063	18	65456096	A	B
BovineHD1800019064	18	65457770	A	B
BovineHD1800019065	18	65460377	A	B
BovineHD1800019066	18	65463329	A	B
BovineHD1800019067	18	65473071	A	B
BovineHD1800019068	18	65476103	A	B
BovineHD1800019069	18	65486326	A	B
ARS-BFGL-NGS-114597	19	56533680	A	B
BovineHD1900015981	19	56534497	A	B
BovineHD1900015982	19	56536067	A	B
BovineHD1900015983	19	56537361	A	B
BovineHD1900015984	19	56539142	A	B
BovineHD1900015985	19	56540246	A	B
BovineHD4100014340	19	56541221	A	B
BovineHD1900015986	19	56544394	A	B
BovineHD1900015987	19	56545123	A	B
BovineHD1900015988	19	56545652	A	B
BovineHD1900015989	19	56551168	A	B
BovineHD1900015990	19	56552581	A	B
BovineHD1900015991	19	56554454	A	B
BovineHD1900015993	19	56555839	A	B
BovineHD1900015994	19	56556421	A	B
ARS-BFGL-NGS-33925	19	56558475	A	B
BovineHD1900015995	19	56559004	A	B
BovineHD1900015996	19	56559529	A	B
BovineHD1900015997	19	56560675	A	B
BovineHD1900015998	19	56564441	A	B
BovineHD1900015999	19	56569168	A	B
BovineHD1900016000	19	56577107	A	B
BovineHD1900016001	19	56584509	A	B
BovineHD1900016002	19	56594816	A	B
BovineHD1900016003	19	56599101	A	B
BovineHD1900016004	19	56602183	A	B
BovineHD1900016005	19	56606767	A	B
ARS-BFGL-NGS-50779	19	56607168	A	B
BovineHD1900016006	19	56613755	A	B
BovineHD1900016007	19	56616269	A	B
BovineHD1900016008	19	56616856	A	B
BovineHD1900016009	19	56619165	A	B
BovineHD1900016010	19	56621838	A	B
BovineHD1900016011	19	56622728	A	B
BovineHD1900016012	19	56624163	A	B
BovineHD1900016013	19	56628540	A	B
ARS-BFGL-NGS-42405	19	56629783	A	B
BovineHD1900016015	19	56638120	A	B
BovineHD1900016016	19	56641456	A	B
BovineHD1900016017	19	56646757	A	B
ETH3	19	56648498	103	109	113	115	117	119	121	123	125	127	129	131	133	148
BovineHD1900016019	19	56649409	A	B
BovineHD1900016020	19	56650948	A	B
BovineHD1900016021	19	56652544	A	B
BovineHD1900016022	19	56654080	A	B
BovineHD1900016023	19	56657499	A	B
BovineHD4100014341	19	56660022	A	B
ARS-BFGL-NGS-89862	19	56660567	A	B
BovineHD1900016024	19	56663975	A	B
BovineHD1900016025	19	56668187	A	B
BovineHD1900016026	19	56670683	A	B
BovineHD1900016027	19	56673555	A	B
BovineHD1900016028	19	56675426	A	B
BovineHD1900016029	19	56677858	A	B
BovineHD1900016030	19	56680137	A	B
BovineHD4100014342	19	56685960	A	B
BovineHD4100014343	19	56688980	A	B
BovineHD1900016031	19	56693314	A	B
ARS-BFGL-NGS-114414	19	56695441	A	B
BovineHD1900016032	19	56696905	A	B
BovineHD1900016034	19	56699078	A	B
BovineHD1900016035	19	56704546	A	B
BovineHD1900016036	19	56707211	A	B
BovineHD1900016037	19	56712050	A	B
BovineHD1900016038	19	56718988	A	B
BovineHD1900016039	19	56720693	A	B
BovineHD1900016040	19	56722216	A	B
BovineHD1900016041	19	56728310	A	B
ARS-BFGL-NGS-65726	19	56728476	A	B
BovineHD1900016042	19	56731189	A	B
BovineHD1900016043	19	56736078	A	B
BovineHD1900016045	19	56737905	A	B
BovineHD1900016046	19	56738932	A	B
BovineHD1900016047	19	56740385	A	B
BovineHD1900016048	19	56746656	A	B
BovineHD1900016049	19	56748120	A	B
BovineHD1900016050	19	56749358	A	B
BovineHD1900016051	19	56750524	A	B
BovineHD1900016052	19	56753187	A	B
BovineHD1900016053	19	56774283	A	B
BTB-00763650	19	56775870	A	B
BovineHD2000021147	20	22067678	A	B
BovineHD2000006618	20	22074012	A	B
BovineHD2000006619	20	22077905	A	B
BovineHD2000006620	20	22081253	A	B
ARS-BFGL-NGS-34923	20	22093001	A	B
BovineHD2000006621	20	22093784	A	B
BovineHD2000006622	20	22108006	A	B
ARS-BFGL-NGS-5992	20	22114399	A	B
BovineHD2000021280	20	22126788	A	B
BovineHD2000006624	20	22139478	A	B
BovineHD2000006625	20	22144338	A	B
BovineHD2000006627	20	22145977	A	B
BovineHD2000006628	20	22147660	A	B
BovineHD2000006629	20	22150287	A	B
BovineHD2000006630	20	22151938	A	B
BovineHD2000006631	20	22152791	A	B
BovineHD2000006632	20	22154025	A	B
BovineHD2000006633	20	22155157	A	B
BovineHD2000006634	20	22156100	A	B
BovineHD2000006635	20	22158307	A	B
BovineHD2000006636	20	22159380	A	B
BovineHD2000006637	20	22159928	A	B
BovineHD2000006638	20	22160698	A	B
BovineHD2000006639	20	22161303	A	B
BovineHD2000006640	20	22163174	A	B
BovineHD2000006641	20	22164150	A	B
BovineHD2000006642	20	22165869	A	B
BovineHD2000006643	20	22166679	A	B
BovineHD2000006644	20	22168107	A	B
BovineHD2000006645	20	22170646	A	B
BovineHD2000006646	20	22171796	A	B
BovineHD2000006647	20	22172452	A	B
BovineHD2000006648	20	22173199	A	B
BovineHD2000006649	20	22176594	A	B
BovineHD2000006650	20	22177605	A	B
BovineHD2000006651	20	22191560	A	B
BovineHD2000006652	20	22195752	A	B
BovineHD2000006653	20	22197248	A	B
BovineHD2000006654	20	22199002	A	B
BovineHD2000006655	20	22200130	A	B
BovineHD2000006657	20	22201747	A	B
BovineHD2000006659	20	22203443	A	B
BovineHD2000006660	20	22205116	A	B
BovineHD2000006661	20	22205878	A	B
ARS-BFGL-NGS-65373	20	22206456	A	B
TGLA126	20	22207036	105	109	111	113	115	116	117	118	119	121	123	125	127	129	212	213
BovineHD2000006662	20	22207124	A	B
BovineHD2000006663	20	22207811	A	B
BovineHD2000006664	20	22209047	A	B
BovineHD2000006665	20	22210409	A	B
BovineHD2000006666	20	22211264	A	B
BovineHD2000006667	20	22211958	A	B
BovineHD2000006668	20	22213427	A	B
BovineHD2000006669	20	22216004	A	B
BovineHD2000006670	20	22218396	A	B
BovineHD2000006671	20	22220534	A	B
BovineHD2000006672	20	22222878	A	B
BovineHD2000006673	20	22223584	A	B
BovineHD2000006674	20	22226753	A	B
BovineHD2000006675	20	22227475	A	B
BovineHD2000006676	20	22230996	A	B
BovineHD2000006677	20	22231544	A	B
BovineHD2000006678	20	22232173	A	B
BovineHD2000006679	20	22233266	A	B
BovineHD2000006680	20	22234261	A	B
BovineHD2000006681	20	22234812	A	B
BovineHD2000006682	20	22237123	A	B
BovineHD2000006683	20	22246591	A	B
BovineHD2000006684	20	22251794	A	B
BovineHD2000006685	20	22258146	A	B
BovineHD2000006686	20	22259437	A	B
BovineHD2000006687	20	22266103	A	B
BovineHD2000006688	20	22270297	A	B
BovineHD2000006690	20	22285687	A	B
BovineHD2000006691	20	22288482	A	B
BovineHD2000006692	20	22290945	A	B
BovineHD2000006693	20	22292215	A	B
BovineHD2000006694	20	22292889	A	B
BovineHD2000006695	20	22294058	A	B
BovineHD2000006696	20	22296015	A	B
BovineHD2000006697	20	22302280	A	B
BovineHD2000006698	20	22305614	A	B
BovineHD2000006699	20	22306627	A	B
BovineHD2000006700	20	22307439	A	B
BovineHD2000006701	20	22316326	A	B
BovineHD2000006702	20	22317966	A	B
BovineHD2000006703	20	22319187	A	B
BovineHD2000006704	20	22322062	A	B
BovineHD2000006705	20	22324048	A	B
BovineHD2000006706	20	22326316	A	B
BovineHD2000006707	20	22331172	A	B
BovineHD2100016547	21	57585768	A	B
BovineHD2100016549	21	57587712	A	B
BovineHD2100016550	21	57592532	A	B
BovineHD2100016551	21	57597798	A	B
BovineHD2100016552	21	57602687	A	B
ARS-BFGL-NGS-68709	21	57603552	A	B
BovineHD2100016553	21	57605174	A	B
BovineHD2100016557	21	57616495	A	B
BovineHD2100016558	21	57617532	A	B
BovineHD2100016559	21	57619520	A	B
BovineHD2100016560	21	57620088	A	B
BovineHD2100016561	21	57620878	A	B
BovineHD2100016562	21	57622838	A	B
BovineHD2100016563	21	57623572	A	B
BovineHD2100016564	21	57625740	A	B
BovineHD2100016565	21	57628025	A	B
BovineHD2100016566	21	57630476	A	B
BovineHD2100016567	21	57631330	A	B
BovineHD2100016568	21	57632259	A	B
BovineHD2100016569	21	57633254	A	B
BovineHD2100016570	21	57634362	A	B
BovineHD2100016571	21	57634960	A	B
BovineHD2100016572	21	57636658	A	B
BovineHD2100016573	21	57637535	A	B
BovineHD2100016574	21	57638590	A	B
TGLA122	21	57640936	137	139	141	143	145	147	149	151	152	153	154	155	157	159	161	163	165	167	169	171	173	175	177	179	181	183	185	193
BovineHD2100016575	21	57643901	A	B
BovineHD2100016576	21	57647027	A	B
BovineHD2100016578	21	57652221	A	B
BovineHD2100016579	21	57657495	A	B
BTA-52592-no-rs	21	57658018	A	B
BovineHD2100016581	21	57663342	A	B
BovineHD2100016582	21	57665834	A	B
BovineHD2100016583	21	57667986	A	B
BovineHD2100016584	21	57670889	A	B
BovineHD2100016586	21	57689150	A	B
BovineHD2100016588	21	57694827	A	B
BovineHD2100016589	21	57700703	A	B
BovineHD2100016591	21	57702577	A	B
BovineHD2100016592	21	57704011	A	B
BovineHD2100016593	21	57713677	A	B
BovineHD2100016595	21	57719367	A	B
BovineHD2100016596	21	57720411	A	B
BovineHD2100016597	21	57721222	A	B
BovineHD2100016598	21	57722290	A	B
BovineHD2100016599	21	57723364	A	B
BovineHD2100016600	21	57724145	A	B
BovineHD2100016601	21	57727224	A	B
BovineHD2100016602	21	57728401	A	B
BovineHD2100016603	21	57730175	A	B
ARS-BFGL-NGS-104549	21	57731221	A	B
BovineHD2300011313	23	39126499	A	B
BovineHD2300011314	23	39127775	A	B
BovineHD2300011315	23	39133098	A	B
BovineHD2300011316	23	39142614	A	B
BovineHD2300011317	23	39146952	A	B
BovineHD2300011318	23	39147776	A	B
BovineHD2300011319	23	39152535	A	B
BovineHD4100016192	23	39155330	A	B
ARS-BFGL-NGS-117167	23	39157565	A	B
BovineHD2300011320	23	39158990	A	B
BovineHD2300011321	23	39162040	A	B
BovineHD2300011322	23	39170741	A	B
BovineHD2300011323	23	39171533	A	B
BovineHD2300011324	23	39172953	A	B
BovineHD2300011325	23	39174542	A	B
BovineHD2300011326	23	39175206	A	B
BovineHD2300011327	23	39179972	A	B
BovineHD2300011328	23	39180917	A	B
BovineHD2300011329	23	39189171	A	B
BovineHD2300011330	23	39193372	A	B
BovineHD2300015697	23	39209740	A	B
BovineHD2300011332	23	39216022	A	B
BovineHD2300011333	23	39217286	A	B
BovineHD2300011335	23	39222819	A	B
BovineHD2300011336	23	39228565	A	B
BovineHD2300011337	23	39232537	A	B
BovineHD2300011338	23	39236560	A	B
BovineHD2300011339	23	39241545	A	B
BovineHD2300011340	23	39248351	A	B
BovineHD2300011341	23	39256906	A	B
BovineHD2300011342	23	39260966	A	B
BovineHD2300011344	23	39266577	A	B
BovineHD4100016193	23	39267731	A	B
BovineHD2300011345	23	39269822	A	B
BovineHD2300011346	23	39272320	A	B
BovineHD2300011347	23	39274007	A	B
BovineHD2300011348	23	39277768	A	B
BovineHD2300011349	23	39279640	A	B
ARS-BFGL-NGS-64276	23	39282627	A	B
BovineHD4100016194	23	39285499	A	B
BM1818	23	39294185	258	260	262	264	266	268	270	272	274	280	286
BovineHD2300011350	23	39295118	A	B
BovineHD2300011351	23	39300180	A	B
ARS-BFGL-NGS-65768	23	39303680	A	B
BovineHD2300011352	23	39308113	A	B
BovineHD2300011353	23	39309531	A	B
BovineHD2300011354	23	39310763	A	B
BovineHD2300011355	23	39312609	A	B
BovineHD2300011356	23	39316415	A	B
BovineHD2300011357	23	39317559	A	B
BovineHD2300011358	23	39318740	A	B
BovineHD2300011359	23	39319640	A	B
BovineHD2300011360	23	39320736	A	B
BovineHD2300011361	23	39324557	A	B
BovineHD2300011362	23	39325744	A	B
BovineHD2300011363	23	39333113	A	B
BovineHD2300011364	23	39334104	A	B
BovineHD2300011365	23	39337614	A	B
BovineHD2300011366	23	39340244	A	B
BovineHD2300011367	23	39344666	A	B
BovineHD2300011368	23	39348688	A	B
BovineHD2300011369	23	39350996	A	B
BovineHD2300011370	23	39352586	A	B
BovineHD2300011371	23	39356087	A	B
BovineHD2300011372	23	39357369	A	B
BovineHD2300011373	23	39359545	A	B
BovineHD2300011374	23	39361106	A	B
BovineHD2300011375	23	39362566	A	B
BovineHD2300011377	23	39365579	A	B
BovineHD2300011378	23	39366704	A	B
BovineHD2300011379	23	39371906	A	B
BovineHD2300011380	23	39373737	A	B
BovineHD2300011381	23	39375124	A	B
BovineHD2300011382	23	39377385	A	B
ARS-BFGL-NGS-87354	23	39383906	A	B
BovineHD2300011384	23	39389935	A	B
BovineHD2300011385	23	39390857	A	B
BovineHD2300011386	23	39392036	A	B
BovineHD2300011387	23	39393720	A	B
BovineHD2300011388	23	39394508	A	B
BovineHD2300011389	23	39395808	A	B
