# Supplementary material for: Imputation of microsatellite alleles from dense SNP genotypes for parentage verification across multiple Bos taurus and Bos indicus breeds
Source: Front Genet. 2013 Sep 18;4:176. doi: 10.3389/fgene.2013.00176 (PMC3776237; doi:10.3389/fgene.2013.00176)
Supplement: Supplementary file 3 [file DataSheet3.ZIP › Mcclure_Supplementary Tables/Mcclure_Table S2.xlsx]

## Sheet: Sheet1
Table S2. Identification of the optimized haplotype size (highlighed) for microsatellite (MS) imputation.
Chr 1, BM1824		SNP Haplotype Size
		20	40	60	70	80	90	100
1MS >4x1	Uniqe haplotypes tallied	15	67	207	224	239	617	622
	Population haplotypes tallied	584	3806	5874	6167	6373	9237	9372
	ave #breed/haplotype	3.53	3.61	2.47	2.42	2.4	2.39	2.18
	max #breed/haplotype	12	23	19	19	19	15	12
1MS 90%2	Uniqe haplotypes tallied	9	25	50	56	53	56	55
	Population haplotypes tallied	11777	9510	8406	8526	8285	4189	3972
	ave #breed/haplotype3	27.68	16.36	9.96	9.28	9.32	8.04	7.86
	max #breed/haplotype3	87	71	38	34	34	29	25
	Unique haplotype count	63	177	497	551	592	1691	1837
	Population haplotype count	15996	15996	15996	15996	15996	15996	15996
	% Population haplotypes tallied	0.772756	0.832458	0.892723	0.918542	0.916354	0.839335	0.834209
	% Unique haplotypes tallied	0.380952	0.519774	0.517103	0.508167	0.493243	0.397989	0.368536
	% change in (% Population haplotypes tallied)		0.0371928	0.0349326	0.0142547	-0.00119246	-0.0438684	-0.00306313
1. Reference population haplotypes that uniquely match 1 MS allele and is observed >4 times
2. Reference population haplotypes that match 1 MS allele >90% of the time
3. Breed count for the most common MS allele associated with the haplotype
Chr 2, BM2113		SNP Haplotype Size
		20	40	50	60	80	100
1MS >4x	Uniqe haplotypes tallied	72	299	441	461	547	607
	Population haplotypes tallied	1789	5907	7718	8115	9005	9311
	ave #breed/haplotype	2.5	2.28	2.13	2.11	1.91	1.74
	max #breed/haplotype	13	21	12	12	12	13
1MS 90%	Uniqe haplotypes tallied	36	79	78	80	72	68
	Population haplotypes tallied	7357	8080	6321	5954	4988	4489
	ave #breed/haplotype	14.88	7.25	5.74	5.38	4.92	4.42
	max #breed/haplotype	52	28	21	19	18	68
	Unique haplotype count	262	890	1375	1476	1904	2192
	Population haplotype count	16062	16062	16062	16062	16062	16062
	% Population haplotypes tallied	0.569419	0.870813	0.874051	0.875918	0.871187	0.859171
	% Unique haplotypes tallied	0.412214	0.424719	0.377455	0.366531	0.325105	0.307938
	% change in (% Population haplotypes tallied)		0.209268	0.00185542	0.00106731	-0.00270829	-0.00694419
Chr 3, INRA023		SNP Haplotype Size
		20	40	60	80	100	110	120
1MS >4x	MS count	9	47	168	225	369	380	451
	haplotype count	348	1656	3744	4558	6566	6632	7200
	ave #breed/haplotype	2.44	2.7	2.24	1.92	1.82	1.78	1.7
	max #breed/haplotype	6	15	18	10	11	11	8
1MS 90%	Uniqe haplotypes tallied	4	21	48	57	69	70	69
	Population haplotypes tallied	1447	5935	6677	6990	6126	7158	6626
	ave #breed/haplotype	18.5	13	7.81	7.23	5.39	5.73	55.4
	max #breed/haplotype	30	50	35	23	20	29	25
	# unique haplotypes	49	161	453	694	1117	1158	1390
	# population haplotypes	15722	15722	15722	15722	15722	15722	15722
	%count selected	0.114171	0.482827	0.662829	0.734512	0.807276	0.877115	0.879405
	% hap selected	0.265306	0.42236	0.476821	0.40634	0.392122	0.388601	0.374101
	% change in (%count selected)		0.617515	0.157117	0.0512996	0.0471947	0.0414621	0.00130359
Chr 5, ETH10		SNP Haplotype Size
		20	40	60	80	90	100
1MS >4x	Uniqe haplotypes tallied	12	54	123	226	260	284
	Population haplotypes tallied	310	1908	3962	6097	6566	6931
	ave #breed/haplotype	1.83	2.67	2.54	2.34	2.25	2.15
	max #breed/haplotype	4	17	17	14	14	13
1MS 90%	Uniqe haplotypes tallied	10	22	35	46	46	47
	Population haplotypes tallied	1732	10724	9530	8420	8142	7695
	ave #breed/haplotype	8	13.45	10.34	7.67	7.17	6.76
	max #breed/haplotype	22	22	35	46	36	32
	Unique haplotype count	74	209	362	582	659	757
	Population haplotype count	15674	15674	15674	15674	15674	15674
	% Population haplotypes tallied	0.130279	0.805921	0.860789	0.926183	0.938369	0.933138
	% Unique haplotypes tallied	0.297297	0.363636	0.436464	0.467354	0.46434	0.437252
	% change in (% Population haplotypes tallied)		0.721685	0.0329199	0.0365954	0.0065355	-0.00279539
Chr 9, ETH225		SNP Haplotype Size
		20	40	60	80	100	110	120
1MS >4x	Uniqe haplotypes tallied	26	128	301	361	470	483	490
	Population haplotypes tallied	407	2532	5656	6227	7529	7819	8104
	ave #breed/haplotype	2.04	2.28	2.06	1.94	1.75	1.74	1.72
	max #breed/haplotype	5	15	13	13	10	10	10
1MS 90%	Uniqe haplotypes tallied	16	47	62	68	70	69	69
	Population haplotypes tallied	2056	4948	4134	4349	5133	5424	5085
	ave #breed/haplotype	8.35	6.59	5.53	5.35	4.89	5.03	4.94
	max #breed/haplotype	24	44	28	27	25	25	25
	Unique haplotype count	146	473	959	1181	1537	1569	1607
	Population haplotype count	16030	16030	16030	16030	16030	16030	16030
	% Population haplotypes tallied	0.1508	0.4644	0.6064	0.6505	0.789894	0.826138	0.82277
	% Unique haplotypes tallied	0.287671	0.369979	0.378519	0.363251	0.351334	0.351816	0.347853
	% change in (% Population haplotypes tallied)		0.509753	0.132611	0.0350863	0.0967749	0.0224281	-0.00204298
Chr 15, SPS115		SNP Haplotype Size
		20	40	50	60	70	80
1MS >4x	Uniqe haplotypes tallied	46	178	244	281	294	314
	Population haplotypes tallied	1810	5677	6603	6906	7011	7158
	ave #breed/haplotype	3.11	2.99	2.6	2.33	2.27	2.18
	max #breed/haplotype	17	23	21	21	21	14
1MS 90%	Uniqe haplotypes tallied	22	37	42	48	48	50
	Population haplotypes tallied	10149	8757	7997	7997	7872	7674
	ave #breed/haplotype	16.4	10.11	8.81	8.42	8.43	8.04
	max #breed/haplotype	53	49	46	40	28	27
	Unique haplotype count	145	461	616	753	798	874
	Population haplotype count	15872	15872	15872	15872	15872	15872
	% Population haplotypes tallied	0.753465	0.9094	0.919859	0.938949	0.937689	0.934476
	% Unique haplotypes tallied	0.468966	0.466377	0.464286	0.436919	0.428571	0.416476
	% change in (% Population haplotypes tallied)		0.0937749	0.00571743	0.0102701	-0.000671456	-0.0017163
Chr 16, TGLA53		SNP Haplotype Size
		20	40	60	70	80	90	100
1MS >4x	Uniqe haplotypes tallied	5	10	40	71	76	78	81
	Population haplotypes tallied	129	169	755	1257	1329	1361	1360
	ave #breed/haplotype	1.4	1.1	1.63	1.89	1.8	1.79	1.73
	max #breed/haplotype	2	2	5	10	10	10	10
1MS 90%	Uniqe haplotypes tallied	7	15	25	31	32	32	33
	Population haplotypes tallied	879	1262	2190	2257	2327	2277	2286
	ave #breed/haplotype	7	6.07	6.84	5.51	5.44	5.09	5.03
	max #breed/haplotype	21	21	31	31	27	24	24
	Unique haplotype count	74	140	276	379	403	418	443
	Population haplotype count	6408	6408	6408	6408	6408	6408	6408
	% Population haplotypes tallied	0.157303	0.223315	0.459582	0.548377	0.570537	0.567728	0.568976
	% Unique haplotypes tallied	0.162162	0.178571	0.235507	0.269129	0.26799	0.263158	0.257336
	% change in (% Population haplotypes tallied)		0.173432	0.345978	0.0880941	0.0198047	-0.00246778	0.0010983
Chr 18, TGLA227		SNP Haplotype Size
		20	40	50	60	80
1MS >4x	Uniqe haplotypes tallied	77	361	432	495	563
	Population haplotypes tallied	1995	7557	8313	9104	9392
	ave #breed/haplotype	3.18	1.94	1.78	1.66	1.64
	max #breed/haplotype	13	18	15	11	11
1MS 90%	Uniqe haplotypes tallied	50	63	64	64	64
	Population haplotypes tallied	7800	6171	5526	4904	4357
	ave #breed/haplotype	9.4	7.03	6.16	5.63	5.09
	max #breed/haplotype	45	21	20	19	19
	Unique haplotype count	297	1071	1283	1517	1832
	Population haplotype count	16038	16038	16038	16038	16038
	% Population haplotypes tallied	0.610737	0.855967	0.862888	0.873426	0.857276
	% Unique haplotypes tallied	0.427609	0.395892	0.386594	0.36849	0.342249
	% change in (% Population haplotypes tallied)		0.167198	0.00402655	0.00606888	-0.00933098
Chr 19, ETH3		SNP Haplotype Size
		20	40	60	70	80	90	100
1MS >4x	Uniqe haplotypes tallied	9	27	79	94	115	129	139
	Population haplotypes tallied	111	294	1228	1470	1874	2075	2189
	ave #breed/haplotype	2	1.7	1.45	1.46	1.46	1.4	1.37
	max #breed/haplotype	3	4	5	5	6	5	5
1MS 90%	Uniqe haplotypes tallied	9	17	26	30	33	32	34
	Population haplotypes tallied	3334	3929	2735	3349	3472	3288	3297
	ave #breed/haplotype	9.67	7.41	4.73	4.77	4.73	4.53	4.52
	max #breed/haplotype	31	31	13	16	15	14	13
	Unique haplotype count	77	175	347	389	491	522	577
	Population haplotype count	7902	7902	7902	7902	7902	7902	7902
	% Population haplotypes tallied	0.435966	0.534422	0.501519	0.609846	0.676538	0.678689	0.694255
	% Unique haplotypes tallied	0.233766	0.251429	0.302594	0.318766	0.301426	0.308429	0.299827
	% change in (% Population haplotypes tallied)		0.101461	-0.0317615	0.0974721	0.0518446	0.00158745	0.0113375
Chr 20, TGLA126		SNP Haplotype Size
		20	40	60	80	90	100
1MS >4x	Uniqe haplotypes tallied	3	21	72	165	196	208
	Population haplotypes tallied	49	469	1576	3318	3786	4043
	ave #breed/haplotype	3.67	3.07	2.51	2.48	2.22	2.14
	max #breed/haplotype	5	9	10	14	14	12
1MS 90%	Uniqe haplotypes tallied	7	17	32	54	61	63
	Population haplotypes tallied	4359	8630	8506	8723	8538	8480
	ave #breed/haplotype	24.3	20.76	14.19	9.68	9.31	8.82
	max #breed/haplotype	63	58	49	46	46	41
	Unique haplotype count	42	110	249	514	619	674
	Population haplotype count	15502	15502	15502	15502	15502	15502
	% Population haplotypes tallied	0.28435	0.586957	0.650368	0.776738	0.794994	0.807831
	% Unique haplotypes tallied	0.238095	0.345455	0.417671	0.42607	0.415186	0.402077
	% change in (% Population haplotypes tallied)		0.347301	0.0512486	0.0885504	0.011615	0.00800902
Chr 21, TGLA122		SNP Haplotype Size
		20	40	50	60	70	80
1MS >4x	Uniqe haplotypes tallied	58	190	225	230	301	326
	Population haplotypes tallied	1901	4743	5372	5366	5840	6070
	ave #breed/haplotype	3.47	2.48	2.31	2.26	2.09	1.98
	max #breed/haplotype	25	17	17	17	11	11
1MS 90%	Uniqe haplotypes tallied	29	52	53	54	65	66
	Population haplotypes tallied	8235	8441	8501	8484	8040	7758
	ave #breed/haplotype	12.59	8.58	8.15	7.96	7	6.82
	max #breed/haplotype	47	41	41	41	38	32
	Unique haplotype count	201	516	605	633	863	959
	Population haplotype count	16044	16044	16044	16044	16044	16044
	% Population haplotypes tallied	0.631763	0.82174	0.864685	0.863251	0.865121	0.86188
	% Unique haplotypes tallied	0.432836	0.468992	0.459504	0.448657	0.424102	0.408759
	% change in (% Population haplotypes tallied)		0.130703	0.0254648	-0.000829636	0.00108186	-0.00187671
Chr 23, BM1818		SNP Haplotype Size
		20	40	60	70	80	90	100
1MS >4x	Uniqe haplotypes tallied	18	96	160	184	198	218	256
	Population haplotypes tallied	302	1975	2783	2903	3035	3198	3260
	ave #breed/haplotype	2.17	2.24	1.94	1.86	1.83	1.75	1.63
	max #breed/haplotype	10	11	8	6	6	7	6
1MS 90%	Uniqe haplotypes tallied	12	16	21	22	23	20	18
	Population haplotypes tallied	1675	1486	1191	1197	1221	1021	902
	ave #breed/haplotype	8.25	7.38	4.7	4.36	4.52	4.35	4.22
	max #breed/haplotype	17	22	13	12	12	11	11
	Unique haplotype count	74	237	422	480	525	593	725
	Population haplotype count	4806	4806	4806	4806	4806	4806	4806
	% Population haplotypes tallied	0.411361	0.720141	0.826883	0.8531	0.88556	0.877861	0.866001
	% Unique haplotypes tallied	0.405405	0.472574	0.42891	0.429167	0.420952	0.401349	0.377931
	% change in (% Population haplotypes tallied)		0.272894	0.068998	0.0156056	0.0186692	-0.00436578	-0.0068011
