# Supplementary material for: Imputation of microsatellite alleles from dense SNP genotypes for parentage verification across multiple Bos taurus and Bos indicus breeds
Source: Front Genet. 2013 Sep 18;4:176. doi: 10.3389/fgene.2013.00176 (PMC3776237; doi:10.3389/fgene.2013.00176)
Supplement: Supplementary file 3 [file DataSheet3.ZIP › Mcclure_Supplementary Tables/Mcclure_Table S3.xlsx]

## Sheet: chr1-BM1824
BM1824 allele-SNP population haplotype count by breed and overall for each unique haplotype in the BT+BI reference population
	# microsatellite alleles association with the haplotype	1	1	1	1	1	1	1	1	1	1	1	1	1	1	1	1	1	1	1	1	1	1	1	1	1	1	1	1	1	1	1	1	1	1	1	1	1	1	1	1	1	1	1	1	1	1	1	1
	count of haplotype in the population	307	284	208	197	180	165	164	153	150	138	124	124	116	95	90	88	81	78	77	73	72	72	70	64	59	58	56	55	51	51	49	46	45	45	44	44	44	43	41	41	39	39	38	38	37	37	36	36
	% that the most common allele is associated with the haplotype	1	1	1	1	1	1	1	1	1	1	1	1	1	1	1	1	1	1	1	1	1	1	1	1	1	1	1	1	1	1	1	1	1	1	1	1	1	1	1	1	1	1	1	1	1	1	1	1
	# breeds associated with haplotype when 1 allele represents >90% of the counts	13	4	14	5	6	5	19	5	10	8	19	4	4	4	7	8	4	4	5	5	9	3	3	5	5	3	5	2	2	4	1	5	2	2	9	2	3	3	3	2	7	1	1	2	7	1	6	4
	SNP haplotype size = 70	Unique haplotypes
Breed	Allele	ABABABBBABAABBAABAAABBAABBBAAABBAAABAABABBBABBBAAABBABBBABBBBBBBBAABAB	ABABABBBBBBAABBBABABBBAABBAABBABABABBBABAAABABBBBABBABBBABBBBABBBABBAB	BABAAABBABAABBABBAAAAABAAABBABBAAAABAABABABABAAAABABBAAABAAAABBAABBABA	BABAAABBABABBAABBAAAAABAAABBABBAAAABAABABABABAAAABABBAAABAAAABBBAABABB	ABABABBBABAABBBBABAABBAABBBAAABBAAABAABABBBABBBAAABBABBBABBBABABAABABB	BBBAAABBBBAABBABABAABBAABBAAAABBABAABABABBBABBBAAABBABBAABBBABABAABABB	BABAABBBABAABBABBAAAAABAAABBABBAAAABAABABABABAAAABABBABABAAAABBBAABABB	ABABABBBABAABBBBBAAABBAABBAABAABABBBBBABAAABABBBBABBABBBABBBABBBABBABB	ABABABBBABAABBABABAAABABABBAAABBAAABAABABBBABBBAAABBABBAABBBABABAABABB	BABAAABBABAABBABBAAAAABAAABBABBAAAABAABABABABAAAABABBAAABAAAABBBAABABB	BABABAAABABBBAABBAAAAABAAABBABBAAAABAABABABABAAAABABBABABAAAABBBAABABB	ABABABBBABAABBAABAAAAABAAABBABBAAAABAABABABABBBBBABBABBBABBBABBAABBABA	BABABAAABABBBAABBAAAAABABABBABBAAAABAABABABABAAAABABBABABAAAABBBAABABB	ABABABBBABAABBABABAABBAABBAAAABBABAABABABBBAABBBBABBABBBABBBABBAABBABA	BBABAAABBABBBAAABAAABBAABBBAAABBAAABAABABBBABBBAAABBABBBABBBBBBBBAABAB	BABABAABBABBBAAABAAABBAABBBAAABBAAABAABABBBABBBAAABBABBBABBBBBBBBAABAB	BABABAAABBABBAABBAAAAABAAABBABBAAAABAABABABABAAAABABBAAABAAAABBBAABABB	ABABABBBABABBAABBAAAAABAAABBABBAAAABAABABABABAAAABABBABABAAAABBBAABABB	BABABAABBABBBABBABBABBAABBAAAABBABAABABABBBABBBAAABBABBBABBBBBBBBAABAB	BBABABBBBBBAABBBABAABBAABBAABAABABABBBBABABBABBBBABBABBAABABABBBBABBAB	BABABAAABABBBAAABAAAAABAAABBABBAAAABAABABABABAAAAAABAABABAABABBBAABABB	BBABAABBBBBABBBAABAABBAABBBAAABBABAABABABBBABAAAAABBABBBABBBBBBBBAABAB	BBABABBBBBBAABBBABABBBAABBAABBABABABBBABAAABABBBBABAAABBABBBBBBBBABBAB	BBABAAABBABBBAABBAAAAABAAABBABBAAAABAABABABABAAAABABBABABABBABBAABBABA	BABABAAABABBBAAABAAABBAABBBAAABBAAABAABABBBABBBAAABBABBBABBBBBBBBAABAB	BBBAAABBBBAABBABABAAABAABBAAAABBABAABABABBBABBBAAABBABBBABBBBBBBBAABAB	BABABAAABABBBABBABBABBAABBAAAABBABAABABABBBABBBAAABBABBBABBBBBBBBAABAB	BBABAAABBABBBAAAABAAAABABBAABAABABBBBBABAAABABBBBABBABBBABBBABBAABBABA	BABABAABBABBBAABABAABBAABBAAAABBABAABABABBBABBBAAABBABBAABBBABBAABBABA	ABABABBBABAABBAABAAABBAABBAABAABABBBBBABAAABABBBBABBABBAABBBABABAABABB	BABABAABBABBBABBABAABBAABBBAAABBAAABAABABBBABBBAAABBABBBABBBABBBABBABB	BBABABBBBBBABBBBABABBBAABBAABBABABABBBABAAABABBBBABBABBBABBBBABBBABBAB	BABABAAABABBBAAABAAAAABAABAAAABBABAABABABBBABBBAAABBABBBABBBBBBBBAABAB	ABABABBBBBBABBBBAABABBAABBAABAABAAABBBBBAAABABBBBABAAABBABBBBBBBBABBAB	BABAAABBBBAABBABBAAAAABABBAABAABABBBBBABAAABABBBBABBABBBABBBABBBAABABB	BBABAAABBABBBAABABAABBAAABBBABBBBAABBABABABABAAAAABBABBAABBBABABAABABB	ABABABBBABAABBBBABAABBAABBBABAABABABBBBABABAABBBBABAAABBABBBBABBBABBAB	BBABABBBBBBAABBBABABBBAABBAABAABABABBBBBAAABABBBBABBABBBABBBBABBBABBAB	BABAAABBABAABBABABAAABAABBAAAABBABAABABABBBABBBAAABBABBBABBBBBBBBAABAB	BABABAAABABBBABBBAAABBAABBAAAABBABAABABABBBABBBAAABBABBAABBBABABAABABB	ABABABBBABAABBABBAAAAABAAABBABBAAAABAABABABABAAAABABBAAABAAAABBBAABABB	ABABABBBABAABBAAABAABBAABBBAAABBAAABAABABBBABBBAAABBABBBABBBABABAABABB	BABABAABBABBBAAABAAABBAABBAABABBABAABABABBBABAAAAABBABBBABBBBBBBBAABAB	BABABAAABABBBAABABAABBAABBAABAABABBBBBABAAABABBAAABBABBBABBBBBABBAABAB	BABABAAABABBBAAAABAAABBAABBBABBBAAABBABABABABABAAAABAABABAABABBBAABABB	BABABAABBABBBAAABAAABBAABBAAAAABABBBBBABAAABABBBBABBABBBABBBABBBABBABB	BABAAABBABAABBABBAAAAABAAABBABBAAAABAABABABABAAAABABBABABAAAABBBAABABB	ABABABBBABAABBABBAAAAABABBAABAABABBBBBABAAABABBBBABBABBBABBBABABAABABB
All	174
All	178						165								95					77			72				58	56		51				45				44		41	41			38
All	180	307	284			180				150			124			90	88							70		59						49	46				44						39
All	182			208	197			164			138	124		116				81	78		73	72			64														43			39				37		36
All	184
All	186
All	188								153																						51					44									38		37		36
All	190																												55
All	192																																		45
All	194
Aubrac	174
Parthenaise	174
Piedmontese	174
Abondance	178
Angus	178																											49
Aubrac	178						5																7											1
Ayshire	178
Bazadaise	178
Beefmaster	178
BelgianBlue	178																																							38
BlondeDAquitaine	178
Brahman	178																																					19
Brangus	178
Braunvieh	178
BretonnePieNoire	178
BrownSwiss	178						11								4
BruneDesAlpes	178						20								29
Charolais	178						128																59					1
cross	178																											2
Freisan	178																			2							1
Gasconne	178						1																																		1
Gelbvieh	178
Gir	178																																					19
Guernsey	178
Hereford	178
Holstein	178																			66							56
Jersey	178
Limousin	178														61								6							12														38
Montbeliarde	178																			2																					40
Nelore	178																																					6
Normande	178
Parthenaise	178																													39
Piedmontese	178
PieRougeDesPlaines	178																										1													2
RedAngus	178																			6								2
RougeFlamande	178
Salers	178														1
Shorthorn	178																																							1
Simmental	178																											2
SwedishRed	178
Tarentaise	178																																	44
TropicalComposite	178
Unknown	178																			1
Vosgienne	178
Abondance	180																2
Angus	180									2
Aubrac	180	2				6										1										3
Ayshire	180									19							12
Bazadaise	180	10				7											3
Beefmaster	180									1
BelgianBlue	180	5								4
BlondeDAquitaine	180	7				30							1			3	1									1											15
Brahman	180		201																					55									18
Brangus	180																																1
Braunvieh	180
BretonnePieNoire	180
BrownSwiss	180
BruneDesAlpes	180	4
Charolais	180	5											115																			49					29						39
cross	180															2
Freisan	180									8
Gasconne	180					34							2			64	1
Gelbvieh	180
Gir	180		15																														12
Guernsey	180
Hereford	180
Holstein	180									99
Jersey	180
Limousin	180	162				70											67
Montbeliarde	180	8														9
Nelore	180		27													4								2									7
Normande	180
Parthenaise	180	71											6				1									20
Piedmontese	180	1
PieRougeDesPlaines	180																1
RedAngus	180
RougeFlamande	180									12
Salers	180	1				33																				33
Shorthorn	180									3
Simmental	180	28														7
SwedishRed	180
Tarentaise	180																									2
TropicalComposite	180	3	41							1														13									8
Unknown	180									1
Vosgienne	180
Abondance	182			1				7																																								2
Angus	182			33								1						63				26																										6
Aubrac	182							20				21																														5
Ayshire	182											2
Bazadaise	182							1				8																																		5
Beefmaster	182										1														1
BelgianBlue	182			13								20										1
BlondeDAquitaine	182				1							5																														2				24
Brahman	182							3											49		24																		18
Brangus	182																		3		1
Braunvieh	182											2
BretonnePieNoire	182			1								2																														1
BrownSwiss	182
BruneDesAlpes	182							1
Charolais	182			22	191			23			111	5		1											2
cross	182			6							1	1						4
Freisan	182			3				6				2										1																								1		1
Gasconne	182							1				14
Gelbvieh	182
Gir	182							3											14		22
Guernsey	182
Hereford	182			18							11			103								1			59
Holstein	182			71				7				1										19																								1		10
Jersey	182
Limousin	182							18																																		21
Montbeliarde	182							7																																						1
Nelore	182											2									5																		14
Normande	182							12																																		8
Parthenaise	182				1																	6
Piedmontese	182																																									1
PieRougeDesPlaines	182			18				17			5	1		6								2																										16
RedAngus	182			6														13				15
RougeFlamande	182											4
Salers	182											13
Shorthorn	182							2																																		1
Simmental	182			1				25			3	10						1							1																							1
Tarentaise	182																																													3
TropicalComposite	182			14	3			9			3	10		6					12		21				1														11
Unknown	182			1	1			1			3											1																								2
Vosgienne	182							1
Angus	184
Ayshire	184
Gir	184
Limousin	184
SwedishRed	184
Abondance	186
Gelbvieh	186
Montbeliarde	186
TropicalComposite	186
Abondance	188																																			1
Angus	188
Aubrac	188
Ayshire	188
Bazadaise	188
Beefmaster	188
BelgianBlue	188								1																											3
BlondeDAquitaine	188
Brahman	188																																			2
Brangus	188
Braunvieh	188
BretonnePieNoire	188
BrownSwiss	188
BruneDesAlpes	188
Charolais	188								146																											20													31
cross	188																														1
Freisan	188
Gasconne	188																																																2
Gelbvieh	188
Guernsey	188
Hereford	188
Holstein	188																																			5
Jersey	188
Limousin	188
Montbeliarde	188
Normande	188																														1					3									36
Parthenaise	188																														15
Piedmontese	188
PieRougeDesPlaines	188
RedAngus	188
RougeFlamande	188
Salers	188																																			4
Shorthorn	188																																			1
Simmental	188								3																						34																37		1
Tarentaise	188
TropicalComposite	188								2																											5
Unknown	188								1																																				2
Vosgienne	188																																																2
Abondance	190																												35
Ayshire	190
BlondeDAquitaine	190
Brahman	190
Charolais	190
Freisan	190
Gelbvieh	190																												20
Hereford	190
Holstein	190
Jersey	190
Limousin	190
Parthenaise	190
Piedmontese	190
PieRougeDesPlaines	190
Salers	190
Simmental	190
TropicalComposite	190
Brahman	192																																		1
Gir	192
Nelore	192
Piedmontese	192
TropicalComposite	192																																		44
Vosgienne	192
Nelore	194
[truncated: 504 more columns]

## Sheet: chr2-BM2113
BM2113 allele-SNP population haplotype count by breed and overall for each unique haplotype in the BT+BI reference population
	# microsatellite alleles association with the haplotype	1	1	1	1	1	1	1	1	1	1	1	1	1	1	1	1	1	1	1	1	1	1	1	1	1	1	1	1	1	1	1	1	1	1	1	1	1	1	1	1	1	1	1	1	1	1	1	1
	count of haplotype in the population	330	241	141	139	130	120	115	108	106	103	76	75	72	69	65	64	62	58	55	55	51	49	48	48	48	47	47	46	46	45	45	45	45	43	42	42	42	42	41	40	38	38	38	38	37	36	36	36
	% that the most common allele is associated with the haplotype	1	1	1	1	1	1	1	1	1	1	1	1	1	1	1	1	1	1	1	1	1	1	1	1	1	1	1	1	1	1	1	1	1	1	1	1	1	1	1	1	1	1	1	1	1	1	1	1
	# breeds associated with haplotype when 1 allele represents >90% of the counts	12	8	6	7	3	3	4	12	12	3	4	3	5	5	11	4	3	2	4	3	2	1	3	2	1	3	2	9	9	9	5	2	3	2	3	3	2	5	1	2	12	3	3	2	4	6	4	2
	SNP haplotype size = 100	Unique haplotypes
Breed	Allele	BAAAAABBBABAABBAABAAAABAABBBBBBBABABBBAAAABBBBBABA	ABBBBBAAABBBABBAAAAAAABAABBBBBBBABABBBAAAABBBBBABA	BBBABABAABABABBBABBBAABAABBBBAAABABAABAAAABBBBBABA	ABBBBBAAABBBBBBAAAABAABBABBBABBABBABBAAAAABAABBBBA	BBBABABAABABABBBABAAAABAABBBBBBBBABAABAAAABBBBAABA	BBBABABAABBBBBBAABABAABBABBBABBBABABBBAAAABAABBBBA	ABBBBBAAABBBABBAAAAAAABAABBBBBBBBBABBBAAAABAABBBBA	BAAAAABBBABAABBAABAAAABAABBBBBBBABABBBAAAABBBBAABA	BAAABABBBABAABBAABAAAABAABBBBBBBABABBBAAAABBBBBABA	ABBBBBAAABABABBAABABAABBABBBABBBABBAABAAAABAABBBBA	BAAABABBBAAAABABABBBABAAAABABBBABBABBBAAAABAABABBA	BBBAAABAABBBABBAAAABAABBABBBABBBABBAABAAAABAABBBBA	ABBBBBAAABABABBAABAAAABAABBBBBBBABABBABABBBBBBAABA	ABBBABAAABBBBBBAABBBAABBABBBBBBBBABAABAAAABAABABBA	BBBABABAABBBBBBAAAABAABBABBBABBBABABBBAAAABBBBAABA	ABBBBBAAABABABBAABAAAABAABBBBBBBABABBBAAAABBBBAABA	ABBBABAAABBBBABAABAAAABBABBBBBBAABABBBAABBBAABBBBA	BBBABABAABBBABBBABBBAABBABBBBBBABBBAABBAAABAABABBA	ABBBABAAABBBBBBAABABBABBBBBBBBBAABABBBAABBBBBBBABA	BBBAAABAABBBABBBABBBAABAABBBBBBBABABBBAAAABAABBBBA	BAAABABBBAAAABBAABAAAABAABBBBBBBABABBBAAABBBBBABBA	BBBABABAABABABBAABABAABBABBBABBBABBAABAAAABAABBBBA	ABBBABAAABBBBBBAABAABABBBBBBBBBAABBAABAABBBBBBBABA	BAAABABBBABAABABBBAAAABAABBBBBBBABBAABBBBBAABABAAB	BAAABABBBABAABABBBBBABAAAAAABAAABABAAABABBBBBBAABA	ABBBABAAABBBABBBABBBAABBABBBBBBABBBAABAAAABAABABBA	BAAAAABBBABAABABBBBBABAAAAAABAAABABAABBABBBBBBBABA	BAAAAABBBABAABABBABBABABABBBBBBABBBAAABABBBBBBAABA	ABBBABAAABBBABBBABBBABAAAABABBBABBBAAAAAAABAABBBBA	ABBBBBAAABABABBBABBBABAAAABABBBABBBAAAAAAABAABABBA	BBBAAABAABBBABBBAABBAABBABBBBBBABBBAABAAAABBBBBBBA	ABBBBBAAABBBBABAABAABABBABBBABBABBABBBAAABBABBBBBA	ABBBBBAAABBBBBBAAABBAABBABBBBBBBBABAABAAAABAABABBA	ABBBABAAABBBABBAAAAAAABAABBBBAAABABAABAAAABBBBABBA	BBBAAABAABBBABBBABBBAABBABBBBBBABBBAABBBBBAABABAAB	ABBBABAAABBBABBBAABBABAAAABABBBABBBAAAAAAABAABABBA	ABBBBBAAABBBBABAABAABABBBBBBABBABBBABBAABBBBBBBABA	BAAAAABBBAAAABABBBBBABABABBBBBBABBBAAABABBBBBBAABA	ABBBABAAABBBBBBAABBBAABBABBBBBBBBABAABAAAABBBBBABA	ABBBBBAAABABBBBAABBBAABBABBBBBBBABABBBAAAABBBBBBBA	BAAABABBBABAABABBABBABABABBBBBBABBBAAABABBBBBBAABA	ABBBBBAAABBBBBBAAAABAABBABBBBBBBBABAAABABBBBBBAABA	ABBBBBAAABABABBAABABAABBABBBABBBABBAABAAABBAABABBA	ABBBBBAAABBBABBBAABBAABBABBBBBBABBBAABAAAABAABBBBA	BBBABABAABABABBBABBBAABBABBBBBBABBBAABAAAABBBBABBA	ABBBBBAAABABBBBAABAAAABAABBBBBBBBABAABBAAABAABABBA	ABBBBBAAABABBBBAABABAABBABBBABBABBABBAAAAABAABBBBA	ABBBBBAAABABABBAABAAAABAABBBBBBBBABAABBAAABAABBBBA
All	121
All	123
All	125						120				103		75			65							49																					38
All	127				139																																						38					36
All	129																																					42
All	131	330							108	106												51
All	133																		58								47		46			45				42			42			38			38	37
All	135		241	141		130		115						72			64	62			55				48										43												36		36
All	137														69															46	45			45			42			41	40
All	139											76														48		47
All	141																			55													45
All	143																							48
Angus	121
Brahman	121
Normande	121
TropicalComposite	121
Angus	123
Aubrac	123
Abondance	125
Angus	125															10
Aubrac	125
Ayshire	125
Beefmaster	125
BelgianBlue	125															3																												28
BlondeDAquitaine	125
Brahman	125															4																												8
BretonnePieNoire	125
BrownSwiss	125															7
BruneDesAlpes	125															12
Charolais	125						110									3
cross	125
Freisan	125
Gasconne	125
Hereford	125															1
Holstein	125												72										49
Jersey	125
Limousin	125															1
Montbeliarde	125
Nelore	125
Normande	125										96
Parthenaise	125
Piedmontese	125
PieRougeDesPlaines	125												2			7
RedAngus	125															2
Salers	125
Shorthorn	125
Simmental	125						8
SwedishRed	125
Tarentaise	125
TropicalComposite	125						2									15																												2
Unknown	125										6		1
Vosgienne	125										1
Abondance	127				34
Angus	127
Aubrac	127				36																																						1					1
Ayshire	127
Bazadaise	127
BelgianBlue	127
BlondeDAquitaine	127
Brahman	127
Brangus	127
Braunvieh	127
BretonnePieNoire	127
BrownSwiss	127																																										9
BruneDesAlpes	127																																										28
Charolais	127				36
cross	127
Freisan	127
Gasconne	127																																															30
Gelbvieh	127				1
Guernsey	127
Hereford	127
Holstein	127
Limousin	127				10																																											4
Montbeliarde	127
Normande	127
Parthenaise	127
Piedmontese	127
PieRougeDesPlaines	127
RedAngus	127
RougeFlamande	127
Salers	127				1
Shorthorn	127
Simmental	127				21																																											1
Tarentaise	127
TropicalComposite	127
Unknown	127
Vosgienne	127
Aubrac	129
Ayshire	129
BlondeDAquitaine	129
Brahman	129																																					1
Gasconne	129
Gir	129
Jersey	129
Limousin	129
Nelore	129																																					41
Salers	129
Simmental	129
Tarentaise	129
TropicalComposite	129
Abondance	131	2
Angus	131
Aubrac	131	14							4	2
Bazadaise	131	3							20
BelgianBlue	131
BlondeDAquitaine	131	16							23	9
Brahman	131
Braunvieh	131									1
BruneDesAlpes	131
Charolais	131	91							4	11
cross	131																					1
Gasconne	131								1	1
Gelbvieh	131
Hereford	131									3
Limousin	131	158							29	66
Montbeliarde	131	3
Normande	131									1
Parthenaise	131	18							2	5
Piedmontese	131									1
PieRougeDesPlaines	131								7
Salers	131	8							4	1
Simmental	131	12							3	5												50
Tarentaise	131								1
TropicalComposite	131
Unknown	131	4
Vosgienne	131	1							10
Abondance	133																												27													4
Angus	133																																			37
Aubrac	133																												4			1										10
Ayshire	133
Bazadaise	133																												1
Beefmaster	133
BelgianBlue	133
BlondeDAquitaine	133																										1		2			4										3
Brahman	133																		1
Brangus	133
Braunvieh	133																																						2
BretonnePieNoire	133
BrownSwiss	133																																						11
BruneDesAlpes	133																																						25			1
Charolais	133																															35							3			1			36	4
cross	133																																			1
Freisan	133
Gasconne	133																																									1
Gelbvieh	133
Guernsey	133
Hereford	133
Holstein	133
Jersey	133																															4														1
Limousin	133																										45		2										1			7			2
Montbeliarde	133																												1													1
Nelore	133
Normande	133
Parthenaise	133																																									1
Piedmontese	133																												1													2
PieRougeDesPlaines	133																																													1
RedAngus	133																																			4
RougeFlamande	133
Salers	133
Shorthorn	133
Simmental	133																												6
Tarentaise	133																																									4				31
TropicalComposite	133																		57													1
Unknown	133																										1
Vosgienne	133																												2													3
Abondance	135																2																														2
Angus	135			96										60
Aubrac	135
Ayshire	135																																														1
Bazadaise	135					1
Beefmaster	135
BelgianBlue	135																																																5
BlondeDAquitaine	135		1														1
Brahman	135																	54
Brangus	135													1				1
Braunvieh	135
BretonnePieNoire	135
BrownSwiss	135
BruneDesAlpes	135
Charolais	135		226	1													60
cross	135			4
Freisan	135
Gasconne	135
Gelbvieh	135
Gir	135
Guernsey	135
Hereford	135													8											41
Holstein	135																				53																										9		31
Jersey	135
Limousin	135		5	8		128		92
Montbeliarde	135							19																																							19
Nelore	135
Normande	135																																		42
Parthenaise	135
Piedmontese	135		1
PieRougeDesPlaines	135		1																		1																										4
RedAngus	135			19										2
RougeFlamande	135
Salers	135		4														1
Shorthorn	135
Simmental	135			13				2						1
SwedishRed	135
TropicalComposite	135					1												7							7
Unknown	135		1					2													1														1												1
Vosgienne	135		2
Abondance	137
Angus	137																														3
Aubrac	137														1
Ayshire	137																													1							3
Bazadaise	137
Beefmaster	137
BelgianBlue	137																													15	9
BlondeDAquitaine	137
Brahman	137
Brangus	137
Braunvieh	137
BretonnePieNoire	137
BrownSwiss	137
BruneDesAlpes	137
Charolais	137														12																6			2
cross	137
Freisan	137																													2	1
Gasconne	137
Gir	137
Guernsey	137
Hereford	137																													1
Holstein	137																													3	2						38				39
Jersey	137														1
Limousin	137														49																			28
Montbeliarde	137																																							41	1
Nelore	137
Normande	137																														2
Parthenaise	137														6																			15
Piedmontese	137
PieRougeDesPlaines	137																													1	1
RedAngus	137																													3
RougeFlamande	137																													9
Salers	137
Shorthorn	137																														1
Simmental	137																																				1
Tarentaise	137
TropicalComposite	137																													11	20
Unknown	137
Vosgienne	137
Abondance	139
Angus	139
Aubrac	139
Ayshire	139
Bazadaise	139
Beefmaster	139
BelgianBlue	139
BlondeDAquitaine	139
Brahman	139
Brangus	139
Braunvieh	139
BretonnePieNoire	139
BrownSwiss	139
BruneDesAlpes	139
Charolais	139											62
cross	139
Freisan	139
Gasconne	139
Gelbvieh	139											1
Gir	139
Guernsey	139
Hereford	139
Holstein	139
Limousin	139																											46
Montbeliarde	139											2														48
Nelore	139
Normande	139
Parthenaise	139
Piedmontese	139
PieRougeDesPlaines	139
RedAngus	139
RougeFlamande	139
Salers	139
Shorthorn	139
Simmental	139											11
SwedishRed	139
Tarentaise	139
TropicalComposite	139
Unknown	139																											1
Vosgienne	139
Angus	141
Bazadaise	141
Beefmaster	141
BlondeDAquitaine	141
Brahman	141																			12													29
Brangus	141
Braunvieh	141
BretonnePieNoire	141
BruneDesAlpes	141
Charolais	141
Gir	141																			3
Hereford	141
Nelore	141																			39
PieRougeDesPlaines	141
RedAngus	141
Simmental	141
Tarentaise	141
TropicalComposite	141																			1													16
Aubrac	143
BlondeDAquitaine	143
Brahman	143																							35
Gelbvieh	143
Gir	143
Hereford	143
Limousin	143
Nelore	143																							1
PieRougeDesPlaines	143
Salers	143
TropicalComposite	143																							12
Unknown	143
[truncated: 1,327 more columns]

## Sheet: chr3-INRA023
INRA023 allele-SNP population haplotype count by breed and overall for each unique haplotype in the BT+BI reference population
	# microsatellite alleles association with the haplotype	1	1	1	1	1	1	1	1	1	1	1	1	1	1	1	1	1	1	1	1	1	1	1	1	1	1	1	1	1	1	1	1	1	1	1	1	1	1	1	1	1	1	1	1	1	1	1	1
	count of haplotype in the population	187	140	125	116	112	89	82	78	76	74	72	72	71	65	64	64	63	62	62	62	61	58	55	54	54	54	52	51	51	50	49	48	46	45	43	42	42	41	41	41	40	37	36	35	35	34	34	33
	% that the most common allele is associated with the haplotype	1	1	1	1	1	1	1	1	1	1	1	1	1	1	1	1	1	1	1	1	1	1	1	1	1	1	1	1	1	1	1	1	1	1	1	1	1	1	1	1	1	1	1	1	1	1	1	1
	# breeds associated with haplotype when 1 allele represents >90% of the counts	3	5	8	2	1	3	1	6	9	3	1	4	7	5	11	3	1	4	2	1	4	1	4	2	2	2	1	2	2	7	2	4	5	5	3	5	1	4	2	2	6	1	3	1	2	3	1	3
	SNP haplotype size = 110	Unique haplotypes
Breed	Allele	BABBBBBBABBBAABBAAABBBBABAABBABBBBBBAABBABBAAAAABAAABBBBBBBBBAAAAAAABBBBABBBBBAABAAAAAAAABBAABAABBBAAAABBBABAB	BABAABAAAABBBAABABABABBBAAAAABBAABABABBAABBBBBBBABBBAAAAAAAAABBBAAAABBBABAAABBBBBAAAABBBAAAAABAABABABBAABBBBAB	BABAABAAAABBBABBABABABBBAABBBAABBABBAAABABBAAAAABAAABBBBBBBBBAABBABAABAAABBBBBAABABBBBBBAAAAABAABABABBAABBBBAB	BBBBBBBBABBBABABBABBABBBAABBBBBBBABAAAABABBBAAAABAAABBBBBBBBBABBAAABBABABAAAAAAAABAAAABBAAAABBABAAAABAAABABBAA	BABAABAAAABBBABBABAABAAABABBBABBBABBAABBABBBBBBBABBBABAABBBBBBBBAABABBBABAAABBAABABBBBBBAAAAABAABABABBBABBBBAB	AAABBAAAAABBBAABABABABBBAAABBABBBBBBAABBABBBBBBBABBBABAABBBBBBBBBABAABBBABBBAAAAABAAAAABABBAABAABBBABBAABBBBAB	BABAABAAAABBBAAAABAABAAABAABBABABBBBAABBABBBBBBBABBBABAABBBBBBBBBABAABBBABBBAAAAABAAAAABABBAABAABBBABBAABBBBAB	BABAABAAAABBBAABAAABBBBABABBBABBBABBAABBABBBBBBBABBBABAABBBBBBBBAAAABBBAABBBBBBBBAABABBBAAAAABAABABABBABBBBBAB	BABAABAAAABBBAABAAABABBBAABBBAABBABBAAABABBAAAAABAAABBBBBBBBBAABAAAABBBAAABBAAAABABBBABBABAAABBABBBAAAABBBABAB	BABAABAAAABBBAABABABBAAABBAAABBABAABABBAABABBBBBABBBAAAAAAAAABBBAABBBABABAAABBBBBAABABBBAAAAABAABABABBABBBBBAB	AABBBAAAAABBBABBBAABBBBABABBBABBBAABABBAABABBBBBABBBAAAAAAAAABBBAABBBABABAAAAAAAABAAAAAAABBAABAABBBAAAABBBABAB	BABAABAAAABBBABBABABABBBAABBBAAABABBAABBABBBBBBBABBBABAABBBBBBBBAABBBABABAAAAAAABABBBABBAAABABAABABABBABBBBBAB	AABBBAABAABAAAABABABABBBAABBBAAABABBAABBABBBBBBBABBBABAABBBBBBBBAABBBABABAAAAAAABABBBABBAAABABAABABABBAABBBBAB	BBBBBBBBABBBAABAABAABAAABAAAABBAABABABBAABABBBBBABBBAAAAAAAAABBBAABBBABABAAAAAAAABAAAAAAABBAABAABBBAAAABBBABAB	AAABBAABAABBAAAAABAABAAABAAAABBAABABABBAABABBBBBABBBAAAAAAAAABBBAABBBABABAAAAAAABABBBBBBAAAAABAABABABBAABBBBAB	AABBBAAAAABBBABBABABBAAABBAAABBABABBBABBAABBBBBBABBBABAABBBBBBBBAAAABBBAABBBAAAAABAAAAAAABBAABAABBBAAAABBBABAB	BABAABAAAABBBAAAABAABAAABAAAABBAABABAABBABBBBBBBABBBABAABBBBBBBBBABAABAAABBBBBAABAAAABBBAAAAABAABABBBBBAABBBBB	AABBBAAAAABBBABBABABABBBAAABBABABBBBAABBABBBBBBBABBBABAABBBBBBBBBABAABBBABBBAAAAABAAAAABABBAABAABBBABBAABBBBAB	BABAABAAAABBBAABABABABBBAABBBAAABABBAABBABBBBBBBABBBABAABBBBBBBBAABABBBABAAAAAAABABBBBBBAAAAABAABABABBAABBBBAB	BBBBBBBBABBBAAABBABBABBBAABBBABBBABAAAABBBBBABBBABBBABAABBBBBBBBAABBBABABAAAAAAAABABBABBAAAABBABAAAABAAABABBAB	BBBBBBBBABBBAABBABAABAAABAAAABBABBBBAAABABBAAAAABAAABBBBBBBBBAAAAAAABBBBABBBAAAAABAAAAABABBAABAABBBAAAABBBABAB	BABAABAAAABBBABBBAABABBBAABBBABBBAABAABBABBBBBBBABBBABAABBBBBBBAAAAABBBBABBBAAAAABAAAAABABBAABAABBBAAAABBBABAB	AAABBAABAABBAAABABABABBBAABBBAAABABBAABBABBBBBBBABBBABAABBBBBBBBAABBBABABAAAAAAABABBBABBAAABABAABABABBABBBBBAB	BABAABAAAABBBAAAABAABAAABAAAABBAABABABBAABABBBBBABBBAAAAAAAAABBBAABBBABABAAABBBBBAAAABBBABAAAABABBBBBBBAABBBBB	BBBBBBBBABBBAAABBABBABBBAABBBABBBABAAAABBBBBABBBABBBABAABBBABBBBAABBBABABAAAAAAAABAAAAAAABBAABAABBBAAAABBBABAB	AAABBAABBAAAAAABBAABABBABAABBABABABBAABBABBBBBBBABBBABAABBBBBBBBAABABBBAABBBAAAABABBBABBAAABABAABBBBBBBAABBBBB	BABAABAAAABBBAAABAABBBBABAABBABABBBBAABBABBBBBBBABBBABAABBBBBBBAAAAABBBBABBBBBAABAAAAAAAABBAABAABBBAAAABBBABAB	BBBBBBBBABBBAABBBAABBBBABAABBABABBBBAABBABBBBBBBABBBABAABBBBBBBBAABABBBAABBBBBAABABBBBBBAAAAABAABABABBBABBBBAB	BABAABAAAABBBABAABAABAAABAAAABBAABABABBAABABBBBBABBBAAAAAAAAABBBAAAABBBABAAAAAAAABAAAAABABBAABAABBBAAAAABBBBAB	BABAABAAAABBBAABABABABBBAABBBAAABABBAABBABBBBBBBABBBABAABBBBBBBBAABBBABABAAAAAAABABBBABBAAABABAABABABBABBBBBAB	BABAABAAAABBBAABABAABAAABAAAABBAABABABBAABABBBBBABBBAAAAAAAAABBBAABBBABABAAAAAAAABAAAAAAABBAABAABBBAAAABBBABAB	AAABBAABBAAAAAABBAABABBABAABBABABABBAABBABBBBBBBABBBABAABBBBBBBBAAAABBBABAAAAAAABABBBBBBAAAAABAABABABBAABBBBAB	BBBBBBBBABBBAAAABAABBBBABAABBABABBBBAABBABBBBBBBABBBABAABBBBBBBAAAAABBBBABBBBBAABAAAAAAAABBAABAABBBAAAABBBABAB	AABBBAAAAABBBABBABAABAAABAAAABBAABABABBAABABBBBBABBBAAAAAAAAABBBAABBBABABAAAAAAAABAAAAAAABBAABAABBBAAAABBBABAB	AAABBAABBAAAAABAABAABAAABAAAABBAABBBAABBABBBBBBBABBBABAABBBBBBBBAABBBABABAAAAAAABABBBABBAAABABAABABABBABBBBBAB	AABBBAAAAABBBABAABAABAAABAAAABBAABABABBAABABBBBBABBBAAAAAAAAABBBAABBBABABAAAAAAAABAAAAAAABBAABAABBBAAAABBBABAB	BABBBBAAAABBBAABAAABBBBABAABBABBBBBBAABBABBAAAAABAAABBBBBBBBBAABAAAABBBAABBBAAAABAAAABBBABAAAABABBBAAAAABBBBAB	BABAABAAAABBBAAAABAABAAABAAAABBAABABABBAABABBBBBABBBAAAAAAAAABBBAABBBABABAAAAABABABBBBBBAAAAABAABABABBAABBBBAB	AAABBAABBAAAAABBABAABAAABAAAABBABBBBAAABABBAAAAABAAABBBBBBBBBAAAAAAABBBBABBBAAAAABAAAAAAABBAABAABABABBAABBBBAB	BBBBBBBBABBBAABBAAABBBBABABBBABBBABBAABBABBBBBBBABBBABAABBBBBBBBBABAABBBABBBAAAAABABABBBAAAAABAABABABBAABBBBAB	BBBBBBBBABBBAABBBAAAABBBAABBBABBBABBAABBABBBBBBBABBBABAABBBBBAAAAAAABBBBABBBAAAAABAAAAABABBAABAABBBBBBBAABBBBB	AABBBAABAABAAAAAABAABAAABAAAABBAABABABBAABABBBBBABBBAAAAAAAAABBBAABBBABABAAAAAAAABAAAAAAABBAABAABBBAAAAABBBBAB	BBBBBBBBABBBABABBABBABBBAABBBBBABABAAAABBBBBAAAABAAABBBBBBBBBABBAAAABBBAAABBBBBBBAABAABBAAAABBABAAAABAAABABBAB	BBBBBBBBABBBAABBABAABAAABAAAABBABBBBAAABABBAAAAABAAABBBBBBBBBAAAAAAABBBBABBBAAAAABAAAAABABBAABAABABABBABBBBBAB	BBBBBBBBABBBAAABBABBABBBAAAAABBAABABABBAABABBBBBABBBAAAAAAAAABBBAABBBABABAAAAAAAABAAAAAAABBAABAABBBAAAABBBABAB	AAABBAABAABBAAABABABABBBAAABBABABBBBAABBABBBBBBBABBBABAABBBBBBBBBABAABBBABBBAAAAABAAAAABABBAABAABBBABBAABBBBAB	AABBBAABAABAAAABABAABBBABAABBABABBBBAABBABBBBBBBABBBABAABBBBBBBBBABAABBBABBBAAAAABAAAAABABBAABAABBBABBAABBBBAB	AAABBAABBAAAAAABABAABAAABAAAABBABBBBAAABABBAAAAABAAABBBBBBBBBAAAAAAABBBBABBBAAAAABAAAAABABBAABAABBBAAAABBBABAB
All	194
All	196				116
All	198																					61																		41					35				33
All	200			125						76
All	202	187																																				42						36
All	204
All	206					112	89	82					72	71					62	62			58	55			54	52			50		48	46		43					41	40					34
All	208								78								64	63			62					54
All	210		140																																													34
All	212
All	214										74	72			65	64									54					51		49			45		42		41							35
All	216																												51
All	218																																										37
All	220
All	222
Brahman	194
Gir	194
Nelore	194
TropicalComposite	194
Brahman	196				95
Brangus	196
Gir	196
Nelore	196
TropicalComposite	196				21
Abondance	198																																																16
Aubrac	198																					46
Bazadaise	198
BelgianBlue	198
BlondeDAquitaine	198																					3																							35
Brahman	198																																							16
BrownSwiss	198
BruneDesAlpes	198
Charolais	198
Freisan	198
Gasconne	198																					1
Gir	198
Guernsey	198
Holstein	198
Jersey	198																																							25
Limousin	198
Montbeliarde	198																																																2
Nelore	198
Normande	198
Parthenaise	198
Piedmontese	198
RougeFlamande	198
Salers	198																					11
Shorthorn	198
Simmental	198
Tarentaise	198
TropicalComposite	198																																																15
Unknown	198
Vosgienne	198
Abondance	200			3
Angus	200									22
Aubrac	200
Ayshire	200
BelgianBlue	200									18
BlondeDAquitaine	200			17
Charolais	200
Freisan	200									2
Gasconne	200
Gelbvieh	200
Holstein	200									2
Limousin	200			73
Montbeliarde	200
Normande	200									1
Parthenaise	200
PieRougeDesPlaines	200
RedAngus	200									2
RougeFlamande	200									24
Salers	200
Shorthorn	200									4
Simmental	200			1						1
Tarentaise	200			28
TropicalComposite	200			1
Unknown	200			1
Vosgienne	200
cross	200			1
Abondance	202
Angus	202
BelgianBlue	202
Brahman	202																																											6
Brangus	202
BretonnePieNoire	202
Charolais	202
Freisan	202
Guernsey	202
Hereford	202
Holstein	202	181
Limousin	202
Montbeliarde	202																																					42
Nelore	202																																											28
Normande	202
Parthenaise	202
PieRougeDesPlaines	202	4
Piedmontese	202
RedAngus	202
RougeFlamande	202
Shorthorn	202
Simmental	202
TropicalComposite	202																																											2
Unknown	202	2
cross	202
Bazadaise	204
Brahman	204
Charolais	204
Gir	204
Holstein	204
PieRougeDesPlaines	204
Shorthorn	204
Simmental	204
Tarentaise	204
TropicalComposite	204
Abondance	206
Angus	206																																	19								31
Aubrac	206																							27										1
Ayshire	206																																														12
Bazadaise	206
Beefmaster	206																																4									1
BelgianBlue	206
BlondeDAquitaine	206						1							1					3															1
Brahman	206																		1
Brangus	206																																									2
BretonnePieNoire	206													4										5
BrownSwiss	206												9	4																	3
BruneDesAlpes	206												32	13																	14
Charolais	206					112		82											54				58										5			2					40
Freisan	206																														1
Gasconne	206
Gelbvieh	206
Gir	206
Guernsey	206													2
Hereford	206																										40						37
Holstein	206																																														20
Jersey	206												30
Limousin	206													42						60				1				52			2			15								3
Montbeliarde	206						39						1																		10
Normande	206																		4
Parthenaise	206													5										22
PieRougeDesPlaines	206
Piedmontese	206
RedAngus	206																																	10								2
RougeFlamande	206
Salers	206
Shorthorn	206																																														2
Simmental	206																														13					40
SwedishRed	206
Tarentaise	206						49
TropicalComposite	206																			2							14						2								1
Unknown	206
Vosgienne	206																														7
cross	206																																			1						1
Abondance	208
Angus	208
Aubrac	208
Ayshire	208
Bazadaise	208								8
Beefmaster	208
BelgianBlue	208
BlondeDAquitaine	208
Brahman	208																									31
BretonnePieNoire	208								1
BrownSwiss	208
BruneDesAlpes	208
Charolais	208
Freisan	208
Gasconne	208																3
Gelbvieh	208
Gir	208
Hereford	208
Holstein	208
Jersey	208
Limousin	208																	63
Montbeliarde	208								6								53
Nelore	208
Normande	208								61
Parthenaise	208								1								8
PieRougeDesPlaines	208
Piedmontese	208
RedAngus	208
RougeFlamande	208
Salers	208
Shorthorn	208
Simmental	208
Tarentaise	208
TropicalComposite	208																				62					23
Unknown	208								1
Vosgienne	208
cross	208
Abondance	210
Angus	210
Aubrac	210
Ayshire	210		1
Beefmaster	210
BlondeDAquitaine	210
Brahman	210
Brangus	210
BretonnePieNoire	210
Freisan	210		1
Gasconne	210
Gelbvieh	210
Gir	210
Hereford	210
Holstein	210		128
Jersey	210
Limousin	210
Montbeliarde	210
Nelore	210
Normande	210
Parthenaise	210
PieRougeDesPlaines	210		8
Piedmontese	210
RougeFlamande	210
Salers	210																																															34
Simmental	210
Tarentaise	210
TropicalComposite	210
Unknown	210		2
Vosgienne	210
cross	210
Angus	212
Aubrac	212
Ayshire	212
Bazadaise	212
BelgianBlue	212
BlondeDAquitaine	212
Brahman	212
Charolais	212
Freisan	212
Gasconne	212
Gelbvieh	212
Hereford	212
Jersey	212
Limousin	212
Montbeliarde	212
Normande	212
Parthenaise	212
PieRougeDesPlaines	212
Piedmontese	212
RougeFlamande	212
Salers	212
Shorthorn	212
Simmental	212
TropicalComposite	212
Unknown	212
Abondance	214										41					11
Angus	214																																						1
Aubrac	214
Ayshire	214
Bazadaise	214														15																						9
Beefmaster	214															2									1
BelgianBlue	214											72
BlondeDAquitaine	214
Brahman	214																																		17				1							29
Brangus	214
BretonnePieNoire	214
BrownSwiss	214																																				8
BruneDesAlpes	214																																				15
Charolais	214														2	1																							35
Freisan	214
Gasconne	214																																				9
Gelbvieh	214
Gir	214
Guernsey	214																																		9
Hereford	214																								53										5
Holstein	214
Jersey	214																																		5
Limousin	214															3																48
Montbeliarde	214															1
Nelore	214															3
Normande	214
Parthenaise	214														7	5
PieRougeDesPlaines	214
Piedmontese	214
RedAngus	214
RougeFlamande	214																																				1
Salers	214										22					1
Shorthorn	214
Simmental	214										11				8	35														47
SwedishRed	214
Tarentaise	214														33	1
TropicalComposite	214																															1			9				4							6
Unknown	214
Vosgienne	214
cross	214															1														4
Angus	216
Aubrac	216
Ayshire	216
BelgianBlue	216																												50
BlondeDAquitaine	216
Brahman	216
BruneDesAlpes	216
Charolais	216
Freisan	216
Gasconne	216
Gir	216
Holstein	216
Limousin	216
Nelore	216
Normande	216																												1
Parthenaise	216
PieRougeDesPlaines	216
Piedmontese	216
RedAngus	216
Shorthorn	216
Simmental	216
TropicalComposite	216
Unknown	216
cross	216
Abondance	218
Aubrac	218
BlondeDAquitaine	218
Brahman	218
BretonnePieNoire	218
BrownSwiss	218
BruneDesAlpes	218
Charolais	218
Gasconne	218
Gelbvieh	218
Jersey	218
Limousin	218																																										37
Montbeliarde	218
Normande	218
Parthenaise	218
PieRougeDesPlaines	218
Piedmontese	218
Salers	218
Simmental	218
Tarentaise	218
TropicalComposite	218
Vosgienne	218
Normande	220
Salers	220
Ayshire	222
Jersey	222
[truncated: 1,110 more columns]

## Sheet: chr5-ETH10
ETH10 allele-SNP population haplotype count by breed and overall for each unique haplotype in the BT+BI reference population
	# microsatellite alleles association with the haplotype	1	1	1	1	1	1	1	1	1	1	1	1	1	1	1	1	1	1	1	1	1	1	1	1	1	1	1	1	1	1	1	1	1	1	1	1	1	1	1	1	1	1	1	1	1	1	1	1
	count of haplotype in the population	331	280	242	190	181	170	132	129	127	119	115	102	100	95	92	92	89	85	84	82	77	70	67	66	61	57	55	55	53	52	51	50	49	48	47	45	45	44	43	42	40	38	36	36	35	35	34	33
	% that the most common allele is associated with the haplotype	1	1	1	1	1	1	1	1	1	1	1	1	1	1	1	1	1	1	1	1	1	1	1	1	1	1	1	1	1	1	1	1	1	1	1	1	1	1	1	1	1	1	1	1	1	1	1	1
	# breeds associated with haplotype when 1 allele represents >90% of the counts	5	14	1	12	11	3	8	8	2	4	6	11	5	5	2	1	5	9	3	6	4	5	4	5	3	1	2	3	2	10	3	2	2	2	1	6	6	7	1	5	4	2	2	1	3	1	3	3
	SNP haplotype size = 80	Unique haplotypes
Breed	Allele	BBABBBBBAAABBBBAAABABABABBBBABBABBABBBAABBBBABBABBBABBBBABBABBBBBBBBBBBBBBABBBBA	ABAAAAAABBBBBBAAAABABBBBABABBBBABBAAABBAABBABBBBAABBBAABBBAABBABAABBBBABAABBBBBB	AABAAAAABBBBBBAAAABBABABABABBBBABBAAABBAABBABBBBAABBBAABBBAABBABAABBBBABAABBBBBB	AABAAAAABBBBAAABBAABABBBAAABBAABBAAAABBBABAABAABAAABBAAABBAABBABAABBBBABAABBBBBB	ABAAAABABBBBAAABBAABABABABABBBBABBAAABBAABBABBBBAABBBAABBBAABBABAABBBBABAABBBBBB	BBABBBBBABBBABAABABBBBBBABBBABBABBABBBBABBBBABBBAABABABBABBABBBBBBBBBBBBBBABBBBA	AABAAAAABBBBBBAAAABAABBBAAABBAABBAAAABBBABAABAABAAABBAAABAABAABAAAAAAAAABAAAAAAA	ABAAAABABBBBBBAAAABAABBBAAABBAABBAAAABBBABAABAABAAABBAAABBAABBABAABBAAABBAAAABBB	ABAAAAAABAABBBBAAABABABABBBBABBABBABBBAABBBBABBABABABBBBABBABBBBBBBBBBBBBBABBBBA	BBABBBBBAAABBBBAAABABABABBBBABBABBABBBBABBBBABBABBBABBBBABBABBBBBBBBBBBBBBABBBBA	ABBAAAAABBBBAAABBAABABABABABBBBABBAAABBAABBABBBBAABBBAABBBAABBABAABBBBABAAABBBBA	ABAAAABABBBBBBAAAABBABBBAAABBBBABBAAABBAABBABBBBAABBBAAABAAABBABAABBAAABBAAAABBB	ABAAAAAABBBBBBAAAABABBBBABABBBBABBAAABBAABBABBBBAABABAAABBAABBABAABBAAABBAAAABBB	ABAAAAAABBBBBBAAAABABBBBABABBBBABBAAABBAABBABBBBAABABAABBBABAABAAAAAAAAABAAAAAAA	ABAAAABABBBBBBAAAABAABBBAAABBAABBAAAABBBABAABBBBAABABAABBBAAABBBAABBAAABBAABBBBA	AAAAAAAABBBBABAABABBABABABABBBBABBBAABBABABABBBBAABBBAABBBAAAABAAABBBBABBABBBBBB	BBABBBBBABBBBBBAABBABBBABBBBABBABBABBBBABBBBABBABABAAABBABBABBBBBBBBBBBBBBABBBBA	AAAAAAAABBBBAAABBAABABABABABBBBABBAAABBAABBABBBBAABBBAAABAAABBABAABBAAABBAAAABBB	BBABBBBBABBBBBBAAABABBBABBBBABBABBABBBBABBBBABBABABAAABBABBABBBBBBBBBBBBBBABBBBA	ABAAAABABBBBABAABABAABABABABBBBABBAAABBAABBABBBBAABBBAABBBAABBABAABBBBABAAABBBBA	BBABBBBBABBBABAABABBBBBBABABBBBABBAAABBABBBABBBBAABABAABBBAABBABAABBAAABBAAAABBA	ABAAAAAABBBBBBAAAABABBBBABABBABABBAAABBAABBABBBBAABABAAABBAABBABAABBAAABBAAAABBB	BBABBBBBAAABBBBAAABABABABBBBABBABBABBBBABBBBABBABABAABBBABBABBBBBBBBBBBBBBABBBBA	ABAAAABAABBBABAABABBABBBAAAABAABAAAAAABBABAABBBBAABBBAAABBAABBABAABBBBABAABBBBBB	ABAAAAAABBBBAAABBAABBBBBABABBBBABBAAABBAABBABBBBAABBBAABBBAAAABAAABBBBABBABBBBBB	AABAAAAABBBBABAABABAABBBAAABBAABBAAAABBBABAABAABAAABBAAABBABAABAAAAAAAAABAAAAAAA	BBABBBBBAAABBBBAAABABABABBBBABBABBABBBBABBBBBBBABABAABBBABBABBBBBBBBBBBBBBABBBBA	AAAAAAAABBBBBBAAAABAABABABABBBBABBAAABBAABBABBBBAABBBAABBBAABBABAABBBBABAAABBBBA	BBABBBBBABBBBBBAABBABABABBBBABBABBABBBBABBBBABBABABAAABBABBABBBBBBBBBBBBBBABBBBA	AABAAAAABBBBAAABBAABABABABABBBBABBAAABBAABBABBBBAABBBAABBBAABBABAABBBBABAAABBBBA	ABAAAAAABBBBBBAAAABAABBBAAAABAABAAAAAABBABAABBBBAABBBAAABBAABBABAABBBBABAABBBBBB	ABBAAAAABBBBBBAAAABAABBBAAABBBBABBAAABBABBBABBBBAABABAABBBAABBABAABBAAABBAAAABBA	AABAAAAAABBBABAABABBBBBBABABBBBABBAAABBABBBABBBBAABABAABBBAABBABAABBAAABBAAAABBA	AAAAAAAAAABBBBAAAABAABBBABABBBBABBAAABBABBBABBBBAABBBAABBBAABBABAABBBBABAAABBBBA	ABAAAABABBBBAAABBAABABBBAAABBAABBAAAABBBABAABAABAAABBAAABBAABBABAABBAAABBAAAABBB	ABAAAAAABBBBBBAAAABABBBBABABBAABBAAAABBBABAABABBAABBBAABBBAAABBBAABBBBABAAABBBBB	ABAAAABABBBBBBAAAABAABBBAAABBBBABBAAABBAABBABBBBAABABAABBBAABBABAABBAAABBAAAABBA	ABAAAAAABBBBBBAAAABAABBBAAABBAABBAAAABBBABAABAABAAABBAAABBAABBABAABBBBABAABBBBBB	AABAAAAAABBBAAABBAABBBBBABABBAABBAAAABBBABAABABBAABBBAABBBAAABBBAABBBBABAAABBBBB	ABAAAABABBBBBBAAAABAABBBAAABBBBABBAAABBAABBABBBBAABBBAABBBAABBABAABBBBABAAABBBBA	BBABBBBBAAABBBBAAABABABABBBBABBABBABBBAABBBBABBABBBABBBBBBBABBBBBBBBBBBBBBABBBBA	ABAAAAAABBBBAAABBAABABBBAAABBAABBAAAABBBABAABAABAAABBAAABBAABBABAABBBBABAABBBBBB	ABAAAABABBBBBBAAAABBABBBAAAABAABAAAAAABBABAABBBBAABBBAAABBAABBABAABBBBABAABBBBBB	AABAAAAABBBBBBAAAABAABABABABBBBABBAAABBAABBABBBBAABBBAABBBAABBABAABBAAABBAAAABAB	ABAAAABABBBBBBAAAABAABABABABBBBABBAAABBAABBABBBBAABBBAABBBAABBABAABBBBABAAAAABBB	AAAAAAAABABBBBAAAABAABABABABBBBABBAAABBAABBABBBBAABABAABBBAABBABAABBBBABAAABBBBA	AABAAAAABBBBBBAAAABAABABABABBBBABBAAABBABBBABBBBAABABAABBBAABBABAABBAAABBAAAABBA	AAAAAAAAAABBBBAAAABABBBBABABBBBABBAAABBABBBABBBBAABABAABBBAABBABAABBAAABBAAAABBB
All	173
All	209	331								127																																40
All	211										119																	55
All	213						170											89		84				67						53							45			43
All	215													100									70
All	217		280	242		181						115									82								55		52										42				36	35
All	219				190			132	129				102			92			85			77											50	49		47		45	44				38				35	34	33
All	221																92										57					51			48									36
All	223																								66	61
All	225														95
Limousin	173
Beefmaster	209	7																																								2
BelgianBlue	209
Brahman	209	204								1																																16
Gir	209	17
Holstein	209
Nelore	209	57																																								18
Normande	209
Parthenaise	209
Shorthorn	209
Simmental	209
TropicalComposite	209	46								126																																4
Unknown	209
Beefmaster	211										2
Brahman	211										41																	2
Gir	211
Holstein	211
Nelore	211										60																	53
TropicalComposite	211										16
Abondance	213																																				19
Aubrac	213																																				2
Ayshire	213
Beefmaster	213																	7
BelgianBlue	213
BlondeDAquitaine	213
Brahman	213						137											44		21				18						42
Brangus	213
BretonnePieNoire	213
BruneDesAlpes	213
Freisan	213
Gasconne	213
Gir	213						1											31		50				30
Hereford	213
Holstein	213
Limousin	213																																				7
Montbeliarde	213																																							43
Nelore	213																	1						15
Normande	213																																				8
Parthenaise	213
PieRougeDesPlaines	213
Salers	213																																				2
Simmental	213																																				7
TropicalComposite	213						32											6		13				4						11
Unknown	213
Angus	215
Aubrac	215													17									11
Ayshire	215
BelgianBlue	215
BlondeDAquitaine	215													2
Brahman	215
Brangus	215
Freisan	215
Gasconne	215													13									12
Gelbvieh	215
Guernsey	215
Hereford	215
Holstein	215
Jersey	215
Limousin	215													65									40
Parthenaise	215																						1
PieRougeDesPlaines	215
Piedmontese	215
RedAngus	215
Salers	215													3									6
Shorthorn	215
Simmental	215
SwedishRed	215
TropicalComposite	215
cross	215
Abondance	217					36
Angus	217		21																																						1
Aubrac	217					1						8																													12
Ayshire	217
Bazadaise	217
Beefmaster	217																																								1
BelgianBlue	217		6																		29										2
BlondeDAquitaine	217					3															1										1
Brahman	217		2
Brangus	217		1
Braunvieh	217
BretonnePieNoire	217		2
BrownSwiss	217																												14
BruneDesAlpes	217																												40
Charolais	217					1																									16
Freisan	217																				2
Gasconne	217					3						4
Gelbvieh	217		2			1																							1
Guernsey	217
Hereford	217																																								26					1
Holstein	217																				1										1
Jersey	217
Limousin	217		1	242		92						58																			3														36
Montbeliarde	217					36															46																									15
Normande	217		205																												1
Parthenaise	217		2									10
PieRougeDesPlaines	217		6																												5
Piedmontese	217
RedAngus	217		2
RougeFlamande	217																				3
Salers	217											31
Shorthorn	217		1
Simmental	217					4																									1										2					19
Tarentaise	217																														2
TropicalComposite	217		24									4																			20
Unknown	217		5
Vosgienne	217					3
cross	217					1
Abondance	219								3				29
Angus	219															2
Aubrac	219							10	12				14																				11					29
Ayshire	219
Bazadaise	219												5
BelgianBlue	219				52
BlondeDAquitaine	219							8	28				23						4
Brahman	219																					57
Brangus	219
Braunvieh	219				1
BretonnePieNoire	219
BrownSwiss	219
BruneDesAlpes	219
Charolais	219																																					8
Freisan	219				5
Gasconne	219				6			6					6						4
Gelbvieh	219
Gir	219																					4
Guernsey	219
Hereford	219																		55																														17
Holstein	219				88																													48					7
Jersey	219																		11
Limousin	219				15			2					8			90																						1					37				35
Montbeliarde	219																																															1
Nelore	219																					2
Normande	219							47					4																									1	4
Parthenaise	219							8	43				1						3																			1
PieRougeDesPlaines	219				1														1															1
Piedmontese	219
RedAngus	219
RougeFlamande	219				9																																		13
Salers	219							50	9				2						1														39					5	15				1
Shorthorn	219																																						3
Simmental	219				2				19				9						2																				1									31	2
SwedishRed	219
Tarentaise	219																																			47
TropicalComposite	219				8														4			14																											14
Unknown	219				2			1					1																										1
Vosgienne	219				1				14
cross	219								1																																							2
Abondance	221
Angus	221
Aubrac	221
Ayshire	221
Bazadaise	221
Beefmaster	221
BelgianBlue	221
BlondeDAquitaine	221
Brahman	221
Brangus	221
Braunvieh	221
BretonnePieNoire	221
BrownSwiss	221
BruneDesAlpes	221
Charolais	221
Freisan	221
Gasconne	221
Gelbvieh	221
Gir	221
Hereford	221																																											21
Holstein	221
Jersey	221
Limousin	221																92										57					46
Montbeliarde	221																																		33
Normande	221																															4
Parthenaise	221
PieRougeDesPlaines	221																															1
Piedmontese	221
RedAngus	221
RougeFlamande	221
Salers	221
Shorthorn	221
Simmental	221																																		15
Tarentaise	221
TropicalComposite	221																																											15
Unknown	221
Vosgienne	221
cross	221
Angus	223
Aubrac	223
Ayshire	223																								1
BelgianBlue	223																								20
BlondeDAquitaine	223
Braunvieh	223
BrownSwiss	223																									12
BruneDesAlpes	223																									44
Charolais	223
Freisan	223																								1
Gasconne	223
Holstein	223																								43
Jersey	223
Limousin	223
Normande	223
Parthenaise	223
PieRougeDesPlaines	223																								1
Piedmontese	223
RedAngus	223																									5
RougeFlamande	223
Salers	223
Shorthorn	223
Simmental	223
TropicalComposite	223
Unknown	223
Abondance	225
BretonnePieNoire	225														4
Freisan	225														2
Guernsey	225
Hereford	225
Holstein	225														86
Limousin	225
PieRougeDesPlaines	225														2
Salers	225
Shorthorn	225
TropicalComposite	225
Unknown	225														1
[truncated: 534 more columns]

## Sheet: chr9-ETH225
ETH225 allele-SNP population haplotype count by breed and overall for each unique haplotype in the BT+BI reference population
	# microsatellite alleles association with the haplotype	1	1	1	1	1	1	1	1	1	1	1	1	1	1	1	1	1	1	1	1	1	1	1	1	1	1	1	1	1	1	1	1	1	1	1	1	1	1	1	1	1	1	1	1	1	1	1	1
	count of haplotype in the population	209	174	142	139	122	110	102	90	84	83	82	82	79	72	71	71	69	67	65	63	59	58	58	57	56	54	54	53	53	52	50	49	49	49	47	45	44	44	43	43	42	41	41	41	40	39	38	38
	% that the most common allele is associated with the haplotype	1	1	1	1	1	1	1	1	1	1	1	1	1	1	1	1	1	1	1	1	1	1	1	1	1	1	1	1	1	1	1	1	1	1	1	1	1	1	1	1	1	1	1	1	1	1	1	1
	# breeds associated with haplotype when 1 allele represents >90% of the counts	6	7	10	2	5	6	4	5	2	3	10	4	3	3	10	1	2	3	1	1	3	5	3	1	1	6	2	3	2	2	10	5	5	1	1	3	6	2	2	2	2	2	4	2	9	1	3	6
	SNP haplotype size = 110	Unique haplotypes
Breed	Allele	BBBBBBAAAABBBABAABAAABBAAAABABABABAAABABBABAAABBBBBBABABABBBBAAABABBAABAABABBBBAABABABABABABBABBBBBBAAAABBBBAA	BBBBBBAAAABBBABAABAAABBAAAABAABABBBAABABBABAAABBBBBABBAAABBABAAABABABBBAABBAAAABBABABABAABABBABBAAAABBBBAAAABB	BABBAABAABBABABAABAAABBAAAABABBABABAABABBABAAABBBABAABABABBBBBAABABBABABBBABBBAAABABABABABABBABBAABAAAAABAABBA	BBABBBBAAABBBABBABBBBBBABBBBAABABABABBABBABAAABBBBBAABABABBBBAAABAABAABAABABBBBAABABABABABABBABABBBBBBBBAAAABB	BBAABBBAAAABABABABBBBAAABBABAABABBBAABABBABAAABBBBBABBAAABBABAAABABABBBAABBAAAABBABABABAABABBABBAAAABBBBAAAABB	BBAABBBAAAABABABABBBBAAABBBABABABBBAABABBABAAABBBBBAABABABBBBAAABABAABBAABBAABBAABABABABABABBABBAABABAAABAABBA	BBAABBBAAAABABABABBBBAAABBBABABABABABBABBABAAABBBBBAABAAABBBBAAABABABBBAABBAAAABBABABABAABABBABBAAAAAAAABBBBAA	BABBAABAABBABABAABAAABBAAAABAABABABABBABBABAAABBBBBBABAAABBABAAABABABBBAABBAAAABBABABABAABABBABBAAAABAAABAABAA	BBAABBBAAAABABAAABBBBAAABBBABBABABAAABAAABABAAAAABBABBABABBABAAABABBAABAABABBBBAABABABABABABBABBBBBBBAAABBBBAA	BBABBBBAAABBBABBABBBBBBABBBBAABABABABBABBABAAABBBBBABBABAAAABAAABABAABBAABBAABBAABABABABABABBABBAABABAAABAABBA	BBBBBBAAAABBBABAABAAABBAAAABAAABABAAABABBABAAABBBBBAABAAABBABAAABABABBBAABBAAAABBABABABAABABBABBAAAABBBBAAAABB	BBBBBBAAAABBBABAABAAABBAAAABAABABABABBABBABAAABBBBBBABABABBBBAAABABBAABAABABBBBAABABABABABABBABBBBBBAAAABBBBAA	BBAABBBAAAABAABAABAAABBABAABABABABAAABABBABAAABBBBBAABABABBBBAAABAABAABAABABBBBAABABABABABABBABABBBBAAAABBBBAA	BBABBBBAAAABBBBAABBBBAAABBBBAABABABABBABBABAAABBBBBBABABABBBBAAABAABAABAABABBBBAABABABABABABBABABBBBBBBBAAAABB	BBBBBBAAAABBBABAABAAABBAAAABAABABBBAABABBABAAABBBBBAABABABBBBAAABABAABBAABBAABBAABABABABABABBABBAABABAAABAABBA	BBBBBBAAAABBBABAABBBBAAABBABABABABAAABABBABAAABBBBBAABAAABBBBAAABABABBBAABBAAAABBABABABAABABBABBAAAABBBBAAAABB	BBAABBBAAAABABABABBBBAAABBABABABABAAABABBABAAABBBBBABBABABBBBAAABABBAABAABABBBBAABABABABABABBABBBBBBBBBBAAAABB	BBAABBBAAAABABABABBBBAAABBABAABABABABBABBABAAABBBBBBABABABBBBAAABABBAABAABABBBBAABABABABABABBABBBBBBAAAABBBBAA	BBABBBBAAABBBABBABBBBBBABBBBAABABABABBABBABAAABBBBBBABAAABBBBAAABABABBBAABBAAAABBABABABAABABBABBAAAAAAAABAABBA	BBABBBBAAAABBABAABAAABBAAAABAAABABAAABABBABAAABBBBBAABABABBBBAAABABBAABAABABBBBAABABABABABABBABBBBBBAAAABAABBA	BBBBBABAAABBBABAABAAABBABAABAABABBBAABABBABAAABBABBAABABAAAABAAABABBABBAABABBBBAABABABABABABBABABBBBBAABAAAABB	BBBBBBAAAABBBABAABAAABBAAAABABBABABABBABBABAAABBBBBBABABABBABAAABABABBBAABBAAAABBABABABAABABBABBAAAABBBBAAAABB	BBAABBBAAAABABABABBBBAAABBABABABABAAABAAABABAAAAABBABBAAABBBBAAABAABAABAABABBBBAABABABABABABBABABBBBBAABAAAABB	BBABBBBAAABBBABBABBBBBBABBBBAABABABABBABBABAAABBBBBAABAAABBBBAAABABABBBAABBAAAABBABABABAABABBABBAAAAAAAABAABBA	BBBBBBAAAABBBABAABAAABBABAABABABABAAABAAABABAAAAABBABBAAABBBBAAABABBABBAABABBBBAABABABABABABBABABBBBBAAABAABBA	BBBBBBAAAABBBABAABAAABBAAAABABBABABAABABBABAAABBBABAABAAABBBBAAABABBAABAABABBBBAABABABABABABBABBBBBBAAAABAABAA	BBABBBBAAAABBBBAABBBBAAABBBBABABABAAABAAABABAAAAABBABBAAABBBBAAABABBAABAABABBBBAABABABABABABBABBBBBBBBBBAAAABB	BBAABBBAAAABBBABABBBBAAABBABAABABABABBABBABAAABBBBBAABABABBBBAAABAABAABAABABBBBAABABABABABABBABABBBBBAABAAAABB	BBABBBBAAAABBABAABAAABBAAAABABABABAAABAAABABAAAAABBABBAAABBBBAAABAABAABAABABBBBAABABABABABABBABABBBBBAAABBBBAA	BBBBBBAAAABBBABAABAAABBABAABABABABAAABAAABABAAAAABBABBAAABBBBAAABABABBBAABBAAAABBABABABAABABBABBAAAABBBBAAAABB	BBAABBBAAAABBABAAAAAABBABABAAABABABABBABBABAAABBBBBAABAAABBBBAAABABABBBAABBAAAABBABABABAABABBABBAAAABBBBAAAABB	BABBAABAABBABABAABAAABBAAAABAABABABAABABBABAAABBBBBAABABABBABAAABABAABBBBBABABBAABABABABABABBABABBBBBBBBAAABBB	BBBBBBAAAABBBABAABAAABBAAAABAABABABAABABBABAAABBBBBAABAAABBABAAABABABBBAABBAAAAAABABABABABABBABBAABAAAAABBBBAA	BBAABBBAAAABABABABBBBAAABBBABABABABABBABBABAAABBBBBBABAAABBBBAAABAABAABAABABBBBAABABABABABABBABABBBBBBBBAAAABB	BBABBBBAAABBBABBABBBBBBABBBBABABABAAABAAABABAAAABBBAABABABBBBAAABABABBBAABBAAAABBABABABAABABBABBAAAABBBBAAAABB	BBBBBBAAAABBBBABABBBBAAABBABAABABABABBABBABAAABBBBBAABAAABBBBAAABABABBBAABBAAAABBABABABAABABBABBAAAAAAAABBBBAA	BBBBBBAAAABBBABAABAAABBAAAABABABABAAABAAABABAAAAABBABBABABBABAAABABBAABAABABBBBAABABABABABABBABBBBBBBAAABBBBAA	BABBAABAABBABABAABAAABBAAAABABBABABABBABBABAAABBBBBAABABABBABAAABABAABBAABABBBBAABABABABABABBABBAABABAAABBBBAA	BBBBBBAAAABBBABAABAAABBABAABAABABABABBABBABAAABBBBBBABAAABBABAAABABAABBAABBAABBAABABABABABABBABBAABABBBBAAAABB	BBABBBBAAAABABABABBBBAAABBABAABABABAABABBABAAABBBABAABABABBBBAAABAABAABAABABBBBAABABABABABABBABABBBBAAAABBBBAA	BBABBBBAAAABBBBBABAABBBABBBBABBABBBBABABBAAABBBABAAAAABBABBBBAAABABBAAABBAABABBAAAABABABBBBABBBBBBBBAAAABAABBA	BBAABBBAAAABABBAABABABBBBBBBAABABABABBABBABAAABBBBBAABAAABBBBAAABABABBBAABBAAAABBABABABAABABBABBAAAAAAAABBBBAA	BBBBBBAAAABBBABAABAAABBAAAABABBABABABBABBABAAABBBBBBABABABBBBAAABAABAABAABABBBBAABABABABABABBABABBBBBAABAAAABB	BBABBBBBBAABABBBBBABABBBBBBBBBBABBBBABBBBAAABBBABBBAAABBBBBAABABABABAAABBAABABBAAAABABABBABAABBBBBBBAAAAAAABBB	BABBAABAABBABABAABAAABBAAAABABBABABAABABBABAAABBBABAABABABBBBBAABABBABABBBABBBAAABABABABABABBABBABBAAAAABAABBA	BBABBBBAAABBBABBABBBBBBABBBBAABABABABBABBABAAABBBBBBABABAAAABAAABABAABBAABBAABBAABABABABABABBABBAABABAAABAABBA	BBAABBBAAAABBBBAABABABABBBBBABABABAAABAAABABAAAAABBABBAAABBBBAAABABABBBAABBAAAABBABABABAABABBABBAAAABBBBAAAABB	BBAABBBAAAABBABAAAAAABBABABAABABABAAABAAABABAAAAABBABBAAAAAABAAABABAABBAABBAABBAABABABABABABBABBAABABAAABBBBAA
All	140	209		142	139		110						82	79	72	71			67			59	58						53							47						42		41		40	39
All	142
All	144									84																							49					44
All	146																																						44		43
All	148								90		83	82						69		65	63				57			54		53		50		49															38
All	150		174			122		102									71							58		56	54				52				49		45			43			41					38
All	152
All	154
All	156
All	158																																												41
All	160
All	162
Abondance	140															1																												15
Angus	140																						40
Aubrac	140	56											2																							47
Ayshire	140
Bazadaise	140															4																												1
Beefmaster	140
BelgianBlue	140			24																																										3
BlondeDAquitaine	140	4												1		1			6
Brahman	140																					1																				18				2
Braunvieh	140														2
BretonnePieNoire	140			3
BrownSwiss	140														14
BruneDesAlpes	140														56
Charolais	140	1		31			103							74		4																														5
Freisan	140			3																																										1
Gasconne	140															20																												24
Gelbvieh	140																						1
Gir	140																																									24
Guernsey	140
Hereford	140																					55																								1
Holstein	140			69																																										18
Jersey	140
Limousin	140	138			138		1						4			12			60				7
Montbeliarde	140			6												6													3																	5	39
Nelore	140
Normande	140												74
Parthenaise	140						1
PieRougeDesPlaines	140			1
Piedmontese	140
RedAngus	140																						5
RougeFlamande	140																																													2
Salers	140	9														6			1
Shorthorn	140
Simmental	140													4		12							5						48
Tarentaise	140						1																						2															1
TropicalComposite	140			1			3															3																								3
Unknown	140	1		1	1		1						2
Vosgienne	140			3												5
cross	140
Nelore	141
Ayshire	142
BelgianBlue	142
Brahman	142
Charolais	142
Holstein	142
Limousin	142
Nelore	142
Parthenaise	142
Piedmontese	142
RougeFlamande	142
TropicalComposite	142
Brahman	143
TropicalComposite	143
Abondance	144																																8
Angus	144																																					7
Aubrac	144
Ayshire	144
Bazadaise	144
BelgianBlue	144
BlondeDAquitaine	144
Brahman	144
Brangus	144
Braunvieh	144
BretonnePieNoire	144
BrownSwiss	144
BruneDesAlpes	144
Charolais	144
Freisan	144
Gasconne	144																																					2
Gelbvieh	144																																4
Gir	144
Guernsey	144
Hereford	144
Holstein	144
Jersey	144																																					5
Limousin	144																																					24
Montbeliarde	144																																2
Nelore	144
Normande	144									83
Parthenaise	144																																					3
PieRougeDesPlaines	144
Piedmontese	144
RedAngus	144																																					3
RougeFlamande	144
Salers	144
Shorthorn	144
Simmental	144																																31
SwedishRed	144
Tarentaise	144
TropicalComposite	144
Unknown	144									1
Vosgienne	144																																4
cross	144
Abondance	146
Angus	146
Aubrac	146
Ayshire	146
Bazadaise	146
BelgianBlue	146
BlondeDAquitaine	146
Braunvieh	146
BretonnePieNoire	146
BrownSwiss	146																																						14
BruneDesAlpes	146																																						30
Charolais	146
Freisan	146
Gasconne	146
Gelbvieh	146
Gir	146
Guernsey	146
Hereford	146
Holstein	146
Limousin	146
Montbeliarde	146
Nelore	146
Normande	146
Parthenaise	146
PieRougeDesPlaines	146
Piedmontese	146
RedAngus	146
RougeFlamande	146
Salers	146
Shorthorn	146
Simmental	146																																								40
TropicalComposite	146
Unknown	146
Vosgienne	146
cross	146																																								3
Abondance	148																				63
Angus	148								76			39																				14
Aubrac	148
Ayshire	148											1
Bazadaise	148																																	6
Beefmaster	148
BelgianBlue	148																															7
BlondeDAquitaine	148																																	2
Brahman	148										1	1																																					1
Brangus	148								1			2
Braunvieh	148
BretonnePieNoire	148
BrownSwiss	148																																																3
BruneDesAlpes	148																																																22
Charolais	148										81									65					57							6		35
Freisan	148
Gasconne	148
Gelbvieh	148											1
Gir	148
Guernsey	148																																																1
Hereford	148
Holstein	148																															3
Jersey	148
Limousin	148											10						1										53
Montbeliarde	148
Nelore	148
Normande	148																													49
Parthenaise	148
PieRougeDesPlaines	148											4																				7
Piedmontese	148
RedAngus	148								4			8																				4
RougeFlamande	148
Salers	148																	68
Shorthorn	148																															1																	3
Simmental	148								2			2																				6		1
Tarentaise	148
TropicalComposite	148										1	14																				1		5															8
Unknown	148																											1		4
Vosgienne	148
cross	148								7																							1
Brahman	149
Abondance	150																																										12
Angus	150		25																								1
Aubrac	150																							2
Ayshire	150																																															7
Bazadaise	150
Beefmaster	150																										1
BelgianBlue	150		1			1
BlondeDAquitaine	150																							15							51						7
Brahman	150		2																								1
Brangus	150
Braunvieh	150
BretonnePieNoire	150
BrownSwiss	150
BruneDesAlpes	150
Charolais	150		113					99																																			29
Freisan	150					1
Gasconne	150
Gelbvieh	150
Gir	150
Guernsey	150
Hereford	150																										23													1
Holstein	150					117																				56																						24
Jersey	150
Limousin	150							1									71							41			1				1				49
Montbeliarde	150																																				35
Nelore	150
Normande	150																																															7
Parthenaise	150
PieRougeDesPlaines	150		3			1
Piedmontese	150
RedAngus	150
RougeFlamande	150
Salers	150
Shorthorn	150		1
Simmental	150							1																													3			42
SwedishRed	150
Tarentaise	150
TropicalComposite	150		29					1																			27
Unknown	150					2
Vosgienne	150
cross	150
Abondance	152
Ayshire	152
Beefmaster	152
BelgianBlue	152
Brahman	152
Charolais	152
Freisan	152
Gir	152
Hereford	152
Holstein	152
Limousin	152
Montbeliarde	152
Nelore	152
Normande	152
PieRougeDesPlaines	152
RougeFlamande	152
Simmental	152
SwedishRed	152
TropicalComposite	152
Unknown	152
Vosgienne	152
Beefmaster	154
Brahman	154
Gir	154
Nelore	154
RougeFlamande	154
Salers	154
TropicalComposite	154
Aubrac	156
BrownSwiss	156
BruneDesAlpes	156
Limousin	156
Nelore	156
Beefmaster	158
Brahman	158																																												1
Brangus	158
Charolais	158
Gir	158
Nelore	158																																												40
Parthenaise	158
TropicalComposite	158
Beefmaster	160
Brahman	160
Brangus	160
Gir	160
Nelore	160
TropicalComposite	160
Gir	162
Hereford	219
Hereford	221
[truncated: 1,521 more columns]

## Sheet: chr15-SPS115
SPS115 allele-SNP population haplotype count by breed and overall for each unique haplotype in the BT+BI reference population
	# microsatellite alleles association with the haplotype	1	1	1	1	1	1	1	1	1	1	1	1	1	1	1	1	1	1	1	1	1	1	1	1	1	1	1	1	1	1	1	1	1	1	1	1	1	1	1	1	1	1	1	1	1	1	1	1
	count of haplotype in the population	461	276	274	154	115	114	111	110	106	102	99	94	92	83	82	80	75	73	73	72	72	71	71	69	67	65	65	63	62	61	60	58	55	54	53	53	52	51	49	49	48	44	43	42	42	41	40	40
	% that the most common allele is associated with the haplotype	1	1	1	1	1	1	1	1	1	1	1	1	1	1	1	1	1	1	1	1	1	1	1	1	1	1	1	1	1	1	1	1	1	1	1	1	1	1	1	1	1	1	1	1	1	1	1	1
	# breeds associated with haplotype when 1 allele represents >90% of the counts	21	14	13	8	7	4	9	2	16	3	3	7	10	4	8	4	2	11	1	5	2	10	1	14	5	7	2	1	2	4	4	10	4	9	4	5	3	2	2	1	1	2	2	3	3	2	4	1
	SNP haplotype size = 50	Unique haplotypes
Breed	Allele	BBBAAABAABBBAAABBBABBABAAABABBAABABBAABBAABBABAABB	BABABBBBBBAABBBBBABABBBBBAABAABBABABAAABAABBBBBBAB	BABABABAABBBAAABBBABBBBAAABABBAABABABAABABBAABAABA	BABABABAABBBAAABBBABBABAAABBAABBABABABBAABABABAABB	BBBAAABABBBABBBBBABAABBBBABABBAABABABAABABBBABAABA	BBABAABABBABABABBBBABBABBABBAABBBABBAABABBAABBBBBB	BABBAABABBAABBBBBABABBBBBAAABBAABABBABBAABABBBBBAB	BABABABAABBBAAABBBABBABAAABABBAABABBABBAABABBBBBAB	BABABBABBAABAAAAABABBABAAABABBAABABBAAABAABAABAABB	BBBAAABAABBBAAABBBABBABAAABABBAABABABAABABBBABAABB	BABABBABBAABAAAAABAAAABAAABABBAABABABAABABBAABAABB	ABABABABBAABAAAAABABBBBBBAABAABBABABABBAABABBBBBAB	BABBABBBBBAABBBBBABAAABAAABABBAABABBABBAABABABAABB	BBABAABABBABAAAABBABBABABABBAABBBABBAABABBAABBBBAB	BABABABAABBBAAABBBABBABAAABBAABBABABABBAABABABAABA	ABABAABABBAABBBBBABAAABAAABABBAABABABAABABBAABAABA	BABABBABBAABAAAAABABBABAAABABBAABABBAAABAABBABAABA	ABABAABABBABAAAABBABBABAAABABBAABABABAABABBAABAABA	BBBABBABBAABAAAAABABBABAAABABBAABABABAABABBBABAABA	ABABABABBAABAAAAABABBABAAABABBAABABABAABABBAABAABB	BABABBBBBBAABBBBBABABBBABAABAABBABABAAABAABBBBBBAB	BABABABAABBBAAABBBABBABAAABABBAABABABAABABBAABAABA	ABABAABAABBBAAABBBABBABAAABABBAABABBAABBAABBABAABB	BABABBABBAABAAAAABABBABAAABABBAABABABAABABBBABAABA	BABABABAABBBAAABBBABBBBBBAABAABBABAABAABABBAABAABA	BBBAAABABBBABBBBBABAABBBBABABBAABABABAABABBAABAABA	BBABAABAABBBAAABBBABBBBBBABBAABBABABABBAABABABAABB	ABABAABABBABAAAABBABBBBBBABBAABBABAABAABABBBBBBBAB	BABABBABBAABAAAAABABBABAAABABBAABABBABBABBBABBBBAA	BBABAABABBABAAAABBABBABABABBAABBBABBABBBBBAABBBBAB	BBBABBBABBABABABBBBABBABBABBAABBBABBABBABBBABBBAAA	ABABAABABBABAAAABBABBBBBBABBAABBABABABBAABABABAABB	BBBABBBABBABABABBBBABBABBABBAABBBBBBAABABBAABBBBBB	BABABABAABBBAAABBBABBABAAABABBAABABBAAABAABAABAABB	BABABBABBBAABBBBBABAABBBBABAAABABABBAAABAABBBBBBAB	BABABBABBAABAAAAABABBABAAABABBAABABBABBAABABABAABB	BABABBABBAABAAAAABABBABAAABABBAABABBABBABBBBBBBBAB	BBBABBBABBABABABBBBABABABABBAABBBBBBABBABBAAABBABB	BABBAABABBABAAAABBABBABAAABABBAABABABAABABBAABAABA	ABABAABABBBABBBBBABAABBBBAAABBAABABBAAAABBABABAABB	BBBAABABBAABAAAAABABBBBBBABABBAABABABAABABBAABAABA	BBBAAABAABBBAAABBBABBABAAABABBAABABBAABBAABBABAABA	ABABAABABBABAAAABBABBBBBBAAABBAAABAABAABABBAABAABA	BABABABAABBBAAABBBABBABAAABBAABBABABABBAABABBBAABB	BBABAABABBABAAAABBABBABABABBAABBBABBABBABBBABBBBAA	BBBABBBABBABABABBBBABBABBABBAABBBBBBAAABAABABBBBAB	BBBAAABABBBABBBBBABAABBBBAAABBAABABBAAABAABBABAABA	BABABBABBAABAAAAABAABBABBABBAABBBABBAABABBAABBBBAB
All	240
All	242
All	244
All	246						114																											55													41
All	248	461		274	154				110	106	102	99		92	83	82	80	75	73	73	72		71	71	69					62	61				54		53	52	51	49			44		42	42
All	250																												63			60
All	252		276										94									72				67
All	254					115		111																			65	65								53						48		43
All	256																																58								49								40
All	258
All	260																																															40
All	261
All	262
Angus	240
Angus	242
Angus	244
Beefmaster	246						1
Brahman	246						95																											4													23
Brangus	246						2
Gir	246																																	41
Nelore	246																																	5
TropicalComposite	246						16																											5													18
Abondance	248	1																																									43
Angus	248			29															20						3
Aubrac	248	13			31																		2		1										6										1
Ayshire	248													18		2									7
Bazadaise	248																																		8
Beefmaster	248				1					1					1										5
BelgianBlue	248			2						43		12		6		3	2				62																1
BlondeDAquitaine	248	3			21												1		2		1		3							60					14										4
Brahman	248	1		4										3	22		1		9				11		2						37								40							2
Brangus	248			1																					3
Braunvieh	248									5									1
BretonnePieNoire	248									2
BrownSwiss	248	7								1
BruneDesAlpes	248	21								6
Charolais	248	110		156						8	99			13		65	76				1				2												43						1
Freisan	248				1					12									3				9												1			2
Gasconne	248	1																																	20
Gelbvieh	248	3		1
Gir	248														51																2
Guernsey	248
Hereford	248									12													4		28
Holstein	248			1	56					3		85		41		4		72	1				1																	44
Jersey	248	21
Limousin	248	2		20	41				1							3			2	73	5		1														1								37
Montbeliarde	248	44
Nelore	248																														19															38
Normande	248			3	1									2											2													48
Parthenaise	248	16																					26
PieRougeDesPlaines	248	4		18						3		2		3				3							8															5
Piedmontese	248	3								1						1							1												1
RedAngus	248																		6						3
RougeFlamande	248															3					3
Salers	248	69							109							1									1
Shorthorn	248	1		4						1				4											1
Simmental	248	95								2															3										2
SwedishRed	248
Tarentaise	248	42
TropicalComposite	248			33						5	2			1	9				23				13	71							3				1		6		11							2
Unknown	248				2						1			1																2					1		2	2
Vosgienne	248	2								1									3
cross	248	2		2															3
Brahman	250																															43
Charolais	250																															1
Gir	250
Hereford	250
Holstein	250
Limousin	250
Nelore	250																															4
Parthenaise	250
Simmental	250
Tarentaise	250																												63
TropicalComposite	250																															12
Angus	252
Aubrac	252		6										15
Ayshire	252
Bazadaise	252												9
BelgianBlue	252
BlondeDAquitaine	252												17
Brahman	252		1
Brangus	252
Braunvieh	252		2
BretonnePieNoire	252
BrownSwiss	252		4
BruneDesAlpes	252		11
Charolais	252												12									71
Freisan	252
Gasconne	252		1										2
Gelbvieh	252																									2
Gir	252
Hereford	252
Holstein	252		144
Jersey	252
Limousin	252		4										36
Montbeliarde	252
Nelore	252
Normande	252		52																							62
Parthenaise	252		15
PieRougeDesPlaines	252		8																			1				1
Piedmontese	252																									1
RedAngus	252
RougeFlamande	252
Salers	252												3
Simmental	252		3
TropicalComposite	252
Unknown	252		3																							1
Vosgienne	252		22
cross	252
Abondance	254							16																												18								41
Angus	254					87																					6
Aubrac	254
Ayshire	254
BelgianBlue	254
BlondeDAquitaine	254																																			1
Brahman	254					5
Brangus	254
BrownSwiss	254							5
BruneDesAlpes	254							9
Charolais	254																											32
Freisan	254
Gasconne	254							1
Gelbvieh	254					2
Hereford	254					14
Holstein	254
Jersey	254
Limousin	254					3		7																				33
Montbeliarde	254							13																												22						48
Nelore	254
Normande	254							56																			40
Parthenaise	254
PieRougeDesPlaines	254
Piedmontese	254
RedAngus	254																										4
RougeFlamande	254
Salers	254							3
Shorthorn	254
Simmental	254					2																					6									12								2
Tarentaise	254
TropicalComposite	254																										6
Unknown	254							1																			1
cross	254					2																					2
Abondance	256
Angus	256																																2
Aubrac	256
Ayshire	256																																17
Bazadaise	256
BelgianBlue	256																																5
BlondeDAquitaine	256
Brahman	256																																2
Braunvieh	256
BretonnePieNoire	256
BrownSwiss	256
BruneDesAlpes	256
Charolais	256																																1
Freisan	256
Gasconne	256
Gelbvieh	256
Gir	256
Guernsey	256
Hereford	256																																22
Holstein	256
Jersey	256
Limousin	256																																								49
Montbeliarde	256																																2
Nelore	256
Normande	256
Parthenaise	256																																																40
PieRougeDesPlaines	256
Piedmontese	256
RedAngus	256																																1
RougeFlamande	256
Salers	256
Shorthorn	256																																1
Simmental	256
Tarentaise	256
TropicalComposite	256																																5
Unknown	256
Vosgienne	256
cross	256
Abondance	258
BlondeDAquitaine	258
Brahman	258
Charolais	258
Freisan	258
Gir	258
Hereford	258
Holstein	258
Limousin	258
Nelore	258
Normande	258
PieRougeDesPlaines	258
RougeFlamande	258
TropicalComposite	258
Abondance	260																																															19
Angus	260
Aubrac	260
Ayshire	260
Bazadaise	260
Beefmaster	260
BelgianBlue	260
BlondeDAquitaine	260
Brahman	260
Brangus	260
BruneDesAlpes	260
Charolais	260
Gasconne	260
Gelbvieh	260
Guernsey	260
Hereford	260
Holstein	260
Jersey	260
Limousin	260
Montbeliarde	260
Nelore	260
Normande	260																																															11
Parthenaise	260
Piedmontese	260
RedAngus	260
RougeFlamande	260
Salers	260
Shorthorn	260
Simmental	260																																															9
Tarentaise	260																																															1
TropicalComposite	260
Unknown	260
Vosgienne	260
cross	260
Aubrac	261
Bazadaise	261
BlondeDAquitaine	261
BretonnePieNoire	261
Charolais	261
Gasconne	261
Gelbvieh	261
Limousin	261
Montbeliarde	261
Parthenaise	261
Piedmontese	261
Salers	261
Simmental	261
Vosgienne	261
BlondeDAquitaine	262
Charolais	262
[truncated: 568 more columns]

## Sheet: chr16-TGLA53
TGLA53 allele-SNP population haplotype count by breed and overall for each unique haplotype in the BT+BI reference population
	# microsatellite alleles association with the haplotype	1	1	1	1	1	1	1	1	1	1	1	1	1	1	1	1	1	1	1	1	1	1	1	1	1	1	1	1	1	1	1	1	1	1	1	1	1	1	1	1	1	1	1	1	1	1	1	1
	count of haplotype in the population	146	121	76	75	73	58	52	47	43	39	32	32	28	25	24	22	18	17	17	16	16	16	15	15	12	12	11	11	10	9	9	9	8	8	8	8	7	7	7	6	6	6	6	6	5	5	5	5
	% that the most common allele is associated with the haplotype	1	1	1	1	1	1	1	1	1	1	1	1	1	1	1	1	1	1	1	1	1	1	1	1	1	1	1	1	1	1	1	1	1	1	1	1	1	1	1	1	1	1	1	1	1	1	1	1
	# breeds associated with haplotype when 1 allele represents >90% of the counts	10	5	2	3	1	2	1	2	2	1	2	4	1	5	4	1	3	2	1	4	2	1	2	1	1	1	3	1	1	1	1	2	1	1	1	1	1	1	1	2	4	2	1	2	1	2	1	1
	SNP haplotype size = 80	Unique haplotypes
Breed	Allele	BBAAAAABBBAABABAABBBBABBAABBABBBAABBBBBBBABBBAABAAAABBBBBBBBABAAAABBBBABBBABBABA	BBAAAAABBBAAAABAABBBBABBAABBABBBAABAAABBBABBBAABAAAABBBBBBBBBAABBBAAAABABBABBABA	BBAABBBAABAABABAABBBBABBABABABAABBAAAABAAAABABAABBBBAAAAAABBABBBBBAAAABABBABBABA	BBAABBBABBBABABAABBBBABBABABABABAABBBABBBABABAABAAAABBBBBBBBBBAAAABBBBABAABAABAB	BBAAAAABBAAABAABBAAABBAABBBABABABBAAAABAAAABABAABBBBAAAAAABBABAAAABBBBABBBABBABA	AABBAAABABAABABAABBBBABBAABBABBBAABBBABBBABBBAABABAABBBBBBBBBAABBBAAAABABBABBABA	BBAAAAABABAABABAABBBBABBABABABABAABBBABBBABABAABAAAABBBBBBBBBBAAAABBBBABBBABBABA	BBAAAAABBABBABABBAAABBAABBBABABABBAAAABAAAABABAABBBBAAAAAABBBAABBABBBBABBABAABBB	BBAAAAABBBAABABAABBBBABBABABABABAABBBABAABBBBAABAAAABBBBBBBBBAABAABBBBABAABAABAB	BBAAAAABBBAAAABAABBBBABBAABBABBAAABBBABBBABBBAABABAABBBBBBBBBAABBBAAAABABBABBABA	BBAABBBABBABAABABBBBBABBAABBABBBAABBBBABBABABAABAAABBBBBBBAABABBBAAAAABABABAABBA	BBAAAAABBBAAAABAABBBBABBAABBABBBAABAAABBBABBBAABAAAABBBBBBBBABAAAABBBBABBABAABBB	BBAAAAABBBAABABBBAAABBAABBBABABABBAAAABAAAABABAABBBBAAAAAABBABAAAABBBBABBBABBABA	BBAAAAABBBAABABAABBBBABBABABABABAABBBBBBBABBBAABAAAABBBBBBBBBAABBBAAAABABBABBABA	BBAABBBAABAABABAABBBBABBABABABABAABBBBBBBABBBAABAAAABBBBBBBBABAAAABBBBAABBABBABA	BBAABBBAABABAABAABBBBABBABABABABAABBBBBBBABBBAABAAAABBBBBBBBABAAAABBBBABABABBABA	BBAAAAABBABBABABBAAABBAABBBABABABBAAAABAAAABABAABBAABBBBBBBBABBBBBAAAABABBABBABA	BBAABBBABBABAABABBBBBABBBABBABBBAABBBBABBABABABBAAAAABBBBBAABABBBBAAAABABABAABBA	BBAAAAABBABBABABBAAABBAABBBABABABBAAAABAAAABABAABBBBAAAAAABBABBBAABBBBABBBABBABA	BBAAAAAABBABAABABBBBBABBBABBABBBAABBBBABBABABABBAAABBBBBBBAABABBBABAAABBBBBBBBBA	BBAAAAABBBAABABAABBBBABBAABBABBBAABBBBBBBABBBAABABAABBBBBBBBABBBBBAAAABABBABBABA	BBAABBBAABAABABAABBBBABBABABABABAABBBBBBBABBBAABAAAABBBBBBBBBAABAABBBBABAABAABAB	BBAAAAABBBAABABAABBBBABBAABBABBBAABBBBBBBABBBAABAAAABBBBBBBBBAABBBAAAABABBABBABA	AABBAAABBABBABABBAAABBAABBBABABABBAAAABAAAABABAABBBBAAAAAABBABAAAABBBBBABBABBABA	BBAABBBABBABAABABBBBBABBBABBABBBAABBBBABBABABABBAAABBBBBBBBBBABBBABAAABBBBBBBBBA	BBAABBBABBAAAABAABBBBABBAABBABBBAABBBABBBABBBAABABAABBBBBBBBABBBBBAAAABABBABBABA	BBAAAAABBBAAAABAABBBBABBAABBABBBAABBBABBBABBBAABABAABBBBBBBBBAABBBAAAABABABAABBB	BBAAAAABABAABABAABBBBABBABABABABAABBBABBBAABBAABAABBABBBBABBABAAAABBBBABBABAABBB	BBAABBBABBABAABABBBBBABBBABBABBBAABBBBABBABABAABAAABBBBBBBBBBABBBABBBABABBBBBBBA	BBAAAAABABAABABAABBBBABBABABABBBAABBBABBBABBBAABAAAABBBBBBBBBAABBBAAAABABBABBABA	BBAABBBABBAAAABAABBBBABBABABABABAABBBBBAAAABBAABAABBAAABAABBABAAAABBBBABBABAABBB	AABBAAABBBAABABAABBBBABBABABABABAABBBBBBBABBBAABAAAABBBBBBBBBAABBBAAAABABBABBABA	BBAAAAABBBAAAABAABBBBABBAABBABBBAABBBABBBABBBAABABBBAAAAAABBABBBBBAAAABABBABBABA	BBAAAAABBABBABABBAAABBAABBBABABABBAAAABAAAABABAABBBBAAAAAABBBBAAAABBBBABBBABBABA	BBAABBBABBAABABAABBBBABBAABBABBBAABBBABBBAABBAABAABBABBBBABBABAAAABBBBABAABAABAB	BBAAABAABBAAAABABBBBBABBAABBABBBAABBABBBBABABAABAAAAABBBBBABBAABBABBBBABBABAABBB	BBAAAAAABBABAABAABBBBABBAABBABBBAABBBBABBABBBAABAABBAAABAABBBAABBBAAAABAAABAABBB	BBAABBBABBAAAABAABBBBABBAABBABBBAABBBABBBABBBAABAAAABBBBBBBBABAAAABBBBABAABAABAB	BBAABBBABBAABABAABBBBABBAABBABBBAABBBABBBAABBAABAABBABBBBABBABAAAABBBBBABBABBABA	BBAAAAABABAABABAABBBBABBABABABABAABBBBBBBABBBAABAAAABBBBBBBBABAAAABBBBABBBABBABA	BBAABBBABBAAAABAABBBBABBAABBABBBAABBBABBBABBBAABABAABBBBBBBBBAABBBAAAABABBABBABA	BBAABBBABBBBAABAABBBBABBAABBABBBAABBBABBBABBBAABABAABBBBBBBBBAABBBAAAABABBABBABA	BBAABBBAABAABABAABBBBABBABABABABAABBBBBBBABBBAABAAAABBBBBBBBABAAAABBBBABBBBAABBB	AABBAAABBBBBAABABABABABBAAABABBBAABBBBBAABBBBAABAAAABBBBBBBBBAABBBAAAABABBABBABA	BBAABBBAABAABABABAAABBAABBBABABABBAAAABAAAABABAABBBBAAAAAABBBAABBBAAAABABBABBABA	BBAAAAABABAABABABAAABBAABBBABABABBAAAABAAAABABAABBBBAAAAAABBABBBBBAAAABABBABBABA	BBAABBBAABAABABAABBBBABBABABABABAABBBBBBBABBBAABAAAABBBBBBBBBAABAABBBBABBABAABAB	BBAABBBABBAABABAABBBBABBABABABABAABBBBBAAAABBAABAABBAAABAABBABAAABAAAABABABAABBA
All	150
All	154		121										32		25	24							16										9								6			6				5
All	156
All	158			76			58																																				6
All	160	146									39	32					22		17		16	16		15		12	12	11	11	10				8					7	7		6
All	162								47											17					15											8										5	5
All	164					73								28				18																	8			7
All	166				75			52																							9	9
All	168									43																																							5
All	170
All	172																																												6
All	174
All	176
All	178
All	180
All	182																																				8
All	184
All	186
All	188
All	190
All	192
Holstein	150
Angus	154																																								4
Beefmaster	154
BelgianBlue	154		2													3																																5
Brahman	154
Braunvieh	154
Charolais	154		24												1																													6
Freisan	154
Gasconne	154
Gelbvieh	154												1
Hereford	154		42												1	2
Holstein	154															18
Limousin	154		48										1		1	1							16										7
Piedmontese	154												1		1
RedAngus	154		5
Shorthorn	154																																2								2
Simmental	154												29		21
Gir	156
Limousin	156
Angus	158
Beefmaster	158
BelgianBlue	158																																										3
Brahman	158
Charolais	158			74
Freisan	158																																										3
Gir	158
Holstein	158						57
Limousin	158			2			1
RedAngus	158
Shorthorn	158
Simmental	158
TropicalComposite	158
Angus	160																							11
Ayshire	160	1
Beefmaster	160	4
BelgianBlue	160																				3																					1
Brahman	160											26							2
Brangus	160																											1
Braunvieh	160																																									3
BrownSwiss	160
Charolais	160										39										2													8					7
Freisan	160	1
Gasconne	160
Gelbvieh	160																																									1
Gir	160																									12				10
Guernsey	160	12																										1												7
Hereford	160	33																						4					11													1
Holstein	160	45
Jersey	160	3																				14						9
Limousin	160	38															22										12
Montbeliarde	160
Nelore	160																				10
Normande	160
Piedmontese	160																				1
RedAngus	160	3																				2
Shorthorn	160
Simmental	160
SwedishRed	160
TropicalComposite	160	6										6							15
Angus	162																																													5	1
Ayshire	162
Beefmaster	162
BelgianBlue	162																								15
Brahman	162
Brangus	162
Braunvieh	162								1
BrownSwiss	162								46
Charolais	162																			17
Freisan	162
Gelbvieh	162
Gir	162
Hereford	162																																														4
Holstein	162
Jersey	162
Limousin	162
Nelore	162
Normande	162
RedAngus	162
Shorthorn	162
Simmental	162																																			8
TropicalComposite	162
Unknown	162
Angus	164																	13
BelgianBlue	164
Brahman	164																																					7
Braunvieh	164
BrownSwiss	164
Charolais	164
Freisan	164
Gelbvieh	164
Gir	164
Hereford	164
Holstein	164
Limousin	164					73								28																					8
Normande	164
Piedmontese	164
RedAngus	164																	4
Shorthorn	164
Simmental	164																	1
TropicalComposite	164
Unknown	164
Angus	166
Ayshire	166
Beefmaster	166
BelgianBlue	166				6
Brahman	166
Charolais	166																														9	9
Freisan	166
Gir	166
Holstein	166
Limousin	166				66			52
Normande	166				3
Shorthorn	166
Simmental	166
TropicalComposite	166
Angus	168
Ayshire	168
BelgianBlue	168
Brahman	168																																																5
Brangus	168
Braunvieh	168
BrownSwiss	168
Charolais	168
Freisan	168									1
Gasconne	168
Gelbvieh	168
Gir	168
Guernsey	168
Hereford	168
Holstein	168									42
Jersey	168
Limousin	168
Nelore	168
Normande	168
Piedmontese	168
RedAngus	168
Shorthorn	168
Simmental	168
SwedishRed	168
TropicalComposite	168
Angus	170
Ayshire	170
Beefmaster	170
BelgianBlue	170
Brahman	170
Brangus	170
Braunvieh	170
BrownSwiss	170
Charolais	170
Freisan	170
Gasconne	170
Gelbvieh	170
Gir	170
Guernsey	170
Hereford	170
Holstein	170
Jersey	170
Limousin	170
Nelore	170
Normande	170
Piedmontese	170
RedAngus	170
Simmental	170
TropicalComposite	170
Angus	172
Beefmaster	172
Brahman	172
Charolais	172
Freisan	172																																												1
Gelbvieh	172
Guernsey	172
Hereford	172
Holstein	172																																												5
Limousin	172
Simmental	172
Angus	174
BelgianBlue	174
Gelbvieh	174
Hereford	174
Limousin	174
Simmental	174
Angus	176
Ayshire	176
BelgianBlue	176
Brangus	176
Braunvieh	176
BrownSwiss	176
Charolais	176
Gelbvieh	176
Hereford	176
Holstein	176
Limousin	176
Montbeliarde	176
RedAngus	176
Shorthorn	176
TropicalComposite	176
BelgianBlue	178
BrownSwiss	178
Limousin	178
Piedmontese	178
Simmental	178
TropicalComposite	178
BelgianBlue	180
Brahman	180
Gelbvieh	180
Gir	180
Hereford	180
BelgianBlue	182
Freisan	182
Gir	182
Jersey	182
Limousin	182
Nelore	182
Piedmontese	182
RedAngus	182
Simmental	182
TropicalComposite	182																																				8
Brahman	184
Charolais	184
Gir	184
Holstein	184
Simmental	184
Ayshire	186
Brahman	186
Hereford	186
Holstein	186
Simmental	186
Brahman	188
Freisan	188
Limousin	188
Nelore	188
Simmental	188
TropicalComposite	188
Limousin	190
Simmental	190
Simmental	192
[truncated: 355 more columns]

## Sheet: chr18-TGLA227
TGLA227 allele-SNP population haplotype count by breed and overall for each unique haplotype in the BT+BI reference population
	# microsatellite alleles association with the haplotype	1	1	1	1	1	1	1	1	1	1	1	1	1	1	1	1	1	1	1	1	1	1	1	1	1	1	1	1	1	1	1	1	1	1	1	1	1	1	1	1	1	1	1	1	1	1	1	1
	count of haplotype in the population	281	206	194	186	175	159	151	128	117	109	106	105	102	84	82	80	78	76	72	69	68	64	63	62	62	60	56	55	55	55	53	53	52	52	52	51	49	49	48	48	48	47	47	46	44	41	40	39
	% that the most common allele is associated with the haplotype	1	1	1	1	1	1	1	1	1	1	1	1	1	1	1	1	1	1	1	1	1	1	1	1	1	1	1	1	1	1	1	1	1	1	1	1	1	1	1	1	1	1	1	1	1	1	1	1
	# breeds associated with haplotype when 1 allele represents >90% of the counts	18	2	10	2	6	9	1	5	2	10	2	7	2	3	7	1	5	3	6	2	3	2	2	7	3	3	2	1	3	3	5	4	4	1	1	3	6	2	2	4	1	5	5	2	1	3	1	1
	SNP haplotype size = 40	Unique haplotypes
Breed	Allele	ABBABBBBBABBABBAAAAAABBAABAAABABAAAABBBB	ABBBBBABBABBABBAAAAAABBAABAAAABBABAABBAB	ABBBABBABABBABBABBAAABAAABAAAABABBAABBBB	ABBBABBBBABBABBABBAAABBBABABAAABAAAABBBB	ABBBBBABBABBABBAAAAAABBBABAABABABBAABBAB	ABBAABBBBBBBABBAABAAABBBBBABABBBABBBABBA	ABBABBBABABBABBAAAAAABBAABAAAABABBAABBAB	AABAABBAAAABBBAABBBAAABBABABAABBBAAABBBB	ABBABBBBBABBABBAAAAAABBAABAAABABAAABBBBA	ABABBAAABBBAAAABBABBABBBABAABBBABBAABBBB	ABBAABBABBBBABBABABBABBBABABBBBABBAABBBB	ABBBABBABABBABBABBBAAABBABABAABABBBBABBB	ABBBABBBBBBBABBAABAAABBBABABABBABBAABBAB	ABBBBBBABABBABBAABAAABBBABAABABABBAABBBB	ABBABBBBBABBABBAAAAAABBAABAAABBABBAABBAB	ABABBAABBBBAAAABBABBABBBABABABBBABBBABBB	AABAABBBAAABBBAABBBAAABBABABAABBBAAABBBB	ABBBBBABBABBABBAAAAAAABBABABABBABBAABBBB	AABAABBBAAABBBAABBBAAABBABAABABBABBBABBA	ABBAABBBBABBABBABBAAABBBABAABABABBBBABBB	ABBABBBBBABBABBAAAAAABBBABABAABABBAABBBB	ABBABBBBBABBBBBABBAABBAAABAAABBAAAAABBAB	BBBBABAABABBABBAAAAAABBBAAABBBBBAABBAABB	AABAABBAAAABBBAABBBAAABBABABAABBBAAABBAB	ABBBABBBBABBABBABBAAABBBABABABBBAAAABBBB	ABBBBBBABABBABBAAAAAABAAABAAAABBBAAABBAB	AABAABBBAAABBBAABBBAABBBABABBBBABBBBABBB	ABBAABBABBBBABBAAAAAABBBABAABAABAAAABBBB	BBBBABAABABBABBAAAAAABBBAAABBBBAAABAAABB	ABBBBBBABABABBBAABAAABBBABAABABABBBBABBA	AABAABBBAAABBBAABBBAAABBABABAABBBAAABBAB	ABBBBBBBBABBABBAAAAAABBBABABBBABAABBABBB	BBBBABAABABBABBAAAAAABBBAAABBBBAAABBBABA	ABBABBBABABBABBABBAABBAAABBAABABAAAABBBB	ABABBAABBBBAAAABBABBABBBABAABBBAAAAABBBB	ABBBBBAABBBBABBAABAAABBBABAABBBBBAABABBB	ABBAABBABBBBABBAAAAAABBBABAABAABAAAABBAB	ABBABBBBBABBABBAAAAAABBBABAABABBABBBABBA	ABBABBBBBABBABBAAAAAAABBABABAABABBAABBBB	ABBBBBAABABBABBABAAAABBBBAABBBBBABBBBBAB	ABBBBBAABABBABAABABBABBBABAABABBABABABBB	ABABBAABBBBAAAABABAAABBAABAAABBABBAABBBB	ABBBBBAABABBABAABABBABBBABAABABBABAABBBB	ABBAABBABBBBABBAABAAABBBABABBABBABBBABBA	ABBBABBBBABBABBABBAABBBBABABABBBAAAABBAB	ABBBABBABABBABBABBAAABBBABAABABABBAABBBB	AABAABBAAAABBBAABBBAAABBABABABABAAAABBBA	ABBAABBABBBAAAABABAAABBBABABBBBABBAABBBB
All	75
All	77																							63						55				52							48	48		47
All	79																																										47						39
All	81	281	206			175		151		117						82			76			68					60		55				53					49	49	48
All	83																						64												52											44
All	85
All	87																														55
All	89				186						109						80				69					62										52	51										41
All	91						159					106		102	84																														46
All	93			194
All	95
All	97								128				105					78		72					62			56				53																40
All	99
All	101
All	103
All	115
All	117
All	119
TropicalComposite	75
Abondance	77
Angus	77
Aubrac	77																																											1
Beefmaster	77
BlondeDAquitaine	77																																											31
Brahman	77																							40						1				13							36
Brangus	77
Charolais	77																																											3
Freisan	77
Gasconne	77																																											11
Gir	77																													12				32							5
Guernsey	77
Hereford	77
Jersey	77
Limousin	77																																									48
Montbeliarde	77
Nelore	77																													42				2							3
Parthenaise	77
PieRougeDesPlaines	77
Piedmontese	77
Salers	77																																											1
Simmental	77
Tarentaise	77
TropicalComposite	77																							23										5							4
Unknown	77
Abondance	79																																										4						39
Aubrac	79
Beefmaster	79
BlondeDAquitaine	79
Brahman	79
BretonnePieNoire	79
BrownSwiss	79
BruneDesAlpes	79
Charolais	79
Freisan	79
Gelbvieh	79
Gir	79
Hereford	79
Limousin	79
Montbeliarde	79																																										1
Nelore	79
Parthenaise	79
Piedmontese	79																																										1
Salers	79
Simmental	79																																										40
TropicalComposite	79																																										1
Vosgienne	79
Abondance	81	8														1
Angus	81															30											56
Aubrac	81	5	1			1																							55									16
Ayshire	81
Bazadaise	81	2																																				7
Beefmaster	81
BelgianBlue	81	6																																						24
BlondeDAquitaine	81	2																	3																				48
Brahman	81									90
BretonnePieNoire	81
BrownSwiss	81
BruneDesAlpes	81
Charolais	81	122														25						61
Freisan	81
Gasconne	81
Gelbvieh	81	4
Gir	81
Guernsey	81
Hereford	81	1
Holstein	81																																1
Jersey	81
Limousin	81	24	205			124		151											72																					24
Montbeliarde	81	10																																				2
Nelore	81
Normande	81	1																															50
Parthenaise	81	9														2						6
PieRougeDesPlaines	81
Piedmontese	81	3																				1																4
RedAngus	81															7
RougeFlamande	81																																1
Salers	81	3														2
Shorthorn	81
Simmental	81	50				42																					1											15
Tarentaise	81	4																																				5
TropicalComposite	81	19				1				27						15			1
Unknown	81					1																											1						1
Vosgienne	81	8
cross	81					6																					3
Abondance	83																						61
Angus	83
Aubrac	83
Ayshire	83
Bazadaise	83
Beefmaster	83
BelgianBlue	83
BlondeDAquitaine	83
Brahman	83
BretonnePieNoire	83
BrownSwiss	83
BruneDesAlpes	83
Charolais	83																																													44
Freisan	83
Gasconne	83
Gelbvieh	83
Hereford	83
Holstein	83																																		52
Limousin	83																						3
Montbeliarde	83
Nelore	83
Normande	83
Parthenaise	83
PieRougeDesPlaines	83
Piedmontese	83
RedAngus	83
RougeFlamande	83
Salers	83
Shorthorn	83
Simmental	83
Tarentaise	83
TropicalComposite	83
Unknown	83
Vosgienne	83
Angus	85
BlondeDAquitaine	85
Brahman	85
Charolais	85
Gasconne	85
Gelbvieh	85
Hereford	85
Limousin	85
Salers	85
SwedishRed	85
Abondance	87
Angus	87
Aubrac	87
Ayshire	87
Bazadaise	87
Beefmaster	87
BelgianBlue	87
BlondeDAquitaine	87
Brahman	87
Brangus	87
Braunvieh	87
BrownSwiss	87
BruneDesAlpes	87
Charolais	87																														18
Freisan	87
Gasconne	87
Gelbvieh	87
Hereford	87
Holstein	87
Limousin	87
Montbeliarde	87
Nelore	87
PieRougeDesPlaines	87
RedAngus	87
RougeFlamande	87
Salers	87
Shorthorn	87
Simmental	87																														5
SwedishRed	87
Tarentaise	87																														32
TropicalComposite	87
Unknown	87
cross	87
Abondance	89																																				25
Angus	89
Aubrac	89										9
Ayshire	89
Bazadaise	89										2
Beefmaster	89
BelgianBlue	89
BlondeDAquitaine	89										1
Brahman	89
Brangus	89
BretonnePieNoire	89										1
BrownSwiss	89
BruneDesAlpes	89
Charolais	89				185						3															1
Freisan	89																																														10
Gasconne	89										13
Gelbvieh	89
Guernsey	89
Hereford	89
Holstein	89																				68
Limousin	89										67															60
Montbeliarde	89
Normande	89																									1
Parthenaise	89										2																																				6
PieRougeDesPlaines	89																				1
Piedmontese	89
RedAngus	89
RougeFlamande	89
Salers	89										10						80																			52
Shorthorn	89																																				1
Simmental	89																																				25
SwedishRed	89
Tarentaise	89
TropicalComposite	89				1						1																																				25
Unknown	89
Vosgienne	89
cross	89
Abondance	91
Angus	91
Aubrac	91
Ayshire	91																																												31
Bazadaise	91
Beefmaster	91						1
BelgianBlue	91						1																																						15
BlondeDAquitaine	91
Brahman	91						2
BrownSwiss	91						2
BruneDesAlpes	91						5
Charolais	91						1
Freisan	91
Gasconne	91
Gelbvieh	91													3
Gir	91
Guernsey	91
Hereford	91						119
Holstein	91											104
Jersey	91
Limousin	91													99
Montbeliarde	91
Normande	91														52
Parthenaise	91														31
PieRougeDesPlaines	91
Piedmontese	91
RougeFlamande	91
Salers	91
Shorthorn	91
Simmental	91						3
SwedishRed	91
Tarentaise	91
TropicalComposite	91						25
Unknown	91											2			1
cross	91
Abondance	93
Angus	93
Aubrac	93			6
Ayshire	93
Beefmaster	93
BelgianBlue	93			1
BlondeDAquitaine	93
Brahman	93
BretonnePieNoire	93
BrownSwiss	93
BruneDesAlpes	93
Charolais	93			59
Freisan	93
Gasconne	93
Gelbvieh	93			1
Gir	93
Hereford	93
Holstein	93
Jersey	93
Limousin	93			5
Montbeliarde	93
Normande	93
Parthenaise	93			6
PieRougeDesPlaines	93
Piedmontese	93
RedAngus	93
Salers	93			71
Simmental	93			29
Tarentaise	93			3
TropicalComposite	93
Unknown	93
Vosgienne	93			13
cross	93
Abondance	95
Aubrac	95
Bazadaise	95
BlondeDAquitaine	95
Brahman	95
Braunvieh	95
BrownSwiss	95
Gasconne	95
Guernsey	95
Hereford	95
Holstein	95
Limousin	95
Normande	95
Parthenaise	95
Piedmontese	95
RougeFlamande	95
Salers	95
Simmental	95
TropicalComposite	95
Abondance	97												2
Angus	97																															33
Aubrac	97
Ayshire	97												4
Bazadaise	97																								8
BelgianBlue	97
BlondeDAquitaine	97								3																8
Brahman	97
Brangus	97
Braunvieh	97
BretonnePieNoire	97
BruneDesAlpes	97
Charolais	97								62																11
Freisan	97												1
Gasconne	97																	2		2
Gelbvieh	97
Gir	97
Guernsey	97
Hereford	97
Holstein	97												85																																			40
Jersey	97
Limousin	97								57									1		1					1
Montbeliarde	97												6					64							1
Nelore	97
Normande	97																			63								55
Parthenaise	97								5									6		1					10							1
PieRougeDesPlaines	97												6
Piedmontese	97								1
RedAngus	97																															7
RougeFlamande	97
Salers	97																	5		3												3
Simmental	97
Tarentaise	97																								23
TropicalComposite	97
Unknown	97												1							2								1
Vosgienne	97
cross	97																															9
Aubrac	99
Braunvieh	99
BruneDesAlpes	99
Gasconne	99
Holstein	99
Limousin	99
Parthenaise	99
PieRougeDesPlaines	99
Simmental	99
Jersey	101
Normande	101
Unknown	101
Freisan	103
Holstein	103
PieRougeDesPlaines	103
Unknown	103
Brangus	115
Braunvieh	115
Brangus	117
Brangus	119
[truncated: 1,023 more columns]

## Sheet: chr19-ETH3
ETH3 allele-SNP population haplotype count by breed and overall for each unique haplotype in the BT+BI reference population
	# microsatellite alleles association with the haplotype	1	1	1	1	1	1	1	1	1	1	1	1	1	1	1	1	1	1	1	1	1	1	1	1	1	1	1	1	1	1	1	1	1	1	1	1	1	1	1	1	1	1	1	1	1	1	1	1
	count of haplotype in the population	139	138	95	68	61	54	50	39	38	36	33	32	32	31	30	29	25	25	23	23	22	21	21	20	20	20	19	19	19	19	19	18	18	15	15	15	14	14	14	14	14	13	13	12	12	11	11	11
	% that the most common allele is associated with the haplotype	1	1	1	1	1	1	1	1	1	1	1	1	1	1	1	1	1	1	1	1	1	1	1	1	1	1	1	1	1	1	1	1	1	1	1	1	1	1	1	1	1	1	1	1	1	1	1	1
	# breeds associated with haplotype when 1 allele represents >90% of the counts	1	2	3	5	1	1	3	3	1	3	6	1	1	2	2	1	3	1	2	1	2	1	1	1	1	3	2	2	1	1	1	3	1	1	1	1	2	1	1	1	1	1	1	1	1	1	1	1
	SNP haplotype size = 80	Unique haplotypes
Breed	Allele	BAABBABAAABBAABAABAABBBBABBBBAAAABAAABBBBABBBBABBBBABBBBBBAAABAAABBBBABBABBABBBA	BAABBABAAABBAABAABAAABABABBBBBBBBAAABABBBBABAABBBBBABBBBBBAAABAAABBBBABBABBABBBA	BAABABABBBABBBABBABAABAAAABAAAAAABABAAAABABABAAAAAAABBBBABBAABAAABBBBBABABBABBBA	BAABBABAAABBAABAABABBBBBABBBAAAAABABAABAAABABAAABBBABBBBBBAABBAAABBBBBABBAABABAB	BAAAABABBBABBBABBABAABABABBBBBBBBABABABBBBABAABAAAAABBBBABBAABAAABBBBAABABBABBAA	ABBBABABBBABBBABBABAAAAAAABAAAAAABABAAAABABABABBBBBBABABBBABABAAABBBBABBABBABBBA	BAABABABBBABBBABBABAABAAAABAAAAAABABAAAABABABAAAAAAABBBBABBABBAAABBBABABBAABABAB	BAABABABBBABBBABBABAAAAAAABAAAAAABABAAAABABABABBBBBBABABBBABABABBAABABABABBABBBA	BAABABABBBABBBABBABAABAAAABAAAAAABABAAAABABABAAAAAAABBBBABBAAAAAABBBBAABABBABBAA	ABBBABABBBABBBABBABBABAAABBBAAAAABABAABAAABABAAABBBABBBBBBAABBAAABBBBBABBAABBBBA	ABBBABABBBABBBABBABAABABABBBBBBBBABABABBBBABABBAAAAABBBBABBAABAAABBBBAABABBABBAA	ABBBABABBBBAABBBBABAAAAAAABAAAAAABABAAAABABABAAABBBABBBBBBAABAAAABBBAABBABBABBBA	BAAABABAAABBAABAABABABAAABBBABBBBABAAABBBBABABBBBBBBABABBBABBBAAABABAAAABAABBABA	ABBBBABAAABBAABAABABABAAABBBABBBBABAAABBBBABABBBBBBBABABBBABAAAAABBBABBBABBABBBA	BAABABABBBABBBABBABABBBBABBBBAAAABAAABBBBABBBBABBBBABBBBBBAAABAAABBBBABBABBABBBA	ABBBABABBBBAABBBBABAAAAAABBBBBBBBABABABBBBABAABAAAAABBBBABBAAAAAABBBBBABABBABBBA	ABBBABABBBBAABBBBABAAAAAAABAAAAAABABAAAABABABABBBABBABBBBBABAAAAABBBBAABABBABBBA	BAABBABAAABBAABABBAAABABABBBBBBBBAAABABBBBABABBBBABBABBBBBABAAAAABBBABBBABBABBAB	BAABABABBBABBBABBABAABAAAABAAAAAABABAAAABABABAAAAAAABBBBABBABBAAABBBBBBBABBABBBA	BAAAABABBBABBBABBABAABAAAABAAAAAABABAAAABABABAAAAAAABBBBABBAABAAABBBBABBAAABBABA	BAABABABBBABBBABBABAABABABBBBBBBBABABABBBBABAABAAAAABBBBABBAABAAABBBBBABABBABBBA	ABBBBABAAABBAABAABAAABAAAABAAAAAABABAABAAABABAAABBBABBBBBBAABBAAABBBBBABBAABABBA	BAABBABAAABBAABAABAAAAAAAABAAAAAABABAAAABABABAABBBBBAABBBAABBBAAABBBBBABBAABABAB	ABBBBBBABABAABABBAAAABBBABBBBAAAABAAABBBBABBBBBBBBBABBBBBBAAABAAABBBBAABABBABBAA	BAAABABAAABBAABAABAABBABABBBBAAAABAAABBBBABBBAABBBBABBBBBBAAAAAAABABAABBABBABBBA	BAAABABAAABBAABAABABABAAABBBABBBBABAAABBBBABAABBBBBBABABBBABBBAAABBBBBABBAABABAB	BAAABABAAABBAABAABAABAAAAABAAAAAABABAAAABABBBAABBBBBAABBBAABAAAAABBBBBABABBABBBA	BAABABABBBABBBABBABAABAAAABAAAAAABABAAAABABABAAAAAAABBBBABBAABAAABBBABBBABBABBBA	BAAAABABBBABBBABBABAABAAAABAAAAAABABAAAABABABAAAAAAABBBBABBAABAAABBBBABBBAABBABA	ABBBABABBBBAABBBBABAAAAAAABAAAAAABABAAAABABABAABBBBBAABBBAABABAAABBBBAABABBABBAA	BAAABABAAABBAABAABAAABABABBBBBBBBAAABABABABABAAAAAAABBBBABBAABAAABBBBABBABBABBBA	BAABABABBBABBBABBABAAAAAAABAAAAAABABAAAABABABAABBBBBAABBBAABBBAAABBBBBABBAABABAB	BAAAABABBBABBBABBABAABABABBBBBBBBABABABBBBABAABAAAAABBBBABBAAAAAABBBBBABABBABBBA	BAABABABBBABBBABBABAABAAAABAAAAAABABAAAABABABAAAAAAABBBBABBAABAAABBBBAAABAABBABA	BAAABBBABBABBBABBABAABAAABBBABBBBABAAABBBBABAABABBBABBBBBBAAABAAABABAABBABBABBBA	BAABABABBBABBBABBABBBBBBABBBAAAAABABAABAAABABAAABBBABBBBBBAABBAAABBBBBABAAABBABA	ABBBABABBBABBBABBABBBBBBABBBBAAAABAAABBBBABBBBBBBBBABBBBBBAAAAAAABBBBBABABBABBBA	ABBBABABBBABBBABBABBBBBBABBBAAAAABABAABAAABABAAABBBABBBBBBAAAAAAABBBBABBABBABBBA	BAABABABBBABBBABBABBBBBBABBBBAAAABAAABBBBABBBBBBBBBABBBBBBAAAAAAABBBAABBABBABBBA	BAABABABBBABBBABBABAABABABBBBBBBBAAABABBBBABAABBBABBABBBBBABABAAABBBBBABBAABABBA	BAABBABAAABBAABAABABABAAABBBABBBBABAAABBBBABABBBBBBBABABBBABABABBAABAAAABAABBABA	ABBBABABBBABBBABBABBBBBBABBBBAAAABAAABBBBABBAABBBBBBABABBBABABAAABBBAABBABBABBBA	BAAABABAAABBAABAABAABAAAAABAAAAAABABAAAABABBBAABBBBBAABBBAABBBAAABBBBBABBAABABAB	BAAABABAAABBAABAABABBBBBABBBAAAAABABAABAAABAAABBBABBABBBBBABBBAAABBBBBABABBABBBA	ABBBABABBBBAABBBBABAABABABBBBBBBBAAABABBBBABAABBBABBABBBBBABAAAAABBBABBBABBABBBA	BAABBABAAABBAABAABAAABABABBBBAAAABAAABBBBABBAABBBBBBABABBBABABAAABBBAABBABBBBBBA	ABBBABABBBBAABBBBABBBBBBABBBBAAAABAAABBBBABBBBABBBBABBBBBBAABBAAABBBBBABBAABABAB	BAABBABAAABBAABAABAABAAAAAAAAAAAABABAAAABABBBAABBBBBAABBBAABBBAAABBBBAABABBABBAA
All	103
All	109																																										13				11
All	113
All	115
All	117			95			54	50	39	38			32					25		23	23					20		19	19	19	19		18		15									13					11
All	119	139			68											30							21	21	20												15	14	14	14					12
All	121										36																					19																11
All	123					61																					20
All	125		138									33							25			22																			14					12
All	127													32	31		29																	18		15						14
All	129
All	131
All	133
All	148
Beefmaster	103
Brahman	103
Gir	103
Nelore	103
BelgianBlue	109																																										13				11
Freisan	109
Holstein	109
Limousin	109
Beefmaster	113
Beefmaster	115
Brahman	115
Brangus	115
Gir	115
Nelore	115
Angus	117							46	7																										15
Ayshire	117																	3															3
Beefmaster	117
BelgianBlue	117																	21		20						20
Brahman	117
Brangus	117							1
Braunvieh	117
BrownSwiss	117																											18	1
Charolais	117			82									32							3								1		19
Freisan	117
Gelbvieh	117
Gir	117
Guernsey	117
Hereford	117			9					30																																			13
Holstein	117																																1
Jersey	117									38																					19
Limousin	117			4			54														23												14																11
Nelore	117
Piedmontese	117
RedAngus	117							3
Shorthorn	117								2
Simmental	117																	1											18
SwedishRed	117
Angus	119
Ayshire	119				1																				20
Beefmaster	119
BelgianBlue	119				61
Brahman	119
Brangus	119				1
Braunvieh	119
BrownSwiss	119																																					9
Charolais	119															2																						5	14
Freisan	119				3
Gelbvieh	119
Guernsey	119
Hereford	119				2																																								12
Holstein	119
Jersey	119
Limousin	119	139														28							21														15			14
Montbeliarde	119
Normande	119																							21
Piedmontese	119
RedAngus	119
Simmental	119
Unknown	119
Angus	121										24
Beefmaster	121
BelgianBlue	121
Brangus	121
BrownSwiss	121
Charolais	121
Freisan	121
Gelbvieh	121
Hereford	121
Jersey	121																																															11
Limousin	121										3
Montbeliarde	121
Normande	121																															19
RedAngus	121										9
Shorthorn	121
Angus	123
BelgianBlue	123																										1
Charolais	123																										18
Guernsey	123
Limousin	123					61
Montbeliarde	123
Nelore	123
Normande	123
RedAngus	123																										1
Simmental	123
Angus	125											24
Ayshire	125											2
Beefmaster	125																					8
BelgianBlue	125											1
Brahman	125
Brangus	125
Braunvieh	125
BrownSwiss	125
Charolais	125		137									4
Freisan	125
Gelbvieh	125
Guernsey	125
Hereford	125
Holstein	125											1
Jersey	125
Limousin	125																		25																						14					12
Nelore	125
Piedmontese	125		1
RedAngus	125											1
Shorthorn	125
Simmental	125																					14
SwedishRed	125
Angus	127														30
BelgianBlue	127
Braunvieh	127
BrownSwiss	127
Charolais	127																																			15
Freisan	127
Gelbvieh	127
Holstein	127
Limousin	127													32																												14
Montbeliarde	127
Normande	127																29																	18
Piedmontese	127
RedAngus	127														1
Simmental	127
Unknown	127
BelgianBlue	129
Charolais	129
Freisan	129
Gelbvieh	129
Holstein	129
Limousin	129
Montbeliarde	129
Normande	129
PieRougeDesPlaines	129
Piedmontese	129
Holstein	131
Limousin	131
PieRougeDesPlaines	131
Unknown	131
Holstein	133
Limousin	133
Hereford	148
[truncated: 443 more columns]

## Sheet: chr20-TGLA126
TGLA126 allele-SNP population haplotype count by breed and overall for each unique haplotype in the BT+BI reference population
	# microsatellite alleles association with the haplotype	1	1	1	1	1	1	1	1	1	1	1	1	1	1	1	1	1	1	1	1	1	1	1	1	1	1	1	1	1	1	1	1	1	1	1	1	1	1	1	1	1	1	1	1	1	1	1	1
	count of haplotype in the population	174	136	127	105	101	99	78	65	64	63	62	59	52	52	52	49	48	47	46	46	44	44	43	39	37	36	36	36	36	35	35	34	31	30	30	29	29	29	29	29	29	28	27	26	25	24	24	23
	% that the most common allele is associated with the haplotype	1	1	1	1	1	1	1	1	1	1	1	1	1	1	1	1	1	1	1	1	1	1	1	1	1	1	1	1	1	1	1	1	1	1	1	1	1	1	1	1	1	1	1	1	1	1	1	1
	# breeds associated with haplotype when 1 allele represents >90% of the counts	3	3	14	3	5	2	5	4	3	3	4	2	3	6	1	5	4	4	4	7	1	7	6	3	1	1	10	1	2	2	1	2	8	4	2	2	8	3	1	1	2	2	3	2	1	2	3	1
	SNP haplotype size = 90	Unique haplotypes
Breed	Allele	ABBABBABAABBBAAAABABBAAAABBABABABABABAAAABAABBAABBBBABABBBBABAABAABAABAAABAAABBABBAAABABAA	BABBAAABAABBBABBBABAABBBAABBBABABBAAAABABBAABBAABBBBABABBBBABAABAABABBBAABAABBBABBAAABABBB	ABBABBABAABBBAAAABABBAAAABBABABABABABAAAABAABBAABBBBBABAAAABABBABBABBABBBABBBAABAABBBABAAB	BABBAABBBABBBAAAABABBAAAABBABABABABABAAAABAABBAABBBBBABAAAABABBABBABBABBABAAABBABBAAABABBB	BABBAABBBBAAABAABBABBAAAABBBABABABABABBBBABBAABBAAAAABABBBBABAABAABAABAABABBBBAABBAAABABBB	BABBAABBBBBABABBBABAABBBBAABBABABBABAAAABBAAAABBBBABABABBBBABAABAABABBBAABAAABBAAAAABAABBA	ABBABBABAABBBAAABBABBAAAABBBABABABABABBBBABBAABBAAAAAABAAAABABBABBABBABBBABBBAABAABBBABAAB	ABBABBABAABBBAAAABABBAAAABBABABABABABAAAABAABBAABBBBBABAAAABABBABBABBABBABAAABBABBAAABABBA	BABBAABBBBAAABAAABABBAAAABBABABABABABAAAABAABBAABBBBABBAAAABABBABAABBABBABAAABBABBAAABABBB	ABAABBBAABAAABAAABABBAAAABBBABABABABABBBBABBAABBAAAAABABBBBABAABAABAABAABABBBBAABBAAABABBB	ABBABBABAABBBAAAABABBAAAABBABABABABABAAAABAABBAABBBBBBABBBBABAABAAAAABAABABBBAAABBAAABABAA	ABBABBABAABBBAAAABABBAAAABBABABABABABAAAABAABBAABBBBABABBBBABAABAAAABBBAABAAABBABBAAABABBB	ABBABBABAABBBABBBABAABBBBABBAABABBBABAAAABAABBAABBBBABBAAAABABBABAAAABAAABAAABBABBAAABABAA	ABBABBBAAABBBABBBABAABBBBAABBABABBBABAAAABAABBAABBBBABBBBBBABAABAAAABBBABABBBAABAABBBABAAB	ABBABBABABAAABAAABABBAAAABBABABABABABAAAABAABBAABBBBBBABBBBABAABAAAAABAAABAAABBAABAAAAABBB	ABBABBABAABBBAAAABABBAAAABBABABABABABAAAABAABBAABBBBBBABBBBABAABAAABBABBBABBBAABAABBBABAAB	ABBABBABAABBBAAAABABBAAAABBABABABABABAAAABAABBAABBBBBABAAAABABBABBABBABBBABBBAAABBAAABABAA	ABBABBABAABBBAAAABABBAAAABBABABABABABAAAABBABBAABBBBBABAAAABABBABBABBABBABAAABBAABAAAAABBB	BABBAABBAABBBABBBABAABBBBAABBAAABABABAAAABAABBAABBBBABABBBBABAABAABAABAAABAAABBABBAAABABBB	ABBABBBBAABBBABBBABAABBBBAABBABABBBABAAAABAABBAABBBBABABBBBABAABAAAAABAABABBBAAABBAAABABAA	ABBABBBAAABBBABBBABAABBBBABBAABABBBABAAAABAABBAABBBBABBAAAAABAABAABBBABBABAAABBABBAAABABBB	ABAABBBAABAAABAAABABBAAAABBBABABABABABBBBABBAABBAAAAABABBBBABAABAABAABAAABAAABBABBAAABABBB	ABAABBBAAABBBAAAABABBAAAABBABABABABABAAAABAABBAABBBBBABAAAABABBABBAAABAAABAAABBABBAAABABBB	ABBABBBAAABBBAAAABABBAAAABBABABABABABAAAABAABBAABBBBABBAAAABABBABAAAABAAABAAABBABBAAABABBB	ABBABBBBBABBBAAAABABBAAAABBABABABABABAAAABAABBAABBBBBBABBBBABAABAAAAABAAABAAABBABBAAABABBB	ABBABBABAABBBABBBABAABBBBABBAABABBBABAAAABAABBAABBBBBBABBBBABAABAAAAABAABABBBBAABBAAABABBB	ABBABBABAABBBAAAABABBAAAABBABABABABABAAAABAABBAABBBBBABAAAABABBABBABBABBABAAABBAABAAAAABBA	ABBABBABAABBBAAAABABBAAAABBABABABABABAAAABBABBAABBBBBABAAAABABBABBAABBBAABAAABBABBAAABABBB	ABAABBBAAABBBAAAABABBAAAABBABABABABABAAAABAABBAABBBBABABBBBABAABAABAABAAABAAABBAABAAAAABBB	ABBABBBBAABBBABBBABAABBBBAABBAAABABABAAAABAABBAABBBBABABBBBABAABAAAAABAABABBBAABAABBBABAAB	ABBABBBAABAAABBBBABAABBBBAABBABABBBABAAAABAABBAABBBBABABBBBABAABAAAAABAABABBBAABAABBBABAAB	ABBABBABAABBBABBBABAABBBBAABBAAABABABAAAABAABBAABBBBABABBBBABAABAAAAABABABAAABBABBAAABABBB	ABBABBABAABBBAAAABABBAAAABBABABABBAABAAAABAABBAABBBBBABAAAABABBABBAAABAABABBBBAABBAAABABBB	BABBAABBBABBBABBBABAABBBBAABBABABBBABAAAABAABBAABBBBABABBBBABAABAABABBBABBAAABAAAAAABAABBA	ABBABBBAAABBBABBBABAABBBBAABBABABBBABAAAABAABBAABBBBBABAAAABABBABBAAABAAABAAABBABBAAABABAA	ABBABBABAABBBAAAABABBAAAABBABABABABABAAAABAABBAABBBBABBBBBBABAABAAAAABAAABAAABBABBAAABABBB	ABBABBABAABBBAAAABABBAAAABBABABABABABAAAABAABBAABBBBBABAAAABABBABBABBABBABAAABBABBAAABABAA	ABBABBABAABBBAAAABABBAAAABBABABABABABAAAABAABBAABBBBBABAAAABABBABBABBABBABAAABBAAAAABAABBA	ABBABBBBBABBBABBBABAABBBBABBAABBBBABAAAABBBBAABBBBBBABBAAAABABBABAAAABAAABAAABBAABAAAAABBB	ABBABBABAABBBABBBABAABBBBABBAABABBBABAAAABAABBAABBBBABABBBBABAABAAAABBBABABBBAAABBAAABABAA	ABBABBABAABBBAAAABABBAAAABBABABABABABAAAABAABBAABBBBBBABBBBABAABAABAABAAABAAABBAABAAAAABBB	ABBABBBAAABBBABBBABAABBBBAABBAAABABABAAAABAABBAABBBBABABBBBABAABAAAAABAAABAAABBABBAAABABBB	ABBABBABAABBBAAAABABBAAAABBABABABABABAAAABAABBAABBBBBABAAAABABBABBAABBBAABAAABBABBAAABABAA	ABBABBBAAABBBABBBABAABBBBABBAAAABBBABAAAABAABBAABAAAABABBBBABAABAABBBABBABAAABBABBAAABABBB	ABBABBBBAABBBAAAABABBAAAABBABABABABABAAAABAABBAABBBBABABBBBABAABAABAABAAABAAABBABBAAABABBB	ABBABBABAABBBAAAABABBAAAABBABABABABABAAAABAABBAABBBBAABAAAABABBABBABBABBBABBBAABAABBBABAAB	ABBABBBAAABBBABBBABAABBBBAABBABABBBABAAAABAABBAABBBBABBBBBBABAABAAAAABAAABAAABBAABAAAAABBB	BABBAABBBBBABABBBABAABBBBAABBABABBABAAAABBAAAABBBBABABABBBBABAABAABABBBABBAAABAAAAAABAABBA
All	105
All	109
All	111
All	113																															35
All	115	174		127	105				65			62	59			52	49	48	47	46				43		37		36	36	36	35		34	31			29	29	29		29	29	28	27		25	24
All	117					101		78		64				52								44			39		36																		26
All	119
All	121						99														46																			29									23
All	123		136								63				52								44												30	30												24
All	125
All	127
All	129
Brahman	105
Gir	105
Brahman	109
Gir	109
Gelbvieh	111
Angus	113
BelgianBlue	113
BlondeDAquitaine	113
Brahman	113
Charolais	113
Gasconne	113
Hereford	113
Holstein	113
Limousin	113																															35
Montbeliarde	113
Normande	113
PieRougeDesPlaines	113
RedAngus	113
Shorthorn	113
Simmental	113
TropicalComposite	113
Abondance	115											1								1													32	1
Angus	115																																	13
Aubrac	115			1																																	20	2
Ayshire	115			3
Bazadaise	115
Beefmaster	115
BelgianBlue	115	8											34																		1
BlondeDAquitaine	115																1											1						1				1
Brahman	115			2								1																											24
Brangus	115																																						1
Braunvieh	115			7
BretonnePieNoire	115																	4										3
BrownSwiss	115				24
BruneDesAlpes	115				80
Charolais	115			1					7									40	1					13					36	11								3
Freisan	115								1															5
Gasconne	115																15																											1
Gelbvieh	115			4																4
Gir	115
Guernsey	115																																				9
Hereford	115																							4
Holstein	115																							1				2																			23
Jersey	115												25																					2
Limousin	115	165		28													13		30									14		25	34			3				10								25
Montbeliarde	115			6								40								33																		1			29
Nelore	115			12
Normande	115								53			20					16	2																				1					27
Parthenaise	115															52										37								1				8						25
PieRougeDesPlaines	115																							2				1						4													1
Piedmontese	115																		1																									1
RedAngus	115
RougeFlamande	115
Salers	115																4		15									3						6
Shorthorn	115																																									3
Simmental	115			3	1															8								9					2
SwedishRed	115			1
Tarentaise	115			47
TropicalComposite	115			11														2						18				1										3	4			26
Unknown	115	1							4																																		1
Vosgienne	115			1																								1
cross	115																											1
Abondance	117																					44
Angus	117
Aubrac	117																										36
Ayshire	117
Bazadaise	117																								1
Beefmaster	117							2
BelgianBlue	117					1								15
BlondeDAquitaine	117																								37
Brahman	117					1		1
Brangus	117
Braunvieh	117									2
BrownSwiss	117									13																																			6
BruneDesAlpes	117									49																																			20
Charolais	117
Freisan	117
Gasconne	117
Gelbvieh	117
Gir	117
Guernsey	117
Hereford	117							52
Holstein	117													31
Jersey	117
Limousin	117
Montbeliarde	117
Nelore	117
Normande	117					78
Parthenaise	117
PieRougeDesPlaines	117					19								6
Piedmontese	117
RedAngus	117
RougeFlamande	117
Salers	117
Shorthorn	117					2
Simmental	117							1
Tarentaise	117
TropicalComposite	117							22
Unknown	117																								1
Vosgienne	117
cross	117
Angus	119
Aubrac	119
Beefmaster	119
BelgianBlue	119
BlondeDAquitaine	119
Brahman	119
Brangus	119
Charolais	119
Gir	119
Hereford	119
Holstein	119
Limousin	119
Nelore	119
Normande	119
Parthenaise	119
PieRougeDesPlaines	119
Piedmontese	119
RougeFlamande	119
Simmental	119
Tarentaise	119
TropicalComposite	119
Unknown	119
cross	119
Angus	121
Aubrac	121
Ayshire	121																				10
Bazadaise	121
Beefmaster	121
BelgianBlue	121																				5
BlondeDAquitaine	121
Brahman	121						73																																										23
Brangus	121
Braunvieh	121
BrownSwiss	121
BruneDesAlpes	121
Charolais	121																				1
Freisan	121
Gasconne	121																																							29
Gelbvieh	121
Gir	121
Guernsey	121
Hereford	121																				11
Holstein	121																				7
Jersey	121
Limousin	121
Nelore	121
Normande	121
Parthenaise	121
PieRougeDesPlaines	121																				7
Piedmontese	121
RougeFlamande	121
Salers	121
Simmental	121
Tarentaise	121
TropicalComposite	121						26														5
Unknown	121
Vosgienne	121
Abondance	123																						2
Angus	123
Aubrac	123
Ayshire	123																						14
Bazadaise	123
Beefmaster	123
BelgianBlue	123
BlondeDAquitaine	123										2
Brahman	123		110												1																				24	1
Brangus	123
Braunvieh	123
BretonnePieNoire	123
BrownSwiss	123
BruneDesAlpes	123
Charolais	123		1								19												2
Freisan	123
Gasconne	123
Gelbvieh	123
Gir	123																																		4
Hereford	123														8
Holstein	123
Jersey	123
Limousin	123														1								1																									12
Montbeliarde	123
Nelore	123																																		1
Normande	123										42
Parthenaise	123																						4																									6
PieRougeDesPlaines	123														4								3
Piedmontese	123
RedAngus	123																																															6
RougeFlamande	123
Salers	123																						18
Shorthorn	123														2
Simmental	123
Tarentaise	123
TropicalComposite	123		25												36																				1	29
Unknown	123
Vosgienne	123
cross	123
Abondance	125
Beefmaster	125
Brahman	125
Gelbvieh	125
Gir	125
Limousin	125
Montbeliarde	125
Nelore	125
Piedmontese	125
Simmental	125
Tarentaise	125
TropicalComposite	125
cross	125
Brahman	127
Gir	127
Brahman	129
Gir	129
[truncated: 571 more columns]

[truncated: 2 more sheets: chr21-TGLA122, chr23-BM1818]
