# Supplementary material for: Imputation of microsatellite alleles from dense SNP genotypes for parentage verification across multiple Bos taurus and Bos indicus breeds
Source: Front Genet. 2013 Sep 18;4:176. doi: 10.3389/fgene.2013.00176 (PMC3776237; doi:10.3389/fgene.2013.00176)
Supplement: Supplementary file 3 [file DataSheet3.ZIP › Mcclure_Supplementary Tables/Mcclure_Table S4.xlsx]

## Sheet: Sheet1
MS parentage verification information for 25 BT-val animals who's parents are in the BT-ref population
			Imputed	Imputed	sire	sire	dam	dam	Parent verified	Imputed	Imputed	sire	sire	dam	dam	Parent verified	Imputed	Imputed	sire	sire	dam	dam	Parent verified	Imputed	Imputed	sire	sire	dam	dam	Parent verified	Imputed	Imputed	sire	sire	dam	dam	Parent verified	Imputed	Imputed	sire	sire	dam	dam	Parent verified	Imputed	Imputed	sire	sire	dam
An_ID	Sire_ID	Dam_ID	BM1824	BM1824	BM1824	BM1824	BM1824	BM1824	BM1824	BM2113	BM2113	BM2113	BM2113	BM2113	BM2113	BM2113	INRA023	INRA023	INRA023	INRA023	INRA023	INRA023	INRA023	ETH10	ETH10	ETH10	ETH10	ETH10	ETH10	ETH10	ETH225	ETH225	ETH225	ETH225	ETH225	ETH225	ETH225	SPS115	SPS115	SPS115	SPS115	SPS115	SPS115	SPS115	TGLA53	TGLA53	TGLA53	TGLA53	TGLA53
Simmental-679	Simmental-334	Simmental-1466	188	178	178	182			TRUE	131	127	135	139			FALSE	214	208	208	214			TRUE	217	217						150	140						248	248	254	260			FALSE	168	172
Simmental-678	Simmental-334	Simmental-1465	188	188	178	182			FALSE	131	135	135	139			TRUE	216	208	208	214			TRUE	219	217						140	148						248	248	254	260			FALSE	184	154
Limousin-1629	Limousin-33	Limousin-3743	180	178	178	188			TRUE	139	137	127	137			TRUE	206	208	206	208			TRUE	217	217	217	219			TRUE	148	150	148	150			TRUE	248	248	248	252			TRUE	160	168	160	160
Limousin-1631	Limousin-33	Limousin-3745	188	178	178	188			TRUE	131	127	127	137			TRUE	218	206	206	208			TRUE	215	217	217	219			TRUE	150	148	148	150			TRUE	260	248	248	252			TRUE	168	160	160	160
Simmental-592	Simmental-494	Simmental-1390	182	188	188	188			TRUE	131	127	131	135			TRUE	206	208	206	206			TRUE	219	219	219	219			TRUE	148	150	140	150			TRUE	254	254	248	254			TRUE	168	154	160	172
Simmental-669	Simmental-238	Simmental-1457	178	188	178	178			TRUE	135	127	127	137			TRUE	216	214	214	216			TRUE	219	221	219	219			TRUE	148	150	148	150			TRUE	248	248	248	248			TRUE	162	160	158	172
F1-26	Simmental-486	F1-143	178	188	178	180			TRUE	131	133	131	131			TRUE	208	208	200	208			TRUE	217	217	217	219			TRUE	148	150	144	150			TRUE	248	256	256	260			TRUE	162	160
Simmental-577	Simmental-490	Simmental-1377	178	182	178	180			TRUE	137	131	125	137			TRUE	212	210	210	214			TRUE	217	219	217	219			TRUE	150	150	148	150			TRUE	248	256	252	254			FALSE	160	160
Simmental-659	Simmental-371	Simmental-1448	180	188	180	182			TRUE	131	131	131	131			TRUE	214	206	206	206			TRUE	217	217	217	217			TRUE	140	150	140	150			TRUE	256	256	256	260			TRUE	166	162
Simmental-658	Simmental-241	Simmental-1216	190	180	180	182			TRUE	127	139	131	139			TRUE	210	208	208	210			TRUE	219	217	217	217			TRUE	148	150	150	150			TRUE	248	248	248	256			TRUE	168	166
Simmental-657	Simmental-241	Simmental-1447	182	182	180	182			TRUE	131	131	131	139			TRUE	208	210	208	210			TRUE	217	217	217	217			TRUE	150	150	150	150			TRUE	248	248	248	256			TRUE	166	168
Simmental-661	Simmental-139	Simmental-1450	182	178	180	182			TRUE	131	131	125	131			TRUE	206	206	206	206			TRUE	217	217	217	217			TRUE	150	148	148	150			TRUE	248	248	248	254			TRUE	164	168
Simmental-656	Simmental-222	Simmental-1446	182	188	182	182			TRUE	131	131	127	131			TRUE	206	206	206	208			TRUE	217	219	215	219			TRUE	140	150	140	150			TRUE	260	248	248	256			TRUE	168	170
Simmental-655	Simmental-232	Simmental-1445	178	182	178	182			TRUE	131	131	131	133			TRUE	208	214	206	208			TRUE	221	217	217	217			TRUE	150	148	146	150			TRUE	248	256	254	256			TRUE	166	168
Angus-416	Angus-332	Angus-1239	178	188	182	188			TRUE	139	133	135	139			TRUE	208	202	206	208			TRUE	217	215	217	217			TRUE	146	148	146	148			TRUE	260	254	254	260			TRUE	176	168	170	176
Angus-545	Angus-350	Angus-1471	188	178	178	188			TRUE	135	125	125	135			TRUE	202	208	206	208			TRUE	217	221	221	221			TRUE	146	144	144	144			TRUE	248	254	254	254			TRUE	168	164	160	170
Hereford-831	Hereford-229	Hereford-1718	182	182	182	182			TRUE	133	125	133	139			TRUE	214	214	206	214			TRUE	221	221	217	221			TRUE	148	150	146	148			TRUE	256	260	260	260			TRUE	160	172	160	172
Angus-356	Angus-4	Angus-1297	190	180	180	188			TRUE	135	133	125	133			TRUE	208	214	200	214			TRUE	221	219						144	146	144	148			TRUE	252	252	248	252			TRUE	168	160	160	168
Simmental-521	Simmental-292	Simmental-1329	180	180	180	190			TRUE	131	131	127	131			TRUE	206	208	208	214			TRUE	221	225	217	219			FALSE	140	148	140	140			TRUE	256	256	248	256			TRUE	170	154	154	168
Hereford-262	Hereford-76	Hereford-1256	178	188	178	182			TRUE	143	139	137	141			FALSE	214	214	206	214			TRUE	219	217	217	217			TRUE	140	148	146	148			TRUE	260	260	260	260			TRUE	160	172	154	160
Angus-379	Angus-152	Angus-1316	180	180	178	180			TRUE	139	139	135	139			TRUE	206	214	206	206			TRUE	217	221	217	221			TRUE	148	148	144	148			TRUE	260	248	254	260			TRUE	160	168	158	176
Simmental-532	Simmental-189	Simmental-1339	178	180	178	188			TRUE	131	131	131	139			TRUE	218	208	206	218			TRUE	217	217						150	140	148	150			TRUE	248	248	248	256			TRUE	168	168	160	172
Hereford-272	Hereford-141	Hereford-1265	178	182	178	182			TRUE	133	139	139	141			TRUE	214	214	214	214			TRUE	221	217	221	221			TRUE	146	140	144	148			FALSE	252	248						172	160	160	172
Angus-393	Angus-120	Angus-1330	180	190	178	188			FALSE	139	133	139	141			TRUE	206	206	206	210			TRUE	217	221	217	221			TRUE	148	150	144	148			TRUE	254	254	240	254			TRUE	160	160	158	164
Simmental-549	Simmental-58	Simmental-1352	178	180	180	188			TRUE	131	131	131	135			TRUE	216	206	206	216			TRUE	219	217	217	219			TRUE	144	150	148	150			TRUE	248	248	248	248			TRUE	170	154	154	154
[truncated: 47 more columns]

## Sheet: BM1824
An_ID	Simmental-678		Simmental-334		Angus-393		Angus-120
Sire_ID	Simmental-334				Angus-120
Dam_ID	Simmental-1465				Angus-1330
	Haplotype_1	Haplotype_2	Haplotype_1	Haplotype_2	Haplotype_1	Haplotype_2	Haplotype_1	Haplotype_2
An_ID to parent Hap match	0	1	0	1	0	0	0	0
BovineHD0100037698	B	A	A	A	B	B	B	A
BovineHD0100037699	A	B	B	B	B	A	B	B
BovineHD0100037700	B	A	A	A	A	B	A	A
BovineHD0100037701	A	B	B	B	B	A	B	B
BovineHD0100037702	B	A	A	A	A	B	A	A
BovineHD0100037703	A	B	B	B	A	A	A	B
BovineHD0100037704	A	B	B	B	A	A	A	B
BovineHD0100037705	B	B	B	B	B	B	B	B
BovineHD0100037707	B	A	A	A	B	B	B	A
Hapmap48798-BTA-51401	A	B	B	B	A	A	A	B
BovineHD0100037708	B	A	A	A	B	B	B	A
BovineHD0100037709	B	A	A	A	B	B	B	A
BovineHD0100037710	B	B	B	B	B	B	B	B
BovineHD0100037711	A	A	B	A	A	B	B	B
BovineHD0100037712	A	A	A	A	B	A	A	A
BovineHD0100037713	A	A	B	A	B	B	B	B
BovineHD0100037714	B	A	A	A	A	B	B	A
BovineHD0100037715	A	B	B	B	B	A	A	B
ARS-BFGL-NGS-102045	A	A	A	A	B	A	A	A
BovineHD0100037716	A	A	A	A	A	A	A	A
BovineHD0100037717	B	A	B	A	B	A	A	B
BovineHD0100037718	B	B	B	B	B	A	A	B
BovineHD0100037719	A	A	A	A	A	B	B	A
ARS-BFGL-NGS-97163	A	A	A	A	A	A	A	A
BovineHD0100037720	B	B	B	B	B	B	B	B
BovineHD0100037722	B	B	B	B	B	B	B	B
BovineHD0100037725	A	A	A	A	B	A	A	A
BovineHD0100037726	A	A	A	A	A	A	A	A
BovineHD0100037727	A	B	A	B	A	B	B	A
BovineHD0100037728	A	A	A	A	A	A	A	A
BovineHD0100037729	A	A	B	A	B	A	A	B
BovineHD0100037730	B	B	B	B	B	B	B	B
BovineHD0100037731	A	A	A	A	A	A	A	A
BovineHD0100037732	B	B	B	B	A	B	B	B
ARS-BFGL-NGS-37095	B	B	A	B	A	B	B	A
BM1824	188	188	178	182	180	190	188	178
BovineHD0100037733	B	B	A	B	B	B	B	A
BovineHD0100037734	B	B	B	B	A	B	B	B
BovineHD0100037735	B	B	A	B	A	B	B	A
BovineHD0100037736	A	A	B	A	B	A	A	B
BTA-51403-no-rs	B	B	A	B	A	B	B	A
BovineHD0100037737	A	A	B	A	B	A	A	B
BovineHD0100037738	A	A	B	A	B	A	A	B
BovineHD0100037739	A	A	B	A	B	A	A	B
BovineHD0100037741	B	B	A	B	A	B	B	A
BovineHD0100037742	A	A	B	A	B	A	A	B
BovineHD0100037743	B	B	B	B	B	B	B	B
BovineHD0100037744	B	B	B	B	B	B	B	B
BovineHD0100037745	B	B	A	B	A	B	B	A
BovineHD0100037746	B	B	A	B	A	B	B	A
BovineHD0100037748	A	A	B	A	A	A	A	B
BovineHD0100037749	B	B	A	B	B	B	B	A
BovineHD0100037750	B	B	B	B	B	B	B	B
BovineHD0100037751	A	A	B	A	A	A	A	B
BovineHD0100037752	B	B	A	B	B	B	B	A
ARS-BFGL-BAC-693	B	B	B	B	B	B	B	B
BovineHD0100037753	B	B	A	B	B	B	B	A
BovineHD0100037754	A	A	B	A	A	A	A	B
BovineHD0100037755	B	B	A	B	B	B	B	A
BovineHD0100037756	B	B	A	B	B	B	B	A
BovineHD0100037757	B	B	A	B	B	B	B	A
BovineHD4100000753	A	A	A	A	A	A	A	A
BovineHD0100037758	B	B	B	B	B	B	B	B
ARS-BFGL-NGS-15866	B	B	B	B	B	B	B	B
BovineHD0100037759	B	A	B	A	B	A	A	B
BovineHD0100037761	A	A	A	A	A	A	A	A
BovineHD0100037762	B	B	A	B	B	B	B	A
BovineHD4100000754	B	B	B	B	B	B	B	B
BovineHD0100037763	A	A	A	A	A	A	A	A
BovineHD0100037764	B	B	B	B	B	B	B	B
BovineHD0100037765	B	A	B	A	B	A	A	B

## Sheet: BM2113
An_ID	Simmental-679		Simmental-334		Hereford-262		Hereford-76
Sire_ID	Simmental-334				Hereford-76
Dam_ID	Simmental-1466				Hereford-1256
	Haplotype_1	Haplotype_2	Haplotype_1	Haplotype_2	Haplotype_1	Haplotype_2	Haplotype_1	Haplotype_2
An_ID to parent Hap match	0	0	0	0	0	0	0	0
BovineHD0200037009	B	A	B	A	A	B	A	B
BovineHD0200037010	A	B	A	B	B	A	B	A
BovineHD0200037011	A	B	A	B	B	A	B	A
BovineHD0200037012	A	B	A	B	B	A	B	A
UA-IFASA-5041	B	B	B	B	B	A	A	A
BovineHD0200037013	A	B	A	B	B	A	B	A
BovineHD0200037014	B	A	B	A	A	B	A	B
BovineHD0200037015	B	A	B	A	A	B	A	B
BovineHD0200037016	B	A	B	A	A	B	A	B
BovineHD0200037017	A	B	A	B	B	A	B	B
ARS-BFGL-NGS-63081	A	B	B	A	A	B	B	B
BovineHD0200037018	A	B	A	B	B	A	B	A
BovineHD0200037019	A	B	A	B	A	A	A	A
BovineHD0200037020	B	B	B	B	B	B	B	B
BovineHD0200037021	B	B	B	B	B	A	B	B
BovineHD0200037022	A	A	A	A	B	B	B	B
BovineHD0200037023	A	A	A	A	A	B	A	A
ARS-BFGL-NGS-41408	B	A	A	B	B	B	B	B
BovineHD0200037024	A	A	A	A	B	B	B	B
BovineHD0200037025	A	B	A	B	B	B	B	B
BovineHD0200037026	A	A	A	A	A	A	A	A
BovineHD0200037027	A	A	A	A	A	B	A	B
BovineHD0200037028	B	B	B	B	A	A	A	A
BovineHD0200037029	A	B	A	B	A	A	A	A
BovineHD0200037030	A	A	A	A	A	A	A	A
BM2113	131	127	135	139	143	139	137	141
BovineHD0200037031	B	B	B	B	A	A	A	A
BovineHD0200037032	B	B	B	B	B	A	B	B
BovineHD0200037033	B	B	B	B	B	A	B	A
BovineHD0200037034	B	A	B	A	A	B	A	B
BovineHD0200037035	B	B	B	B	B	A	B	B
BovineHD0200037036	B	B	B	B	B	A	B	B
BovineHD0200037037	B	A	B	A	A	A	A	B
BovineHD0200037038	A	B	A	B	B	B	B	A
BovineHD0200037039	B	B	B	B	A	A	A	B
BovineHD0200037040	A	B	A	B	B	B	B	A
BovineHD0200037041	B	A	B	A	A	A	A	B
BovineHD0200037043	B	A	B	A	A	A	A	B
BovineHD0200037044	B	A	B	A	A	A	A	B
BovineHD0200037045	A	B	A	B	B	B	B	B
BovineHD0200037046	A	A	A	A	A	B	A	A
BovineHD0200037047	A	B	A	B	B	B	B	A
BovineHD0200037048	A	B	A	B	B	B	B	A
BovineHD0200037049	B	B	B	B	B	A	B	B
BovineHD0200037050	B	B	B	B	B	A	B	A
BovineHD0200037051	B	B	B	B	B	B	B	A
BovineHD0200037052	B	B	B	B	B	A	B	B
ARS-BFGL-NGS-62504	A	B	A	B	B	B	B	B
BovineHD0200037053	A	A	A	A	A	A	A	B
BovineHD0200037054	B	A	B	A	B	A	B	B
BovineHD0200037055	A	B	A	B	A	B	A	A

## Sheet: ETH10
An_ID	Simmental-521		Simmental-292
Sire_ID	Simmental-292
Dam_ID	Simmental-1329
	Haplotype_1	Haplotype_2	Haplotype_1	Haplotype_2
An_ID to parent Hap match	0	0	0	0
BovineHD0500016042	A	A	A	A
BovineHD0500016043	B	A	B	A
BovineHD0500016044	A	B	A	B
BovineHD0500016045	A	A	A	A
BovineHD0500016046	A	A	A	A
BovineHD0500016047	A	A	A	A
ARS-BFGL-NGS-12528	A	A	B	A
BovineHD0500016048	A	A	A	A
BovineHD4100003701	B	B	B	B
BovineHD4100003702	B	B	B	B
BovineHD0500016050	B	B	B	B
BovineHD0500016051	B	B	B	B
BovineHD0500016052	A	B	A	B
BovineHD0500016053	B	B	A	B
BovineHD0500016054	A	A	A	A
BovineHD0500016055	A	A	B	A
BovineHD0500016056	B	A	B	A
BovineHD0500016057	A	A	A	A
BovineHD0500016058	B	B	A	B
BovineHD0500016059	A	A	B	A
BovineHD0500016060	B	A	A	A
BovineHD0500016061	B	B	B	B
ARS-BFGL-NGS-4763	B	A	A	A
BovineHD0500016062	B	B	B	B
BovineHD0500016063	A	A	A	A
BovineHD0500016064	B	B	B	B
BovineHD0500016065	A	A	A	A
BovineHD0500016066	B	B	B	B
BovineHD0500016067	B	B	B	B
ARS-BFGL-NGS-104746	B	B	B	B
BovineHD0500016068	B	B	B	B
BovineHD0500016069	A	A	A	A
BovineHD0500016070	B	B	B	B
BovineHD0500016071	B	B	B	B
BovineHD0500016072	A	A	A	A
BovineHD0500016073	A	A	A	A
BovineHD0500016074	A	A	A	A
BovineHD0500016075	B	B	B	B
BovineHD0500016076	B	B	B	B
BovineHD4100003703	A	A	A	A
ETH10	221	225	217	219
Hapmap30258-BTA-143119	B	A	A	B
BovineHD0500016077	B	B	B	B
BovineHD0500016079	B	B	B	B
BovineHD0500016080	A	A	A	A
BovineHD0500016081	B	B	B	B
BovineHD0500016083	B	B	B	B
BovineHD0500016084	B	B	B	B
BovineHD0500016086	B	B	B	B
BovineHD0500016087	A	A	A	A
BovineHD0500016088	A	A	A	A
BovineHD0500016089	B	B	B	B
BovineHD0500016090	A	B	B	A
BovineHD0500016091	B	B	B	B
BovineHD0500016092	A	A	A	A
BovineHD0500016095	A	A	A	A
BovineHD0500016096	B	A	B	B
BovineHD0500016097	B	B	B	B
BovineHD0500016098	B	A	B	B
BovineHD0500016099	A	A	A	A
BovineHD0500016100	A	A	A	A
BovineHD0500016101	B	B	B	B
ARS-BFGL-NGS-14781	B	B	B	B
BovineHD0500016102	A	A	A	A
BovineHD0500016103	B	B	B	B
BovineHD0500016104	A	A	A	A
BovineHD0500016105	A	A	A	A
BovineHD0500016106	B	B	B	B
BovineHD0500016107	B	B	B	B
BovineHD0500016108	A	A	B	A
BovineHD0500016109	A	A	B	A
BovineHD0500016110	A	A	A	A
BovineHD0500016111	B	B	B	B
BovineHD0500016112	B	B	A	B
BovineHD0500016113	A	A	A	A
BovineHD0500016114	A	A	A	A
BovineHD0500016115	A	A	B	A
BovineHD0500016116	A	A	B	A
BovineHD0500016117	B	B	B	B
BovineHD0500016118	B	B	B	B
BovineHD4100003704	A	B	A	A

## Sheet: ETH225
An_ID	Hereford-272		Hereford-141
Sire_ID	Hereford-141
Dam_ID	Hereford-1265
	Haplotype_1	Haplotype_2	Haplotype_1	Haplotype_2
An_ID to parent Hap match	1	0	1	0
BovineHD0900002640	B	B	B	B
BovineHD0900002641	B	B	B	B
BovineHD0900002643	B	B	B	B
BovineHD0900002644	B	B	B	B
BovineHD0900002645	B	B	B	B
BovineHD0900002646	B	A	B	B
BovineHD0900002647	A	B	A	A
BovineHD0900002649	A	A	A	A
BovineHD0900031009	A	A	A	A
BovineHD0900002650	A	A	A	A
BovineHD0900002651	B	B	B	B
BovineHD0900002652	B	B	B	B
BovineHD0900002653	B	B	B	B
BovineHD0900002655	B	A	B	A
BovineHD0900002656	A	B	A	B
BovineHD0900002657	B	A	B	A
BovineHD0900002658	A	A	A	A
BovineHD0900002659	B	B	B	B
BovineHD0900002660	B	A	B	A
BovineHD0900002661	B	A	B	A
BovineHD0900002662	B	A	B	A
BovineHD0900002663	A	B	A	B
BovineHD0900002664	A	B	A	B
BovineHD0900002665	A	A	A	A
BovineHD0900002667	B	B	B	A
BovineHD0900002668	B	A	B	A
BovineHD0900002670	A	A	A	A
BovineHD0900002671	B	B	B	B
BovineHD0900002672	A	A	A	A
BovineHD0900002673	A	A	A	B
BovineHD0900002674	B	B	B	A
BovineHD0900002675	A	A	A	B
BovineHD0900002676	B	B	B	A
BovineHD0900002677	A	B	A	B
BovineHD0900002678	B	B	B	A
BovineHD0900002679	A	A	A	A
Hapmap36170-SCAFFOLD200128_32745	A	A	A	A
BovineHD0900002680	B	B	B	B
BovineHD0900002681	A	A	A	A
BovineHD0900002682	B	B	B	A
BovineHD0900002683	B	B	B	A
BovineHD0900002684	A	A	A	B
BovineHD0900002685	B	B	B	A
BovineHD0900002686	A	A	A	B
BovineHD0900002687	A	A	A	A
BovineHD0900002688	A	A	A	A
BovineHD0900002689	B	B	B	A
BovineHD0900002690	B	B	B	A
BovineHD0900002691	B	A	B	A
BovineHD0900002692	A	B	A	B
BovineHD0900002694	B	B	B	B
ARS-BFGL-NGS-10202	A	A	A	A
BovineHD0900002695	A	A	A	B
BovineHD0900002696	B	B	B	B
BovineHD0900002697	A	A	A	A
ETH225	146	140	144	148
Hapmap38633-BTA-83140	B	B	B	A
BovineHD0900002699	A	A	A	A
BovineHD0900002700	B	A	B	A
BovineHD0900002701	B	A	B	A
BovineHD0900002702	B	A	B	A
BovineHD0900002703	B	B	B	B
BovineHD0900002704	B	A	B	A
BovineHD0900002705	A	A	A	A
BovineHD0900002706	A	A	A	A
BovineHD0900002707	B	B	B	B
BovineHD0900002708	A	A	A	A
BovineHD0900002709	B	B	B	B
BovineHD0900002710	B	B	B	A
BovineHD0900002711	A	A	A	B
BovineHD0900002712	B	B	B	B
BovineHD0900002713	A	B	A	B
BovineHD0900002714	B	A	B	A
BovineHD0900002715	B	A	B	A
BovineHD0900002716	B	B	B	B
BovineHD0900002717	A	A	A	B
BovineHD0900002718	B	B	B	A
BovineHD0900002719	B	B	B	A
BovineHD0900002720	B	B	B	A
BovineHD0900002721	A	B	A	A
BovineHD0900002722	A	A	A	B
BovineHD0900002723	A	A	A	B
BovineHD0900002724	B	B	B	A
BovineHD0900002725	A	A	A	B
ARS-BFGL-NGS-17513	B	B	B	A
BovineHD0900002726	A	A	A	B
BovineHD0900002727	B	B	B	A
BovineHD0900002729	A	A	A	B
BovineHD0900002730	B	B	B	A
BovineHD0900002731	A	A	A	A
BovineHD0900002732	B	B	B	B
BovineHD0900031354	A	A	A	A
BovineHD0900002733	B	B	B	B
BovineHD0900002734	B	B	B	B
BovineHD0900002735	A	A	A	A
BTA-03986-rs29011742	B	B	B	B
BovineHD0900002736	B	A	B	B
BovineHD0900002737	B	B	B	A
BovineHD0900002738	B	B	B	A
BovineHD0900002739	B	B	B	A
BovineHD0900002740	B	B	B	A
BovineHD0900002741	A	B	A	A
BovineHD0900002742	A	A	A	A
BovineHD0900002743	A	A	A	A
BovineHD0900002744	A	B	A	A
BovineHD0900002745	B	A	B	B
BovineHD0900002746	A	A	A	B
BovineHD0900002747	A	A	A	B
BovineHD0900002748	B	A	B	B
BovineHD0900002749	A	B	A	A
BovineHD0900002750	A	B	A	A

## Sheet: SPS115
An_ID	Simmental-679		Simmental-678		Simmental-334		Simmental-577		Simmental-490
Sire_ID	Simmental-334		Simmental-334				Simmental-490
Dam_ID	Simmental-1466		Simmental-1465				Simmental-1377
	Haplotype_1	Haplotype_2	Haplotype_1	Haplotype_2	Haplotype_1	Haplotype_2	Haplotype_1	Haplotype_2	Haplotype_1	Haplotype_2
An_ID to parent Hap match	0	1	0	0	0	1	0	1	0	1
BovineHD1500006269	B	B	A	B	B	B	B	B	B	B
BovineHD1500006270	B	A	B	A	B	A	B	B	B	B
BovineHD1500006271	B	B	A	B	B	B	B	B	A	B
BovineHD1500006272	A	A	B	A	A	A	A	A	B	A
BovineHD1500006274	A	B	A	B	A	B	A	A	A	A
BovineHD1500006275	A	B	B	B	A	B	A	A	A	A
UA-IFASA-5703	B	A	A	A	B	A	B	B	B	B
BovineHD1500006276	A	B	B	B	A	B	A	A	A	A
BovineHD1500006278	A	B	B	B	B	B	B	B	B	B
BovineHD1500006279	B	A	A	A	B	A	B	B	B	B
BovineHD1500006280	B	A	A	A	B	A	B	B	B	B
BovineHD1500006281	B	B	B	B	A	B	A	A	B	A
BovineHD1500006282	A	A	A	A	B	A	B	B	A	B
BovineHD1500006283	A	A	A	A	B	A	B	B	A	B
BovineHD1500006284	A	A	A	A	B	A	B	B	A	B
BovineHD1500006285	B	A	A	A	B	A	B	B	B	B
BovineHD1500006286	B	A	A	A	B	A	B	B	B	B
BovineHD1500006287	B	B	B	B	A	B	A	A	B	A
BovineHD1500006288	A	A	A	A	B	A	B	B	A	B
BovineHD1500006289	B	B	B	B	A	B	A	A	B	A
BovineHD1500006290	B	B	B	B	A	B	A	A	A	A
BovineHD1500006291	A	A	A	A	A	A	A	B	B	B
BovineHD1500006292	B	B	B	B	B	B	B	B	B	B
BovineHD1500006293	A	A	A	A	A	A	A	B	B	B
BovineHD1500006294	A	A	A	A	A	A	A	B	B	B
SPS115	248	248	248	248	260	254	248	256	254	252
ARS-BFGL-NGS-87397	A	A	A	A	A	A	A	A	A	A
BovineHD1500006295	B	B	B	B	B	B	B	B	A	B
BovineHD1500006296	A	A	A	A	A	A	A	A	A	A
BovineHD1500006297	B	B	B	B	B	B	B	A	B	A
BovineHD1500006298	B	B	B	B	B	B	B	A	B	A
BovineHD1500006299	A	A	A	A	A	A	A	B	A	B
BovineHD1500006300	A	A	A	A	A	A	A	A	A	A
BovineHD1500006301	B	B	B	B	B	B	B	B	A	B
BovineHD1500006302	A	A	A	A	A	A	A	A	B	A
BovineHD1500006303	B	B	B	B	B	B	B	B	A	B
BovineHD1500006304	B	A	A	A	A	A	A	B	B	B
BovineHD1500006305	A	B	B	B	B	B	B	A	A	A
BovineHD1500006306	A	A	A	A	A	A	A	A	B	A
BovineHD1500006307	B	A	A	A	A	A	A	A	B	A
BovineHD1500006308	B	B	B	B	B	B	B	B	A	B
BovineHD1500006309	A	A	A	A	A	A	A	A	B	A
BovineHD1500006310	A	B	B	B	B	B	B	B	A	B
BovineHD1500006311	B	B	B	B	B	B	B	A	A	A
BovineHD1500006312	B	A	A	A	A	A	A	B	A	B
BovineHD1500006313	A	A	A	A	A	A	A	B	B	B
ARS-BFGL-NGS-2501	B	B	B	B	B	B	B	B	B	B
BovineHD1500006314	A	A	A	A	A	A	A	A	B	A
BovineHD1500006315	A	A	A	A	A	A	A	A	B	A
BovineHD1500006316	B	B	B	B	B	B	B	B	A	B
BovineHD1500006317	B	B	B	A	A	B	A	B	A	B

## Sheet: TGLA53
An_ID	Angus-393		Angus-120		Simmental-669		Simmental-238		Simmental-592		Simmental-494		Angus-545		Angus-350		Angus-379		Angus-152		Simmental-532		Simmental-189
Sire_ID	Angus-120				Simmental-238				Simmental-494				Angus-350				Angus-152				Simmental-189
Dam_ID	Angus-1330				Simmental-1457				Simmental-1390				Angus-1471				Angus-1316				Simmental-1339
	Haplotype_1	Haplotype_2	Haplotype_1	Haplotype_2	Haplotype_1	Haplotype_2	Haplotype_1	Haplotype_2	Haplotype_1	Haplotype_2	Haplotype_1	Haplotype_2	Haplotype_1	Haplotype_2	Haplotype_1	Haplotype_2	Haplotype_1	Haplotype_2	Haplotype_1	Haplotype_2	Haplotype_1	Haplotype_2	Haplotype_1	Haplotype_2
An_ID to parent Hap match	1	0	1	0	0	1	1	0	1	0	0	1	1	0	1	0	1	0	1	0	1	1	1	1
BovineHD1600007135	A	A	A	B	B	A	A	A	B	B	A	B	B	B	B	B	A	B	A	A	B	B	B	B
BovineHD4100012398	A	A	A	B	B	A	A	A	B	B	A	B	B	B	B	B	A	B	A	A	B	B	B	B
BTA-38195-no-rs	B	B	B	A	A	B	B	B	A	A	B	A	A	A	A	A	B	A	B	B	A	A	A	A
BovineHD1600007137	B	B	B	A	A	B	B	B	A	A	B	A	A	A	A	A	B	A	B	B	A	A	A	A
BovineHD1600007138	A	A	A	A	A	A	A	A	A	A	A	A	B	A	B	A	A	B	A	A	A	A	A	A
BovineHD1600007139	A	A	A	A	A	A	A	A	A	A	A	A	B	A	B	A	A	B	A	A	A	A	A	A
BovineHD1600007140	A	A	A	A	A	A	A	A	A	A	A	A	B	A	B	A	A	B	A	A	A	A	A	A
BovineHD1600007141	B	B	B	B	B	B	B	B	B	B	B	B	A	B	A	B	B	A	B	B	B	B	B	B
BovineHD1600007142	B	B	B	B	B	B	B	B	A	B	B	A	A	B	A	B	B	A	B	A	A	A	A	A
BovineHD1600007144	B	B	B	A	A	B	B	B	B	B	B	B	B	A	B	B	B	B	B	B	B	B	B	B
BovineHD1600007145	B	B	B	B	B	B	B	B	A	A	B	A	A	B	A	A	B	A	B	A	A	A	A	A
BovineHD1600007146	B	B	B	B	B	B	B	B	A	A	B	A	A	B	A	A	B	A	B	B	A	A	A	A
BovineHD1600007147	A	A	A	A	A	A	A	A	B	A	A	B	B	A	B	A	A	B	A	A	B	B	B	B
BovineHD1600007148	A	A	A	B	B	A	A	A	A	A	A	A	A	B	A	A	A	A	A	A	A	A	A	A
BovineHD1600007149	B	B	B	A	A	B	B	B	B	B	B	B	B	A	B	B	B	B	B	B	B	B	B	B
BovineHD1600007150	A	A	A	B	B	A	A	A	A	A	A	A	A	B	A	A	A	A	A	A	A	A	A	A
BovineHD1600007151	A	A	A	B	B	A	A	B	A	A	A	A	A	B	A	A	A	A	A	A	A	A	A	A
BovineHD1600007152	B	B	B	A	A	B	B	A	B	B	B	B	B	A	B	B	B	B	B	B	B	B	B	B
BovineHD1600007153	B	B	B	A	A	B	B	B	B	B	B	B	B	A	B	B	B	B	B	B	B	B	B	B
BovineHD1600007154	B	B	B	A	A	B	B	A	B	B	B	B	B	A	B	B	B	B	B	B	B	B	B	B
BovineHD1600007155	B	B	B	B	B	B	B	B	B	B	B	B	B	B	B	B	B	B	B	A	B	B	B	B
BovineHD1600007157	A	A	A	B	B	A	A	A	A	A	A	A	A	B	A	A	A	A	A	A	A	A	A	A
BovineHD1600007158	B	B	B	A	A	B	B	B	B	B	B	B	B	A	B	B	B	B	B	B	B	B	B	B
BovineHD1600007159	B	B	B	A	A	B	B	B	B	B	B	B	B	A	B	B	B	B	B	B	B	B	B	B
BovineHD1600007160	A	A	A	B	B	A	A	A	A	A	A	A	A	B	A	A	A	A	A	A	A	A	A	A
BovineHD1600007161	A	A	A	B	B	A	A	A	B	A	A	B	B	B	B	A	A	B	A	A	B	B	B	B
ARS-BFGL-NGS-13463	B	B	B	B	B	B	B	A	A	B	B	A	A	B	A	B	B	A	B	B	A	A	A	A
BovineHD1600007162	B	B	B	A	A	B	B	B	B	B	B	B	B	A	B	B	B	B	B	B	B	B	B	B
BovineHD1600007163	A	A	A	B	B	A	A	A	A	A	A	A	A	B	A	A	A	A	A	A	A	A	A	A
BovineHD1600007164	B	B	B	A	A	B	B	B	B	B	B	B	B	A	B	B	B	B	B	B	B	B	B	B
BovineHD1600007165	B	B	B	B	B	B	B	B	A	B	B	A	A	B	A	B	B	A	B	B	A	A	A	A
BovineHD1600007166	B	B	B	A	A	B	B	B	B	B	B	B	B	A	B	B	B	B	B	B	B	B	B	B
BovineHD1600007167	A	A	A	B	B	A	A	A	A	A	A	A	A	B	A	A	A	A	A	A	A	A	A	A
BovineHD1600007168	A	A	A	B	B	A	A	A	A	A	A	A	A	B	A	A	A	A	A	A	A	A	A	A
BovineHD1600007169	B	B	B	A	A	B	B	B	B	B	B	B	B	A	B	B	B	B	B	B	B	B	B	B
BovineHD1600007170	B	B	B	A	A	B	B	B	B	A	B	B	B	A	B	B	B	B	B	A	B	B	B	B
BovineHD1600007172	B	B	B	A	A	B	B	B	B	A	B	B	B	A	B	B	B	B	B	A	B	B	B	B
BovineHD1600007173	B	B	B	A	A	B	B	B	B	A	B	B	B	A	B	A	B	B	B	B	B	B	B	B
BovineHD1600007174	B	B	B	B	B	B	B	B	B	B	B	B	B	B	B	B	B	B	B	A	B	B	B	B
BovineHD1600007175	B	B	B	A	A	B	B	A	A	B	B	A	A	A	A	B	B	A	B	B	A	A	A	A
TGLA53	160	160	158	164	162	160	158	172	168	154	160	172	168	164	170	160	160	168	158	176	168	168	160	172
BovineHD1600007176	B	B	B	A	A	B	B	A	A	B	B	A	A	A	A	B	B	A	B	B	A	A	A	A
BovineHD1600007178	A	A	A	A	A	A	A	B	A	A	A	A	A	A	A	A	A	A	A	B	A	A	A	A
BovineHD1600007179	B	B	B	A	A	B	B	B	A	B	B	A	A	A	A	B	B	A	B	B	A	A	A	A
BovineHD1600007180	B	B	B	B	B	B	B	B	B	B	B	B	B	B	B	B	B	B	B	B	B	B	B	B
BovineHD1600007181	B	B	B	A	A	B	B	B	B	B	B	B	B	A	B	B	B	B	B	B	B	B	B	B
BovineHD1600007182	A	A	A	B	B	A	A	A	A	A	A	A	A	B	A	A	A	A	A	A	A	A	A	A
BovineHD1600024420	A	A	A	A	A	A	A	A	A	A	A	A	A	A	A	A	A	A	A	A	A	A	A	A
BovineHD1600007183	B	B	B	A	A	B	B	B	B	B	B	B	B	A	B	B	B	B	B	B	B	B	B	B
BovineHD1600007184	A	A	A	B	B	A	A	A	A	A	A	A	A	B	A	A	A	A	A	A	A	A	A	A
BovineHD1600007185	B	B	B	B	B	B	B	A	A	A	B	A	A	B	A	B	B	A	B	A	A	A	A	A
BovineHD1600007186	A	A	A	A	B	A	A	A	B	A	A	B	B	A	B	A	A	B	A	B	B	B	B	B
BovineHD1600007187	A	A	A	A	B	A	A	A	B	A	A	B	B	A	B	A	A	B	A	B	B	B	B	B
BovineHD1600007188	B	B	B	B	A	B	B	B	A	B	B	A	A	B	A	B	B	A	B	A	A	A	A	A
BovineHD1600007190	B	B	B	B	A	B	B	B	A	B	B	A	A	B	A	B	B	A	B	B	A	A	A	A
BovineHD1600007191	B	B	B	B	A	B	B	B	A	B	B	A	A	B	A	B	B	A	B	B	A	A	A	A
BovineHD1600007192	B	B	B	B	A	B	B	B	B	B	B	B	B	B	B	B	B	B	B	B	B	B	B	B
BovineHD1600007193	B	B	B	B	A	B	B	B	A	B	B	A	A	B	A	B	B	A	B	B	A	A	A	A
BovineHD1600007194	B	B	B	B	A	B	B	B	A	B	B	A	A	B	A	B	B	A	B	A	A	A	A	A
BovineHD1600007195	B	B	B	B	B	B	B	B	B	B	B	B	B	B	B	B	B	B	B	B	B	B	B	B
BovineHD1600007196	B	B	B	B	B	B	B	B	B	B	B	B	B	B	B	B	B	B	B	B	B	B	B	B
BovineHD1600007198	A	A	A	A	A	A	A	B	A	A	A	A	A	A	A	B	A	A	A	B	A	A	A	A
BovineHD1600007199	B	B	B	B	B	B	B	A	B	B	B	B	B	B	B	A	B	B	B	B	B	B	B	B
BovineHD1600024421	A	A	A	B	B	A	A	A	A	A	A	A	A	B	A	A	A	A	A	A	A	A	A	A
BovineHD1600007200	A	A	A	B	B	A	A	B	A	A	A	A	A	B	A	B	A	A	A	A	A	A	A	A
BovineHD1600007201	A	A	A	B	B	A	A	B	A	A	A	A	A	B	A	B	A	A	A	A	A	A	A	A
BTA-38177-no-rs	A	A	A	B	B	A	A	A	A	A	A	A	A	B	A	B	A	A	A	A	A	A	A	A
BovineHD1600007202	B	B	B	A	A	B	B	B	B	B	B	B	B	A	B	A	B	B	B	B	B	B	B	B
BovineHD1600007203	B	B	B	A	A	B	B	B	B	B	B	B	B	A	B	A	B	B	B	B	B	B	B	B
BovineHD1600007204	B	B	B	A	A	B	B	B	B	B	B	B	B	A	B	A	B	B	B	B	B	B	B	B
BovineHD1600007205	B	B	B	A	A	B	B	B	B	B	B	B	B	A	B	A	B	B	B	B	B	B	B	B
BovineHD1600007206	A	A	A	B	B	A	A	A	A	A	A	A	A	B	A	B	A	A	A	A	A	A	A	A
BovineHD1600007207	B	B	B	A	A	B	B	B	B	B	B	B	B	A	B	A	B	B	B	B	B	B	B	B
BovineHD1600007208	A	A	A	B	B	A	A	B	A	B	A	A	A	B	A	B	A	A	A	B	A	A	A	A
BovineHD1600007209	A	A	A	B	B	A	A	A	A	A	A	A	A	B	A	B	A	A	A	B	A	A	A	A
Hapmap53517-rs29024619	B	B	B	A	A	B	B	B	B	B	B	B	B	A	B	A	B	B	B	A	B	B	B	B
BovineHD1600007210	A	A	A	B	B	A	A	A	A	A	A	A	A	B	A	B	A	A	A	B	A	A	A	A
BovineHD1600007211	A	A	A	B	B	A	A	A	A	A	A	A	A	B	A	B	A	A	A	B	A	A	A	A
BovineHD1600007212	B	B	B	A	A	B	B	B	B	B	B	B	B	A	B	A	B	B	B	A	B	B	B	B
BovineHD1600007213	A	A	A	B	B	A	A	B	A	B	A	A	A	B	A	B	A	A	A	B	A	A	A	A
BovineHD1600007214	B	B	B	A	A	B	B	B	B	B	B	B	B	A	B	A	B	B	B	A	B	B	B	B

## Sheet: TGLA227
An_ID	Angus-416		Angus-332		F1-26		Simmental-486
Sire_ID	Angus-332				Simmental-486
Dam_ID	Angus-1239				F1-143
	Haplotype_1	Haplotype_2	Haplotype_1	Haplotype_2	Haplotype_1	Haplotype_2	Haplotype_1	Haplotype_2
An_ID to parent Hap match	1	0	1	0	0	1	0	1
BovineHD1800019896	A	A	A	A	A	A	A	A
BovineHD1800019032	B	B	B	A	A	A	B	A
BovineHD1800019033	B	B	B	B	B	B	B	B
BovineHD1800019034	B	B	B	A	A	A	B	A
BovineHD1800019037	B	B	B	A	A	A	B	A
BovineHD1800019038	B	B	B	B	B	B	B	B
BovineHD1800019039	A	B	A	B	B	B	A	B
BovineHD1800019040	A	A	A	B	B	B	B	B
BTA-44155-no-rs	B	B	B	A	A	A	B	A
BovineHD1800019041	B	A	B	A	A	A	A	A
BovineHD1800019042	B	B	B	A	A	A	B	A
BovineHD1800019043	B	B	B	B	B	B	B	B
BovineHD1800019044	A	A	A	B	B	B	A	B
BovineHD1800019045	B	B	B	B	B	B	B	B
BovineHD1800019046	B	B	B	A	A	A	B	A
BovineHD1800019047	A	A	A	A	A	A	A	A
BovineHD1800019048	A	A	A	B	B	B	A	B
BovineHD1800019049	B	A	B	B	B	B	A	B
BovineHD1800019050	A	A	A	B	B	B	A	B
BovineHD1800019051	A	A	A	A	A	A	A	A
TGLA227	91	81	93	97	97	103	81	95
BovineHD1800019052	A	A	A	A	A	A	A	A
BovineHD1800019053	A	B	A	A	A	A	B	A
BovineHD1800019054	B	B	B	B	B	B	B	B
BovineHD1800019055	B	B	B	B	B	B	B	B
BovineHD1800019056	A	A	A	A	A	A	A	A
BovineHD1800019897	B	B	B	B	B	B	B	B
BovineHD1800019057	A	A	A	A	A	A	A	A
BovineHD1800019058	B	B	B	B	B	B	A	B
BovineHD1800019059	A	A	A	A	A	A	B	A
ARS-BFGL-NGS-110521	B	A	B	A	A	B	A	B
BovineHD1800019060	B	B	B	B	B	B	B	B
BovineHD1800019061	A	B	A	B	B	A	A	A
BovineHD1800019062	B	A	B	B	B	B	B	B
BovineHD1800019063	B	A	B	A	A	B	B	B
BovineHD1800019064	A	A	A	A	A	A	A	A
BovineHD1800019065	A	A	A	A	A	A	A	A
BovineHD1800019066	B	B	B	B	B	B	B	B
BovineHD1800019067	B	B	B	B	B	B	B	B
BovineHD1800019068	B	B	B	A	A	B	B	B
BovineHD1800019069	B	B	B	B	B	B	B	B

## Sheet: ETH3
An_ID	Angus-356		Angus-4
Sire_ID	Angus-4
Dam_ID	Angus-1297
	Haplotype_1	Haplotype_2	Haplotype_1	Haplotype_2
An_ID to parent Hap match	1	0	0	1
ARS-BFGL-NGS-114597	B	A	A	B
BovineHD1900015981	A	B	B	A
BovineHD1900015982	A	B	B	A
BovineHD1900015983	A	B	B	A
BovineHD1900015984	B	A	B	B
BovineHD1900015985	A	B	B	A
BovineHD4100014340	B	A	B	B
BovineHD1900015986	A	B	A	A
BovineHD1900015987	A	B	B	A
BovineHD1900015988	A	B	A	A
BovineHD1900015989	B	A	B	B
BovineHD1900015990	B	B	A	B
BovineHD1900015991	A	B	A	A
BovineHD1900015993	A	B	B	A
BovineHD1900015994	B	A	A	B
ARS-BFGL-NGS-33925	A	B	B	A
BovineHD1900015995	A	B	B	A
BovineHD1900015996	B	A	A	B
BovineHD1900015997	A	B	A	A
BovineHD1900015998	B	A	A	B
BovineHD1900015999	A	A	A	A
BovineHD1900016000	B	B	B	B
BovineHD1900016001	A	A	B	A
BovineHD1900016002	A	B	B	A
BovineHD1900016003	A	A	A	A
BovineHD1900016004	B	B	B	B
BovineHD1900016005	B	B	B	B
ARS-BFGL-NGS-50779	B	B	B	B
BovineHD1900016006	A	B	B	A
BovineHD1900016007	A	B	A	A
BovineHD1900016008	A	B	A	A
BovineHD1900016009	A	B	A	A
BovineHD1900016010	A	B	A	A
BovineHD1900016011	B	A	B	B
BovineHD1900016012	A	B	A	A
BovineHD1900016013	B	A	A	B
ARS-BFGL-NGS-42405	A	B	A	A
BovineHD1900016015	A	A	B	A
BovineHD1900016016	B	B	B	B
BovineHD1900016017	A	B	B	A
ETH3	121	125	119	117
BovineHD1900016019	A	B	B	A
BovineHD1900016020	A	B	A	A
BovineHD1900016021	B	A	B	B
BovineHD1900016022	A	B	B	A
BovineHD1900016023	B	A	B	B
BovineHD4100014341	A	A	B	A
ARS-BFGL-NGS-89862	A	B	B	A
BovineHD1900016024	A	A	B	A
BovineHD1900016025	B	A	B	B
BovineHD1900016026	B	A	B	B
BovineHD1900016027	B	A	B	B
BovineHD1900016028	A	A	A	A
BovineHD1900016029	B	B	B	B
BovineHD1900016030	B	B	B	B
BovineHD4100014342	B	B	B	B
BovineHD4100014343	B	B	B	B
BovineHD1900016031	B	A	B	B
ARS-BFGL-NGS-114414	B	B	B	B
BovineHD1900016032	A	B	A	A
BovineHD1900016034	A	A	A	A
BovineHD1900016035	B	A	A	B
BovineHD1900016036	B	B	B	B
BovineHD1900016037	A	A	A	A
BovineHD1900016038	A	A	A	A
BovineHD1900016039	A	A	A	A
BovineHD1900016040	B	B	B	B
BovineHD1900016041	B	B	B	B
ARS-BFGL-NGS-65726	B	B	B	B
BovineHD1900016042	B	B	B	B
BovineHD1900016043	B	A	B	B
BovineHD1900016045	A	A	A	A
BovineHD1900016046	B	B	B	B
BovineHD1900016047	B	A	A	B
BovineHD1900016048	A	B	B	A
BovineHD1900016049	A	B	B	A
BovineHD1900016050	B	A	A	B
BovineHD1900016051	B	B	B	B
BovineHD1900016052	B	B	B	B
BovineHD1900016053	B	A	B	B
BTB-00763650	A	A	A	A

## Sheet: TGLA126
An_ID	Simmental-679		Simmental-334		Simmental-658		Simmental-657		Simmental-241		Hereford-831		Hereford-229		Simmental-661		Simmental-139		Simmental-659		Simmental-371		Simmental-656		Simmental-222		Simmental-655		Simmental-232
Sire_ID	Simmental-334				Simmental-241		Simmental-241				Hereford-229				Simmental-139				Simmental-371				Simmental-222				Simmental-232
Dam_ID	Simmental-1466				Simmental-1216		Simmental-1447				Hereford-1718				Simmental-1450				Simmental-1448				Simmental-1446				Simmental-1445
	Haplotype_1	Haplotype_2	Haplotype_1	Haplotype_2	Haplotype_1	Haplotype_2	Haplotype_1	Haplotype_2	Haplotype_1	Haplotype_2	Haplotype_1	Haplotype_2	Haplotype_1	Haplotype_2	Haplotype_1	Haplotype_2	Haplotype_1	Haplotype_2	Haplotype_1	Haplotype_2	Haplotype_1	Haplotype_2	Haplotype_1	Haplotype_2	Haplotype_1	Haplotype_2	Haplotype_1	Haplotype_2	Haplotype_1	Haplotype_2
An_ID to parent Hap match	1	0	0	1	0	1	1	0	0	1	1	1	1	1	1	0	0	1	1	0	0	1	0	0	0	0	0	1	0	1
BovineHD2000021147	A	A	A	A	A	A	A	A	A	A	A	A	A	A	B	A	A	B	A	A	A	A	A	A	A	A	A	A	B	A
BovineHD2000006618	B	B	B	B	B	B	B	B	B	B	B	B	B	B	A	B	B	A	B	B	B	B	B	B	B	B	B	B	A	B
BovineHD2000006619	A	B	B	A	B	B	B	B	B	B	B	B	B	B	B	B	B	B	B	B	B	B	A	B	B	A	B	B	B	B
BovineHD2000006620	A	A	A	A	A	A	A	A	A	A	A	A	A	A	B	A	A	B	A	A	A	A	A	A	A	A	A	A	B	A
ARS-BFGL-NGS-34923	B	B	B	B	B	B	B	B	B	B	B	B	B	B	A	B	B	A	B	B	B	B	B	B	B	B	B	B	A	B
BovineHD2000006621	B	B	B	B	B	B	B	B	B	B	B	B	B	B	A	B	B	A	B	B	B	B	B	B	B	B	B	B	A	B
BovineHD2000006622	B	A	B	B	A	A	A	A	B	A	A	A	A	A	B	A	B	B	A	A	B	A	B	A	A	B	A	A	B	A
ARS-BFGL-NGS-5992	A	B	A	A	B	B	B	B	A	B	B	B	B	B	B	B	A	B	B	B	A	B	A	B	B	A	B	B	B	B
BovineHD2000021280	A	A	A	A	A	A	A	A	A	A	A	A	A	A	A	A	A	A	A	A	A	A	A	A	A	A	A	A	A	A
BovineHD2000006624	B	A	A	B	A	A	A	A	A	A	A	A	A	A	A	A	A	A	A	A	A	A	B	A	A	B	A	A	A	A
BovineHD2000006625	A	B	B	A	B	B	B	B	B	B	B	B	B	B	B	B	B	B	B	B	B	B	A	B	B	A	B	B	B	B
BovineHD2000006627	A	B	B	A	B	B	B	B	B	B	B	B	B	B	B	B	B	B	B	B	B	B	A	B	B	A	B	B	B	B
BovineHD2000006628	A	B	B	A	B	B	B	B	B	B	B	B	B	B	B	B	B	B	B	B	B	B	A	B	B	A	B	B	B	B
BovineHD2000006629	B	A	A	B	A	A	A	A	A	A	A	A	A	A	A	A	A	A	A	A	A	A	B	A	A	B	A	A	A	A
BovineHD2000006630	A	A	B	A	A	A	A	A	B	A	A	A	A	A	B	A	B	B	A	A	B	A	A	A	A	A	A	A	B	A
BovineHD2000006631	A	A	B	A	A	A	A	A	B	A	A	A	A	A	B	A	B	B	A	A	B	A	A	A	A	A	A	A	B	A
BovineHD2000006632	A	A	B	A	A	A	A	A	B	A	A	A	A	A	B	A	B	B	A	A	B	A	B	A	B	A	A	A	B	A
BovineHD2000006633	B	B	A	B	B	B	B	B	A	B	B	B	B	B	A	B	A	A	B	B	A	B	A	B	B	B	B	B	A	B
BovineHD2000006634	A	A	B	A	A	A	A	A	B	A	A	A	A	A	B	A	B	B	A	A	B	A	B	A	A	B	A	A	B	A
BovineHD2000006635	B	B	A	B	B	B	B	B	A	B	B	B	B	B	A	B	A	A	B	B	A	B	A	B	B	B	B	B	A	B
BovineHD2000006636	B	B	A	B	B	B	B	B	A	B	B	B	B	B	A	B	A	A	B	B	A	B	A	B	A	A	B	B	A	B
BovineHD2000006637	A	A	B	A	A	A	A	A	B	A	A	A	A	A	B	A	B	B	A	A	B	A	B	A	A	B	A	A	B	A
BovineHD2000006638	A	A	B	A	A	A	A	A	B	A	A	A	A	A	B	A	B	B	A	A	B	A	B	A	A	B	A	A	B	A
BovineHD2000006639	A	A	B	A	A	A	A	A	B	A	A	A	A	A	B	A	B	B	A	A	B	A	B	A	A	B	A	A	B	A
BovineHD2000006640	A	A	B	A	A	A	A	A	B	A	A	A	A	A	B	A	B	B	A	A	B	A	B	A	A	B	A	A	B	A
BovineHD2000006641	B	B	A	B	B	B	B	B	A	B	B	B	B	B	A	B	A	A	B	B	A	B	A	B	B	A	B	B	A	B
BovineHD2000006642	B	B	B	B	B	B	B	B	B	B	B	B	B	B	A	B	A	A	B	B	A	B	A	B	B	A	B	B	A	B
BovineHD2000006643	B	A	B	B	A	A	A	A	B	A	A	A	A	A	B	A	B	B	A	A	B	A	B	A	A	B	A	A	B	A
BovineHD2000006644	A	B	A	A	B	B	B	B	A	B	B	B	B	B	B	B	B	B	B	B	B	B	B	B	B	B	B	B	B	B
BovineHD2000006645	B	A	A	B	A	A	A	A	A	A	A	A	A	A	A	A	A	A	A	A	A	A	A	A	B	A	A	A	A	A
BovineHD2000006646	A	B	B	A	B	B	B	B	B	B	B	B	B	B	A	B	B	A	B	B	B	B	A	B	A	A	B	B	A	B
BovineHD2000006647	B	A	A	B	A	A	A	A	A	A	A	A	A	A	A	A	A	A	A	A	A	A	A	A	A	A	A	A	A	A
BovineHD2000006648	A	B	B	A	B	B	B	B	B	B	B	B	B	B	B	B	B	B	B	B	B	B	B	B	B	B	B	B	B	B
BovineHD2000006649	B	A	B	B	A	A	A	A	B	A	A	A	A	A	A	A	B	A	A	A	B	A	A	A	A	A	A	A	A	A
BovineHD2000006650	A	B	B	A	B	B	B	B	B	B	B	B	B	B	B	B	B	B	B	B	B	B	B	B	B	B	B	B	B	B
BovineHD2000006651	B	A	A	B	A	A	A	A	A	A	A	A	A	A	A	A	A	A	A	A	A	A	A	A	A	A	A	A	A	A
BovineHD2000006652	A	B	B	A	B	B	B	B	B	B	B	B	B	B	B	B	B	B	B	B	B	B	B	B	B	B	B	B	B	B
BovineHD2000006653	B	A	A	B	A	A	A	A	A	A	A	A	A	A	A	A	A	A	A	A	A	A	A	A	A	A	A	A	A	A
BovineHD2000006654	B	A	A	B	A	A	A	A	A	A	A	A	A	A	A	A	A	A	A	A	A	A	A	A	A	A	A	A	A	A
BovineHD2000006655	B	A	A	B	A	A	A	A	A	A	A	A	A	A	A	A	A	A	A	A	A	A	A	A	A	A	A	A	A	A
BovineHD2000006657	B	A	A	B	A	A	A	A	A	A	A	A	A	A	A	A	A	A	A	A	A	A	A	A	A	A	A	A	A	A
BovineHD2000006659	A	B	B	A	B	B	B	B	B	B	B	B	B	B	B	B	B	B	B	B	B	B	B	B	B	B	B	B	B	B
BovineHD2000006660	B	A	A	B	A	A	A	A	A	A	A	A	A	A	A	A	A	A	A	A	A	A	A	A	A	A	A	A	A	A
BovineHD2000006661	B	A	A	B	A	A	A	A	A	A	A	A	A	A	A	A	A	A	A	A	A	A	A	A	A	A	A	A	A	A
ARS-BFGL-NGS-65373	A	B	B	A	B	B	B	B	B	B	B	B	B	B	B	B	B	B	B	B	B	B	B	B	B	B	B	B	B	B
TGLA126	123	115	117	117	115	115	115	115	119	117	115	115	117	117	115	115	125	117	115	115	125	117	115	115	117	117	115	115	117	117
BovineHD2000006662	A	B	B	A	B	B	B	B	B	B	B	B	B	B	B	B	B	B	B	B	B	B	B	B	B	B	B	B	B	B
BovineHD2000006663	B	A	A	B	A	A	A	A	A	A	A	A	A	A	A	A	A	A	A	A	A	A	A	A	A	A	A	A	A	A
BovineHD2000006664	B	A	A	B	A	A	A	A	A	A	A	A	A	A	A	A	A	A	A	A	A	A	A	A	A	A	A	A	A	A
BovineHD2000006665	A	B	B	A	B	B	B	B	B	B	B	B	B	B	B	B	B	B	B	B	B	B	B	B	B	B	B	B	B	B
BovineHD2000006666	A	B	B	A	B	B	B	B	B	B	B	B	B	B	B	B	B	B	B	B	B	B	B	B	B	B	B	B	B	B
BovineHD2000006667	A	B	B	A	B	B	B	B	B	B	B	B	B	B	B	B	B	B	B	B	B	B	B	B	B	B	B	B	B	B
BovineHD2000006668	A	B	B	A	B	B	B	B	B	B	B	B	B	B	B	B	B	B	B	B	B	B	B	B	B	B	B	B	B	B
BovineHD2000006669	B	B	A	B	A	A	A	B	A	A	B	B	B	B	A	A	A	A	A	A	A	A	A	B	A	A	B	A	A	A
BovineHD2000006670	B	A	B	B	B	B	B	A	B	B	B	B	B	B	B	B	B	B	B	B	B	B	B	A	B	B	A	B	B	B
BovineHD2000006671	A	B	B	A	A	A	A	B	B	A	A	A	A	A	A	A	B	A	A	A	B	A	A	B	A	B	B	A	A	A
BovineHD2000006672	B	A	A	B	B	B	B	A	A	B	B	B	B	B	B	B	B	B	B	B	B	B	B	A	B	B	A	B	B	B
BovineHD2000006673	B	A	A	B	B	B	B	A	A	B	B	B	B	B	B	B	B	B	B	B	B	B	B	A	B	B	A	B	B	B
BovineHD2000006674	B	A	A	B	B	B	B	A	A	B	B	B	B	B	B	B	B	B	B	B	B	B	B	A	B	B	A	B	B	B
BovineHD2000006675	B	A	A	B	B	B	B	A	A	B	B	B	B	B	B	B	B	B	B	B	B	B	B	A	B	B	A	B	B	B
BovineHD2000006676	A	B	B	A	A	A	A	B	B	A	A	A	A	A	A	A	A	A	A	A	A	A	A	B	A	A	B	A	A	A
BovineHD2000006677	B	A	A	B	B	B	B	A	A	B	B	B	B	B	B	B	B	B	B	B	B	B	B	A	B	B	A	B	B	B
BovineHD2000006678	A	B	B	A	A	A	A	B	B	A	A	A	A	A	A	A	A	A	A	A	A	A	A	B	A	A	B	A	A	A
BovineHD2000006679	A	B	B	A	A	A	A	B	B	A	A	A	A	A	A	A	A	A	A	A	A	A	A	B	A	A	B	A	A	A
BovineHD2000006680	B	A	A	B	B	B	B	A	A	B	B	B	B	B	B	B	B	B	B	B	B	B	B	A	B	B	A	B	B	B
BovineHD2000006681	A	B	B	A	A	A	A	B	B	A	A	A	A	A	A	A	A	A	A	A	A	A	A	B	A	A	B	A	A	A
BovineHD2000006682	A	B	A	A	A	A	A	B	A	A	A	A	A	A	A	A	A	A	A	A	A	A	A	B	A	A	B	A	A	A
BovineHD2000006683	B	A	A	B	B	B	B	A	A	B	A	A	A	A	A	B	A	A	B	B	A	B	A	A	A	A	A	B	A	B
BovineHD2000006684	A	A	A	A	A	A	A	A	A	A	A	A	A	A	A	A	A	A	A	A	A	A	A	B	A	A	A	A	A	A
BovineHD2000006685	A	A	A	A	A	A	A	A	A	A	A	A	A	A	A	A	A	A	A	A	A	A	A	B	A	A	A	A	A	A
BovineHD2000006686	B	B	B	B	B	B	B	B	B	B	B	B	B	B	B	B	B	B	B	B	B	B	B	A	B	B	B	B	B	B
BovineHD2000006687	A	A	A	A	A	A	A	A	A	A	A	A	A	A	A	A	A	A	A	A	A	A	A	B	A	A	A	A	A	A
BovineHD2000006688	A	A	A	A	A	A	A	A	A	A	A	A	A	A	A	A	A	A	A	A	A	A	A	B	A	A	A	A	A	A
BovineHD2000006690	B	A	A	B	A	A	A	A	A	A	B	B	B	B	A	A	A	A	A	A	A	A	A	A	A	A	A	A	A	A
BovineHD2000006691	A	B	B	A	B	B	B	B	B	B	A	A	A	A	B	B	B	B	B	B	B	B	B	B	B	B	B	B	B	B
BovineHD2000006692	B	A	A	B	A	A	A	A	A	A	B	B	B	B	A	A	A	A	A	A	A	A	A	A	A	A	A	A	A	A
BovineHD2000006693	B	A	A	B	A	A	A	A	A	A	B	B	B	B	A	A	A	A	A	A	A	A	A	A	B	A	A	A	A	A
BovineHD2000006694	B	A	A	B	A	A	A	A	A	A	B	B	B	B	A	A	A	A	A	A	A	A	A	A	A	A	A	A	A	A
BovineHD2000006695	A	B	B	A	B	B	B	B	B	B	B	B	B	B	B	B	B	B	B	B	B	B	B	B	B	B	B	B	B	B
BovineHD2000006696	A	B	B	A	B	B	B	B	B	B	A	A	A	A	B	B	B	B	B	B	B	B	B	B	B	B	B	B	B	B
BovineHD2000006697	B	A	A	B	A	A	A	A	A	A	A	A	A	A	A	A	A	A	A	A	A	A	A	A	A	A	A	A	A	A
BovineHD2000006698	A	B	B	A	B	B	B	B	B	B	B	B	B	B	B	B	B	B	B	A	B	B	B	B	A	A	B	B	B	B
BovineHD2000006699	A	B	B	A	B	B	B	B	B	B	B	B	B	B	B	B	B	B	B	B	B	B	B	B	B	B	B	B	B	B
BovineHD2000006700	B	A	A	B	A	A	A	A	A	A	A	A	A	A	A	A	A	A	A	A	A	A	A	A	A	A	A	A	A	A
BovineHD2000006701	B	A	A	B	A	A	A	A	A	A	A	A	A	A	A	A	A	A	A	A	A	A	A	A	A	A	A	A	A	A
BovineHD2000006702	B	A	A	B	A	A	A	A	A	A	A	A	A	A	A	A	A	A	A	A	A	A	A	A	A	A	A	A	A	A
BovineHD2000006703	A	B	B	A	B	B	B	B	B	B	B	B	B	B	B	B	B	B	B	A	B	B	B	B	A	A	B	B	B	B
BovineHD2000006704	B	A	A	B	A	A	A	A	A	A	A	A	A	A	A	A	A	A	A	A	A	A	A	A	A	A	A	A	A	A
BovineHD2000006705	A	B	B	A	B	B	B	B	B	B	B	B	B	B	B	B	B	B	B	B	B	B	B	B	B	B	B	B	B	B
BovineHD2000006706	A	B	A	A	B	B	B	B	A	B	B	B	B	B	B	B	B	B	B	B	B	B	B	B	B	B	B	B	B	B
BovineHD2000006707	B	B	A	B	B	B	B	B	A	B	B	B	B	B	B	B	B	B	B	B	B	B	B	B	B	B	B	B	B	B

[truncated: 2 more sheets: TGLA122, BM1818]
